# Supplementary material for: Chemoselective Oxyfunctionalization of Functionalized Benzylic Compounds with a Manganese Catalyst
Source: Angew Chem Int Ed Engl. 2022 Jun 8;61(30):e202205983. doi: 10.1002/anie.202205983 (PMC9400980; doi:10.1002/anie.202205983)
Supplement: Supplementary file 1 — Supporting Information [file ANIE-61-0-s004.cif]

 
data_meso
 
_audit_creation_method            'SHELXL-2018/1'
_shelx_SHELXL_version_number      '2018/1'
_chemical_name_systematic         ?
_chemical_name_common             ?
_chemical_melting_point           ?
_chemical_formula_moiety          ?
_chemical_formula_sum
 'C28 H44 F6 Mn N4 O9 S2' 
_chemical_formula_weight          813.73

loop_
 _atom_type_symbol
 _atom_type_description
 _atom_type_scat_dispersion_real
 _atom_type_scat_dispersion_imag
 _atom_type_scat_source
 'C'  'C'   0.0181   0.0091
 'International Tables Vol C Tables 4.2.6.8 and 6.1.1.4'
 'H'  'H'   0.0000   0.0000
 'International Tables Vol C Tables 4.2.6.8 and 6.1.1.4'
 'Mn'  'Mn'  -0.5299   2.8052
 'International Tables Vol C Tables 4.2.6.8 and 6.1.1.4'
 'N'  'N'   0.0311   0.0180
 'International Tables Vol C Tables 4.2.6.8 and 6.1.1.4'
 'O'  'O'   0.0492   0.0322
 'International Tables Vol C Tables 4.2.6.8 and 6.1.1.4'
 'S'  'S'   0.3331   0.5567
 'International Tables Vol C Tables 4.2.6.8 and 6.1.1.4'
 'F'  'F'   0.0727   0.0534
 'International Tables Vol C Tables 4.2.6.8 and 6.1.1.4'
 
_space_group_crystal_system       monoclinic
_space_group_IT_number            15
_space_group_name_H-M_alt         'C 2/c'
_space_group_name_Hall            '-C 2yc'
 
_shelx_space_group_comment
;
The symmetry employed for this shelxl refinement is uniquely defined
by the following loop, which should always be used as a source of
symmetry information in preference to the above space-group names.
They are only intended as comments.
;
 
loop_
 _space_group_symop_operation_xyz
 'x, y, z'
 '-x, y, -z+1/2'
 'x+1/2, y+1/2, z'
 '-x+1/2, y+1/2, -z+1/2'
 '-x, -y, -z'
 'x, -y, z-1/2'
 '-x+1/2, -y+1/2, -z'
 'x+1/2, -y+1/2, z-1/2'
 
_cell_length_a                    22.7506(8)
_cell_length_b                    12.5731(4)
_cell_length_c                    15.2311(5)
_cell_angle_alpha                 90
_cell_angle_beta                  124.4000(10)
_cell_angle_gamma                 90
_cell_volume                      3594.8(2)
_cell_formula_units_Z             4
_cell_measurement_reflns_used      9204
_cell_measurement_temperature      153(2)
_cell_measurement_theta_max        68.33
_cell_measurement_theta_min        4.23
 
_exptl_crystal_description        block
_exptl_crystal_colour             'clear light colourless'
_exptl_crystal_colour_lustre      clear
_exptl_crystal_colour_modifier    light
_exptl_crystal_colour_primary     colourless
_exptl_crystal_density_diffrn     1.504          
_exptl_crystal_F_000              1692
_exptl_crystal_size_max           0.3
_exptl_crystal_size_mid           0.2
_exptl_crystal_size_min           0.2
_exptl_absorpt_coefficient_mu     4.840
_exptl_absorpt_correction_T_max   0.7531
_exptl_absorpt_correction_T_min   0.6278
_exptl_absorpt_correction_type    'multi-scan'
_exptl_absorpt_process_details
;
SADABS-2016/2 (Bruker,2016/2) was used for absorption correction.
wR2(int) was 0.1218 before and 0.0931 after correction.
The Ratio of minimum to maximum transmission is 0.8336.
The \l/2 correction factor is Not present.
;
_diffrn_ambient_temperature       153(2)
_diffrn_radiation_wavelength      1.54178
_diffrn_radiation_type            CuK\a
_diffrn_source                    'sealed X-ray tube'
_diffrn_measurement_device_type    'Bruker APEX-II CCD'
_diffrn_measurement_method         '\f and \w scans'
_diffrn_reflns_number             23871
_diffrn_reflns_av_unetI/netI      0.0383
_diffrn_reflns_av_R_equivalents   0.0608
_diffrn_reflns_limit_h_min        -27
_diffrn_reflns_limit_h_max        27
_diffrn_reflns_limit_k_min        -15
_diffrn_reflns_limit_k_max        15
_diffrn_reflns_limit_l_min        -18
_diffrn_reflns_limit_l_max        18
_diffrn_reflns_theta_min          4.232
_diffrn_reflns_theta_max          68.466
_diffrn_reflns_theta_full         67.679
_diffrn_measured_fraction_theta_max   0.994
_diffrn_measured_fraction_theta_full  0.998
_diffrn_reflns_Laue_measured_fraction_max    0.994
_diffrn_reflns_Laue_measured_fraction_full   0.998
_diffrn_reflns_point_group_measured_fraction_max   0.994
_diffrn_reflns_point_group_measured_fraction_full  0.998
_reflns_number_total              3298
_reflns_number_gt                 3182
_reflns_threshold_expression      'I > 2\s(I)'
_reflns_Friedel_coverage          0.000
_reflns_Friedel_fraction_max      .
_reflns_Friedel_fraction_full     .
 
_reflns_special_details
;
 Reflections were merged by SHELXL according to the crystal
 class for the calculation of statistics and refinement.
 
 _reflns_Friedel_fraction is defined as the number of unique
 Friedel pairs measured divided by the number that would be
 possible theoretically, ignoring centric projections and
 systematic absences.
;
 
_computing_cell_refinement         'SAINT V8.38A (?, 2016)'
_computing_data_collection         ?
_computing_data_reduction          'SAINT V8.38A (?, 2016)'
_computing_structure_solution     'SHELXT 2018/2 (Sheldrick, 2018)'
_computing_structure_refinement   'SHELXL-2018/1 (Sheldrick, 2018)'
_refine_special_details           
;
The cationic complex is disordered about the crystallographic two-fold axis. Its atom positions were split on two positions and refined with restraints. Chemically equivalent atoms were refined with the same anisotropic displacement parameters. The triflate ion is also disordered. It was split on two positions and refined with restraints.
;
_refine_ls_structure_factor_coef  Fsqd
_refine_ls_matrix_type            full
_refine_ls_weighting_scheme       calc
_refine_ls_weighting_details
'w=1/[\s^2^(Fo^2^)+(0.1556P)^2^+9.7412P] where P=(Fo^2^+2Fc^2^)/3'
_atom_sites_solution_hydrogens    geom
_refine_ls_hydrogen_treatment     mixed
_refine_ls_extinction_method      none
_refine_ls_extinction_coef        .
_refine_ls_number_reflns          3298
_refine_ls_number_parameters      393
_refine_ls_number_restraints      555
_refine_ls_R_factor_all           0.0920
_refine_ls_R_factor_gt            0.0906
_refine_ls_wR_factor_ref          0.2668
_refine_ls_wR_factor_gt           0.2652
_refine_ls_goodness_of_fit_ref    1.091
_refine_ls_restrained_S_all       1.059
_refine_ls_shift/su_max           0.000
_refine_ls_shift/su_mean          0.000
 
loop_
 _atom_site_label
 _atom_site_type_symbol
 _atom_site_fract_x
 _atom_site_fract_y
 _atom_site_fract_z
 _atom_site_U_iso_or_equiv
 _atom_site_adp_type
 _atom_site_occupancy
 _atom_site_site_symmetry_order  
 _atom_site_calc_flag
 _atom_site_refinement_flags_posn
 _atom_site_refinement_flags_adp
 _atom_site_refinement_flags_occupancy
 _atom_site_disorder_assembly
 _atom_site_disorder_group
Mn1 Mn 0.5038(4) 0.76178(11) 0.2622(7) 0.0466(13) Uani 0.5 1 d . . P A -1
N1 N 0.5910(4) 0.7792(6) 0.4355(7) 0.0495(11) Uani 0.5 1 d D . P A -1
C1 C 0.6411(4) 0.8517(6) 0.4629(6) 0.0500(14) Uani 0.5 1 d D . P A -1
C2 C 0.7044(4) 0.8563(7) 0.5624(7) 0.0650(17) Uani 0.5 1 d D . P A -1
C3 C 0.7138(5) 0.7780(8) 0.6360(8) 0.064(2) Uani 0.5 1 d D . P A -1
H3 H 0.756422 0.777464 0.705537 0.077 Uiso 0.5 1 calc R U P A -1
C4 C 0.6634(5) 0.7040(8) 0.6093(8) 0.060(2) Uani 0.5 1 d D . P A -1
C5 C 0.6034(6) 0.7064(8) 0.5098(8) 0.0575(19) Uani 0.5 1 d D . P A -1
H5 H 0.567961 0.654050 0.490776 0.069 Uiso 0.5 1 calc R U P A -1
C6 C 0.6667(12) 0.6148(11) 0.6812(14) 0.098(5) Uani 0.5 1 d D . P A -1
H6A H 0.618646 0.587243 0.651300 0.147 Uiso 0.5 1 calc R U P A -1
H6B H 0.686303 0.643152 0.752630 0.147 Uiso 0.5 1 calc R U P A -1
H6C H 0.697293 0.557297 0.685528 0.147 Uiso 0.5 1 calc R U P A -1
C7 C 0.7578(5) 0.9392(9) 0.5874(10) 0.086(3) Uani 0.5 1 d D . P A -1
H7A H 0.774561 0.930403 0.541003 0.129 Uiso 0.5 1 calc R U P A -1
H7B H 0.798137 0.932479 0.661857 0.129 Uiso 0.5 1 calc R U P A -1
H7C H 0.736076 1.009580 0.575743 0.129 Uiso 0.5 1 calc R U P A -1
C8 C 0.6251(5) 0.9309(7) 0.3787(6) 0.055(2) Uani 0.5 1 d D . P A -1
H8A H 0.605557 0.995931 0.389833 0.066 Uiso 0.5 1 calc R U P A -1
H8B H 0.670428 0.950747 0.387924 0.066 Uiso 0.5 1 calc R U P A -1
N2 N 0.5746(6) 0.8941(9) 0.2682(7) 0.0454(11) Uani 0.5 1 d D . P A -1
C9 C 0.5239(5) 0.9752(9) 0.1952(9) 0.074(3) Uani 0.5 1 d D . P A -1
H9 H 0.497955 0.933934 0.127129 0.089 Uiso 0.5 1 calc R U P A -1
C10 C 0.5577(8) 1.0601(11) 0.1679(15) 0.090(4) Uani 0.5 1 d D . P A -1
H10A H 0.519910 1.100739 0.105530 0.108 Uiso 0.5 1 calc R U P A -1
H10B H 0.584064 1.110099 0.228441 0.108 Uiso 0.5 1 calc R U P A -1
C11 C 0.6058(11) 1.0169(15) 0.1444(17) 0.101(5) Uani 0.5 1 d D . P A -1
H11A H 0.576669 0.982392 0.073662 0.121 Uiso 0.5 1 calc R U P A -1
H11B H 0.630853 1.077258 0.137477 0.121 Uiso 0.5 1 calc R U P A -1
C12 C 0.6574(8) 0.9437(14) 0.2145(15) 0.107(4) Uani 0.5 1 d D . P A -1
H12A H 0.692825 0.978767 0.282894 0.128 Uiso 0.5 1 calc R U P A -1
H12B H 0.682615 0.914548 0.183974 0.128 Uiso 0.5 1 calc R U P A -1
C13 C 0.6193(6) 0.8532(10) 0.2327(11) 0.082(3) Uani 0.5 1 d D . P A -1
H13A H 0.588832 0.812876 0.165691 0.098 Uiso 0.5 1 calc R U P A -1
H13B H 0.655384 0.803661 0.287102 0.098 Uiso 0.5 1 calc R U P A -1
N3 N 0.4153(4) 0.7567(6) 0.0886(7) 0.0495(11) Uani 0.5 1 d D . P A -1
C14 C 0.3606(4) 0.8211(5) 0.0605(6) 0.0500(14) Uani 0.5 1 d D . P A -1
C15 C 0.3025(4) 0.8286(6) -0.0458(7) 0.0650(17) Uani 0.5 1 d D . P A -1
C16 C 0.3066(6) 0.7640(7) -0.1190(9) 0.064(2) Uani 0.5 1 d D . P A -1
H16 H 0.268156 0.766835 -0.191943 0.077 Uiso 0.5 1 calc R U P A -1
C17 C 0.3618(6) 0.6990(7) -0.0907(9) 0.060(2) Uani 0.5 1 d D . P A -1
C18 C 0.4153(6) 0.6975(7) 0.0144(8) 0.0575(19) Uani 0.5 1 d D . P A -1
H18 H 0.454972 0.652435 0.037111 0.069 Uiso 0.5 1 calc R U P A -1
C19 C 0.3600(11) 0.6328(10) -0.1777(14) 0.098(5) Uani 0.5 1 d D . P A -1
H19A H 0.351044 0.557979 -0.170956 0.147 Uiso 0.5 1 calc R U P A -1
H19B H 0.405947 0.639056 -0.169140 0.147 Uiso 0.5 1 calc R U P A -1
H19C H 0.322035 0.659285 -0.248047 0.147 Uiso 0.5 1 calc R U P A -1
C20 C 0.2414(6) 0.9008(9) -0.0770(11) 0.086(3) Uani 0.5 1 d D . P A -1
H20A H 0.223103 0.884651 -0.033698 0.129 Uiso 0.5 1 calc R U P A -1
H20B H 0.203551 0.890028 -0.152371 0.129 Uiso 0.5 1 calc R U P A -1
H20C H 0.257515 0.974861 -0.065451 0.129 Uiso 0.5 1 calc R U P A -1
C21 C 0.3660(5) 0.8837(7) 0.1508(8) 0.062(2) Uani 0.5 1 d D . P A -1
H21A H 0.337489 0.949525 0.120858 0.075 Uiso 0.5 1 calc R U P A -1
H21B H 0.344526 0.840760 0.180277 0.10(5) Uiso 0.5 1 calc R . P A -1
N4 N 0.4381(5) 0.9125(8) 0.2372(7) 0.0454(11) Uani 0.5 1 d D . P A -1
C22 C 0.4629(5) 1.0024(7) 0.2039(9) 0.069(2) Uani 0.5 1 d D . P A -1
H22 H 0.422259 1.016261 0.128733 0.083 Uiso 0.5 1 calc R U P A -1
C23 C 0.4717(6) 1.1063(9) 0.2605(10) 0.087(3) Uani 0.5 1 d D . P A -1
H23A H 0.517022 1.105883 0.332002 0.105 Uiso 0.5 1 calc R U P A -1
H23B H 0.472799 1.166459 0.219561 0.105 Uiso 0.5 1 calc R U P A -1
C24 C 0.4122(8) 1.1180(11) 0.2700(11) 0.093(3) Uani 0.5 1 d D . P A -1
H24A H 0.416129 1.188731 0.301486 0.112 Uiso 0.5 1 calc R U P A -1
H24B H 0.367938 1.118260 0.197302 0.112 Uiso 0.5 1 calc R U P A -1
C25 C 0.4043(13) 1.0406(19) 0.3310(14) 0.114(7) Uani 0.5 1 d D . P A -1
H25A H 0.353007 1.027303 0.298196 0.137 Uiso 0.5 1 calc R U P A -1
H25B H 0.425353 1.068017 0.403866 0.137 Uiso 0.5 1 calc R U P A -1
C26 C 0.4420(9) 0.9334(13) 0.3365(8) 0.101(5) Uani 0.5 1 d D . P A -1
H26A H 0.492613 0.936396 0.397389 0.121 Uiso 0.5 1 calc R U P A -1
H26B H 0.419192 0.873857 0.349201 0.121 Uiso 0.5 1 calc R U P A -1
O1 O 0.4456(6) 0.6479(12) 0.2879(14) 0.0690(19) Uani 0.5 1 d . . P A -1
O2 O 0.5570(6) 0.6276(12) 0.2383(14) 0.0690(19) Uani 0.5 1 d . . P A -1
O3 O 0.500000 0.4597(6) 0.250000 0.121(3) Uani 1 2 d S T P . .
S1 S 0.39262(15) 0.2831(4) -0.0183(2) 0.0708(12) Uani 0.539(8) 1 d D . P B 1
O4 O 0.3756(7) 0.1741(6) -0.0179(8) 0.110(4) Uani 0.539(8) 1 d D . P B 1
O5 O 0.3804(8) 0.3216(14) -0.1160(9) 0.116(6) Uani 0.539(8) 1 d D . P B 1
O6 O 0.4551(5) 0.3261(8) 0.0711(7) 0.090(3) Uani 0.539(8) 1 d D . P B 1
C27 C 0.3280(7) 0.3595(10) -0.0104(10) 0.090(3) Uani 0.539(8) 1 d D . P B 1
F1 F 0.3294(12) 0.3314(16) 0.0741(12) 0.117(5) Uani 0.539(8) 1 d D . P B 1
F2 F 0.2633(7) 0.3297(17) -0.0917(15) 0.150(7) Uani 0.539(8) 1 d D . P B 1
F3 F 0.3399(8) 0.4636(7) -0.0044(10) 0.140(4) Uani 0.539(8) 1 d D . P B 1
S1' S 0.40046(19) 0.3506(4) -0.0217(3) 0.0744(13) Uani 0.461(8) 1 d D . P B 2
O4' O 0.3693(8) 0.3590(11) -0.1350(8) 0.080(3) Uani 0.461(8) 1 d D . P B 2
O5' O 0.4145(11) 0.4489(9) 0.0297(10) 0.151(7) Uani 0.461(8) 1 d D . P B 2
O6' O 0.4529(7) 0.2714(13) 0.0324(11) 0.122(5) Uani 0.461(8) 1 d D . P B 2
C27' C 0.3251(7) 0.3005(10) -0.0241(11) 0.094(4) Uani 0.461(8) 1 d D . P B 2
F1' F 0.3061(10) 0.2038(13) -0.0645(15) 0.177(7) Uani 0.461(8) 1 d D . P B 2
F2' F 0.3407(14) 0.296(2) 0.0740(15) 0.144(8) Uani 0.461(8) 1 d D . P B 2
F3' F 0.2706(7) 0.367(2) -0.0820(14) 0.171(10) Uani 0.461(8) 1 d D . P B 2
 
loop_
 _atom_site_aniso_label
 _atom_site_aniso_U_11
 _atom_site_aniso_U_22
 _atom_site_aniso_U_33
 _atom_site_aniso_U_23
 _atom_site_aniso_U_13
 _atom_site_aniso_U_12
Mn1 0.0489(14) 0.0511(6) 0.040(4) 0.0001(7) 0.026(2) 0.0122(12)
N1 0.053(2) 0.046(3) 0.040(3) 0.0011(19) 0.021(2) 0.011(2)
C1 0.042(2) 0.047(4) 0.040(3) -0.006(2) 0.010(2) 0.007(2)
C2 0.051(3) 0.050(4) 0.050(3) -0.004(3) 0.002(2) 0.011(3)
C3 0.040(6) 0.073(4) 0.035(4) -0.002(3) -0.004(4) 0.012(3)
C4 0.053(7) 0.064(3) 0.045(4) 0.003(3) 0.016(5) 0.010(3)
C5 0.064(5) 0.055(3) 0.037(4) 0.001(3) 0.019(4) 0.009(3)
C6 0.156(15) 0.088(6) 0.070(4) 0.007(5) 0.076(7) 0.011(6)
C7 0.056(3) 0.056(8) 0.078(4) -0.013(3) -0.003(3) 0.003(3)
C8 0.052(5) 0.053(5) 0.041(4) -0.005(3) 0.014(3) -0.004(4)
N2 0.042(3) 0.054(3) 0.0363(17) 0.005(3) 0.0195(19) 0.012(3)
C9 0.051(5) 0.082(7) 0.074(6) 0.042(5) 0.027(4) 0.015(4)
C10 0.082(9) 0.069(7) 0.113(11) 0.002(7) 0.052(8) -0.010(6)
C11 0.110(10) 0.102(10) 0.122(16) -0.019(8) 0.084(11) -0.030(7)
C12 0.097(9) 0.132(11) 0.135(12) -0.014(8) 0.091(9) -0.014(7)
C13 0.071(6) 0.100(7) 0.097(8) -0.031(6) 0.062(6) -0.016(6)
N3 0.053(2) 0.046(3) 0.040(3) 0.0011(19) 0.021(2) 0.011(2)
C14 0.042(2) 0.047(4) 0.040(3) -0.006(2) 0.010(2) 0.007(2)
C15 0.051(3) 0.050(4) 0.050(3) -0.004(3) 0.002(2) 0.011(3)
C16 0.040(6) 0.073(4) 0.035(4) -0.002(3) -0.004(4) 0.012(3)
C17 0.053(7) 0.064(3) 0.045(4) 0.003(3) 0.016(5) 0.010(3)
C18 0.064(5) 0.055(3) 0.037(4) 0.001(3) 0.019(4) 0.009(3)
C19 0.156(15) 0.088(6) 0.070(4) 0.007(5) 0.076(7) 0.011(6)
C20 0.056(3) 0.056(8) 0.078(4) -0.013(3) -0.003(3) 0.003(3)
C21 0.054(4) 0.064(6) 0.064(5) -0.010(5) 0.031(4) 0.007(4)
N4 0.042(3) 0.054(3) 0.0363(17) 0.005(3) 0.0195(19) 0.012(3)
C22 0.053(5) 0.052(5) 0.088(7) 0.009(4) 0.030(5) 0.014(4)
C23 0.080(7) 0.069(6) 0.080(7) -0.005(5) 0.025(6) 0.020(5)
C24 0.093(8) 0.086(8) 0.085(8) -0.031(6) 0.041(7) -0.003(7)
C25 0.128(16) 0.170(15) 0.065(7) 0.039(10) 0.067(10) 0.097(13)
C26 0.126(10) 0.136(11) 0.053(5) 0.025(6) 0.058(6) 0.081(10)
O1 0.070(2) 0.053(5) 0.101(7) 0.004(3) 0.058(3) 0.014(3)
O2 0.070(2) 0.053(5) 0.101(7) 0.004(3) 0.058(3) 0.014(3)
O3 0.147(7) 0.078(4) 0.088(4) 0.000 0.036(5) 0.000
S1 0.0763(18) 0.088(3) 0.0537(14) 0.0062(13) 0.0402(13) 0.0050(15)
O4 0.160(11) 0.074(5) 0.099(7) -0.010(4) 0.074(7) -0.027(6)
O5 0.112(8) 0.196(16) 0.071(6) 0.057(7) 0.071(6) 0.078(9)
O6 0.100(6) 0.100(7) 0.079(5) -0.034(5) 0.056(5) -0.025(5)
C27 0.100(8) 0.105(7) 0.091(7) 0.025(7) 0.068(6) 0.021(7)
F1 0.141(9) 0.151(10) 0.109(7) 0.017(6) 0.102(7) 0.022(7)
F2 0.104(9) 0.207(15) 0.129(9) 0.029(9) 0.061(7) -0.025(9)
F3 0.214(12) 0.099(5) 0.194(11) 0.029(6) 0.166(10) 0.042(6)
S1' 0.087(2) 0.076(3) 0.068(2) 0.0082(16) 0.0488(18) -0.0001(17)
O4' 0.088(7) 0.096(8) 0.053(5) 0.016(5) 0.039(5) 0.034(6)
O5' 0.28(2) 0.117(9) 0.112(9) -0.046(7) 0.141(12) -0.078(10)
O6' 0.091(8) 0.175(13) 0.098(9) 0.079(9) 0.052(7) 0.085(9)
C27' 0.109(11) 0.094(9) 0.103(10) 0.015(7) 0.075(10) 0.016(7)
F1' 0.195(16) 0.166(11) 0.223(16) -0.079(12) 0.150(15) -0.095(12)
F2' 0.156(15) 0.21(2) 0.116(9) 0.014(10) 0.108(10) -0.018(15)
F3' 0.082(10) 0.32(2) 0.104(9) 0.021(12) 0.046(8) 0.095(13)
 
_geom_special_details
;
 All esds (except the esd in the dihedral angle between two l.s. planes)
 are estimated using the full covariance matrix.  The cell esds are taken
 into account individually in the estimation of esds in distances, angles
 and torsion angles; correlations between esds in cell parameters are only
 used when they are defined by crystal symmetry.  An approximate (isotropic)
 treatment of cell esds is used for estimating esds involving l.s. planes.
;
 
loop_
 _geom_bond_atom_site_label_1
 _geom_bond_atom_site_label_2
 _geom_bond_distance
 _geom_bond_site_symmetry_2
 _geom_bond_publ_flag
Mn1 O1 2.13(2) . ?
Mn1 O2 2.222(18) . ?
Mn1 N3 2.243(12) . ?
Mn1 N1 2.244(12) . ?
Mn1 N2 2.281(15) . ?
Mn1 N4 2.309(12) . ?
N1 C1 1.328(10) . ?
N1 C5 1.355(11) . ?
C1 C2 1.382(10) . ?
C1 C8 1.498(11) . ?
C2 C3 1.415(13) . ?
C2 C7 1.478(14) . ?
C3 C4 1.348(13) . ?
C3 H3 0.9500 . ?
C4 C5 1.350(12) . ?
C4 C6 1.539(13) . ?
C5 H5 0.9500 . ?
C6 H6A 0.9800 . ?
C6 H6B 0.9800 . ?
C6 H6C 0.9800 . ?
C7 H7A 0.9800 . ?
C7 H7B 0.9800 . ?
C7 H7C 0.9800 . ?
C8 N2 1.478(11) . ?
C8 H8A 0.9900 . ?
C8 H8B 0.9900 . ?
N2 C9 1.469(10) . ?
N2 C13 1.487(11) . ?
C9 C22 1.506(16) . ?
C9 C10 1.506(15) . ?
C9 H9 1.0000 . ?
C10 C11 1.436(19) . ?
C10 H10A 0.9900 . ?
C10 H10B 0.9900 . ?
C11 C12 1.40(2) . ?
C11 H11A 0.9900 . ?
C11 H11B 0.9900 . ?
C12 C13 1.548(17) . ?
C12 H12A 0.9900 . ?
C12 H12B 0.9900 . ?
C13 H13A 0.9900 . ?
C13 H13B 0.9900 . ?
N3 C14 1.336(10) . ?
N3 C18 1.354(11) . ?
C14 C15 1.400(10) . ?
C14 C21 1.527(11) . ?
C15 C16 1.424(12) . ?
C15 C20 1.495(12) . ?
C16 C17 1.349(12) . ?
C16 H16 0.9500 . ?
C17 C18 1.358(11) . ?
C17 C19 1.546(13) . ?
C18 H18 0.9500 . ?
C19 H19A 0.9800 . ?
C19 H19B 0.9800 . ?
C19 H19C 0.9800 . ?
C20 H20A 0.9800 . ?
C20 H20B 0.9800 . ?
C20 H20C 0.9800 . ?
C21 N4 1.455(11) . ?
C21 H21A 0.9900 . ?
C21 H21B 0.9900 . ?
N4 C22 1.475(12) . ?
N4 C26 1.488(11) . ?
C22 C23 1.514(14) . ?
C22 H22 1.0000 . ?
C23 C24 1.447(18) . ?
C23 H23A 0.9900 . ?
C23 H23B 0.9900 . ?
C24 C25 1.43(2) . ?
C24 H24A 0.9900 . ?
C24 H24B 0.9900 . ?
C25 C26 1.574(17) . ?
C25 H25A 0.9900 . ?
C25 H25B 0.9900 . ?
C26 H26A 0.9900 . ?
C26 H26B 0.9900 . ?
S1 O6 1.407(8) . ?
S1 O4 1.425(9) . ?
S1 O5 1.435(9) . ?
S1 C27 1.816(11) . ?
C27 F1 1.318(12) . ?
C27 F3 1.329(12) . ?
C27 F2 1.336(13) . ?
S1' O5' 1.400(10) . ?
S1' O6' 1.408(9) . ?
S1' O4' 1.452(10) . ?
S1' C27' 1.807(13) . ?
C27' F1' 1.321(13) . ?
C27' F2' 1.327(13) . ?
C27' F3' 1.335(13) . ?
 
loop_
 _geom_angle_atom_site_label_1
 _geom_angle_atom_site_label_2
 _geom_angle_atom_site_label_3
 _geom_angle
 _geom_angle_site_symmetry_1
 _geom_angle_site_symmetry_3
 _geom_angle_publ_flag
O1 Mn1 O2 88.4(3) . . ?
O1 Mn1 N3 87.7(5) . . ?
O2 Mn1 N3 89.7(5) . . ?
O1 Mn1 N1 94.4(6) . . ?
O2 Mn1 N1 93.8(5) . . ?
N3 Mn1 N1 176.0(2) . . ?
O1 Mn1 N2 168.6(6) . . ?
O2 Mn1 N2 97.1(4) . . ?
N3 Mn1 N2 102.2(4) . . ?
N1 Mn1 N2 75.4(4) . . ?
O1 Mn1 N4 99.8(4) . . ?
O2 Mn1 N4 163.3(6) . . ?
N3 Mn1 N4 76.3(3) . . ?
N1 Mn1 N4 100.0(3) . . ?
N2 Mn1 N4 77.6(2) . . ?
C1 N1 C5 117.6(8) . . ?
C1 N1 Mn1 117.9(6) . . ?
C5 N1 Mn1 123.0(7) . . ?
N1 C1 C2 123.5(8) . . ?
N1 C1 C8 116.0(7) . . ?
C2 C1 C8 120.6(8) . . ?
C1 C2 C3 115.9(9) . . ?
C1 C2 C7 120.6(9) . . ?
C3 C2 C7 123.6(9) . . ?
C4 C3 C2 121.3(9) . . ?
C4 C3 H3 119.3 . . ?
C2 C3 H3 119.3 . . ?
C3 C4 C5 118.1(10) . . ?
C3 C4 C6 126.6(12) . . ?
C5 C4 C6 115.3(12) . . ?
C4 C5 N1 123.6(11) . . ?
C4 C5 H5 118.2 . . ?
N1 C5 H5 118.2 . . ?
C4 C6 H6A 109.5 . . ?
C4 C6 H6B 109.5 . . ?
H6A C6 H6B 109.5 . . ?
C4 C6 H6C 109.5 . . ?
H6A C6 H6C 109.5 . . ?
H6B C6 H6C 109.5 . . ?
C2 C7 H7A 109.5 . . ?
C2 C7 H7B 109.5 . . ?
H7A C7 H7B 109.5 . . ?
C2 C7 H7C 109.5 . . ?
H7A C7 H7C 109.5 . . ?
H7B C7 H7C 109.5 . . ?
N2 C8 C1 115.0(7) . . ?
N2 C8 H8A 108.5 . . ?
C1 C8 H8A 108.5 . . ?
N2 C8 H8B 108.5 . . ?
C1 C8 H8B 108.5 . . ?
H8A C8 H8B 107.5 . . ?
C9 N2 C8 114.7(9) . . ?
C9 N2 C13 111.8(9) . . ?
C8 N2 C13 105.7(9) . . ?
C9 N2 Mn1 103.9(8) . . ?
C8 N2 Mn1 110.6(7) . . ?
C13 N2 Mn1 110.2(8) . . ?
N2 C9 C22 117.4(9) . . ?
N2 C9 C10 113.3(10) . . ?
C22 C9 C10 120.2(9) . . ?
N2 C9 H9 100.1 . . ?
C22 C9 H9 100.1 . . ?
C10 C9 H9 100.1 . . ?
C11 C10 C9 112.4(12) . . ?
C11 C10 H10A 109.1 . . ?
C9 C10 H10A 109.1 . . ?
C11 C10 H10B 109.1 . . ?
C9 C10 H10B 109.1 . . ?
H10A C10 H10B 107.9 . . ?
C12 C11 C10 119.2(15) . . ?
C12 C11 H11A 107.5 . . ?
C10 C11 H11A 107.5 . . ?
C12 C11 H11B 107.5 . . ?
C10 C11 H11B 107.5 . . ?
H11A C11 H11B 107.0 . . ?
C11 C12 C13 107.9(12) . . ?
C11 C12 H12A 110.1 . . ?
C13 C12 H12A 110.1 . . ?
C11 C12 H12B 110.1 . . ?
C13 C12 H12B 110.1 . . ?
H12A C12 H12B 108.4 . . ?
N2 C13 C12 112.2(11) . . ?
N2 C13 H13A 109.2 . . ?
C12 C13 H13A 109.2 . . ?
N2 C13 H13B 109.2 . . ?
C12 C13 H13B 109.2 . . ?
H13A C13 H13B 107.9 . . ?
C14 N3 C18 120.4(8) . . ?
C14 N3 Mn1 114.5(6) . . ?
C18 N3 Mn1 125.2(7) . . ?
N3 C14 C15 120.7(8) . . ?
N3 C14 C21 115.9(7) . . ?
C15 C14 C21 123.4(8) . . ?
C14 C15 C16 115.6(8) . . ?
C14 C15 C20 120.6(9) . . ?
C16 C15 C20 123.8(9) . . ?
C17 C16 C15 123.8(10) . . ?
C17 C16 H16 118.1 . . ?
C15 C16 H16 118.1 . . ?
C16 C17 C18 115.9(9) . . ?
C16 C17 C19 119.0(11) . . ?
C18 C17 C19 125.1(11) . . ?
N3 C18 C17 123.6(10) . . ?
N3 C18 H18 118.2 . . ?
C17 C18 H18 118.2 . . ?
C17 C19 H19A 109.5 . . ?
C17 C19 H19B 109.5 . . ?
H19A C19 H19B 109.5 . . ?
C17 C19 H19C 109.5 . . ?
H19A C19 H19C 109.5 . . ?
H19B C19 H19C 109.5 . . ?
C15 C20 H20A 109.5 . . ?
C15 C20 H20B 109.5 . . ?
H20A C20 H20B 109.5 . . ?
C15 C20 H20C 109.5 . . ?
H20A C20 H20C 109.5 . . ?
H20B C20 H20C 109.5 . . ?
N4 C21 C14 114.8(7) . . ?
N4 C21 H21A 108.6 . . ?
C14 C21 H21A 108.6 . . ?
N4 C21 H21B 108.6 . . ?
C14 C21 H21B 108.6 . . ?
H21A C21 H21B 107.5 . . ?
C21 N4 C22 109.5(8) . . ?
C21 N4 C26 110.7(10) . . ?
C22 N4 C26 113.6(10) . . ?
C21 N4 Mn1 103.8(6) . . ?
C22 N4 Mn1 110.3(7) . . ?
C26 N4 Mn1 108.4(7) . . ?
N4 C22 C9 114.0(8) . . ?
N4 C22 C23 114.7(10) . . ?
C9 C22 C23 114.5(9) . . ?
N4 C22 H22 103.9 . . ?
C9 C22 H22 103.9 . . ?
C23 C22 H22 103.9 . . ?
C24 C23 C22 108.4(10) . . ?
C24 C23 H23A 110.0 . . ?
C22 C23 H23A 110.0 . . ?
C24 C23 H23B 110.0 . . ?
C22 C23 H23B 110.0 . . ?
H23A C23 H23B 108.4 . . ?
C25 C24 C23 117.7(14) . . ?
C25 C24 H24A 107.9 . . ?
C23 C24 H24A 107.9 . . ?
C25 C24 H24B 107.9 . . ?
C23 C24 H24B 107.9 . . ?
H24A C24 H24B 107.2 . . ?
C24 C25 C26 110.7(12) . . ?
C24 C25 H25A 109.5 . . ?
C26 C25 H25A 109.5 . . ?
C24 C25 H25B 109.5 . . ?
C26 C25 H25B 109.5 . . ?
H25A C25 H25B 108.1 . . ?
N4 C26 C25 112.2(9) . . ?
N4 C26 H26A 109.2 . . ?
C25 C26 H26A 109.2 . . ?
N4 C26 H26B 109.2 . . ?
C25 C26 H26B 109.2 . . ?
H26A C26 H26B 107.9 . . ?
O6 S1 O4 119.6(7) . . ?
O6 S1 O5 111.8(9) . . ?
O4 S1 O5 115.8(8) . . ?
O6 S1 C27 98.4(6) . . ?
O4 S1 C27 106.0(7) . . ?
O5 S1 C27 101.6(6) . . ?
F1 C27 F3 107.8(13) . . ?
F1 C27 F2 103.6(13) . . ?
F3 C27 F2 114.5(13) . . ?
F1 C27 S1 110.5(10) . . ?
F3 C27 S1 112.6(8) . . ?
F2 C27 S1 107.4(12) . . ?
O5' S1' O6' 116.5(11) . . ?
O5' S1' O4' 113.8(8) . . ?
O6' S1' O4' 115.5(8) . . ?
O5' S1' C27' 103.5(8) . . ?
O6' S1' C27' 104.3(8) . . ?
O4' S1' C27' 100.4(8) . . ?
F1' C27' F2' 107.0(15) . . ?
F1' C27' F3' 109.5(16) . . ?
F2' C27' F3' 109.2(15) . . ?
F1' C27' S1' 112.8(10) . . ?
F2' C27' S1' 110.3(14) . . ?
F3' C27' S1' 108.1(11) . . ?
 
loop_
 _geom_torsion_atom_site_label_1
 _geom_torsion_atom_site_label_2
 _geom_torsion_atom_site_label_3
 _geom_torsion_atom_site_label_4
 _geom_torsion
 _geom_torsion_site_symmetry_1
 _geom_torsion_site_symmetry_2
 _geom_torsion_site_symmetry_3
 _geom_torsion_site_symmetry_4
 _geom_torsion_publ_flag
C5 N1 C1 C2 -0.08(16) . . . . ?
Mn1 N1 C1 C2 -166.7(4) . . . . ?
C5 N1 C1 C8 -179.8(2) . . . . ?
Mn1 N1 C1 C8 13.6(4) . . . . ?
N1 C1 C2 C3 -0.02(15) . . . . ?
C8 C1 C2 C3 179.7(2) . . . . ?
N1 C1 C2 C7 179.97(15) . . . . ?
C8 C1 C2 C7 -0.4(2) . . . . ?
C1 C2 C3 C4 -0.1(4) . . . . ?
C7 C2 C3 C4 179.9(3) . . . . ?
C2 C3 C4 C5 0.3(5) . . . . ?
C2 C3 C4 C6 180.0(3) . . . . ?
C3 C4 C5 N1 -0.4(5) . . . . ?
C6 C4 C5 N1 179.9(3) . . . . ?
C1 N1 C5 C4 0.3(4) . . . . ?
Mn1 N1 C5 C4 166.1(5) . . . . ?
N1 C1 C8 N2 -25.5(6) . . . . ?
C2 C1 C8 N2 154.8(6) . . . . ?
C1 C8 N2 C9 141.0(8) . . . . ?
C1 C8 N2 C13 -95.4(9) . . . . ?
C1 C8 N2 Mn1 23.9(7) . . . . ?
C8 N2 C9 C22 -75.5(13) . . . . ?
C13 N2 C9 C22 164.2(11) . . . . ?
Mn1 N2 C9 C22 45.3(12) . . . . ?
C8 N2 C9 C10 71.6(14) . . . . ?
C13 N2 C9 C10 -48.7(16) . . . . ?
Mn1 N2 C9 C10 -167.5(11) . . . . ?
N2 C9 C10 C11 44(2) . . . . ?
C22 C9 C10 C11 -169.5(14) . . . . ?
C9 C10 C11 C12 -50(2) . . . . ?
C10 C11 C12 C13 53(2) . . . . ?
C9 N2 C13 C12 53.9(15) . . . . ?
C8 N2 C13 C12 -71.5(13) . . . . ?
Mn1 N2 C13 C12 169.0(10) . . . . ?
C11 C12 C13 N2 -54.0(17) . . . . ?
C18 N3 C14 C15 -0.09(16) . . . . ?
Mn1 N3 C14 C15 178.0(4) . . . . ?
C18 N3 C14 C21 179.7(2) . . . . ?
Mn1 N3 C14 C21 -2.2(4) . . . . ?
N3 C14 C15 C16 0.05(15) . . . . ?
C21 C14 C15 C16 -179.8(2) . . . . ?
N3 C14 C15 C20 -179.99(15) . . . . ?
C21 C14 C15 C20 0.2(2) . . . . ?
C14 C15 C16 C17 -0.1(4) . . . . ?
C20 C15 C16 C17 180.0(3) . . . . ?
C15 C16 C17 C18 0.2(5) . . . . ?
C15 C16 C17 C19 -179.9(3) . . . . ?
C14 N3 C18 C17 0.2(4) . . . . ?
Mn1 N3 C18 C17 -177.7(5) . . . . ?
C16 C17 C18 N3 -0.2(5) . . . . ?
C19 C17 C18 N3 179.9(3) . . . . ?
N3 C14 C21 N4 32.0(7) . . . . ?
C15 C14 C21 N4 -148.1(7) . . . . ?
C14 C21 N4 C22 76.2(9) . . . . ?
C14 C21 N4 C26 -157.7(8) . . . . ?
C14 C21 N4 Mn1 -41.6(7) . . . . ?
C21 N4 C22 C9 -114.1(11) . . . . ?
C26 N4 C22 C9 121.6(12) . . . . ?
Mn1 N4 C22 C9 -0.4(11) . . . . ?
C21 N4 C22 C23 111.2(10) . . . . ?
C26 N4 C22 C23 -13.2(13) . . . . ?
Mn1 N4 C22 C23 -135.2(8) . . . . ?
N2 C9 C22 N4 -31.8(15) . . . . ?
C10 C9 C22 N4 -176.6(11) . . . . ?
N2 C9 C22 C23 103.0(12) . . . . ?
C10 C9 C22 C23 -41.8(16) . . . . ?
N4 C22 C23 C24 -41.3(14) . . . . ?
C9 C22 C23 C24 -175.8(10) . . . . ?
C22 C23 C24 C25 62.5(17) . . . . ?
C23 C24 C25 C26 -24(2) . . . . ?
C21 N4 C26 C25 -71.8(18) . . . . ?
C22 N4 C26 C25 51.9(19) . . . . ?
Mn1 N4 C26 C25 175.0(14) . . . . ?
C24 C25 C26 N4 -34(2) . . . . ?
O6 S1 C27 F1 -68.1(13) . . . . ?
O4 S1 C27 F1 56.2(13) . . . . ?
O5 S1 C27 F1 177.5(14) . . . . ?
O6 S1 C27 F3 52.5(11) . . . . ?
O4 S1 C27 F3 176.8(9) . . . . ?
O5 S1 C27 F3 -61.9(13) . . . . ?
O6 S1 C27 F2 179.5(10) . . . . ?
O4 S1 C27 F2 -56.2(11) . . . . ?
O5 S1 C27 F2 65.1(13) . . . . ?
O5' S1' C27' F1' -176.2(14) . . . . ?
O6' S1' C27' F1' -53.8(15) . . . . ?
O4' S1' C27' F1' 66.0(14) . . . . ?
O5' S1' C27' F2' -56.7(15) . . . . ?
O6' S1' C27' F2' 65.7(15) . . . . ?
O4' S1' C27' F2' -174.5(14) . . . . ?
O5' S1' C27' F3' 62.7(14) . . . . ?
O6' S1' C27' F3' -175.0(14) . . . . ?
O4' S1' C27' F3' -55.1(14) . . . . ?
 
_refine_diff_density_max    0.569
_refine_diff_density_min   -0.461
_refine_diff_density_rms    0.081

_shelx_res_file
;
TITL meso in C2/c
    meso.res
    created by SHELXL-2018/1 at 13:11:17 on 14-May-2021
CELL 1.54178 22.7506 12.5731 15.2311 90 124.4 90
ZERR 4 0.0008 0.0004 0.0005 0 0.001 0
LATT 7
SYMM -X,+Y,0.5-Z
SFAC C H Mn N O S F
UNIT 112 176 4 16 36 8 24
TEMP -120.15
ACTA
L.S. 12
PLAN 20
CONF
BOND
list 4
BOND $H
FMAP 2
EADP N1 N3
EADP C1 C14
EADP C2 C15
EADP C3 C16
EADP C4 C17
EADP C5 C18
EADP C6 C19
EADP C7 C20
EADP N2 N4
EADP O1 O2
RIGU
FLAT 0.005 N1 > C8
FLAT 0.005 N3 > C21

WGHT    0.155600    9.741200
FVAR       0.27947   0.53947
PART -1
MN1   3    0.503815    0.761785    0.262185    10.50000    0.04886    0.05113 =
         0.04029    0.00013    0.02556    0.01219
SAME 0.02 0.04 N3 > C26
N1    4    0.590982    0.779196    0.435529    10.50000    0.05299    0.04581 =
         0.04025    0.00109    0.02073    0.01102
C1    1    0.641051    0.851663    0.462906    10.50000    0.04242    0.04669 =
         0.03953   -0.00638    0.01029    0.00682
C2    1    0.704414    0.856299    0.562402    10.50000    0.05112    0.05025 =
         0.04967   -0.00356    0.00202    0.01084
C3    1    0.713771    0.777980    0.635974    10.50000    0.04034    0.07347 =
         0.03544   -0.00221   -0.00444    0.01184
AFIX  43
H3    2    0.756422    0.777464    0.705537    10.50000   -1.20000
AFIX   0
C4    1    0.663361    0.704041    0.609342    10.50000    0.05281    0.06406 =
         0.04481    0.00310    0.01569    0.00991
C5    1    0.603398    0.706358    0.509798    10.50000    0.06376    0.05495 =
         0.03743    0.00053    0.01866    0.00946
AFIX  43
H5    2    0.567961    0.654050    0.490776    10.50000   -1.20000
AFIX   0
C6    1    0.666704    0.614833    0.681228    10.50000    0.15603    0.08766 =
         0.07017    0.00746    0.07570    0.01053
AFIX 137
H6A   2    0.618646    0.587243    0.651300    10.50000   -1.50000
H6B   2    0.686303    0.643152    0.752630    10.50000   -1.50000
H6C   2    0.697293    0.557297    0.685528    10.50000   -1.50000
AFIX   0
C7    1    0.757791    0.939167    0.587352    10.50000    0.05610    0.05613 =
         0.07765   -0.01285   -0.00302    0.00297
AFIX 137
H7A   2    0.774561    0.930403    0.541003    10.50000   -1.50000
H7B   2    0.798137    0.932479    0.661857    10.50000   -1.50000
H7C   2    0.736076    1.009580    0.575743    10.50000   -1.50000
AFIX   0
C8    1    0.625146    0.930934    0.378739    10.50000    0.05187    0.05316 =
         0.04055   -0.00460    0.01428   -0.00375
AFIX  23
H8A   2    0.605557    0.995931    0.389833    10.50000   -1.20000
H8B   2    0.670428    0.950747    0.387924    10.50000   -1.20000
AFIX   0
N2    4    0.574595    0.894100    0.268175    10.50000    0.04201    0.05359 =
         0.03630    0.00456    0.01950    0.01244
C9    1    0.523885    0.975168    0.195170    10.50000    0.05132    0.08210 =
         0.07368    0.04201    0.02659    0.01499
AFIX  13
H9    2    0.497955    0.933934    0.127129    10.50000   -1.20000
AFIX   0
C10   1    0.557739    1.060113    0.167891    10.50000    0.08229    0.06887 =
         0.11277    0.00200    0.05196   -0.01039
AFIX  23
H10A  2    0.519910    1.100739    0.105530    10.50000   -1.20000
H10B  2    0.584064    1.110099    0.228441    10.50000   -1.20000
AFIX   0
C11   1    0.605804    1.016852    0.144360    10.50000    0.11003    0.10158 =
         0.12166   -0.01909    0.08433   -0.02965
AFIX  23
H11A  2    0.576669    0.982392    0.073662    10.50000   -1.20000
H11B  2    0.630853    1.077258    0.137477    10.50000   -1.20000
AFIX   0
C12   1    0.657428    0.943685    0.214514    10.50000    0.09666    0.13200 =
         0.13541   -0.01440    0.09142   -0.01435
AFIX  23
H12A  2    0.692825    0.978767    0.282894    10.50000   -1.20000
H12B  2    0.682615    0.914548    0.183974    10.50000   -1.20000
AFIX   0
C13   1    0.619278    0.853206    0.232718    10.50000    0.07148    0.10036 =
         0.09722   -0.03104    0.06201   -0.01634
AFIX  23
H13A  2    0.588832    0.812876    0.165691    10.50000   -1.20000
H13B  2    0.655384    0.803661    0.287102    10.50000   -1.20000
AFIX   0
N3    4    0.415268    0.756714    0.088632    10.50000    0.05299    0.04581 =
         0.04025    0.00109    0.02073    0.01102
C14   1    0.360580    0.821089    0.060546    10.50000    0.04242    0.04669 =
         0.03953   -0.00638    0.01029    0.00682
C15   1    0.302550    0.828639   -0.045781    10.50000    0.05112    0.05025 =
         0.04967   -0.00356    0.00202    0.01084
C16   1    0.306571    0.764018   -0.118987    10.50000    0.04034    0.07347 =
         0.03544   -0.00221   -0.00444    0.01184
AFIX  43
H16   2    0.268156    0.766835   -0.191943    10.50000   -1.20000
AFIX   0
C17   1    0.361778    0.699017   -0.090743    10.50000    0.05281    0.06406 =
         0.04481    0.00310    0.01569    0.00991
C18   1    0.415305    0.697513    0.014389    10.50000    0.06376    0.05495 =
         0.03743    0.00053    0.01866    0.00946
AFIX  43
H18   2    0.454972    0.652435    0.037111    10.50000   -1.20000
AFIX   0
C19   1    0.360042    0.632773   -0.177676    10.50000    0.15603    0.08766 =
         0.07017    0.00746    0.07570    0.01053
AFIX 137
H19A  2    0.351044    0.557979   -0.170956    10.50000   -1.50000
H19B  2    0.405947    0.639056   -0.169140    10.50000   -1.50000
H19C  2    0.322035    0.659285   -0.248047    10.50000   -1.50000
AFIX   0
C20   1    0.241414    0.900756   -0.077016    10.50000    0.05610    0.05613 =
         0.07765   -0.01285   -0.00302    0.00297
AFIX 137
H20A  2    0.223103    0.884651   -0.033698    10.50000   -1.50000
H20B  2    0.203551    0.890028   -0.152371    10.50000   -1.50000
H20C  2    0.257515    0.974861   -0.065451    10.50000   -1.50000
AFIX   0
C21   1    0.366001    0.883663    0.150755    10.50000    0.05390    0.06375 =
         0.06436   -0.00973    0.03069    0.00690
AFIX  23
H21A  2    0.337489    0.949525    0.120858    10.50000   -1.20000
H21B  2    0.344526    0.840760    0.180277    10.50000    0.10380
AFIX   0
N4    4    0.438119    0.912547    0.237231    10.50000    0.04201    0.05359 =
         0.03630    0.00456    0.01950    0.01244
C22   1    0.462919    1.002420    0.203897    10.50000    0.05328    0.05154 =
         0.08770    0.00902    0.03023    0.01360
AFIX  13
H22   2    0.422259    1.016261    0.128733    10.50000   -1.20000
AFIX   0
C23   1    0.471702    1.106266    0.260517    10.50000    0.07992    0.06851 =
         0.08041   -0.00528    0.02525    0.02009
AFIX  23
H23A  2    0.517022    1.105883    0.332002    10.50000   -1.20000
H23B  2    0.472799    1.166459    0.219561    10.50000   -1.20000
AFIX   0
C24   1    0.412217    1.118034    0.269976    10.50000    0.09305    0.08627 =
         0.08519   -0.03122    0.04074   -0.00287
AFIX  23
H24A  2    0.416129    1.188731    0.301486    10.50000   -1.20000
H24B  2    0.367938    1.118260    0.197302    10.50000   -1.20000
AFIX   0
C25   1    0.404284    1.040605    0.330964    10.50000    0.12781    0.17035 =
         0.06471    0.03939    0.06696    0.09737
AFIX  23
H25A  2    0.353007    1.027303    0.298196    10.50000   -1.20000
H25B  2    0.425353    1.068017    0.403866    10.50000   -1.20000
AFIX   0
C26   1    0.442009    0.933398    0.336547    10.50000    0.12572    0.13570 =
         0.05256    0.02527    0.05782    0.08146
AFIX  23
H26A  2    0.492613    0.936396    0.397389    10.50000   -1.20000
H26B  2    0.419192    0.873857    0.349201    10.50000   -1.20000
AFIX   0
O1    5    0.445599    0.647942    0.287941    10.50000    0.06976    0.05328 =
         0.10062    0.00411    0.05811    0.01356
O2    5    0.556970    0.627616    0.238331    10.50000    0.06976    0.05328 =
         0.10062    0.00411    0.05811    0.01356

PART 0
O3    5    0.500000    0.459705    0.250000    10.50000    0.14748    0.07803 =
         0.08843    0.00000    0.03622    0.00000

SAME 0.02 0.04 S1 O5 O6 O4 C27 F3 F1 F2
SAME 0.02 0.04 S1' > F3'
PART 1
S1    6    0.392625    0.283120   -0.018265    21.00000    0.07631    0.08831 =
         0.05375    0.00615    0.04025    0.00504
O4    5    0.375555    0.174096   -0.017936    21.00000    0.15951    0.07373 =
         0.09865   -0.01018    0.07413   -0.02707
O5    5    0.380412    0.321644   -0.116004    21.00000    0.11190    0.19571 =
         0.07134    0.05728    0.07056    0.07760
O6    5    0.455112    0.326069    0.071068    21.00000    0.09994    0.10035 =
         0.07894   -0.03378    0.05622   -0.02531
C27   1    0.328026    0.359500   -0.010358    21.00000    0.09952    0.10521 =
         0.09055    0.02452    0.06830    0.02131
F1    7    0.329388    0.331425    0.074134    21.00000    0.14084    0.15141 =
         0.10919    0.01736    0.10152    0.02169
F2    7    0.263260    0.329654   -0.091721    21.00000    0.10393    0.20669 =
         0.12944    0.02862    0.06051   -0.02490
F3    7    0.339909    0.463570   -0.004440    21.00000    0.21403    0.09855 =
         0.19355    0.02902    0.16634    0.04214
PART 2
S1'   6    0.400458    0.350583   -0.021702   -21.00000    0.08742    0.07576 =
         0.06813    0.00816    0.04885   -0.00011
O4'   5    0.369275    0.358998   -0.134985   -21.00000    0.08826    0.09582 =
         0.05294    0.01597    0.03856    0.03402
O5'   5    0.414527    0.448892    0.029721   -21.00000    0.27609    0.11658 =
         0.11221   -0.04643    0.14133   -0.07809
O6'   5    0.452933    0.271422    0.032355   -21.00000    0.09098    0.17487 =
         0.09783    0.07939    0.05150    0.08528
C27'  1    0.325109    0.300502   -0.024080   -21.00000    0.10944    0.09377 =
         0.10315    0.01533    0.07512    0.01616
F1'   7    0.306120    0.203788   -0.064521   -21.00000    0.19518    0.16559 =
         0.22265   -0.07923    0.15037   -0.09519
F2'   7    0.340669    0.295673    0.073966   -21.00000    0.15650    0.21084 =
         0.11639    0.01389    0.10845   -0.01753
F3'   7    0.270605    0.367227   -0.081962   -21.00000    0.08158    0.31579 =
         0.10417    0.02096    0.04600    0.09492
HKLF 4


REM  meso in C2/c
REM R1 =  0.0906 for    3182 Fo > 4sig(Fo)  and  0.0920 for all    3298 data
REM    393 parameters refined using    555 restraints

END

WGHT      0.1553      9.7847

REM Highest difference peak  0.569,  deepest hole -0.461,  1-sigma level  0.081
Q1    1   0.4971  1.0391  0.1345  11.00000  0.05    0.57
Q2    1   0.7079  0.6415  0.6986  11.00000  0.05    0.47
Q3    1   0.4414  0.3889  0.0197  11.00000  0.05    0.45
Q4    1   0.4315  0.6546  0.3216  11.00000  0.05    0.42
Q5    1   0.7448  0.7972  0.6369  11.00000  0.05    0.39
Q6    1   0.4468  1.0802  0.3991  11.00000  0.05    0.38
Q7    1   0.3617  0.3970 -0.0492  11.00000  0.05    0.36
Q8    1   0.4750  0.6431  0.3392  11.00000  0.05    0.36
Q9    1   0.6364  0.7007  0.5214  11.00000  0.05    0.35
Q10   1   0.4712  0.4080  0.1183  11.00000  0.05    0.34
Q11   1   0.4134  0.4167 -0.0881  11.00000  0.05    0.34
Q12   1   0.5168  1.0181  0.2275  11.00000  0.05    0.33
Q13   1   0.3992  0.8975  0.3026  11.00000  0.05    0.33
Q14   1   0.6943  0.7123  0.6224  11.00000  0.05    0.31
Q15   1   0.4702  0.3167  0.1420  11.00000  0.05    0.31
Q16   1   0.4450  0.2857 -0.0169  11.00000  0.05    0.31
Q17   1   0.5055  0.7610  0.3126  11.00000  0.05    0.30
Q18   1   0.5598  0.5063  0.6423  11.00000  0.05    0.29
Q19   1   0.4525  0.8602  0.3825  11.00000  0.05    0.29
Q20   1   0.5706  0.4384  0.2664  11.00000  0.05    0.29
;
_shelx_res_checksum    3163

_shelx_hkl_file
;
   2   0   0 1501.85  115.99
   2   0   0 1547.15  112.09
   2   0   0 1519.05  116.29
   4   0   0 3398.36  251.77
   4   0   0 3073.19  249.58
  -6   0   0   56.89    5.50
   6   0   0   73.19   13.80
   6   0   0   69.29   13.40
   8   0   0  305.57   37.90
  -8   0   0  316.27   22.60
  -8   0   0  301.37   22.70
   8   0   0  305.07   22.60
   8   0   0  302.67   37.90
  10   0   0   54.99    4.50
 -10   0   0   62.09    4.70
 -10   0   0   61.79    4.50
 -10   0   0   66.39    6.70
  10   0   0   80.99   23.50
  10   0   0   40.70   13.90
  12   0   0   63.69    4.90
 -12   0   0   63.49    4.90
 -12   0   0   67.49    4.90
 -12   0   0   72.89    5.20
  12   0   0   62.69    4.90
  12   0   0   60.29    4.90
 -14   0   0   30.20    6.00
 -14   0   0   29.40    2.50
  14   0   0   35.70    2.50
  14   0   0   28.50    2.50
 -14   0   0   33.30    2.60
  14   0   0   32.80    2.60
 -16   0   0   46.90    3.80
  16   0   0   47.00    3.80
 -16   0   0   50.69    3.90
 -16   0   0   53.69    7.80
  16   0   0   48.20    3.90
 -16   0   0   55.19    4.30
 -18   0   0   12.50    4.50
 -18   0   0    8.30    1.10
  18   0   0    8.60    1.10
 -18   0   0    7.60    1.10
  18   0   0    7.80    1.10
  20   0   0   49.40    3.80
  20   0   0   48.70    3.70
 -20   0   0   47.00    3.70
 -20   0   0   47.30    3.70
  22   0   0   10.80    0.90
 -22   0   0   10.20    0.90
 -22   0   0   11.00    1.00
  22   0   0    9.90    1.00
 -22   0   0   10.40    1.00
  -1  -1   0  154.18   11.10
   1  -1   0  144.19   11.20
  -1  -1   0  157.68   11.10
   1  -1   0  135.49   11.10
  -1   1   0  138.49   11.10
  -1   1   0  146.19   11.20
   1   1   0  153.68   11.10
  -1   1   0  145.59   13.40
   1   1   0  158.28   13.40
  -3  -1   0  366.86   29.40
  -3  -1   0  366.56   34.40
   3  -1   0  453.35   36.70
   3   1   0  343.67   34.10
  -3   1   0  409.86   29.50
  -3   1   0  440.26   36.30
   5  -1   0  163.08   20.90
  -5   1   0  154.68   12.50
   7  -1   0    7.30    5.00
  -7  -1   0    8.60    1.00
   7  -1   0   22.40    9.60
   7   1   0   12.80    6.90
   7   1   0    0.20    4.20
  -9  -1   0   12.50    2.80
   9  -1   0    5.20    8.80
  -9  -1   0   14.50    1.10
   9  -1   0   22.60   11.30
  -9  -1   0   13.60    1.30
   9   1   0   24.40   11.20
   9   1   0   12.70    1.10
   9   1   0    6.20    8.60
  11  -1   0    3.10   15.40
  11  -1   0   11.60   15.20
  11  -1   0    6.10    0.60
  11  -1   0    5.40    0.70
  11  -1   0    5.90    0.70
 -11   1   0    6.90    1.00
 -11   1   0    4.70    2.00
  11   1   0   38.00   20.30
  11   1   0   19.80   13.60
 -11   1   0    6.20    0.70
 -13  -1   0   19.70    1.80
 -13  -1   0   25.00    4.90
 -13  -1   0   23.40    1.80
 -13  -1   0   22.70    2.30
  13   1   0   22.10    1.80
  13   1   0   22.40    1.80
 -15  -1   0   39.60    3.50
 -15  -1   0   38.40    6.60
 -15  -1   0   38.20    3.00
 -15  -1   0   39.50    3.10
 -15  -1   0   37.20    3.10
  15   1   0   39.70    3.10
  15   1   0   38.30    3.00
  15   1   0   38.80    3.10
 -17  -1   0   17.70    1.50
  17  -1   0   15.50    1.50
 -17  -1   0   17.40    4.80
 -17  -1   0   16.30    1.60
  17  -1   0   15.10    1.60
 -17   1   0   12.90    1.50
  17   1   0   19.10    1.60
 -17   1   0   13.60    4.50
 -17   1   0   14.20    2.20
 -17   1   0   15.20    1.60
  17   1   0   17.40    1.60
  19  -1   0    2.50    0.60
 -19  -1   0    2.00    0.60
 -19  -1   0    2.90    0.70
  19  -1   0    2.30    0.60
 -19   1   0    2.60    0.60
  19   1   0    2.00    0.60
  19   1   0    2.10    0.60
 -19   1   0    2.10    1.00
 -19   1   0    3.60    0.70
 -21  -1   0    3.30    0.50
 -21  -1   0    3.90    0.60
  21  -1   0    5.30    0.80
 -21   1   0    5.30    0.80
  21   1   0    3.30    0.50
  21   1   0    3.10    0.60
 -21   1   0    4.90    0.70
   0  -2   0 4679.43  351.26
   0   2   0 4792.52  351.36
  -2  -2   0   96.19    7.50
   2  -2   0   85.79   11.20
  -2  -2   0   96.09    7.60
   2   2   0   81.79   10.90
  -2   2   0  100.99    7.50
  -2   2   0  113.79   12.50
   4  -2   0  189.68   21.50
  -4   2   0  174.38   14.20
  -4   2   0  193.18   22.10
  -6  -2   0   90.49    8.20
   6  -2   0  129.89   19.40
   6   2   0   93.79   16.30
   8  -2   0  128.69   23.80
  -8  -2   0  152.98   11.00
   8   2   0  153.48   25.10
   8   2   0  146.89   10.90
   8   2   0  133.59   24.70
 -10  -2   0  523.15   41.10
  10  -2   0  461.05   62.39
  10  -2   0  533.45   64.29
 -10  -2   0  622.64   41.30
 -10  -2   0  570.54   41.10
 -10  -2   0  601.14   43.50
  10   2   0  513.15   62.69
  10   2   0  594.74   67.69
 -10   2   0  544.45   43.30
 -10   2   0  558.14   41.20
  10   2   0  591.14   41.20
  10   2   0  539.15   41.20
 -10   2   0  548.45   41.30
 -12  -2   0   76.59    5.40
 -12  -2   0   68.89    8.00
  12  -2   0   68.99    5.40
 -12  -2   0   80.69    5.70
  12  -2   0   68.49    5.40
 -12  -2   0   68.89    5.40
 -12  -2   0   70.49    5.40
 -12   2   0   67.99    5.40
  12   2   0   71.49    5.50
  12   2   0   76.29    5.50
 -12   2   0   75.89    5.70
 -12   2   0   71.99    5.50
  12   2   0   72.99    5.50
 -14  -2   0   32.50    2.70
  14  -2   0   35.40    2.70
 -14  -2   0   34.30    2.60
  14  -2   0   32.10    2.70
 -14  -2   0   24.60    5.60
  14   2   0   32.80    2.70
 -14   2   0   37.40    3.10
 -14   2   0   32.60    2.70
  14   2   0   33.80    2.70
 -14   2   0   30.50    2.70
  14   2   0   38.10    2.70
  16  -2   0   16.50    1.50
 -16  -2   0   15.40    1.60
 -16  -2   0   15.90    1.60
  16  -2   0   18.90    1.70
 -16  -2   0   10.20    3.60
 -16   2   0   21.30    2.20
 -16   2   0   19.80    1.60
  16   2   0   15.40    1.60
 -16   2   0   18.50    1.60
 -16   2   0   17.40    4.60
  16   2   0   16.40    1.50
  16   2   0   16.20    1.60
  18  -2   0    6.70    1.10
 -18  -2   0   10.80    3.90
  18  -2   0    6.10    0.90
 -18   2   0    7.30    1.50
 -18   2   0    7.00    1.00
 -18   2   0    3.70    3.50
 -18   2   0    6.20    0.90
 -20  -2   0   31.50    2.50
  20  -2   0   31.80    2.50
  20  -2   0   32.30    2.60
 -20  -2   0   33.30    2.60
 -20  -2   0   30.70    2.50
 -20   2   0   34.40    2.60
  20   2   0   30.20    2.60
  20   2   0   31.60    2.60
 -20   2   0   33.90    2.60
 -22  -2   0   13.10    1.20
  22  -2   0   15.00    1.20
 -22  -2   0   13.10    1.20
 -22  -2   0   12.10    1.10
 -22   2   0   15.70    1.20
  22   2   0   13.10    1.20
  22   2   0   13.00    1.20
 -22   2   0   16.00    1.20
  -1  -3   0 2079.69  179.48
   1  -3   0 2290.37  174.38
   1  -3   0 2513.85  174.68
   1  -3   0 2528.95  180.58
   1   3   0 2239.68  179.98
  -1   3   0 2376.56  174.38
  -1   3   0 2562.74  180.58
  -3  -3   0   88.29   15.30
   3  -3   0   48.10    9.80
  -3   3   0   60.69    5.10
  -3   3   0   47.40    9.90
  -5  -3   0  277.57   23.70
  -5  -3   0  331.57   33.90
   5   3   0  340.77   34.20
  -5   3   0  335.87   34.90
   7  -3   0   84.29   18.50
  -7   3   0   94.39    8.40
  -7   3   0   92.89    6.90
  -9  -3   0   91.99    8.10
   9  -3   0   62.99   20.70
   9  -3   0   49.40   15.80
   9   3   0   84.69    6.10
  -9   3   0   79.59    6.10
   9   3   0   86.49   22.70
 -11  -3   0   36.00    5.30
 -11  -3   0   37.90    2.80
 -11  -3   0   36.40    2.80
  11   3   0   36.20    2.80
  11   3   0   32.90    2.80
  11   3   0   37.20    2.80
  13  -3   0   21.90    2.10
 -13  -3   0   27.70    5.30
  13  -3   0   22.30    2.00
  13   3   0   30.90    2.10
  13   3   0   30.90    2.20
 -13   3   0   22.70    2.10
 -13   3   0   23.10    2.50
 -13   3   0   24.40    2.10
  13   3   0   29.90    2.10
 -15  -3   0  217.98   19.30
 -15  -3   0  217.98   15.70
  15  -3   0  218.68   15.80
 -15  -3   0  206.98   15.80
  15  -3   0  226.68   15.70
 -15   3   0  197.18   15.80
  15   3   0  212.88   15.80
 -15   3   0  208.28   15.80
  15   3   0  221.78   15.80
  15   3   0  207.48   15.80
 -15   3   0  205.28   16.10
 -15   3   0  211.28   19.60
 -17  -3   0   13.80    1.30
  17  -3   0   13.80    1.50
 -17  -3   0   12.50    1.40
  17  -3   0   13.40    1.20
  17   3   0   13.30    1.30
 -17   3   0   15.30    4.30
  17   3   0   13.70    1.40
 -17   3   0   12.80    1.40
 -17   3   0   12.50    1.40
 -17   3   0   10.90    1.90
  17   3   0   13.40    1.40
  19  -3   0    6.10    0.70
 -19  -3   0    6.30    0.80
 -19  -3   0    7.20    0.80
 -19  -3   0    6.90    1.00
  19  -3   0    6.30    1.00
  19   3   0    6.10    0.90
  19   3   0    8.40    1.00
 -19   3   0    4.90    0.80
 -19   3   0    4.70    1.20
 -19   3   0    5.30    0.90
  21  -3   0    0.20    0.40
 -21  -3   0    0.20    0.40
 -21  -3   0   -0.10    0.30
 -21  -3   0    0.20    0.20
 -21   3   0    0.10    0.40
  21   3   0    0.10    0.40
 -21   3   0    0.40    0.40
  21   3   0   -0.10    0.40
   0  -4   0  157.08   12.90
   0  -4   0  166.18   18.90
   0   4   0  174.88   18.90
   2  -4   0  545.25   41.40
  -2  -4   0  613.04   41.40
  -2  -4   0  577.64   49.10
   2  -4   0  463.15   47.60
   2   4   0  622.44   50.19
  -2   4   0  517.95   48.60
   2   4   0  565.74   41.20
  -2   4   0  494.85   41.00
  -4  -4   0  676.13   49.90
   4  -4   0  571.44   59.09
  -4  -4   0  697.23   60.39
  -4  -4   0  747.93   50.29
  -4   4   0  552.34   59.49
   4   4   0  734.53   61.69
  -6  -4   0  568.04   40.00
  -6  -4   0  526.15   53.09
  -6  -4   0  552.74   39.60
  -6   4   0  495.75   39.80
  -6   4   0  440.46   51.89
   6   4   0  526.35   53.29
   6   4   0  515.95   38.40
  -8  -4   0  260.47   22.60
   8  -4   0  252.77   38.10
  -8   4   0  272.77   22.70
   8   4   0  315.97   21.00
  -8   4   0  283.27   20.90
   8   4   0  311.97   41.30
  10  -4   0  588.94   44.50
 -10  -4   0  612.94   44.50
 -10  -4   0  649.14   47.10
 -10  -4   0  612.54   44.50
 -10  -4   0  631.64   46.70
  10   4   0  572.04   44.60
 -10   4   0  552.24   44.60
  10   4   0  633.84   44.60
 -12  -4   0  102.59    8.10
 -12  -4   0  101.59    8.20
 -12  -4   0   93.19   10.50
  12   4   0  105.39    8.20
  12   4   0  101.69    8.20
 -12   4   0  127.09    8.20
 -12   4   0  132.79    8.20
  12   4   0  105.19    8.20
 -14  -4   0    2.90    0.50
 -14  -4   0    2.00    0.50
 -14  -4   0   -0.30    2.00
  14   4   0    2.00    0.60
  14   4   0    2.30    0.70
  14   4   0    2.50    0.50
 -14   4   0    9.20    3.20
  16  -4   0    4.80    0.70
  16  -4   0    5.20    0.80
 -16  -4   0    1.20    2.80
 -16  -4   0    3.70    2.90
 -16  -4   0    2.70    0.60
  16   4   0    3.60    0.70
 -16   4   0    4.30    1.20
 -16   4   0    8.70    3.10
  16   4   0    3.60    0.70
 -16   4   0    4.00    0.70
  16   4   0    4.60    0.80
 -16   4   0    3.00    0.70
 -18  -4   0   14.70    1.20
 -18  -4   0   16.20    1.50
 -18  -4   0   15.80    1.30
  18  -4   0   12.60    1.50
 -18  -4   0   15.30    1.30
  18   4   0   16.10    1.40
  18   4   0   16.50    1.50
  18   4   0   16.20    1.40
 -18   4   0   10.50    1.90
 -18   4   0   11.10    1.40
 -20  -4   0   11.90    0.90
  20  -4   0    8.90    1.10
 -20  -4   0   11.90    1.20
 -20  -4   0   11.80    1.00
 -20   4   0    9.90    1.10
  20   4   0   13.00    1.20
 -20   4   0    9.90    1.20
  20   4   0   12.70    1.10
  -1  -5   0  216.68   24.10
   1  -5   0  210.88   23.90
   1  -5   0  198.38   16.30
  -1  -5   0  216.28   16.30
   1   5   0  217.78   24.30
  -1   5   0  186.78   15.90
   1   5   0  208.58   16.00
  -1   5   0  191.38   23.40
  -3  -5   0   74.99   13.60
  -3  -5   0   61.09    6.00
   3   5   0   62.19    5.80
   3   5   0   79.09   13.90
   5  -5   0  454.95   47.90
  -5  -5   0  393.16   46.00
  -5  -5   0  455.65   34.50
   5   5   0  447.26   47.50
  -5   5   0  504.95   35.00
   5   5   0  403.06   33.50
  -5   5   0  507.65   49.40
  -5   5   0  473.25   33.50
  -7  -5   0    2.80    1.20
   7  -5   0   -0.50   10.30
  -7  -5   0    6.40    1.90
  -7  -5   0    4.50   10.30
   7   5   0    2.30    0.40
  -7   5   0    3.00    0.50
   7   5   0   -5.30   12.20
  -7   5   0    2.10    7.40
  -9  -5   0   55.79    6.40
  -9  -5   0   61.59    4.60
  -9  -5   0   64.79    4.70
  -9  -5   0   59.99    4.60
  -9  -5   0   64.49    6.90
   9   5   0   64.39    4.70
   9   5   0   61.19    4.70
 -11  -5   0    1.50    1.70
  11  -5   0    1.00    0.30
 -11  -5   0    1.50    1.80
 -11  -5   0    1.60    0.40
 -11  -5   0    1.80    0.40
 -11   5   0   -0.30    1.90
 -11   5   0    1.00    0.50
  11   5   0    1.40    0.40
  11   5   0    1.00    0.50
  11   5   0    2.20    0.50
 -13  -5   0    3.60    0.60
  13  -5   0    3.00    0.60
 -13  -5   0    3.50    0.50
 -13  -5   0    2.00    2.20
 -13  -5   0    3.70    0.60
 -13  -5   0    2.80    2.10
  13   5   0    3.80    0.70
  13   5   0    4.40    0.60
 -13   5   0    2.70    0.70
 -13   5   0    1.20    1.90
 -13   5   0    2.80    1.00
  13   5   0    4.00    0.70
  15  -5   0   12.20    1.20
 -15  -5   0    7.00    0.90
 -15  -5   0    3.60    2.70
 -15  -5   0   10.50    3.10
 -15  -5   0    8.60    1.20
 -15  -5   0    8.60    1.00
 -15   5   0   11.60    3.90
  15   5   0    9.30    1.20
  15   5   0    7.90    1.20
  15   5   0    7.00    1.00
 -15   5   0   10.00    1.70
 -15   5   0   11.80    1.00
 -15   5   0   12.00    1.20
 -17  -5   0    7.90    3.00
 -17  -5   0   -0.80    4.90
  17  -5   0    2.80    0.60
 -17   5   0    1.90    0.50
  17   5   0   -0.10    2.80
 -17   5   0    2.40    0.70
 -17   5   0    3.00    3.50
  17   5   0    0.70    0.60
 -17   5   0    2.60    1.10
  19  -5   0    0.40    0.50
 -19  -5   0    0.30    0.30
 -19  -5   0    0.30    0.50
  19   5   0    0.30    0.40
  19   5   0    0.10    0.50
 -19   5   0    0.30    0.50
  19   5   0    0.40    0.40
 -19   5   0    0.50    0.90
  21  -5   0    3.60    0.60
 -21  -5   0    1.90    0.40
 -21  -5   0    2.20    0.40
  21   5   0    2.00    0.40
  21   5   0    1.90    0.40
 -21   5   0    2.80    0.40
 -21   5   0    2.90    0.80
   0  -6   0   40.30   10.50
   0  -6   0   30.30    3.90
   0   6   0   58.39   11.80
   0   6   0   34.50    3.70
  -2  -6   0  398.96   41.80
  -2  -6   0  441.36   31.50
   2  -6   0  353.76   31.40
  -2   6   0  338.37   40.80
   2   6   0  435.36   31.20
   2   6   0  472.35   43.50
  -4  -6   0  644.84   62.29
   4  -6   0  630.84   61.89
   4   6   0  668.03   63.29
   4   6   0  599.34   47.10
  -4   6   0  657.53   64.29
   4   6   0  643.64   48.50
  -4   6   0  665.13   48.60
  -4   6   0  633.04   47.10
  -6  -6   0   11.80    2.60
  -6  -6   0   11.90    2.60
  -6  -6   0   11.20    2.20
   6  -6   0   13.50   13.70
  -6  -6   0   10.30    0.90
   6   6   0   16.00    2.80
   6   6   0   14.90   11.30
  -8  -6   0    2.80    0.40
  -8  -6   0    2.90    1.50
  -8  -6   0    3.70    0.50
  -8   6   0    4.10    0.60
  -8   6   0    5.30    2.10
 -10  -6   0  101.79    7.40
 -10  -6   0  102.39    7.30
 -10  -6   0   94.59    9.90
 -10  -6   0   97.49    7.30
 -10  -6   0  103.59    9.40
 -10   6   0   86.79    7.40
  10   6   0   95.49    7.40
  10   6   0  105.49    7.40
 -12  -6   0  150.48   13.50
 -12  -6   0  150.68   11.10
 -12  -6   0  154.88   14.40
 -12  -6   0  148.59   11.00
 -12  -6   0  143.89   11.00
 -12   6   0  141.49   11.10
  12   6   0  160.78   11.20
  12   6   0  145.99   11.10
 -12   6   0  147.19   14.50
 -14  -6   0   89.89    6.60
 -14  -6   0   76.19    6.50
 -14  -6   0   89.49    9.20
 -14  -6   0   74.89    9.90
  14  -6   0   86.89    6.50
 -14  -6   0   88.49    6.50
 -14   6   0   86.29    6.90
  14   6   0   91.49    6.60
 -14   6   0   92.89    6.60
 -14   6   0   88.99   10.40
  14   6   0   84.29    6.60
  14   6   0   86.89    6.60
 -16  -6   0   34.90    6.00
 -16  -6   0   34.10    2.80
 -16  -6   0   39.00    2.90
 -16  -6   0   33.90    2.70
 -16  -6   0   36.20    2.80
 -16  -6   0   23.20    5.90
  16   6   0   41.10    7.60
  16   6   0   34.20    2.90
  16   6   0   35.20    3.00
  16   6   0   36.60    2.90
 -16   6   0   38.70    3.30
 -16   6   0   39.50    3.00
 -18  -6   0   24.90    2.00
  18  -6   0   28.20    2.10
 -18  -6   0   26.10    2.10
 -18  -6   0   24.20    2.10
 -18  -6   0   23.40    1.90
 -18   6   0   25.00    2.10
 -18   6   0   23.40    2.50
  18   6   0   24.80    2.10
  18   6   0   23.90    2.10
  18   6   0   25.60    2.10
 -20  -6   0    1.60    0.40
 -20  -6   0    1.50    0.40
  20  -6   0    1.40    0.40
 -20   6   0    2.40    0.80
 -20   6   0    1.90    0.50
  20   6   0    1.70    0.40
  -1  -7   0   91.59   19.50
   1  -7   0  105.09    6.90
  -1  -7   0   77.09    6.90
   1  -7   0  108.79   21.00
   1   7   0   94.59   20.70
   1   7   0   87.69    8.30
  -1   7   0  104.89    6.90
   1   7   0   77.89    6.80
  -1   7   0  135.89   21.90
   3  -7   0  100.99    6.70
  -3  -7   0   83.69    6.70
  -3  -7   0   90.59   20.60
  -3  -7   0   87.19    6.70
  -3  -7   0   80.19    6.70
   3  -7   0   98.89    6.80
   3  -7   0   75.19   18.20
   3   7   0  123.79   21.90
  -3   7   0   91.79   21.30
  -3   7   0   92.79    6.70
   3   7   0   83.99    6.70
   3   7   0   89.69    8.30
  -3   7   0   95.39    6.70
  -5  -7   0   20.50    1.80
  -5  -7   0   23.90    3.80
  -5  -7   0   21.30    1.80
   5  -7   0   23.70    1.90
   5  -7   0   24.80    1.80
  -5   7   0   26.20    1.80
   5   7   0   20.00    3.30
   5   7   0   20.00    1.80
  -7  -7   0   35.70    2.70
  -7  -7   0   37.00    2.70
  -7  -7   0   40.10    5.10
  -7  -7   0   36.10    2.70
  -7  -7   0   34.90    2.70
   7   7   0   33.40    2.70
   7   7   0   33.40    2.80
  -7   7   0   27.40    4.70
  -9  -7   0   13.50    1.20
  -9  -7   0   13.40    1.20
  -9  -7   0   13.40    1.20
   9   7   0   14.10    3.40
   9   7   0   13.00    1.30
  -9   7   0    8.60    3.00
   9   7   0   11.90    1.20
 -11  -7   0   11.90    2.90
 -11  -7   0   11.70    1.10
 -11  -7   0    9.70    3.20
 -11  -7   0   12.50    1.20
  11   7   0   12.40    1.40
  11   7   0   16.30    4.30
  11   7   0   13.30    1.20
 -11   7   0    9.10    3.50
 -13  -7   0   27.80    5.90
 -13  -7   0   30.00    2.60
 -13  -7   0   38.50    5.20
 -13  -7   0   34.80    2.70
  13   7   0   36.60    2.70
  13   7   0   32.40    6.70
  13   7   0   33.70    2.80
 -13   7   0   23.30    5.40
 -15  -7   0   16.70    5.90
 -15  -7   0   15.90    1.50
 -15  -7   0   18.50    1.70
 -15  -7   0   17.70    1.70
 -15  -7   0   18.00    1.60
 -15   7   0   19.70    1.80
  15   7   0   17.90    1.70
 -15   7   0   25.00    5.90
  15   7   0   17.20    1.80
 -15   7   0   19.20    2.30
 -17  -7   0   17.10    1.50
 -17  -7   0   14.30    1.50
 -17  -7   0   16.50    1.40
 -17   7   0   17.20    1.60
  17   7   0   15.90    1.50
 -17   7   0   15.60    2.00
  17   7   0   15.10    1.50
 -19  -7   0    5.40    0.70
 -19  -7   0    4.90    0.70
  19  -7   0    5.80    0.70
 -19   7   0    5.70    0.80
  19   7   0    5.70    0.80
 -19   7   0    5.40    1.00
  19   7   0    5.30    0.70
   0  -8   0   47.10    3.90
   0  -8   0   48.00    3.90
   0  -8   0   53.39    6.10
   0  -8   0   56.39    3.90
   0  -8   0   56.79    4.00
   0  -8   0   52.19    3.90
   0  -8   0   49.20    6.00
   0   8   0   49.20    5.60
   0   8   0   52.39    3.90
   2  -8   0  204.98   15.40
   2  -8   0  181.88   15.40
  -2  -8   0  231.78   15.50
  -2  -8   0  213.98   15.40
   2  -8   0  187.58   15.50
  -2  -8   0  220.98   15.50
  -2  -8   0  231.88   15.50
   2  -8   0  196.28   15.50
  -2  -8   0  223.08   17.60
  -2  -8   0  225.28   15.50
   2  -8   0  201.28   15.50
   2   8   0  217.98   15.50
  -2   8   0  202.38   15.50
  -2   8   0  196.28   15.50
   4  -8   0   77.99    6.00
  -4  -8   0   84.19    6.00
   4  -8   0   70.89    6.00
  -4  -8   0   84.79    6.10
  -4  -8   0   87.39    6.00
  -4  -8   0   83.79    6.00
  -4  -8   0   84.89    8.20
  -4  -8   0   86.59    6.00
   4  -8   0   76.19    6.10
  -4   8   0   74.09    8.00
   4   8   0   76.19    6.00
   4   8   0   82.29    6.10
  -4   8   0   77.89    6.00
  -4   8   0   78.99    6.00
  -6  -8   0    1.20    1.90
  -6  -8   0    3.30    0.50
  -6  -8   0    4.50    0.70
  -6  -8   0    4.80    0.50
  -6  -8   0    2.90    0.50
  -6  -8   0    3.90    0.70
   6   8   0    5.70    0.80
  -6   8   0    4.20    1.90
   6   8   0    3.10    1.80
   6   8   0    5.60    0.60
  -8  -8   0   17.00    1.50
  -8  -8   0   16.60    1.50
  -8  -8   0   13.10    3.30
  -8  -8   0   16.50    1.40
  -8  -8   0   17.60    1.40
   8   8   0   15.30    1.40
   8   8   0   14.90    1.50
   8   8   0   19.90    4.10
  10  -8   0   52.69    4.30
 -10  -8   0   57.89    4.30
 -10  -8   0   59.99    4.30
 -10  -8   0   55.39    4.30
 -10  -8   0   59.89    7.80
 -10  -8   0   54.89    4.30
 -10   8   0   60.09    8.20
  10   8   0   56.49    4.30
  10   8   0   57.19    4.40
  10   8   0   57.79    7.80
 -10   8   0   55.59    4.40
 -12  -8   0   15.50    1.40
 -12  -8   0   16.10    1.50
 -12  -8   0   17.80    1.50
 -12  -8   0   17.70    1.50
  12   8   0   15.80    4.50
  12   8   0   15.30    1.60
  12   8   0   13.70    1.50
 -14  -8   0   32.00    2.50
 -14  -8   0   30.50    2.40
 -14  -8   0   33.30    2.50
  14  -8   0   29.60    2.50
 -14  -8   0   33.20    2.50
  14   8   0   25.50    6.40
  14   8   0   33.40    2.50
  14   8   0   29.90    2.60
 -14   8   0   26.40    3.00
 -14   8   0   28.60    2.60
 -16  -8   0    4.60    0.70
  16  -8   0    4.80    0.80
 -16  -8   0    4.20    0.70
 -16  -8   0    4.70    0.80
  16   8   0    5.00    0.90
 -16   8   0    3.00    1.00
  16   8   0    4.30    0.80
 -18  -8   0    4.00    0.60
 -18  -8   0    2.90    0.50
 -18  -8   0    3.80    0.50
  18  -8   0    4.00    0.60
  18   8   0    3.80    0.70
 -18   8   0    4.40    1.00
 -18   8   0    4.00    0.60
  18   8   0    4.20    0.70
   1  -9   0   95.19    6.50
  -1  -9   0   85.49    6.50
   1  -9   0   89.79    6.50
  -1  -9   0   80.59    6.60
  -1  -9   0   74.79    8.60
   1  -9   0   93.39    6.60
  -1  -9   0   84.49    6.40
   1  -9   0   96.19    6.50
  -1  -9   0   82.29    6.50
  -1  -9   0   73.09    6.50
   1  -9   0   85.69    6.50
   1   9   0   83.49    6.50
  -1   9   0   97.39    8.90
   1   9   0   79.29    6.50
   1   9   0   89.09    8.80
  -1   9   0   92.19    6.50
  -1   9   0   92.59    6.50
  -1   9   0   89.19    6.50
   3  -9   0  174.88   10.70
  -3  -9   0  140.09   13.00
  -3  -9   0  133.99   10.60
  -3  -9   0  138.39   10.60
   3  -9   0  175.38   10.80
  -3  -9   0  129.19   10.60
  -3  -9   0  139.59   10.70
  -3  -9   0  131.19   10.70
   3   9   0  133.49   10.70
   3   9   0  152.18   13.30
   3   9   0  135.09   10.70
  -5  -9   0   42.20    3.40
  -5  -9   0   42.60    3.50
  -5  -9   0   47.10    3.50
  -5  -9   0   39.50    5.70
  -5  -9   0   47.00    3.40
  -5  -9   0   41.80    3.40
   5   9   0   47.50    3.40
   5   9   0   45.00    3.50
   5   9   0   49.20    6.30
  -7  -9   0    9.80    0.90
  -7  -9   0   10.00    1.10
   7  -9   0    8.40    0.90
  -7  -9   0   10.90    1.10
   7  -9   0   10.40    1.20
  -7  -9   0   10.00    0.90
  -7  -9   0   10.00    1.00
   7   9   0    9.20    1.10
   7   9   0   12.00    3.40
  -7   9   0    9.80    1.10
   7   9   0    7.90    0.90
  -7   9   0   13.20    3.80
  -9  -9   0   14.20    1.20
   9  -9   0   10.70    1.10
  -9  -9   0   16.80    4.10
   9  -9   0   11.10    1.30
  -9  -9   0   14.40    1.30
  -9  -9   0   14.10    1.30
  -9  -9   0   13.70    1.20
  -9  -9   0   14.40    1.30
   9   9   0   13.70    1.40
  -9   9   0   12.80    1.40
  -9   9   0    9.60    4.20
   9   9   0   19.90    4.40
   9   9   0   13.00    1.30
  11  -9   0   46.90    3.30
 -11  -9   0   43.20    3.30
 -11  -9   0   40.40    3.30
 -11  -9   0   43.10    3.30
 -11  -9   0   40.60    3.30
 -11  -9   0   37.30    3.20
  11   9   0   51.49    8.30
  11   9   0   43.20    3.30
  11   9   0   41.30    3.40
 -13  -9   0   29.00    2.30
 -13  -9   0   26.40    2.30
 -13  -9   0   29.10    2.30
  13  -9   0   27.60    2.20
  13   9   0   30.70    2.40
 -13   9   0   28.00    2.40
  13   9   0   26.50    2.50
  15  -9   0    0.80    0.40
 -15  -9   0    0.00    0.40
 -15  -9   0    0.20    0.40
 -15  -9   0    0.20    0.50
 -15   9   0    0.20    0.90
  15   9   0    0.50    0.50
  15   9   0    0.30    0.60
 -15   9   0    0.20    0.60
 -17  -9   0    3.30    0.50
 -17  -9   0    2.60    0.50
  17  -9   0    1.60    0.30
 -17  -9   0    3.00    0.50
 -17   9   0    1.60    0.80
  17   9   0    3.80    0.50
  17   9   0    2.80    0.50
 -17   9   0    1.90    0.50
   0 -10   0   73.59    5.70
   0 -10   0   75.49    5.60
   0 -10   0   76.39    5.60
   0 -10   0   76.09    5.70
   0 -10   0   76.19    5.60
   0  10   0   73.59    5.70
   0  10   0   73.79    5.60
   0  10   0   75.59    5.70
  -2 -10   0   34.00    2.60
  -2 -10   0   30.70    5.30
  -2 -10   0   31.80    2.70
  -2 -10   0   35.00    2.60
  -2 -10   0   32.30    2.60
  -2 -10   0   34.10    2.50
   2  10   0   36.80    8.40
   2  10   0   32.80    2.70
   2  10   0   31.40    2.60
  -4 -10   0   24.90    2.00
  -4 -10   0   24.10    1.80
  -4 -10   0   23.00    4.90
   4 -10   0   18.00    1.80
  -4 -10   0   21.50    1.70
   4 -10   0   19.80    1.80
  -4 -10   0   22.70    1.80
  -4 -10   0   23.30    1.80
   4 -10   0   20.70    2.00
  -4  10   0   19.10    1.90
  -4  10   0   19.70    1.90
   4  10   0   35.10    7.40
   4  10   0   22.30    1.80
   4  10   0   25.20    1.90
   6 -10   0   25.00    2.00
   6 -10   0   28.90    2.20
  -6 -10   0   23.20    2.00
  -6 -10   0   24.00    2.10
  -6 -10   0   25.90    2.20
  -6 -10   0   24.60    5.10
  -6 -10   0   24.90    2.00
  -6 -10   0   26.30    2.00
   6  10   0   21.50    2.00
  -6  10   0   26.30    2.10
   6  10   0   24.50    2.10
  -8 -10   0   13.20    1.20
  -8 -10   0   12.90    1.20
   8 -10   0   16.10    1.20
  -8 -10   0   13.50    1.40
  -8 -10   0   13.40    1.30
  -8 -10   0   12.40    3.90
  -8 -10   0   13.30    1.40
   8  10   0   14.80    1.50
  -8  10   0   16.60    1.50
   8  10   0   13.00    1.30
  10 -10   0   32.00    2.50
 -10 -10   0   31.20    2.50
 -10 -10   0   32.60    2.50
 -10 -10   0   31.50    2.50
 -10 -10   0   28.90    2.40
 -10 -10   0   30.90    2.50
  10  10   0   32.10    2.70
  10  10   0   30.60    2.50
 -10  10   0   32.70    2.60
  12 -10   0    5.30    0.80
 -12 -10   0    8.30    1.00
 -12 -10   0    7.10    0.90
 -12 -10   0    8.20    0.90
  12  10   0    6.70    1.20
  12  10   0    8.00    1.00
  14 -10   0   11.90    1.10
 -14 -10   0   13.90    1.20
 -14 -10   0   13.30    1.10
 -14 -10   0   13.70    1.20
 -14  10   0   11.50    1.70
 -14  10   0   11.40    1.40
  14  10   0   12.30    1.20
  14  10   0   12.10    1.40
 -16 -10   0   14.90    1.20
 -16 -10   0   14.90    1.20
 -16 -10   0   14.00    1.20
 -16  10   0   12.00    1.60
 -16  10   0   12.40    1.30
  16  10   0   15.40    1.30
  16  10   0   15.50    1.30
  -1 -11   0    6.50    0.80
  -1 -11   0    6.90    0.90
   1 -11   0    7.50    1.10
   1 -11   0    7.60    0.90
   1 -11   0    7.70    0.80
  -1 -11   0    4.80    0.80
   1  11   0    7.70    1.00
  -1  11   0    6.30    1.00
   1  11   0    7.40    0.90
  -1  11   0    5.80    0.80
   1  11   0    7.20    0.70
  -3 -11   0   26.10    2.00
  -3 -11   0   25.60    2.30
   3 -11   0   27.60    2.10
   3 -11   0   25.40    2.10
  -3 -11   0   26.90    2.20
  -3 -11   0   24.40    2.10
   3 -11   0   27.40    2.30
  -3 -11   0   26.30    2.10
   3  11   0   26.90    2.10
  -3  11   0   23.20    2.10
  -3  11   0   26.90    2.20
   3  11   0   27.80    2.20
  -5 -11   0   53.89    4.00
  -5 -11   0   54.59    4.00
  -5 -11   0   50.59    4.00
   5 -11   0   49.50    4.20
  -5 -11   0   58.59    4.10
  -5 -11   0   54.19    4.20
   5 -11   0   47.50    4.00
  -5  11   0   46.60    4.10
   5  11   0   59.09    4.20
   5  11   0   54.89    4.00
  -7 -11   0    7.00    0.70
  -7 -11   0    6.30    0.70
  -7 -11   0    5.80    0.90
  -7 -11   0    6.70    1.10
  -7 -11   0    7.20    1.00
   7  11   0    8.40    0.80
   7  11   0    6.90    1.10
  -9 -11   0   16.00    1.50
   9 -11   0   19.00    1.50
  -9 -11   0   15.50    1.40
  -9 -11   0   15.50    1.50
  -9 -11   0   16.30    1.50
   9  11   0   17.30    1.70
  -9  11   0   17.60    1.60
   9  11   0   16.90    1.50
  11 -11   0   13.30    0.90
 -11 -11   0   10.30    1.10
 -11 -11   0   10.10    1.00
 -11 -11   0   10.80    1.20
 -11  11   0   13.90    1.30
  11  11   0   10.20    1.40
  11  11   0   10.20    1.10
 -13 -11   0   13.70    1.30
 -13 -11   0   14.80    1.30
 -13 -11   0   14.00    1.20
  13  11   0   13.80    1.40
  13  11   0   15.00    1.30
 -13  11   0   15.10    1.40
 -13  11   0   14.10    1.80
 -15 -11   0    2.20    0.40
 -15 -11   0    2.00    0.40
  15  11   0    1.60    0.50
  15  11   0    2.40    0.50
 -15  11   0    1.40    0.40
  15  11   0    2.10    0.40
 -15  11   0    2.00    0.70
   0 -12   0    0.30    0.40
   0 -12   0    0.90    0.50
   0 -12   0    0.60    0.70
   0  12   0    0.80    0.60
   0  12   0    0.60    0.50
   2 -12   0    4.60    0.60
   2 -12   0    4.50    0.80
   2 -12   0    4.30    0.80
  -2  12   0    5.00    0.80
  -2  12   0    5.10    0.70
  -4 -12   0   29.20    2.50
  -4 -12   0   30.60    2.30
  -4 -12   0   27.00    2.30
   4  12   0   28.50    2.40
   4  12   0   28.30    2.30
   4  12   0   27.90    2.40
  -6 -12   0    4.30    0.60
  -6 -12   0    4.00    0.70
  -6 -12   0    2.60    0.60
  -6 -12   0    3.00    0.40
   6  12   0    2.90    0.70
   6  12   0    2.60    0.50
   6  12   0    2.40    0.70
  -8 -12   0    2.30    0.60
  -8 -12   0    2.70    0.50
   8 -12   0    1.30    0.50
  -8 -12   0    1.80    0.50
   8  12   0    1.70    0.60
   8  12   0    1.40    0.40
  -8  12   0    1.50    0.60
  10 -12   0    0.30    0.40
 -10 -12   0    0.70    0.30
 -10 -12   0    0.20    0.40
 -10 -12   0    0.80    0.40
  10  12   0    0.80    0.60
  10  12   0    0.60    0.40
 -10  12   0    0.80    0.60
 -12 -12   0    0.20    0.40
 -12 -12   0    0.50    0.40
 -12  12   0    0.00    0.50
  12  12   0    0.70    0.50
 -12  12   0    0.00    0.70
  12  12   0    0.30    0.50
  12  12   0    0.30    0.30
  -1 -13   0   21.20    1.90
   1 -13   0   19.60    1.90
  -1 -13   0   20.60    1.70
   1 -13   0   17.70    1.70
  -1 -13   0   22.30    1.70
   1 -13   0   20.60    1.70
  -1  13   0   20.40    1.80
   1  13   0   21.20    1.70
   1  13   0   22.00    1.80
  -3 -13   0    3.80    0.60
   3 -13   0    2.90    0.60
   3 -13   0    5.20    0.60
  -3 -13   0    3.50    0.50
  -3 -13   0    2.70    0.70
  -3  13   0    3.90    0.70
   3  13   0    3.60    0.70
   3  13   0    3.50    0.60
   5 -13   0   20.20    1.80
  -5 -13   0   20.00    1.80
   5 -13   0   22.80    1.70
  -5 -13   0   18.90    1.70
  -5 -13   0   23.90    1.70
   5  13   0   19.00    1.80
   5  13   0   18.90    1.80
  -5  13   0   20.70    1.80
  -7 -13   0    7.10    0.90
   7 -13   0    7.30    0.90
  -7 -13   0    6.70    0.70
  -7 -13   0    7.90    0.80
   7  13   0    6.60    0.70
   7  13   0    6.10    1.00
   7  13   0    5.70    0.80
  -9 -13   0    1.00    0.30
  -9 -13   0    1.00    0.30
   9 -13   0    1.00    0.40
  -9 -13   0    0.60    0.40
   9  13   0    0.60    0.50
   9  13   0    0.60    0.30
  -9  13   0    1.00    0.50
   9  13   0    0.90    0.50
 -11 -13   0    1.20    0.40
 -11 -13   0    1.70    0.30
  11  13   0    1.50    0.50
 -11  13   0    1.40    0.60
  11  13   0    1.60    0.30
 -11  13   0    1.60    0.40
  11  13   0    1.80    0.50
   0 -14   0    2.80    0.40
   0 -14   0    1.20    0.50
   0  14   0    2.00    0.60
   2 -14   0    2.80    0.60
  -2 -14   0    3.70    0.50
  -2 -14   0    3.30    0.60
   2 -14   0    3.00    0.40
   2  14   0    4.20    0.60
  -2  14   0    3.30    0.60
   2  14   0    3.50    0.50
  -4 -14   0   14.80    1.10
   4 -14   0   10.50    1.20
  -4 -14   0   11.40    1.00
   4 -14   0   12.40    1.00
  -4 -14   0   11.50    1.20
   4  14   0   12.60    1.20
   4  14   0   12.60    1.10
  -4  14   0   11.50    1.20
  -6 -14   0    8.90    0.90
   6 -14   0    9.20    1.00
  -6 -14   0   10.20    0.90
  -6 -14   0    8.50    0.80
   6  14   0    9.60    1.00
  -6  14   0    9.30    1.00
   6  14   0    9.60    0.90
  -8 -14   0    1.70    0.30
   8 -14   0    1.30    0.30
  -8 -14   0    1.80    0.40
  -8  14   0    1.50    0.40
   8  14   0    2.10    0.50
   8  14   0    1.90    0.40
  -1 -15   0   17.90    1.40
  -1 -15   0   16.70    1.50
   1 -15   0   17.40    1.50
   1 -15   0   20.50    1.40
  -1  15   0   20.60    1.50
   1  15   0   16.80    1.50
  -3 -15   0    1.20    0.30
  -3 -15   0    1.10    0.40
   3 -15   0    1.40    0.40
  -3  15   0    1.70    0.40
   3  15   0    1.00    0.40
 -22   0   1    0.00    0.40
  22   0  -1   -0.20    0.40
 -22   0   1    0.00    0.40
  22   0  -1    0.10    0.30
  20   0  -1    0.30    0.60
  20   0  -1    0.20    0.50
 -20   0   1    0.30    0.50
 -20   0   1    0.10    0.50
 -18   0   1    2.50    2.90
 -18   0   1    0.10    0.50
 -18   0   1    0.10    1.00
 -18   0   1    0.30    0.60
  18   0  -1    0.00    0.50
 -18   0   1    0.30    0.60
  18   0  -1    0.40    0.50
 -16   0   1    2.00    0.60
  16   0  -1    1.30    0.50
 -16   0   1    2.60    1.20
 -16   0   1    3.90    2.90
  16   0  -1    1.60    0.60
 -16   0   1    1.80    0.60
 -14   0   1    0.90    0.80
 -14   0   1    1.20    0.40
  14   0  -1    1.50    0.50
 -14   0   1    1.30    0.50
  14   0  -1    2.00    0.50
 -14   0   1    1.60    2.40
  14   0  -1    1.20    0.40
  12   0  -1    1.50    0.30
 -12   0   1    1.60    0.40
  12   0  -1    1.70    0.40
  12   0  -1   19.20   18.20
  12   0  -1   -6.60   14.70
 -12   0   1    1.60    0.70
  12   0  -1    1.90    0.40
 -12   0   1    2.20    2.00
 -12   0   1    1.60    0.40
 -10   0   1    2.30    0.60
 -10   0   1    2.80    0.50
 -10   0   1    3.70    1.80
  10   0  -1    1.10    7.60
  10   0  -1    7.80   11.10
  10   0  -1    2.50    0.40
   8   0  -1   24.20    8.90
   8   0  -1   30.30    9.70
  -8   0   1   19.60    2.90
   6   0  -1   10.10    5.40
  -6   0   1    5.90    1.30
  -4   0   1    2.90    2.30
   4   0  -1    2.80    1.90
  -2   0   1    0.30    0.60
   2   0  -1    0.00    0.10
  -2   0   1    0.20    0.20
   0   0   1   -0.10    0.10
   0   0   1    0.30    0.50
   0   0  -1   -0.50    0.60
   2   0   1   -0.60    1.40
  -2   0  -1    0.50    0.40
  -2   0  -1    2.30    2.60
   4   0   1    4.00    3.60
  -4   0  -1   10.10    1.70
  -6   0  -1    0.10    0.80
   6   0   1    1.70    4.20
   6   0   1   11.80    7.10
   8   0   1    3.00    0.40
   8   0   1    1.40    6.50
  -8   0  -1    1.80    1.20
  -8   0  -1    2.10    0.50
   8   0   1  -10.30   10.90
  -8   0  -1    2.40    0.40
  10   0   1   12.40   24.90
  10   0   1   22.40   15.40
 -12   0  -1    0.10    0.70
 -12   0  -1    1.00    0.40
 -12   0  -1    0.00    0.40
  12   0   1    0.10    0.40
  12   0   1    0.20    0.40
  12   0   1    0.90    0.40
 -12   0  -1    1.30    2.00
 -14   0  -1    0.00    0.40
  14   0   1    0.20    0.50
 -14   0  -1    0.00    0.40
 -14   0  -1   -2.40    2.10
  14   0   1    0.50    0.50
  14   0   1    0.00    0.40
 -14   0  -1    0.20    0.90
 -16   0  -1    3.50    2.60
 -16   0  -1    1.70    0.60
  16   0   1    1.00    0.60
 -16   0  -1    1.00    0.90
 -16   0  -1    1.10    0.60
  16   0   1    1.20    0.60
 -18   0  -1    0.20    0.60
 -18   0  -1    0.20    0.50
  18   0   1    0.10    0.50
  18   0   1    1.00    0.50
  20   0   1   -0.30    0.40
 -20   0  -1   -0.20    0.40
 -20   0  -1    0.20    0.40
  20   0   1    0.10    0.40
 -23  -1   1    5.50    0.70
 -23  -1   1    5.60    0.70
  23   1  -1    5.80    0.70
 -23   1   1    6.80    0.70
  23   1  -1    5.40    0.60
 -21  -1   1    0.90    0.50
  21  -1  -1    2.90    0.60
 -21  -1   1    0.90    0.50
  21   1  -1    2.40    0.60
 -21   1   1    1.40    0.50
  21   1  -1    1.70    0.50
 -21   1   1    1.10    0.50
  19  -1  -1    8.00    1.10
 -19  -1   1    5.60    3.30
  19  -1  -1    8.60    1.00
 -19   1   1    8.10    1.00
  19   1  -1    5.50    1.10
 -19   1   1    8.20    1.70
 -19   1   1    9.00    3.70
 -19   1   1    7.60    1.10
 -19   1   1    9.90    1.10
  17  -1  -1  447.76   32.90
  17  -1  -1  435.76   32.90
 -17  -1   1  460.55   37.30
 -17  -1   1  472.55   32.90
 -17  -1   1  450.65   32.90
 -17  -1   1  429.16   32.90
 -17   1   1  444.66   32.90
 -17   1   1  447.96   37.20
  17   1  -1  424.36   32.90
 -17   1   1  426.86   33.20
  17   1  -1  484.25   32.90
 -17   1   1  437.76   32.90
 -15  -1   1  512.45   36.80
  15  -1  -1  519.95   36.80
 -15  -1   1  481.35   36.80
 -15  -1   1  511.45   37.10
 -15  -1   1  463.85   40.10
 -15  -1   1  485.35   36.80
 -15   1   1  494.05   36.80
 -15   1   1  502.45   40.50
  15   1  -1  476.85   36.80
  15   1  -1  495.65   36.80
 -15   1   1  516.65   37.10
 -15   1   1  516.15   36.80
  15   1  -1  515.55   36.80
 -13  -1   1   26.00    4.80
 -13  -1   1   23.70    2.00
  13  -1  -1   22.20    2.00
  13  -1  -1   26.10    1.90
 -13  -1   1   26.30    2.10
 -13  -1   1   29.60    2.40
  13  -1  -1   24.90    2.00
 -13   1   1   24.10    2.30
  13   1  -1   26.60    2.00
 -13   1   1   18.10    4.30
  13   1  -1   25.10    2.00
  11  -1  -1   30.00   13.30
  11  -1  -1   -4.00    9.50
 -11   1   1   12.30    1.10
  11   1  -1   36.20   19.80
  11   1  -1   10.90    1.10
  11   1  -1   29.50   15.60
 -11   1   1   14.00    1.40
  11   1  -1   13.50    1.10
   9  -1  -1  146.59   24.60
  -9  -1   1  126.59   10.10
   9  -1  -1  129.59   22.30
  -9  -1   1  123.29   10.20
  -9   1   1  142.19   10.30
   9   1  -1   95.69   22.00
   9   1  -1  154.98   24.70
  -9   1   1  151.38   11.90
  -9   1   1  149.88   10.10
   7  -1  -1   17.80    7.90
   7  -1  -1    7.70    5.20
   7   1  -1   28.90    8.50
  -7   1   1   14.80    2.20
   5  -1  -1   94.09   13.70
  -5  -1   1  108.99    7.80
   5  -1  -1   87.59   13.20
  -5  -1   1   99.39   13.70
   5   1  -1   97.79   13.50
  -5   1   1   77.79    7.60
   3  -1  -1   74.19    8.90
   3  -1  -1   78.69    9.10
   3  -1  -1   73.89    5.70
  -3  -1   1   64.39    9.10
  -3   1   1   70.49    5.70
   3   1  -1   78.89    9.70
  -1  -1   1  531.65   39.20
  -1  -1   1  494.65   42.30
  -1  -1   1  552.24   39.00
  -1  -1   1  502.25   39.20
   1   1  -1  549.85   39.00
  -1   1   1  584.24   39.30
   1   1  -1  539.25   39.20
   1   1  -1  521.05   42.50
   1   1  -1  492.15   39.20
   1  -1   1 3037.60  251.17
   1   1   1 3521.95  250.27
  -1   1  -1 3361.66  251.67
   1   1   1 3492.25  250.67
   3  -1   1 1578.14  135.69
  -3  -1  -1 1676.93  127.39
   3   1   1 1767.52  135.39
  -3   1  -1 1799.22  127.59
   3   1   1 1863.01  136.39
  -3   1  -1 1679.93  136.29
  -5  -1  -1   84.89    7.60
   5   1   1   91.59   16.00
   5   1   1  123.99   21.20
   7  -1   1  125.99   21.70
  -7  -1  -1   74.99    8.00
  -7  -1  -1   99.99    6.80
   7  -1   1  114.99   21.40
   7   1   1   85.89    6.70
   9  -1   1  504.25   41.70
  -9  -1  -1  592.34   41.70
  -9  -1  -1  635.14   41.90
  -9  -1  -1  616.54   43.90
   9  -1   1  455.65   60.99
   9  -1   1  710.63   85.39
  -9   1  -1  502.75   41.70
   9   1   1  604.64   41.80
   9   1   1  565.54   65.19
   9   1   1  644.84   67.09
  -9   1  -1  541.75   41.90
  -9   1  -1  535.65   43.70
 -11  -1  -1   80.89    8.50
  11  -1   1   72.89    5.80
  11  -1   1   68.09    5.80
 -11  -1  -1   82.39    5.80
 -11  -1  -1   86.49    5.80
  11   1   1   86.19    5.80
 -11   1  -1   66.69    5.80
 -11   1  -1   70.39    8.20
 -11   1  -1   71.99    6.00
  11   1   1   82.59    5.80
  11   1   1   87.89    5.80
 -11   1  -1   65.69    5.80
 -13  -1  -1  342.27   22.80
 -13  -1  -1  298.87   22.50
 -13  -1  -1  308.57   22.50
  13  -1   1  284.17   22.50
  13  -1   1  289.57   22.50
 -13  -1  -1  312.87   26.00
  13  -1   1  304.37   22.50
 -13  -1  -1  316.97   26.10
 -13   1  -1  293.27   22.50
  13   1   1  323.17   22.50
 -13   1  -1  281.57   25.70
 -13   1  -1  280.17   22.50
  13   1   1  308.47   22.50
  13   1   1  313.87   22.50
 -13   1  -1  316.77   22.80
 -15  -1  -1    2.90    0.60
 -15  -1  -1    1.20    2.50
 -15  -1  -1    1.30    0.90
  15  -1   1    4.10    0.70
 -15  -1  -1    2.00    0.60
 -15   1  -1    2.90    0.60
 -15   1  -1    2.70    0.60
 -15   1  -1    2.80    1.10
  15   1   1    4.20    0.70
 -15   1  -1    4.60    2.90
 -17  -1  -1    1.60    0.60
 -17  -1  -1    1.40    0.50
 -17   1  -1    1.50    1.10
 -17   1  -1    1.20    2.60
 -17   1  -1    1.30    0.60
 -19  -1  -1   51.19    3.70
 -19  -1  -1   47.90    3.60
  19  -1   1   42.90    3.60
  19  -1   1   45.20    3.60
  19   1   1   50.09    3.60
 -19   1  -1   45.50    3.60
  19   1   1   48.80    3.70
 -19   1  -1   43.60    3.60
 -21  -1  -1   15.90    1.30
 -21  -1  -1   13.90    1.20
  21  -1   1   12.00    1.20
 -21  -1  -1   15.50    1.20
  21  -1   1   12.60    1.10
 -21   1  -1   13.60    1.20
  21   1   1   15.40    1.20
  21   1   1   14.90    1.20
 -21   1  -1   13.30    1.20
  22  -2  -1    1.70    0.50
 -22  -2   1    1.00    0.30
 -22  -2   1    1.10    0.40
 -22  -2   1    1.10    0.50
  22   2  -1    0.90    0.40
  22   2  -1    0.90    0.40
 -22   2   1    2.20    0.50
 -20  -2   1    2.90    0.60
 -20  -2   1    3.10    0.60
  20  -2  -1    1.70    0.60
  20  -2  -1    1.60    0.40
 -20   2   1    1.30    0.50
 -20   2   1    1.50    0.60
  20   2  -1    3.30    0.60
 -20   2   1    1.80    1.10
 -20   2   1    1.70    0.60
  18  -2  -1   10.10    1.00
 -18  -2   1    7.60    1.10
 -18  -2   1    7.30    1.10
 -18  -2   1   17.10    4.70
  18  -2  -1   10.10    1.20
  18   2  -1    8.00    1.20
 -18   2   1    8.80    1.20
 -18   2   1    8.90    1.10
  18   2  -1    8.40    1.10
 -18   2   1    8.40    1.80
 -18   2   1    8.40    3.90
 -16  -2   1    1.50    0.40
  16  -2  -1    3.10    0.60
 -16  -2   1    0.20    2.70
 -16  -2   1    1.40    0.50
 -16  -2   1    1.30    0.60
  16   2  -1    1.40    0.50
 -16   2   1    2.20    1.10
  16   2  -1    1.20    0.60
  16   2  -1    1.80    0.50
 -16   2   1    4.10    3.00
 -14  -2   1   26.10    2.10
 -14  -2   1   23.20    5.20
 -14  -2   1   25.50    2.10
 -14  -2   1   24.10    2.50
 -14  -2   1   29.00    2.10
 -14  -2   1   23.40    5.30
  14   2  -1   26.40    2.10
  14   2  -1   28.40    2.20
  14   2  -1   24.50    2.10
 -12  -2   1   44.10    3.50
 -12  -2   1   43.30    3.50
 -12  -2   1   45.00    5.90
 -12  -2   1   47.00    3.50
 -12  -2   1   43.90    3.70
  12   2  -1   47.20    3.50
  12   2  -1   49.80    3.50
  12   2  -1   69.49   28.70
  12   2  -1   45.20    3.50
  12   2  -1   30.60   27.80
 -10  -2   1    6.10    1.90
  10  -2  -1    8.60    7.80
 -10  -2   1    6.70    0.70
 -10  -2   1    7.20    1.00
  10  -2  -1   25.40   14.90
  10   2  -1    1.00    9.20
 -10   2   1    8.60    1.00
 -10   2   1   11.50    2.60
  10   2  -1    6.40    0.70
  10   2  -1    6.70    9.80
   8  -2  -1    6.70    5.60
  -8  -2   1    3.70    1.50
  -8  -2   1    3.40    0.60
  -8  -2   1   -1.40    5.10
   8  -2  -1    4.00    5.30
   8   2  -1   -2.30    5.10
   8   2  -1    2.90    0.40
  -6  -2   1 1109.49   80.49
  -6  -2   1 1005.70   90.19
   6   2  -1 1010.40   90.79
  -6   2   1 1178.68   80.59
   4  -2  -1  808.02   66.09
   4  -2  -1  843.52   72.49
  -4  -2   1 1030.10   66.39
  -4  -2   1 1011.10   74.29
  -4   2   1  804.42   66.19
   4   2  -1  961.40   74.29
  -4   2   1  821.32   72.49
   2  -2  -1 3924.31  316.97
  -2  -2   1 4471.85  320.67
  -2   2   1 4077.69  317.47
   2   2  -1 4676.93  321.07
   0  -2  -1   82.19    7.20
   0  -2   1   99.89   11.60
   0   2  -1  110.29   12.20
   0   2  -1   99.09    7.20
   0   2   1   76.89    8.80
   2  -2   1 2659.63  207.18
  -2  -2  -1 2804.82  205.38
  -2   2  -1 2539.95  199.38
  -2   2  -1 2828.92  208.18
   2   2   1 2723.33  204.78
  -4  -2  -1  394.06   31.00
   4  -2   1  408.06   41.40
  -4   2  -1  418.76   42.10
   4   2   1  449.86   40.60
  -4   2  -1  407.26   31.30
   4   2   1  407.56   40.60
  -6  -2  -1  577.64   42.30
   6  -2   1  618.94   58.49
  -6  -2  -1  524.25   41.10
  -6   2  -1  560.94   41.00
  -6   2  -1  611.64   42.60
   6   2   1  568.84   56.09
   6   2   1  481.25   53.79
  -6   2  -1  615.84   59.19
   6   2   1  504.55   41.00
  -8  -2  -1   40.30    3.10
   8  -2   1   60.59   15.50
   8  -2   1   43.00   13.90
  -8  -2  -1   37.30    4.60
   8   2   1   29.80   10.50
   8   2   1   35.80    2.90
  10  -2   1    0.40   14.80
 -10  -2  -1   18.70    1.70
 -10  -2  -1   17.10    1.40
  10  -2   1   16.60    1.40
 -10  -2  -1   18.00    1.40
  10  -2   1   16.40    1.40
 -10  -2  -1   15.80    3.60
 -10   2  -1   15.40    1.40
  10   2   1   18.60    1.50
 -10   2  -1   18.60    1.80
  10   2   1   18.60    1.50
 -10   2  -1   11.80    3.10
 -10   2  -1   17.60    1.50
 -12  -2  -1    3.80    0.70
 -12  -2  -1    5.30    1.00
 -12  -2  -1    4.10    0.70
 -12  -2  -1    2.30    2.10
  12   2   1    3.70    0.70
  12   2   1    3.80    0.60
 -12   2  -1    3.30    0.80
 -12   2  -1    3.10    0.60
  12   2   1    4.50    0.80
 -14  -2  -1   49.00    7.00
 -14  -2  -1   47.60    3.70
  14  -2   1   49.50    3.70
  14  -2   1   47.90    3.70
 -14  -2  -1   45.80    3.70
  14   2   1   47.50    3.70
 -14   2  -1   47.30    7.30
  14   2   1   45.00    3.70
  14   2   1   50.79    3.70
 -14   2  -1   47.10    3.70
 -14   2  -1   51.09    4.10
 -14   2  -1   43.40    3.70
 -16  -2  -1    5.80    0.90
 -16  -2  -1    4.40    0.80
 -16  -2  -1    2.90    2.90
  16   2   1    6.20    1.00
  16   2   1    3.70    0.70
 -16   2  -1    7.80    3.80
  16   2   1    4.30    0.70
  18  -2   1    2.20    0.60
 -18  -2  -1    0.80    0.60
 -18  -2  -1    1.60    0.50
 -18   2  -1    1.00    1.00
  18   2   1    1.70    0.60
 -18   2  -1    3.20    0.60
  18   2   1    1.30    0.60
 -18   2  -1    2.50    0.60
 -20  -2  -1    1.70    0.40
 -20  -2  -1    1.90    0.50
 -20  -2  -1    1.70    0.40
  20  -2   1    1.20    0.50
  20  -2   1    1.60    0.40
  20   2   1    1.80    0.50
  20   2   1    1.90    0.50
 -20   2  -1    1.60    0.50
 -20   2  -1    1.60    0.50
 -23  -3   1   11.30    1.00
  21  -3  -1    5.70    0.90
 -21  -3   1    4.20    0.60
 -21  -3   1    4.80    0.70
 -21  -3   1    4.20    0.70
 -21   3   1    6.30    0.80
 -21   3   1    6.60    0.90
  21   3  -1    4.00    0.70
  21   3  -1    5.20    0.80
 -21   3   1    5.00    1.10
  19  -3  -1    6.70    0.80
 -19  -3   1    8.90    1.00
 -19  -3   1    9.00    1.10
  19  -3  -1    7.90    1.10
 -19  -3   1    3.60    3.10
 -19  -3   1    8.30    0.90
 -19   3   1    7.00    1.40
 -19   3   1    1.80    5.40
  19   3  -1    8.60    1.00
 -19   3   1    6.90    1.00
  19   3  -1    8.10    1.10
 -19   3   1    6.60    1.10
 -17  -3   1   13.60    3.90
 -17  -3   1    9.40    3.10
  17  -3  -1    7.10    1.10
  17  -3  -1    5.90    0.80
 -17   3   1    8.10    1.70
 -17   3   1    4.20    3.40
 -17   3   1    6.30    1.00
 -17   3   1    7.60    1.10
 -15  -3   1  113.19    8.20
  15  -3  -1  112.89    8.10
  15  -3  -1  113.89    8.20
 -15  -3   1  111.59   11.70
  15   3  -1  109.69    8.20
  15   3  -1  109.19    8.20
 -15   3   1  115.69   11.90
  15   3  -1  106.49    8.20
 -15   3   1  111.79    8.20
 -15   3   1  102.39    8.40
 -15   3   1   96.59    8.20
 -13  -3   1  126.19   10.30
  13  -3  -1  150.18   10.30
  13  -3  -1  153.28   10.30
 -13  -3   1  133.09   10.30
 -13  -3   1  126.89   10.30
 -13  -3   1  120.29   12.90
 -13   3   1  163.58   13.50
 -13   3   1  147.59   10.30
 -13   3   1  159.58   10.40
  13   3  -1  123.49   10.30
  13   3  -1  127.69   10.30
  13   3  -1  135.69   10.30
 -11  -3   1  355.46   26.50
 -11  -3   1  343.97   28.80
 -11  -3   1  375.66   26.50
 -11  -3   1  348.27   26.50
  11   3  -1  352.06   26.60
  11   3  -1  390.66   26.60
  11   3  -1  333.27   53.99
  -9  -3   1   99.59   22.90
  -9  -3   1  114.39    9.50
  -9  -3   1   97.99    7.60
   9  -3  -1  126.19   21.80
   9  -3  -1  117.29   22.10
  -9   3   1  100.89    7.60
  -9   3   1  110.69    9.60
   9   3  -1   69.79   18.70
   9   3  -1   96.89    7.60
  -7  -3   1  858.61   61.19
   7  -3  -1  817.42   73.99
  -7  -3   1  784.42   74.09
   7  -3  -1  843.82   73.89
  -7   3   1  798.82   61.09
   7   3  -1  792.42   59.89
   7   3  -1  815.32   75.39
  -5  -3   1  306.27   21.90
   5  -3  -1  263.77   29.40
  -5  -3   1  304.17   31.20
   5   3  -1  309.47   31.50
  -5   3   1  263.47   21.90
  -5   3   1  275.87   30.00
  -3  -3   1 1853.91  132.89
   3  -3  -1 1783.72  137.99
  -3  -3   1 1883.81  141.49
   3  -3  -1 1751.22  132.59
  -3  -3   1 1891.81  132.99
   3   3  -1 1822.22  141.39
  -3   3   1 1672.13  132.69
  -3   3   1 1913.21  139.09
   3   3  -1 1674.73  132.99
   1  -3  -1   89.59    7.90
   1  -3  -1   83.29   10.10
  -1   3   1  111.09   11.00
  -1   3   1  101.99    7.40
  -1  -3  -1  397.96   28.90
  -1  -3  -1  373.66   33.00
  -1  -3  -1  378.16   28.40
  -1   3  -1  342.17   35.50
   1   3   1  408.86   33.70
   3  -3   1  518.55   48.60
  -3  -3  -1  506.95   38.00
  -3  -3  -1  515.35   38.50
  -3  -3  -1  472.45   45.40
  -3   3  -1  568.04   50.39
  -3   3  -1  529.85   38.40
   3   3   1  455.65   45.00
   5  -3   1  282.47   33.90
  -5  -3  -1  305.97   22.80
  -5   3  -1  303.27   36.30
   5   3   1  281.17   32.60
  -5   3  -1  298.07   23.20
  -7  -3  -1  410.66   32.50
   7  -3   1  461.05   51.29
   7   3   1  390.86   47.50
   7   3   1  404.16   48.00
  -7   3  -1  464.75   31.20
   7   3   1  401.76   31.20
  -9  -3  -1  966.50   69.59
  -9  -3  -1  874.91   67.49
  -9  -3  -1  918.51   67.49
   9  -3   1  862.71   67.49
   9   3   1  879.81   67.49
  -9   3  -1  935.71   67.59
   9   3   1  995.60   67.59
   9   3   1  927.91   95.79
 -11  -3  -1  390.26   28.10
 -11  -3  -1  391.06   28.10
  11  -3   1  376.06   28.10
  11   3   1  389.56   28.10
  11   3   1  415.66   28.20
 -11   3  -1  365.96   31.00
 -11   3  -1  368.56   28.30
  11   3   1  388.46   28.10
 -11   3  -1  362.06   28.10
 -11   3  -1  365.66   28.10
 -13  -3  -1   33.30    5.80
 -13  -3  -1   41.30    2.80
  13  -3   1   34.00    2.80
 -13  -3  -1   39.60    2.90
  13  -3   1   32.00    2.80
  13   3   1   36.40    2.90
 -13   3  -1   28.30    5.60
 -13   3  -1   33.50    2.90
 -13   3  -1   35.50    3.20
  13   3   1   37.40    2.90
  13   3   1   38.30    2.90
 -13   3  -1   34.60    2.80
  15  -3   1   13.00    1.60
  15  -3   1   12.80    1.50
 -15  -3  -1   19.20    1.60
 -15  -3  -1   20.60    4.80
 -15  -3  -1   18.70    1.60
 -15  -3  -1   20.30    5.20
 -15   3  -1    9.90    3.90
  15   3   1   19.40    1.60
  15   3   1   18.50    1.70
  15   3   1   20.30    1.70
 -17  -3  -1    0.60    0.60
 -17  -3  -1    2.90    3.20
  17  -3   1    2.20    0.50
 -17  -3  -1   -3.80    2.70
 -17  -3  -1    0.60    0.50
  17  -3   1    1.60    0.60
  17   3   1    1.50    0.60
 -17   3  -1    2.10    0.60
  17   3   1    1.30    0.50
 -17   3  -1    2.40    0.60
  17   3   1    1.50    0.60
 -17   3  -1    2.10    1.10
  19  -3   1   25.10    1.80
 -19  -3  -1   21.10    1.80
 -19  -3  -1   20.70    1.90
 -19  -3  -1   22.80    2.00
  19  -3   1   25.20    2.00
 -19   3  -1   25.30    2.00
  19   3   1   20.30    1.90
 -19   3  -1   27.20    2.00
 -19   3  -1   22.60    2.40
  19   3   1   20.60    1.90
  21  -3   1   13.10    1.20
 -21  -3  -1   15.30    1.20
 -21  -3  -1   13.30    1.10
 -21  -3  -1   14.30    1.20
  21   3   1   15.50    1.20
 -21   3  -1   14.00    1.20
 -21   3  -1   13.50    1.20
  21   3   1   15.40    1.20
 -22  -4   1   15.70    1.50
  22  -4  -1   18.80    1.50
 -22   4   1   20.00    1.50
  22   4  -1   16.30    1.50
  22   4  -1   16.30    1.50
 -20  -4   1   -0.10    0.30
  20  -4  -1    0.10    0.50
 -20  -4   1    0.10    0.40
 -20  -4   1    0.50    0.50
 -20   4   1   -0.30    0.90
 -20   4   1    0.00    0.50
 -20   4   1    0.20    0.40
 -20   4   1    0.20    0.50
  20   4  -1    0.40    0.50
  20   4  -1    0.30    0.50
  18  -4  -1    3.50    0.50
 -18  -4   1    3.00    0.60
 -18  -4   1    2.10    0.50
 -18  -4   1    3.30    0.70
  18  -4  -1    3.20    0.70
  18   4  -1    3.20    0.60
 -18   4   1    2.10    1.00
 -18   4   1    3.70    0.60
  18   4  -1    3.10    0.60
 -18   4   1    3.00    0.70
  18   4  -1    3.30    0.70
 -18   4   1    6.00    3.60
 -16  -4   1   42.60    6.40
  16  -4  -1   31.70    2.40
  16  -4  -1   32.70    2.60
 -16   4   1   29.30    2.50
 -16   4   1   30.60    3.00
 -16   4   1   29.10    2.60
 -16   4   1   29.40    6.50
  14  -4  -1    3.10    0.60
  14  -4  -1    4.40    0.60
 -14  -4   1    3.30    0.60
 -14  -4   1    4.00    2.70
 -14  -4   1    3.40    0.60
 -14   4   1    3.30    2.40
 -14   4   1    4.50    0.70
 -14   4   1    4.20    1.10
 -14   4   1    5.10    0.80
  12  -4  -1   42.10    3.50
 -12  -4   1   49.00    3.60
 -12  -4   1   51.79    3.60
 -12  -4   1   46.60    5.80
 -12  -4   1   45.50    6.20
  12   4  -1   45.70    3.60
  12   4  -1   46.50    3.60
  12   4  -1   47.90    3.60
 -12   4   1   42.80    3.60
 -10  -4   1   77.49    7.50
 -10  -4   1   76.29    5.60
 -10  -4   1   78.69    5.60
  10   4  -1   71.69    5.60
 -10   4   1   59.09    7.50
  10   4  -1  111.29   28.20
  10   4  -1   77.89    5.60
   8  -4  -1    0.30    5.30
   8  -4  -1   -0.40    7.10
  -8  -4   1    1.70    1.10
  -8  -4   1   -8.10   13.60
   8   4  -1   13.50    9.30
   8   4  -1    1.20    0.30
  -8   4   1    0.80    1.10
   6  -4  -1  466.25   42.30
  -6  -4   1  370.76   30.30
  -6  -4   1  383.06   41.70
  -6   4   1  495.25   44.30
   6   4  -1  381.66   42.50
   6   4  -1  363.06   29.30
  -4  -4   1   93.39   15.10
   4  -4  -1   71.29    6.10
  -4  -4   1   73.19    6.60
   4  -4  -1   87.09    7.20
   4  -4  -1   57.39   10.80
  -4   4   1   64.89    6.40
   4   4  -1   92.89    6.90
   4   4  -1   92.69   15.10
   2  -4  -1  128.49   14.60
   2  -4  -1  128.19   10.60
  -2  -4   1  125.39   10.30
  -2   4   1  139.09   15.20
   2   4  -1  135.59   10.40
  -2   4   1  116.79   10.10
   2   4  -1  164.38   19.10
   0  -4   1   12.00    5.00
   0  -4  -1   18.50    2.40
   0   4   1   18.00    1.80
   0   4  -1   16.20    6.00
   0   4  -1   13.20    2.00
   0   4   1   21.90    5.50
  -2  -4  -1  168.18   13.20
  -2  -4  -1  150.98   18.80
  -2   4  -1  172.98   13.60
   2   4   1  198.78   20.40
  -2   4  -1  177.88   22.80
  -4  -4  -1   19.70    8.10
  -4  -4  -1   26.80    3.30
  -4  -4  -1   29.40    2.90
   4  -4   1   10.60    8.00
   4   4   1   34.60   10.60
  -4   4  -1   15.80    7.10
   6  -4   1   -2.10    8.30
  -6   4  -1    7.10    0.70
   6   4   1   21.80    9.30
  -6   4  -1    4.40    1.60
   6   4   1   13.10    7.50
  -6   4  -1   11.20    8.50
  -8  -4  -1   24.50    3.60
   8  -4   1   -4.60   15.20
  -8  -4  -1   24.80    2.00
  -8  -4  -1   21.10    3.70
   8   4   1   26.70    2.00
   8   4   1   35.70   14.30
 -10  -4  -1   31.70    2.40
 -10  -4  -1   32.40    2.50
 -10  -4  -1   34.40    4.70
  10   4   1   29.50    2.50
  10   4   1   32.60    2.60
 -12  -4  -1    0.70    0.40
  12  -4   1    0.80    0.40
 -12  -4  -1    1.00    2.00
 -12  -4  -1    1.50    1.80
 -12  -4  -1    0.40    0.40
  12   4   1    0.60    0.50
  12   4   1    0.70    0.40
  12   4   1    0.40    0.40
 -12   4  -1    0.50    0.50
 -12   4  -1   -1.70    1.60
 -12   4  -1    0.60    0.80
 -12   4  -1    0.50    0.40
 -14  -4  -1    1.50    0.50
  14  -4   1    2.20    0.50
  14  -4   1    1.60    0.50
 -14  -4  -1    5.20    2.50
 -14   4  -1    2.30    3.10
 -14   4  -1    1.20    0.80
  14   4   1    1.70    0.60
  14   4   1    1.30    0.50
  14   4   1    2.40    0.60
 -14   4  -1    1.30    0.60
 -14   4  -1    2.10    0.50
 -16  -4  -1    3.50    2.70
 -16  -4  -1    5.00    0.70
  16  -4   1    6.20    0.80
  16  -4   1    5.30    0.80
 -16  -4  -1    4.80    0.80
 -16  -4  -1    4.60    0.60
 -16  -4  -1    3.10    3.40
 -16  -4  -1    5.20    0.70
 -16   4  -1    7.10    0.90
  16   4   1    4.10    0.70
 -16   4  -1   11.70    3.60
 -16   4  -1    6.70    1.00
 -16   4  -1    4.90    1.30
  16   4   1    3.70    0.70
  16   4   1    3.20    0.80
 -18  -4  -1    0.40    0.50
  18  -4   1    1.80    0.30
  18  -4   1    1.70    0.60
 -18   4  -1    1.70    0.50
 -18   4  -1    1.80    0.50
 -18   4  -1    1.40    1.00
 -20  -4  -1    2.80    0.50
  20  -4   1    4.40    0.70
 -20  -4  -1    3.20    0.50
 -20  -4  -1    3.10    0.50
 -20   4  -1    4.70    0.70
 -20   4  -1    4.50    0.60
 -20   4  -1    4.70    0.90
  20   4   1    3.60    0.60
  20   4   1    2.80    0.50
  21  -5  -1    1.30    0.40
 -21  -5   1    1.10    0.40
 -21  -5   1    0.50    0.40
  21   5  -1    1.20    0.40
 -21   5   1    1.00    0.40
 -21   5   1    0.60    0.50
 -21   5   1    0.60    0.80
  21   5  -1    1.80    0.40
 -19  -5   1   13.60    1.30
 -19  -5   1   12.70    1.20
  19  -5  -1   11.40    1.30
 -19  -5   1   13.30    1.10
 -19  -5   1   13.20    1.10
 -19   5   1   10.00    1.80
  19   5  -1   12.40    1.20
 -19   5   1   10.10    1.30
  19   5  -1   13.60    1.30
  19   5  -1   13.60    1.30
 -17  -5   1    1.40    0.60
  17  -5  -1    1.80    0.60
 -17  -5   1    1.20    0.50
 -17  -5   1    1.30    0.40
 -17  -5   1   10.00    4.10
 -17  -5   1   -2.00    2.10
 -17   5   1    1.10    0.60
  17   5  -1    1.70    0.60
 -17   5   1    3.80    3.00
  17   5  -1    1.30    0.60
 -17   5   1    1.10    1.00
  17   5  -1    2.00    0.60
  17   5  -1   -2.30    2.50
 -15  -5   1    3.60    2.50
 -15  -5   1    1.60    0.50
 -15  -5   1    1.80    0.40
 -15  -5   1    2.90    0.70
  15   5  -1    3.60    0.70
 -15   5   1    2.30    0.70
  15   5  -1    4.40    0.80
 -15   5   1    1.30    2.50
 -15   5   1    3.10    1.20
  15   5  -1    2.90    0.60
 -13  -5   1  299.07   22.50
 -13  -5   1  283.97   22.50
 -13  -5   1  293.67   22.50
  13  -5  -1  323.67   22.40
 -13   5   1  329.07   22.60
 -13   5   1  340.67   25.90
  13   5  -1  303.67   22.60
  13   5  -1  289.27   22.50
  13   5  -1  290.17   22.50
 -11  -5   1  148.39   11.00
 -11  -5   1  156.38   11.10
 -11  -5   1  130.49   13.10
 -11  -5   1  148.09   11.00
  11   5  -1  147.69   11.10
  11   5  -1  148.59   11.10
 -11   5   1  152.28   11.10
  11   5  -1  154.08   11.10
  -9  -5   1   45.60    3.40
  -9  -5   1   42.10    5.20
  -9  -5   1   45.10    5.30
  -9  -5   1   42.00    3.40
   9   5  -1   41.90    3.40
   9   5  -1   51.49    3.50
   7  -5  -1   12.90   10.50
  -7  -5   1    7.20    1.80
  -7  -5   1    6.80    1.90
   7   5  -1   26.90   11.30
   7   5  -1    9.80    0.90
   5  -5  -1  885.41   68.29
  -5  -5   1  995.20   69.09
   5  -5  -1  903.41   78.99
   5   5  -1  868.51   68.99
  -5   5   1  946.21   68.99
   5   5  -1  935.11   83.69
   5   5  -1  937.31   67.79
  -5   5   1  907.91   80.19
   3  -5  -1  264.87   28.70
  -3  -5   1  311.47   22.40
  -3  -5   1  277.07   32.10
   3  -5  -1  293.47   22.70
  -3   5   1  301.37   30.20
  -3   5   1  259.87   22.00
   3   5  -1  321.47   34.40
   3   5  -1  292.27   22.40
   1  -5  -1  281.27   28.00
   1  -5  -1  288.87   22.40
  -1   5   1  277.87   21.80
  -1   5   1  301.27   28.50
   1  -5   1   60.99   14.00
  -1  -5  -1   89.89    8.00
  -1  -5  -1   91.79   13.20
   1   5   1   93.49    7.50
   1   5   1   94.79   13.70
  -3  -5  -1   26.40    9.10
  -3   5  -1   23.20   10.40
   3   5   1   28.40    8.00
  -3   5  -1   22.00    1.70
  -3   5  -1   21.40    3.00
  -5  -5  -1  131.19   10.80
  -5  -5  -1  137.09   21.50
  -5  -5  -1  123.69    9.90
   5   5   1  137.89   21.70
   5   5   1  105.89    8.90
  -5   5  -1  113.29   23.30
  -7  -5  -1  554.84   42.50
  -7  -5  -1  641.54   44.80
  -7  -5  -1  601.34   43.90
  -7   5  -1  620.34   44.80
  -7   5  -1  595.64   42.50
  -7   5  -1  447.76   74.79
   7   5   1  428.26   71.19
   7   5   1  561.04   42.50
   9  -5   1  133.09    9.90
  -9  -5  -1  130.59   11.70
  -9  -5  -1  134.19   12.60
  -9  -5  -1  139.39    9.90
  -9  -5  -1  116.69    9.90
  -9  -5  -1  128.89    9.90
  -9   5  -1  147.59   12.80
  -9   5  -1  145.39   10.00
   9   5   1  125.09    9.90
   9   5   1  139.69   10.00
 -11  -5  -1  165.38   14.20
 -11  -5  -1  161.38   11.80
 -11  -5  -1  172.78   11.80
 -11  -5  -1  168.18   11.80
 -11  -5  -1  163.78   15.20
 -11   5  -1  138.39   11.90
  11   5   1  165.68   11.90
 -11   5  -1  130.89   11.80
  11   5   1  172.68   11.90
  13  -5   1    3.10    0.50
 -13  -5  -1    5.90    3.30
 -13  -5  -1    0.90    1.80
  13   5   1    2.80    0.60
  13   5   1    2.80    0.50
  13   5   1    3.00    0.70
 -13   5  -1    2.70    2.30
 -15  -5  -1   16.80    1.50
  15  -5   1   14.50    1.30
  15  -5   1   17.20    1.50
 -15  -5  -1   15.10    1.30
 -15  -5  -1   15.10    1.30
 -15  -5  -1   24.40    5.20
 -15  -5  -1   14.60    1.40
 -15   5  -1   14.20    1.60
 -15   5  -1   14.60    1.40
  15   5   1   16.20    1.60
  15   5   1   14.80    1.40
  15   5   1   17.00    1.60
 -15   5  -1   15.50    2.10
 -17  -5  -1    7.10    1.00
 -17  -5  -1    6.50    0.80
  17  -5   1    7.90    1.10
 -17   5  -1    5.40    1.20
  17   5   1    7.20    1.00
  17   5   1    6.60    1.00
 -17   5  -1    6.70    1.00
  17   5   1    7.50    0.90
 -17   5  -1    5.80    1.00
 -19  -5  -1    2.60    0.40
 -19  -5  -1    1.80    0.50
  19  -5   1    2.20    0.50
 -19  -5  -1    2.50    0.50
  19   5   1    2.90    0.50
 -19   5  -1    2.70    0.40
  19   5   1    3.10    0.60
 -19   5  -1    2.30    0.90
 -20  -6   1    4.90    0.50
  20  -6  -1    4.80    0.70
 -20  -6   1    5.30    0.80
 -20  -6   1    5.10    0.80
  20   6  -1    5.50    0.80
 -20   6   1    4.60    1.00
  20   6  -1    5.30    0.70
 -20   6   1    4.50    0.80
  18  -6  -1    4.30    0.70
 -18  -6   1    4.30    0.70
 -18  -6   1    3.20    0.50
 -18  -6   1    3.50    0.70
 -18   6   1    3.40    1.10
  18   6  -1    3.40    0.70
 -18   6   1    3.70    0.80
  18   6  -1    3.70    0.70
  18   6  -1    4.50    0.70
 -16  -6   1    6.00    1.00
 -16  -6   1    4.90    0.70
 -16  -6   1    6.10    2.50
 -16  -6   1    5.10    0.70
  16   6  -1    5.50    0.90
  16   6  -1    5.40    1.00
  16   6  -1    7.80    3.30
  16   6  -1    5.80    1.00
 -14  -6   1   -1.50    2.20
 -14  -6   1    0.10    1.60
 -14  -6   1    0.90    0.40
 -14  -6   1    1.20    0.40
 -14  -6   1    1.40    0.50
  14  -6  -1    0.80    0.50
 -14   6   1    1.40    0.60
  14   6  -1    0.90    0.60
 -14   6   1    0.20    0.80
 -14   6   1    6.50    2.80
  14   6  -1    0.70    0.50
  14   6  -1    2.70    2.30
  14   6  -1    0.60    0.60
 -12  -6   1   45.90    6.30
 -12  -6   1   48.00    3.70
 -12  -6   1   51.89    3.80
 -12  -6   1   51.49    3.80
 -12  -6   1   39.60    5.90
  12   6  -1   48.80    3.80
  12   6  -1   52.09    3.90
  12   6  -1   53.89    7.10
  12   6  -1   49.00    3.80
 -10  -6   1    5.20    0.70
 -10  -6   1    4.90    0.50
 -10  -6   1    5.00    2.10
 -10  -6   1    5.20    0.60
  10  -6  -1    3.10    0.50
 -10  -6   1    4.10    1.90
  10   6  -1    7.90    2.70
   8  -6  -1    4.20    0.60
  -8  -6   1    2.00    1.40
  -8  -6   1    3.30    0.50
  -8  -6   1    4.50    1.80
   8   6  -1    3.10    0.50
  -8   6   1    3.40    0.60
  -8   6   1    3.10    1.80
   8   6  -1    5.60    2.00
   6  -6  -1  106.79   21.90
  -6  -6   1  103.99    9.40
   6  -6  -1  123.29    7.90
  -6  -6   1   93.39    7.90
  -6  -6   1   96.99    9.20
   6   6  -1  132.19   23.40
   6   6  -1  103.99    8.00
  -6   6   1  113.19   20.20
   6   6  -1   97.69    9.50
  -6   6   1  113.59    9.60
  -6   6   1  113.89    7.90
   4  -6  -1  283.77   29.30
  -4  -6   1  246.98   31.10
  -4  -6   1  220.78   18.70
   4   6  -1  239.08   33.00
   4   6  -1  206.08   17.50
   4   6  -1  229.98   18.90
  -4   6   1  286.67   30.10
  -4   6   1  253.07   18.70
  -2  -6   1  717.63   64.69
   2  -6  -1  616.24   58.19
  -2  -6   1  668.23   50.69
   2  -6  -1  666.83   51.09
  -2   6   1  681.83   59.79
   2   6  -1  735.63   65.49
   2   6  -1  726.73   50.89
  -2   6   1  634.64   50.39
   2   6  -1  642.04   49.40
   0  -6  -1  398.36   38.50
   0  -6  -1  417.26   31.00
   0  -6   1  402.46   43.30
   0  -6   1  393.96   30.70
   0   6  -1  416.66   43.40
   0   6   1  436.36   40.10
   0   6  -1  363.36   29.30
   0   6  -1  397.26   30.70
   0   6   1  395.06   30.40
  -2  -6  -1  196.58   18.70
   2  -6   1  252.67   32.00
  -2  -6  -1  213.58   27.20
   2   6   1  211.58   26.70
  -2   6  -1  252.87   18.80
  -2   6  -1  263.27   32.50
  -2   6  -1  257.57   17.20
   2   6   1  212.78   18.30
  -2   6  -1  246.28   17.20
   4  -6   1   30.00   14.40
   4   6   1   50.09   13.50
  -4   6  -1   45.90    5.00
  -4   6  -1   39.00    3.10
  -4   6  -1   35.90   14.90
  -4   6  -1   39.80    3.10
  -6  -6  -1   88.99    6.90
  -6  -6  -1   97.29    9.10
  -6  -6  -1  101.99    8.10
  -6  -6  -1   90.29    6.90
   6   6   1   83.69    6.90
  -6   6  -1   88.49    9.00
  -6   6  -1   99.89    6.90
  -8  -6  -1   13.10    1.20
   8  -6   1   14.70    1.10
  -8  -6  -1   11.90    3.20
  -8  -6  -1   12.70    1.20
  -8   6  -1   16.60    1.30
   8   6   1   13.00    1.30
  -8   6  -1   20.90    3.90
   8   6   1   11.80    1.20
 -10  -6  -1    0.80    0.40
 -10  -6  -1    0.40    1.40
  10   6   1    0.70    0.40
 -10   6  -1    4.00    2.70
  10   6   1    0.50    0.50
 -12  -6  -1    3.00    0.60
 -12  -6  -1    3.20    0.50
 -12  -6  -1    2.30    2.70
 -12  -6  -1    0.80    1.60
 -12  -6  -1    2.80    0.40
  12   6   1    3.10    0.70
 -12   6  -1    2.30    0.70
  12   6   1    3.60    0.60
 -14  -6  -1    5.40    0.70
 -14  -6  -1    4.80    3.10
  14  -6   1    3.30    0.70
  14  -6   1    5.00    0.60
 -14  -6  -1    5.20    0.70
 -14  -6  -1    4.90    0.70
  14   6   1    4.10    0.80
  14   6   1    5.40    0.80
 -14   6  -1    2.50    2.80
 -14   6  -1    4.00    0.80
 -14   6  -1    4.30    0.70
 -14   6  -1    3.90    1.20
  16  -6   1   11.20    1.20
 -16  -6  -1    9.50    1.10
 -16  -6  -1    8.90    1.00
 -16  -6  -1    9.10    0.90
 -16   6  -1    9.70    1.20
 -16   6  -1    8.90    1.70
  16   6   1    8.90    1.20
  16   6   1    8.50    1.20
 -18  -6  -1    4.80    0.60
 -18  -6  -1    4.50    0.70
 -18  -6  -1    5.60    0.80
 -18   6  -1    7.00    0.80
  18   6   1    5.30    0.80
  18   6   1    5.50    0.80
 -18   6  -1    6.60    1.30
 -19  -7   1    6.40    0.90
 -19  -7   1    7.70    0.70
  19  -7  -1    7.00    0.80
 -19  -7   1    6.90    0.90
  19   7  -1    6.50    0.80
 -19   7   1    6.50    1.40
 -19   7   1    6.70    1.00
  19   7  -1    6.60    0.80
  19   7  -1    6.50    0.90
 -17  -7   1   22.90    1.90
 -17  -7   1   23.70    2.00
 -17  -7   1   24.70    2.00
  17  -7  -1   24.20    1.90
  17   7  -1   24.20    2.00
  17   7  -1   22.10    2.00
  17   7  -1   23.30    2.00
 -17   7   1   21.60    2.10
 -17   7   1   21.50    2.40
  15  -7  -1   39.50    3.20
 -15  -7   1   44.40    3.30
 -15  -7   1   42.50    5.90
 -15  -7   1   44.90    7.30
  15   7  -1   43.50    3.30
  15   7  -1   41.50    3.20
 -15   7   1   41.40    8.10
 -15   7   1   34.50    3.60
  15   7  -1   41.70    3.30
 -15   7   1   39.70    3.30
  15   7  -1   33.80    7.30
 -13  -7   1  177.58   12.90
 -13  -7   1  171.08   15.30
 -13  -7   1  173.28   12.80
 -13  -7   1  170.18   16.00
 -13  -7   1  159.78   12.80
  13   7  -1  173.48   12.90
 -13   7   1  187.58   12.90
  13   7  -1  157.98   13.10
 -13   7   1  197.28   16.80
 -11  -7   1   64.99    4.90
 -11  -7   1   67.59    4.90
 -11  -7   1   64.09    4.90
 -11  -7   1   65.59    4.90
 -11  -7   1   70.59    7.80
  11   7  -1   62.59    4.90
 -11   7   1   57.29    8.20
  11   7  -1   64.79    5.00
  -9  -7   1   44.10    5.70
  -9  -7   1   45.80    3.50
  -9  -7   1   44.90    3.50
  -9  -7   1   48.70    3.50
  -9  -7   1   42.40    5.30
   9   7  -1   46.30    3.60
   9   7  -1   47.70    3.60
   9   7  -1   49.90    6.20
  -7  -7   1   45.80    3.30
   7  -7  -1   38.80    3.30
  -7  -7   1   46.50    3.30
  -7  -7   1   46.90    5.40
   7  -7  -1   44.70    3.40
   7  -7  -1   42.90    3.30
  -7   7   1   40.70    3.30
  -7   7   1   42.00    5.20
   7   7  -1   43.30    3.40
   7   7  -1   43.80    3.30
   7   7  -1   48.50    5.60
   5  -7  -1   74.49    5.30
   5  -7  -1   73.59    5.30
   5  -7  -1   73.79    5.30
   5  -7  -1   63.29    5.20
  -5   7   1   51.79   14.90
  -5   7   1   68.59    5.30
   3  -7  -1  338.77   25.90
  -3  -7   1  322.57   25.90
  -3  -7   1  325.17   43.10
   3  -7  -1  365.66   26.00
   3  -7  -1  385.16   38.40
   3  -7  -1  361.86   25.90
  -3  -7   1  347.07   27.50
  -3   7   1  350.66   25.90
  -3   7   1  406.36   40.40
   3   7  -1  372.86   43.10
  -3   7   1  354.46   27.30
   3   7  -1  356.66   27.60
   3   7  -1  337.97   25.90
   1  -7  -1  893.21   66.59
  -1  -7   1  944.21   83.49
   1  -7  -1  826.42   75.39
   1  -7  -1  789.62   64.59
   1   7  -1  935.51   64.59
  -1   7   1  868.51   76.69
   1   7  -1 1026.40   66.59
  -1   7   1  766.12   64.59
   1   7  -1 1042.00   85.49
  -1   7   1  790.12   65.79
   1  -7   1   58.19   16.80
  -1  -7  -1   76.19   18.10
  -1  -7  -1   91.39    6.10
  -1  -7  -1   82.69    7.90
   1  -7   1   78.79    6.00
  -1  -7  -1   82.59    6.10
   1   7   1   70.19    7.20
   1   7   1   61.59   16.90
  -1   7  -1   92.49    6.10
   1   7   1   74.09    6.10
  -1   7  -1  108.89   23.30
  -1   7  -1   81.79    7.70
  -3  -7  -1  170.88   13.30
  -3  -7  -1  189.28   13.30
  -3  -7  -1  170.78   13.20
  -3  -7  -1  183.38   13.30
  -3  -7  -1  197.28   15.50
  -3  -7  -1  173.28   13.30
  -3  -7  -1  153.58   28.10
   3   7   1  208.68   28.40
   3   7   1  173.98   13.30
   3   7   1  184.58   14.90
  -5  -7  -1   22.70    4.10
   5  -7   1   19.70    1.90
  -5  -7  -1   23.40    1.80
  -5  -7  -1   26.60    1.90
  -5  -7  -1   23.00    1.90
  -5  -7  -1   24.00    1.90
  -5  -7  -1   25.30    1.90
  -5   7  -1   18.50    3.80
   5   7   1   25.50    1.90
  -7  -7  -1    5.00    0.70
   7  -7   1    4.70    0.70
  -7  -7  -1    4.30    2.20
  -7  -7  -1    5.30    0.60
  -7  -7  -1    3.90    0.60
  -7  -7  -1    4.30    0.60
  -7   7  -1    3.40    0.60
   7   7   1    5.10    0.80
   7   7   1    3.20    1.90
  -7   7  -1    2.70    1.90
   7   7   1    5.10    0.60
  -9  -7  -1   29.30    2.30
  -9  -7  -1   29.50    5.20
  -9  -7  -1   29.90    2.40
  -9  -7  -1   29.20    2.40
   9   7   1   29.40    2.40
   9   7   1   33.10    5.30
   9   7   1   31.40    2.50
 -11  -7  -1   58.49    4.70
 -11  -7  -1   60.79    4.70
 -11  -7  -1   61.29    4.70
 -11  -7  -1   61.99    4.70
 -11  -7  -1   52.39    7.80
  11   7   1   63.29    4.70
 -11   7  -1   71.39    9.00
  11   7   1   60.59    4.80
  11   7   1   60.19    8.30
 -11   7  -1   66.19    4.80
 -13  -7  -1   26.80    2.20
 -13  -7  -1   28.40    2.20
 -13  -7  -1   23.20    5.20
 -13  -7  -1   25.70    2.10
 -13  -7  -1   26.50    2.10
  13   7   1   25.00    5.90
  13   7   1   26.10    2.30
  13   7   1   26.20    2.20
 -13   7  -1   16.80    4.30
 -15  -7  -1   29.10    2.20
 -15  -7  -1   30.10    2.30
  15  -7   1   24.60    2.30
 -15  -7  -1   27.80    2.20
 -15  -7  -1   31.70    2.30
  15   7   1   29.70    2.40
 -15   7  -1   22.70    2.70
  15   7   1   28.00    2.40
  17  -7   1   14.80    1.30
 -17  -7  -1   13.70    1.10
 -17  -7  -1   13.60    1.20
 -17  -7  -1   15.00    1.30
 -17  -7  -1   13.40    1.30
  17   7   1   14.20    1.40
 -17   7  -1   14.40    1.40
  17   7   1   14.40    1.30
 -17   7  -1   13.40    1.80
  19  -7   1    5.80    0.60
 -19  -7  -1    5.80    0.60
 -19  -7  -1    5.40    0.70
  19   7   1    5.80    0.70
 -19   7  -1    5.50    1.10
 -20  -8   1    9.40    0.90
  20   8  -1   10.00    0.90
 -18  -8   1    5.00    0.80
 -18  -8   1    5.40    0.80
 -18  -8   1    5.60    0.70
  18  -8  -1    5.60    0.70
 -18   8   1    5.40    0.90
  18   8  -1    5.30    0.80
  18   8  -1    5.10    0.80
 -18   8   1    5.20    1.10
 -16  -8   1    3.30    0.60
 -16  -8   1    2.80    0.60
 -16  -8   1    3.00    0.60
  16  -8  -1    4.70    0.80
 -16   8   1    4.70    1.10
  16   8  -1    3.50    0.70
  16   8  -1    2.80    0.70
 -16   8   1    3.30    0.70
  14  -8  -1    9.10    1.00
 -14  -8   1    8.70    1.10
 -14  -8   1    9.40    1.10
  14   8  -1   12.80    4.20
  14   8  -1    9.60    1.30
 -14   8   1    7.80    1.20
  14   8  -1    8.60    1.10
 -12  -8   1   39.90    7.00
 -12  -8   1   49.30    3.70
 -12  -8   1   46.20    3.60
  12  -8  -1   47.50    3.60
 -12  -8   1   45.10    3.70
  12   8  -1   49.00    3.80
 -12   8   1   54.19    8.30
  12   8  -1   45.80    7.40
 -12   8   1   46.80    3.70
  12   8  -1   47.90    3.70
 -10  -8   1   19.60    1.70
 -10  -8   1   22.60    4.70
 -10  -8   1   19.20    1.60
  10  -8  -1   17.80    1.70
 -10  -8   1   22.20    1.70
 -10  -8   1   20.00    1.70
  10  -8  -1   17.90    1.60
  10   8  -1   20.50    1.80
 -10   8   1   18.00    1.70
  10   8  -1   22.60    1.70
  10   8  -1   20.00    4.50
  -8  -8   1    8.70    0.90
  -8  -8   1    7.80    0.80
   8  -8  -1    7.10    0.90
  -8  -8   1   13.00    3.20
   8  -8  -1    6.80    0.80
  -8  -8   1    9.40    1.00
  -8  -8   1    8.50    0.90
  -8   8   1    5.20    2.60
   8   8  -1    8.60    0.90
   8   8  -1    9.10    1.00
  -8   8   1    7.10    0.90
   8   8  -1    9.20    2.80
   6  -8  -1    5.80    0.80
  -6  -8   1    3.70    1.80
  -6  -8   1    4.50    0.50
  -6  -8   1    4.60    0.60
  -6  -8   1    3.70    0.60
   6   8  -1    3.70    2.20
  -6   8   1    8.90    2.40
   6   8  -1    3.90    0.60
   6   8  -1    3.40    0.60
   4  -8  -1   48.90    3.50
  -4  -8   1   46.00    3.50
   4  -8  -1   46.40    3.60
  -4  -8   1   48.30    3.50
   4  -8  -1   45.60    3.50
  -4  -8   1   44.60    3.50
  -4  -8   1   44.20    3.50
   4  -8  -1   45.40    3.50
  -4   8   1   54.99    5.60
  -4   8   1   49.10    3.50
   4   8  -1   43.70    5.50
   4   8  -1   42.80    3.50
   4   8  -1   40.80    3.50
  -4   8   1   48.70    3.50
  -2  -8   1    6.60    0.60
   2  -8  -1    5.10    0.50
  -2  -8   1    5.80    0.60
  -2  -8   1    6.60    0.70
   2  -8  -1    6.00    0.70
  -2  -8   1    7.30    2.40
  -2  -8   1    5.70    0.60
   2  -8  -1    5.40    0.70
   2  -8  -1    6.90    0.70
   2  -8  -1    6.30    0.80
  -2   8   1   10.80    2.30
   2   8  -1    3.30    1.70
   0  -8  -1  118.99    8.40
   0  -8   1   91.09    8.30
   0  -8  -1  125.09   10.80
   0  -8  -1  117.29    8.30
   0  -8  -1  123.69    8.30
   0  -8  -1  118.39    8.30
   0   8   1  115.79    8.30
   0   8  -1   90.29    8.30
  -2  -8  -1  239.48   17.30
  -2  -8  -1  244.68   17.30
   2  -8   1  232.38   17.30
  -2  -8  -1  222.18   19.50
  -2  -8  -1  228.98   17.40
  -2  -8  -1  224.98   17.30
   2  -8   1  227.88   17.30
  -2  -8  -1  231.98   17.30
   2  -8   1  239.08   17.30
   2  -8   1  236.58   17.40
   2   8   1  223.18   17.30
  -2   8  -1  238.28   17.30
  -2   8  -1  256.57   19.60
   2   8   1  247.78   19.20
  -2   8  -1  232.98   17.40
  -4  -8  -1   51.29    3.60
   4  -8   1   42.00    3.50
   4  -8   1   43.60    3.60
  -4  -8  -1   48.50    3.50
  -4  -8  -1   47.30    3.50
  -4  -8  -1   51.39    3.50
  -4  -8  -1   48.60    3.50
  -4  -8  -1   49.40    6.10
  -4   8  -1   40.40    3.50
  -4   8  -1   41.60    5.70
  -4   8  -1   41.00    3.60
   4   8   1   45.30    3.50
   4   8   1   48.10    5.50
   4   8   1   51.19    3.60
  -6  -8  -1    6.70    0.80
  -6  -8  -1    5.90    0.60
  -6  -8  -1    5.80    0.80
  -6  -8  -1    6.70    0.80
  -6  -8  -1    6.00    0.70
   6  -8   1    4.10    0.70
   6   8   1    5.40    0.80
  -6   8  -1    4.10    0.70
   6   8   1    4.70    2.30
   6   8   1    5.10    0.60
  -8  -8  -1    0.80    2.10
   8  -8   1    1.10    0.40
  -8  -8  -1    0.50    0.40
  -8  -8  -1    0.50    0.40
  -8  -8  -1    0.70    0.50
  -8  -8  -1    0.90    0.40
  -8  -8  -1    0.80    0.40
  -8   8  -1    2.20    2.10
   8   8   1    1.10    0.40
   8   8   1    5.70    2.20
  -8   8  -1    0.50    0.60
 -10  -8  -1    0.70    0.50
 -10  -8  -1    1.20    0.60
 -10  -8  -1    1.10    0.50
 -10  -8  -1    0.40    0.40
 -10   8  -1    1.70    0.60
  10   8   1    0.80    0.50
  10   8   1   -2.30    2.40
  10   8   1    0.60    0.60
 -12  -8  -1    9.70    1.00
 -12  -8  -1    7.80    1.10
 -12  -8  -1    7.30    0.90
 -12  -8  -1    8.60    1.00
  12   8   1    9.40    4.40
 -12   8  -1    9.30    1.20
 -12   8  -1   14.20    4.40
  12   8   1    7.70    1.20
  12   8   1   10.10    1.10
 -14  -8  -1   10.90    1.20
 -14  -8  -1   13.30    1.20
 -14  -8  -1   12.70    1.30
 -14  -8  -1   12.80    1.30
  14  -8   1   15.00    1.30
  14   8   1   11.30    1.50
 -14   8  -1   15.70    1.50
 -14   8  -1   15.60    2.00
  14   8   1   13.50    1.30
  16  -8   1   15.00    1.20
 -16  -8  -1   11.90    1.10
 -16  -8  -1   10.80    1.20
 -16  -8  -1   11.50    1.10
 -16   8  -1   14.20    1.30
 -16   8  -1   13.00    1.70
  16   8   1   11.60    1.20
  16   8   1   11.40    1.30
 -18  -8  -1    1.00    0.30
 -18  -8  -1    0.50    0.40
 -18   8  -1    1.40    0.60
  18   8   1    1.00    0.40
 -19  -9   1    1.30    0.30
 -19  -9   1    1.20    0.20
 -17  -9   1    9.30    1.00
  17  -9  -1    7.90    0.80
 -17  -9   1    9.80    0.90
 -17  -9   1    9.70    0.90
 -17   9   1    7.30    1.40
  17   9  -1   10.80    1.00
 -17   9   1    8.40    1.10
  17   9  -1   10.00    1.10
 -15  -9   1    9.40    1.00
 -15  -9   1    9.20    1.00
  15  -9  -1    8.80    0.90
 -15  -9   1   10.00    1.10
 -15   9   1    8.20    1.30
  15   9  -1   10.30    1.20
 -15   9   1    8.00    1.70
  15   9  -1   10.40    1.10
 -13  -9   1    5.70    0.70
 -13  -9   1    4.50    0.70
 -13  -9   1    5.20    0.80
  13   9  -1    3.80    0.80
  13   9  -1    4.60    0.70
  11  -9  -1   11.40    1.10
 -11  -9   1   11.30    1.10
 -11  -9   1   12.70    4.20
 -11  -9   1   11.10    1.10
 -11  -9   1   10.20    1.20
 -11  -9   1   10.30    1.10
  11   9  -1   11.30    1.40
  11   9  -1    9.90    1.20
  11   9  -1    7.70    3.60
 -11   9   1   10.70    1.30
  -9  -9   1    3.20    0.60
  -9  -9   1    2.40    0.50
   9  -9  -1    2.10    0.40
  -9  -9   1    1.90    0.50
  -9  -9   1    0.80    2.80
  -9  -9   1    2.50    0.50
   9  -9  -1    2.30    0.60
   9   9  -1    3.10    0.50
   9   9  -1    2.60    0.70
   9   9  -1    3.70    2.60
  -9   9   1    1.50    0.60
   7  -9  -1  140.09   10.00
  -7  -9   1  126.59   10.00
  -7  -9   1  123.59    9.90
  -7  -9   1  130.89    9.90
  -7  -9   1  131.39   10.00
  -7  -9   1  127.99    9.90
   7  -9  -1  148.39   10.10
   7  -9  -1  141.69   10.00
   7   9  -1  131.89   10.00
   7   9  -1  139.19   12.90
   7   9  -1  122.89   10.00
  -7   9   1  146.79   10.00
  -5  -9   1   20.90    4.10
  -5  -9   1   22.50    1.90
  -5  -9   1   22.20    1.70
  -5  -9   1   19.10    1.70
  -5  -9   1   22.70    1.70
  -5  -9   1   20.40    1.70
   5   9  -1   18.90    1.70
   5   9  -1   18.60    4.30
   5   9  -1   21.10    1.80
  -3  -9   1   20.10    1.70
  -3  -9   1   23.20    1.70
  -3  -9   1   23.30    1.90
  -3  -9   1   20.80    1.80
  -3  -9   1   23.50    3.90
  -3  -9   1   20.90    1.70
   3   9  -1   18.30    4.10
   3   9  -1   24.60    1.80
   3   9  -1   21.20    1.80
   1  -9  -1   37.20    3.00
   1  -9  -1   34.90    3.00
   1  -9  -1   36.00    3.10
  -1  -9   1   42.70    3.00
  -1  -9   1   43.80    3.20
   1  -9  -1   40.30    3.10
   1  -9  -1   30.50    5.50
  -1  -9   1   44.60    3.00
  -1  -9   1   41.70    3.10
  -1  -9   1   41.90    3.00
   1  -9  -1   38.40    3.10
  -1   9   1   35.60    3.10
   1   9  -1   40.20    3.00
  -1   9   1   36.00    4.90
   1   9  -1   43.50    3.10
  -1  -9  -1  139.69   11.20
   1  -9   1  160.28   11.20
  -1  -9  -1  146.99   11.20
  -1  -9  -1  145.19   13.80
  -1  -9  -1  133.19   11.20
  -1  -9  -1  134.69   11.30
   1  -9   1  163.58   11.30
   1  -9   1  172.88   11.20
   1  -9   1  161.38   11.20
  -1  -9  -1  129.09   11.20
  -1   9  -1  168.98   11.30
  -1   9  -1  165.78   11.30
  -1   9  -1  178.18   14.00
   1   9   1  140.09   11.20
   1   9   1  136.69   13.20
  -3  -9  -1  171.98   12.30
  -3  -9  -1  157.48   14.80
  -3  -9  -1  157.38   12.30
  -3  -9  -1  159.68   12.30
  -3  -9  -1  168.28   12.40
   3  -9   1  169.08   12.30
   3  -9   1  177.18   12.30
  -3  -9  -1  160.78   12.30
   3  -9   1  175.78   12.40
   3   9   1  150.98   12.30
  -3   9  -1  180.78   12.40
   3   9   1  147.89   14.60
  -3   9  -1  178.18   12.30
  -3   9  -1  164.08   15.10
   3   9   1  166.18   12.40
  -5  -9  -1   26.80    2.20
  -5  -9  -1   27.00    2.20
  -5  -9  -1   27.40    2.10
  -5  -9  -1   19.80    4.60
  -5  -9  -1   28.40    2.30
  -5  -9  -1   27.00    2.10
   5   9   1   25.50    2.10
   5   9   1   27.90    2.20
  -7  -9  -1    3.30    0.60
  -7  -9  -1    3.50    0.60
  -7  -9  -1    2.30    0.60
  -7  -9  -1    2.30    0.40
  -7  -9  -1    3.00    0.50
   7   9   1    6.50    3.10
  -7   9  -1   -3.10    2.70
   7   9   1    4.50    0.70
  -9  -9  -1   22.40    2.00
  -9  -9  -1   22.40    1.80
  -9  -9  -1   30.80    6.30
  -9  -9  -1   23.80    1.90
  -9  -9  -1   22.90    1.90
  -9  -9  -1   24.30    1.90
   9   9   1   36.20    6.70
   9   9   1   19.60    1.90
   9   9   1   22.80    2.10
 -11  -9  -1    8.40    4.20
 -11  -9  -1    1.90    0.60
 -11  -9  -1    1.50    0.50
 -11  -9  -1    0.80    0.50
 -11  -9  -1    2.00    0.40
 -11   9  -1    8.20    4.80
  11   9   1    1.20    0.50
 -11   9  -1    1.40    0.60
  11   9   1    1.30    0.70
 -13  -9  -1   18.20    1.60
 -13  -9  -1   18.30    1.50
 -13  -9  -1   18.10    1.50
 -13  -9  -1   19.10    1.60
  13   9   1   17.10    1.80
  13   9   1   18.90    1.70
 -15  -9  -1    2.10    0.40
 -15  -9  -1    2.30    0.50
 -15  -9  -1    1.80    0.40
  15  -9   1    2.10    0.40
  15   9   1    2.10    0.60
 -15   9  -1    1.30    0.50
  15   9   1    2.40    0.50
 -15   9  -1    1.80    0.90
  17  -9   1    4.40    0.40
 -17  -9  -1    3.80    0.50
 -17  -9  -1    3.50    0.50
  17   9   1    3.80    0.60
 -17   9  -1    4.80    0.90
  17   9   1    3.40    0.60
 -17   9  -1    4.10    0.60
 -16 -10   1    0.00    0.30
 -16 -10   1   -0.10    0.40
 -16 -10   1    0.00    0.40
  16  10  -1    0.20    0.50
  16  10  -1    0.40    0.40
  16  10  -1    0.70    0.50
 -16  10   1    0.20    0.80
 -16  10   1    0.40    0.50
 -14 -10   1   13.80    1.30
  14 -10  -1   14.40    1.10
 -14 -10   1   12.10    1.30
 -14 -10   1   13.20    1.20
  14  10  -1   13.90    1.30
  14  10  -1   11.90    1.50
 -14  10   1   13.20    1.80
 -14  10   1   14.90    1.40
 -12 -10   1   36.80    2.80
 -12 -10   1   31.90    2.70
 -12 -10   1   32.10    2.70
  12 -10  -1   36.00    2.70
 -12 -10   1   35.10    2.70
  12 -10  -1   36.30    2.60
  12  10  -1   31.00    2.90
 -12  10   1   37.40    2.90
  12  10  -1   34.80    2.80
 -10 -10   1   16.30    1.40
 -10 -10   1   17.50    1.50
 -10 -10   1   15.30    1.50
 -10 -10   1   13.90    1.40
  10  10  -1   15.20    1.60
  10  10  -1   27.70    5.40
  10  10  -1   16.60    1.50
  -8 -10   1    5.50    1.00
   8 -10  -1    5.10    0.70
  -8 -10   1    6.70    0.90
  -8 -10   1    6.20    3.20
   8 -10  -1    6.00    1.00
  -8 -10   1    5.10    0.80
  -8 -10   1    6.20    0.80
   8  10  -1    6.10    0.80
  -8  10   1    6.70    1.00
   8  10  -1    5.80    3.70
   8  10  -1    4.10    0.80
  -6 -10   1    6.40    0.80
  -6 -10   1    6.50    0.90
  -6 -10   1    6.40    1.10
  -6 -10   1    6.10    0.80
  -6 -10   1    5.70    0.70
   6  10  -1    7.40    3.20
   6  10  -1    8.30    1.00
   6  10  -1    8.10    0.80
  -4 -10   1   59.49    4.50
  -4 -10   1   62.19    4.60
  -4 -10   1   60.29    4.50
   4 -10  -1   55.49    4.50
   4 -10  -1   59.29    4.50
   4 -10  -1   58.49    4.70
  -4 -10   1   51.99    7.10
  -4 -10   1   61.59    4.50
  -4 -10   1   59.39    4.60
  -4  10   1   60.69    4.60
  -4  10   1   53.79    4.50
   4  10  -1   63.09    4.60
   4  10  -1   66.29    4.50
  -2 -10   1   72.39    5.60
  -2 -10   1   72.29    5.80
  -2 -10   1   72.09    5.70
  -2 -10   1   73.49    5.70
  -2 -10   1   73.69    5.70
  -2  10   1   89.89    5.70
   2  10  -1   71.89    5.70
   2  10  -1   76.99    5.70
   2  10  -1   85.59    9.10
   2  10  -1   73.59    5.70
   0 -10   1    6.80    0.70
   0 -10  -1    6.90    0.90
   0 -10   1    6.50    1.10
   0 -10  -1    4.50    2.30
   0 -10  -1    6.70    0.90
   0 -10  -1    6.00    0.80
   0 -10   1    7.40    0.80
   0 -10  -1    6.50    1.00
   0 -10   1    7.00    0.80
   0  10   1    6.40    0.80
   0  10  -1    3.10    2.80
   0  10  -1    7.70    0.90
   0  10  -1    8.10    0.90
  -2 -10  -1    2.40    2.30
   2 -10   1    4.70    0.80
  -2 -10  -1    3.70    0.60
  -2 -10  -1    3.40    0.50
   2 -10   1    4.40    0.50
   2 -10   1    4.80    0.60
  -2 -10  -1    3.60    0.60
  -2 -10  -1    2.90    0.60
   2  10   1    2.80    0.60
  -2  10  -1    4.00    0.70
  -2  10  -1    4.20    0.60
  -4 -10  -1   14.90    1.40
  -4 -10  -1   14.40    3.80
   4 -10   1   15.30    1.60
   4 -10   1   16.50    1.30
  -4 -10  -1   15.50    1.30
  -4 -10  -1   14.90    1.50
  -4 -10  -1   14.60    1.20
  -4 -10  -1   14.60    1.40
   4 -10   1   14.90    1.30
  -4  10  -1   16.20    1.50
   4  10   1   16.60    1.30
  -4  10  -1   11.90    1.40
  -4  10  -1   17.90    4.80
   4  10   1   17.30    1.50
  -6 -10  -1   67.29    5.50
   6 -10   1   84.69    5.50
  -6 -10  -1   68.89    5.40
  -6 -10  -1   73.19    5.50
  -6 -10  -1   69.49    5.60
  -6 -10  -1   67.69    8.60
  -6 -10  -1   62.69    5.50
   6  10   1   72.29    5.60
   6  10   1   75.99    5.50
  -6  10  -1   81.99   11.10
  -6  10  -1   83.29    5.60
  -8 -10  -1   63.59    5.10
  -8 -10  -1   66.79    5.10
  -8 -10  -1   67.19    5.10
  -8 -10  -1   60.59    8.80
  -8 -10  -1   67.99    5.00
  -8 -10  -1   69.39    5.10
   8  10   1   69.29    5.10
   8  10   1   68.79    5.20
 -10 -10  -1    6.90    0.80
 -10 -10  -1    8.60    1.00
 -10 -10  -1    7.50    1.00
 -10 -10  -1    8.20    0.90
  10 -10   1    8.10    0.90
  10  10   1    6.70    0.90
 -10  10  -1    9.30    1.20
  10  10   1    8.00    1.20
 -12 -10  -1    8.60    1.00
  12 -10   1    9.80    0.90
 -12 -10  -1    9.30    1.00
 -12 -10  -1    8.50    0.90
  12  10   1    9.10    1.00
 -12  10  -1    8.70    1.20
  12  10   1    7.90    1.20
 -14 -10  -1    0.40    0.30
 -14 -10  -1    0.70    0.40
 -14 -10  -1    0.50    0.40
  14 -10   1    1.00    0.30
 -14  10  -1    0.50    0.50
 -14  10  -1    0.70    0.90
  14  10   1    0.90    0.40
  14  10   1    0.60    0.50
 -16 -10  -1    4.60    0.60
 -16 -10  -1    4.60    0.50
  16  10   1    5.00    0.70
  16  10   1    5.00    0.60
 -16  10  -1    6.70    1.00
  16  10   1    4.50    0.70
 -15 -11   1    0.60    0.40
 -15 -11   1    0.60    0.30
 -15 -11   1    0.50    0.40
  15  11  -1    0.30    0.30
  15  11  -1    0.70    0.50
  15  11  -1    0.40    0.50
 -15  11   1    0.50    0.70
 -15  11   1    0.90    0.50
 -13 -11   1    1.30    0.50
 -13 -11   1    1.30    0.40
 -13 -11   1    1.30    0.50
  13  11  -1    1.60    0.50
  13  11  -1    1.50    0.60
 -13  11   1    1.70    0.60
 -11 -11   1   10.70    1.10
 -11 -11   1   10.70    1.10
 -11 -11   1   10.80    1.00
  11 -11  -1    9.80    1.10
 -11 -11   1   10.20    1.10
  11  11  -1   10.90    1.30
  11  11  -1   11.30    1.10
 -11  11   1    8.60    1.20
  -9 -11   1   22.90    1.80
  -9 -11   1   22.80    1.90
  -9 -11   1   21.30    1.90
  -9 -11   1   24.00    2.00
   9  11  -1   22.20    2.10
   9  11  -1   23.10    1.90
  -7 -11   1   66.19    4.90
  -7 -11   1   70.99    5.00
  -7 -11   1   65.89    4.90
   7 -11  -1   57.49    5.00
  -7 -11   1   70.69    5.00
   7  11  -1   66.69    5.00
   7  11  -1   67.09    4.90
  -7  11   1   56.09    5.00
  -5 -11   1    7.60    1.10
   5 -11  -1    3.80    0.80
  -5 -11   1    5.70    0.70
   5 -11  -1    3.40    0.60
  -5 -11   1    6.60    0.90
  -5 -11   1    6.30    0.80
   5 -11  -1    3.90    0.70
  -5 -11   1    6.50    0.70
   5  11  -1    5.10    0.70
   5  11  -1    5.30    1.00
  -5  11   1    3.90    0.70
  -3 -11   1    2.00    0.50
   3 -11  -1    2.90    0.70
  -3 -11   1    2.30    0.50
  -3 -11   1    2.70    0.70
   3 -11  -1    2.60    0.60
  -3 -11   1    2.40    0.40
   3 -11  -1    3.40    0.50
   3  11  -1    2.50    0.60
  -3  11   1    3.00    0.50
   3  11  -1    2.20    0.50
   3  11  -1    2.80    0.70
  -3  11   1    3.10    0.60
   1 -11  -1   46.30    3.50
  -1 -11   1   42.60    3.40
   1 -11  -1   43.40    3.40
  -1 -11   1   42.20    3.30
  -1 -11   1   44.20    3.50
   1 -11  -1   44.60    3.40
   1 -11  -1   45.70    3.40
   1  11  -1   41.30    3.40
  -1  11   1   46.10    3.50
  -1  11   1   43.60    3.40
   1  11  -1   43.20    3.50
   1 -11   1   38.20    3.20
  -1 -11  -1   38.70    3.10
  -1 -11  -1   39.10    3.10
   1 -11   1   37.30    3.00
  -1 -11  -1   39.00    3.20
   1 -11   1   41.50    3.10
  -1 -11  -1   43.90    3.10
   1  11   1   39.80    3.10
  -1  11  -1   40.30    3.20
  -1  11  -1   39.70    3.10
   3 -11   1   24.40    2.60
  -3 -11  -1   35.00    2.50
  -3 -11  -1   35.80    6.10
  -3 -11  -1   34.60    2.70
  -3 -11  -1   32.10    2.50
  -3 -11  -1   35.00    2.50
  -3 -11  -1   31.60    2.40
   3  11   1   30.70    2.40
   3  11   1   31.40    2.60
  -3  11  -1   26.40    2.60
  -5 -11  -1   11.40    4.20
  -5 -11  -1   21.40    1.90
  -5 -11  -1   21.00    1.60
  -5 -11  -1   22.70    1.80
  -5 -11  -1   21.40    1.70
  -5 -11  -1   20.30    1.70
   5  11   1   20.30    1.70
   5  11   1   20.10    1.80
  -5  11  -1   17.10    1.90
  -7 -11  -1   12.80    1.20
  -7 -11  -1   12.60    1.30
  -7 -11  -1    2.30    4.80
  -7 -11  -1   10.60    1.00
  -7 -11  -1   12.80    1.20
  -7 -11  -1   11.30    1.00
   7 -11   1    9.80    1.20
  -7  11  -1    8.60    1.30
   7  11   1   12.00    1.10
   7  11   1   13.30    1.30
  -9 -11  -1    9.60    1.00
  -9 -11  -1    9.90    0.90
  -9 -11  -1   10.60    1.10
  -9 -11  -1    9.20    0.90
   9 -11   1   10.30    1.00
  -9 -11  -1   10.00    1.10
   9  11   1    9.90    1.00
   9  11   1   10.10    1.20
  -9  11  -1   10.10    1.30
  11 -11   1    0.50    0.30
 -11 -11  -1    0.70    0.20
 -11 -11  -1    0.40    0.50
 -11 -11  -1    0.70    0.40
  11  11   1    0.60    0.60
 -11  11  -1    0.30    0.60
  11  11   1    0.90    0.40
 -13 -11  -1    8.00    0.90
 -13 -11  -1    8.20    0.80
 -13  11  -1    7.00    1.40
 -13  11  -1    7.90    1.00
  13  11   1    9.20    1.00
  13  11   1    7.90    0.80
 -14 -12   1    2.00    0.30
 -14 -12   1    1.90    0.40
 -14  12   1    2.00    0.70
  14  12  -1    1.20    0.40
  14  12  -1    1.50    0.30
 -14  12   1    2.60    0.50
  14  12  -1    1.10    0.50
 -12 -12   1   15.70    1.20
 -12 -12   1   13.90    1.30
 -12 -12   1   15.50    1.30
  12  12  -1   16.00    1.30
  12  12  -1   14.10    1.50
 -12  12   1   18.20    1.50
  12  12  -1   13.50    1.50
 -10 -12   1    7.80    0.90
 -10 -12   1    8.80    0.80
  10 -12  -1    9.90    1.00
 -10 -12   1    8.00    1.00
 -10 -12   1    9.90    1.00
 -10  12   1   10.40    1.20
  10  12  -1    8.80    1.20
  10  12  -1   10.20    1.00
  10  12  -1    7.90    1.20
   8 -12  -1    2.40    0.50
   8 -12  -1    2.20    0.60
  -8 -12   1    2.90    0.50
  -8 -12   1    2.80    0.50
  -8 -12   1    3.20    0.70
  -8 -12   1    3.30    0.60
   8  12  -1    3.90    0.60
   8  12  -1    3.40    0.70
  -8  12   1    1.70    0.60
   8  12  -1    2.90    0.70
   6 -12  -1    6.60    1.20
  -6 -12   1   10.10    1.00
  -6 -12   1   10.50    1.10
  -6 -12   1    9.80    0.90
  -6 -12   1    9.70    1.20
  -6  12   1    7.80    1.10
   6  12  -1   10.10    1.20
   6  12  -1    9.30    1.20
   6  12  -1   10.10    1.00
  -4 -12   1   22.20    1.80
  -4 -12   1   26.80    2.00
  -4 -12   1   24.00    2.10
   4 -12  -1   20.80    2.10
   4 -12  -1   20.20    1.90
   4 -12  -1   23.60    1.90
  -4  12   1   21.90    2.00
   4  12  -1   23.90    2.00
   4  12  -1   23.90    1.90
   4  12  -1   23.90    2.10
  -2 -12   1  105.59    7.60
   2 -12  -1  104.19    7.80
   2 -12  -1  106.99    7.70
  -2 -12   1  101.19    7.70
   2 -12  -1   96.69    7.60
  -2 -12   1   95.29    7.60
   2  12  -1   98.09    7.70
  -2  12   1   97.69    7.60
   2  12  -1  110.29    7.70
  -2  12   1  106.29    7.70
   0 -12   1    1.50    0.70
   0 -12  -1    2.40    0.60
   0 -12   1    2.50    0.50
   0 -12  -1    3.00    0.50
   0 -12   1    2.00    0.40
   0 -12  -1    1.90    0.70
   0  12   1    2.00    0.60
   0  12  -1    2.40    0.70
   0  12  -1    2.30    0.60
   0  12   1    1.70    0.50
  -2 -12  -1   13.90    1.30
  -2 -12  -1   13.10    1.30
   2 -12   1   15.20    1.50
  -2 -12  -1   14.40    1.50
  -2 -12  -1   13.60    1.30
   2 -12   1   15.90    1.30
  -2  12  -1   14.00    1.50
   2  12   1   14.00    1.40
  -2  12  -1   12.40    1.30
   2  12   1   13.80    1.40
  -4 -12  -1    4.90    0.80
   4 -12   1    3.40    0.80
  -4 -12  -1    4.50    0.70
  -4 -12  -1    4.80    0.70
   4 -12   1    3.50    0.60
  -4 -12  -1    4.70    0.80
   4  12   1    4.70    0.90
  -4  12  -1    2.60    0.70
   4  12   1    4.20    0.60
  -6 -12  -1   30.10    2.40
  -6 -12  -1   35.60    2.50
  -6 -12  -1   32.50    2.60
   6 -12   1   29.30    2.60
  -6 -12  -1   30.10    2.50
   6  12   1   30.60    2.60
   6  12   1   33.20    2.50
  -6  12  -1   28.60    2.60
  -8 -12  -1   61.99    4.80
  -8 -12  -1   65.69    4.80
   8 -12   1   67.39    4.80
  -8 -12  -1   58.89    4.80
  -8  12  -1   63.79    4.90
   8  12   1   66.19    4.80
   8  12   1   60.49    4.90
 -10 -12  -1    8.50    0.90
 -10 -12  -1    7.60    0.90
  10  12   1    8.60    0.80
 -10  12  -1    8.40    1.10
  10  12   1    7.20    1.00
 -12 -12  -1    0.20    0.30
 -12 -12  -1    0.20    0.30
 -12  12  -1    0.70    0.50
  12  12   1    0.30    0.20
  12  12   1    0.40    0.40
 -12  12  -1    0.60    0.70
  12  12   1    0.50    0.50
 -11 -13   1    8.10    0.70
 -11 -13   1    9.20    0.90
  11 -13  -1    6.60    0.70
  11  13  -1    9.40    1.00
 -11  13   1    8.30    0.90
  11  13  -1    9.90    1.00
  11  13  -1    8.40    0.80
  -9 -13   1    0.80    0.30
  -9 -13   1    0.60    0.40
  -9 -13   1    0.60    0.40
   9 -13  -1    0.70    0.40
   9  13  -1    1.10    0.50
   9  13  -1    0.60    0.50
   9  13  -1    0.60    0.30
  -9  13   1    0.30    0.50
   7 -13  -1    0.90    0.50
   7 -13  -1    1.20    0.40
  -7 -13   1    0.80    0.30
  -7 -13   1    0.40    0.50
  -7 -13   1    0.40    0.40
  -7  13   1    1.00    0.50
   7  13  -1    0.70    0.50
   7  13  -1    0.10    0.30
   7  13  -1    0.20    0.50
   5 -13  -1    4.00    0.70
  -5 -13   1    4.00    0.70
   5 -13  -1    4.30    0.60
  -5 -13   1    3.50    0.60
  -5 -13   1    4.10    0.60
  -5  13   1    4.00    0.70
   5  13  -1    3.40    0.60
   5  13  -1    3.60    0.70
  -3 -13   1    6.70    1.10
   3 -13  -1    5.20    0.80
   3 -13  -1    4.50    0.80
  -3 -13   1    6.30    0.80
  -3 -13   1    6.60    0.70
   3 -13  -1    5.30    0.80
  -3  13   1    5.60    0.90
   3  13  -1    6.20    0.90
   3  13  -1    6.30    1.00
   1 -13  -1    8.10    0.90
   1 -13  -1    7.60    0.90
   1 -13  -1    7.50    1.10
  -1 -13   1    7.40    1.10
  -1 -13   1    6.90    0.90
  -1  13   1    8.30    1.00
   1  13  -1    7.80    0.90
   1  13  -1    6.30    1.10
  -1 -13  -1    2.00    0.60
   1 -13   1    1.30    0.60
  -1 -13  -1    2.30    0.50
  -1 -13  -1    2.20    0.50
   1 -13   1    1.10    0.40
   1  13   1    2.00    0.60
   1  13   1    2.20    0.50
  -1  13  -1    1.20    0.60
  -3 -13  -1    1.00    0.50
  -3 -13  -1    0.70    0.40
  -3 -13  -1    1.10    0.40
   3 -13   1    0.70    0.50
   3 -13   1    0.80    0.30
   3  13   1    1.00    0.50
   3  13   1    0.50    0.50
  -3  13  -1    1.20    0.60
  -5 -13  -1    3.30    0.60
  -5 -13  -1    3.20    0.50
   5 -13   1    2.30    0.60
  -5 -13  -1    3.20    0.60
   5  13   1    2.80    0.60
   5  13   1    2.40    0.60
  -5  13  -1    2.60    0.60
  -7 -13  -1    1.80    0.50
  -7 -13  -1    2.20    0.50
  -7 -13  -1    2.70    0.50
   7 -13   1    2.40    0.50
   7  13   1    2.90    0.60
  -7  13  -1    1.80    0.60
   7  13   1    2.10    0.60
  -9 -13  -1    7.20    0.80
  -9 -13  -1    7.70    0.80
   9  13   1    8.70    0.90
   9  13   1    7.20    0.90
  -9  13  -1    7.70    0.90
  -8 -14   1    0.20    0.30
   8 -14  -1    0.40    0.30
  -8 -14   1    0.20    0.30
   8  14  -1    0.40    0.40
   8  14  -1    0.40    0.40
  -8  14   1    0.40    0.40
  -6 -14   1    1.20    0.40
   6 -14  -1    0.50    0.20
  -6 -14   1    1.10    0.40
   6 -14  -1    0.20    0.40
   6  14  -1    0.70    0.40
   6  14  -1    0.60    0.50
  -6  14   1    0.50    0.40
  -4 -14   1    5.00    0.80
  -4 -14   1    6.00    0.70
   4 -14  -1    7.00    0.90
   4  14  -1    5.40    0.90
   4  14  -1    4.90    0.70
   2 -14  -1   43.50    3.90
   2 -14  -1   53.29    3.80
  -2 -14   1   47.40    3.90
   2  14  -1   52.29    3.80
   2  14  -1   56.19    3.90
  -2  14   1   51.09    3.90
   0 -14  -1    6.40    0.80
   0 -14   1    7.40    0.70
   0 -14  -1    5.00    0.90
   0 -14   1    5.10    0.90
   0 -14  -1    4.80    0.70
   0  14   1    5.90    0.90
   0  14  -1    6.30    0.90
  -2 -14  -1    0.50    0.50
   2 -14   1    1.40    0.30
   2 -14   1    1.10    0.50
  -2 -14  -1    1.10    0.40
  -2 -14  -1    0.90    0.30
   2  14   1    1.30    0.50
   2  14   1    0.80    0.30
  -2  14  -1    0.60    0.50
  -4 -14  -1    4.20    0.70
   4 -14   1    5.60    0.70
  -4 -14  -1    4.00    0.60
  -4 -14  -1    2.80    0.60
  -4  14  -1    5.50    0.80
   4  14   1    4.40    0.70
   4  14   1    3.90    0.50
  -6 -14  -1    0.90    0.30
   6 -14   1    2.00    0.40
  -6 -14  -1    1.00    0.30
  -6 -14  -1    1.20    0.40
   6  14   1    0.90    0.40
   6  14   1    0.70    0.30
  -3 -15   1    2.00    0.30
   3 -15  -1    2.10    0.30
  -3 -15   1    1.60    0.40
   3 -15  -1    2.00    0.40
   3  15  -1    2.00    0.40
  -3  15   1    2.60    0.40
  -1 -15   1    0.10    0.20
  -1 -15   1    0.30    0.40
   1 -15  -1    0.20    0.20
   1 -15  -1    0.20    0.40
  -1  15   1    0.10    0.30
   1  15  -1    0.40    0.40
   1 -15   1    0.10    0.30
  -1 -15  -1    0.20    0.40
  -1 -15  -1    0.10    0.30
  -1  15  -1    0.10    0.40
   1  15   1    0.20    0.30
 -24   0   2   10.20    0.90
 -24   0   2    9.70    0.90
  24   0  -2    9.30    0.90
  22   0  -2    9.60    1.10
 -22   0   2    8.30    1.00
  22   0  -2   10.40    0.90
 -22   0   2    8.80    1.10
 -20   0   2    8.50    1.10
 -20   0   2    8.60    1.20
 -20   0   2    5.70    3.10
  20   0  -2   10.00    1.20
 -20   0   2    7.20    0.90
  20   0  -2    9.70    1.00
 -18   0   2   58.49    8.60
 -18   0   2   60.89    4.70
 -18   0   2   64.19    5.10
 -18   0   2   60.19    4.70
  18   0  -2   60.19    4.70
  18   0  -2   60.99    4.70
 -18   0   2   59.09    4.70
  16   0  -2  292.47   22.60
 -16   0   2  298.87   22.60
 -16   0   2  310.97   22.60
 -16   0   2  291.57   26.20
  16   0  -2  313.57   22.60
 -16   0   2  325.27   22.90
  14   0  -2  819.62   61.29
 -14   0   2  858.51   64.59
 -14   0   2  817.92   61.49
 -14   0   2  830.72   61.29
  14   0  -2  823.52   61.29
  14   0  -2  865.41   61.29
 -14   0   2  826.02   61.29
  12   0  -2   19.90   14.60
  12   0  -2   15.30    1.50
 -12   0   2   17.40    1.50
 -12   0   2   21.40    1.80
  12   0  -2   -6.50   11.30
  12   0  -2   19.00    1.40
  12   0  -2   18.90    1.50
 -10   0   2  263.07   20.00
  10   0  -2  293.47   35.40
 -10   0   2  225.78   18.30
 -10   0   2  232.08   18.20
  10   0  -2  280.97   35.70
  -8   0   2  664.03   50.49
   8   0  -2  682.83   62.29
  -6   0   2  520.25   45.70
   6   0  -2  496.85   45.60
  -6   0   2  500.25   37.90
   4   0  -2 6959.80  559.04
  -4   0   2 8146.58  559.64
  -2   0   2 2282.57  162.58
   2   0  -2 2136.69  159.08
  -2   0   2 2175.88  158.98
   2   0  -2 2062.89  162.28
   0   0  -2  870.51   68.29
   0   0   2  841.62   67.89
   2   0   2 9999.00  720.53
  -2   0  -2 9367.46  719.93
  -4   0  -2 1919.91  138.29
   4   0   2 1807.02  151.38
   6   0   2 1072.29   94.89
  -6   0  -2  986.20   74.49
  -6   0  -2 1043.70   75.99
   6   0   2  957.00   92.19
   8   0   2  148.89   31.10
  -8   0  -2  106.49    8.50
  -8   0  -2  105.89    8.40
   8   0   2  119.49    8.40
  -8   0  -2  118.49   10.40
  10   0   2   22.20    1.90
 -10   0  -2   26.50    2.20
 -10   0  -2   24.10    1.90
  10   0   2   22.40    1.90
  10   0   2   23.80    1.90
 -12   0  -2   83.19    6.20
 -12   0  -2   74.89    5.90
  12   0   2   76.59    5.90
 -12   0  -2   74.39    5.90
  12   0   2   82.79    5.90
  12   0   2   77.39    5.90
 -14   0  -2  101.09    7.90
  14   0   2   98.89    7.60
  14   0   2   95.79    7.50
 -14   0  -2  112.99   11.70
 -14   0  -2  100.69    7.60
  14   0   2  100.69    7.60
 -16   0  -2   61.59    8.70
  16   0   2   67.89    5.10
 -16   0  -2   65.89    5.50
  16   0   2   67.19    5.10
 -16   0  -2   65.19    5.10
 -16   0  -2   68.79    5.10
 -18   0  -2    6.90    0.90
  18   0   2    7.50    1.00
 -18   0  -2    8.00    1.00
  18   0   2    7.10    1.00
 -20   0  -2    3.20    0.50
 -20   0  -2    3.20    0.50
  20   0   2    4.30    0.70
  20   0   2    3.10    0.60
 -23  -1   2    0.20    0.40
  23  -1  -2    0.30    0.40
 -23  -1   2    0.00    0.40
  23   1  -2    0.30    0.30
  23   1  -2   -0.20    0.40
 -23   1   2    0.80    0.40
 -23   1   2    0.50    0.50
  21  -1  -2    9.00    1.10
  21  -1  -2    8.60    0.90
 -21   1   2    7.60    1.00
 -21   1   2    8.40    1.10
 -21   1   2    7.50    0.90
 -19  -1   2   -2.30    2.60
 -19  -1   2    1.00    0.60
  19  -1  -2    0.60    0.50
  19  -1  -2    0.20    0.50
 -19  -1   2    1.20    0.40
 -19  -1   2    1.10    0.50
 -19   1   2    0.10    0.60
  19   1  -2    1.10    0.60
 -19   1   2    0.20    0.50
 -19   1   2    0.80    1.00
 -19   1   2   -0.60    2.20
 -19   1   2    0.70    0.60
  19   1  -2    1.40    0.60
 -17  -1   2    4.60    0.70
 -17  -1   2    5.30    0.80
 -17  -1   2    5.20    1.30
 -17  -1   2    5.20    0.90
  17   1  -2    4.30    0.70
 -17   1   2    4.60    3.20
 -17   1   2    2.50    1.10
  17   1  -2    4.80    0.70
 -15  -1   2   73.59    5.30
 -15  -1   2   74.69    5.30
 -15  -1   2   67.49    5.60
 -15  -1   2   68.29    5.30
 -15  -1   2   62.89    8.40
  15   1  -2   71.39    5.30
  15   1  -2   68.79    5.30
  15   1  -2   68.99    5.30
 -13  -1   2   10.70    3.10
 -13  -1   2   13.10    1.10
  13  -1  -2    9.60    1.00
 -13  -1   2   13.20    1.50
  13  -1  -2   10.50    1.00
  13   1  -2   13.20    1.00
  13   1  -2   13.50    1.10
 -13   1   2   12.80    3.30
  13   1  -2   12.30    1.10
  13   1  -2   12.30   17.70
 -13   1   2    9.90    1.40
 -13   1   2   10.10    1.10
 -11  -1   2   39.70    4.90
  11  -1  -2   65.99   18.40
 -11  -1   2   38.20    2.90
 -11  -1   2   37.20    3.00
  11   1  -2   20.10   10.80
  11   1  -2   37.00    2.90
  11   1  -2   32.70   13.90
  -9  -1   2   55.09    4.10
  -9  -1   2   53.89    5.60
  -9  -1   2   56.49    4.20
   9   1  -2   53.69    4.10
   9   1  -2   52.09   15.00
  -7  -1   2  275.17   32.20
   7  -1  -2  384.26   34.70
  -7  -1   2  277.27   24.10
   7  -1  -2  370.76   34.60
   7   1  -2  268.87   32.30
  -7   1   2  341.57   24.20
   5  -1  -2 1834.32  149.69
  -5  -1   2 2045.10  151.88
   5  -1  -2 1994.60  144.29
  -5   1   2 1935.21  144.29
   5   1  -2 1985.20  152.18
  -3  -1   2   45.60    7.60
  -3  -1   2   43.30    4.10
   3  -1  -2   57.69    4.20
   3  -1  -2   54.39    3.80
   3  -1  -2   51.09    5.90
   3   1  -2   44.30    4.10
   3   1  -2   43.10    7.40
   1  -1  -2 2092.09  161.88
  -1  -1   2 2268.47  165.38
   1   1  -2 2012.30  164.68
  -1   1   2 2312.27  161.78
   1  -1   2 1757.72  130.09
  -1  -1  -2 1391.96  127.19
  -1  -1  -2 1560.24  121.69
   1   1   2 1518.85  127.69
  -1   1  -2 1808.92  121.99
  -1   1  -2 1890.91  130.89
   3  -1   2  165.08   23.30
  -3  -1  -2  209.08   15.10
   3   1   2  230.28   24.80
  -3   1  -2  173.38   23.50
   3   1   2  231.18   25.00
  -3   1  -2  172.48   15.20
   5  -1   2   17.20    7.70
   5  -1   2   28.50    2.10
   5   1   2   38.20   11.10
  -5   1  -2   24.40    3.30
  -5   1  -2   23.40   12.30
   7  -1   2   32.70   14.10
  -7  -1  -2   12.00    2.30
   7  -1   2    6.70    0.70
   7  -1   2   10.90   11.00
   7   1   2    1.80    7.00
  -7   1  -2    7.20    0.70
  -7   1  -2    4.80    1.80
   7   1   2   -3.60    6.30
  -7   1  -2    9.30    1.00
   9  -1   2    1.30   19.10
   9  -1   2   32.60   20.60
   9  -1   2   17.10    1.40
   9  -1   2   16.30    1.40
  -9   1  -2   17.00    1.60
  -9   1  -2   15.60    1.40
   9   1   2   48.30   19.30
  -9   1  -2   18.20    3.50
  -9   1  -2   15.20    1.30
 -11  -1  -2    1.80    0.90
 -11  -1  -2    0.50    1.90
 -11  -1  -2    3.30    0.50
 -11   1  -2    6.10    2.60
 -13  -1  -2   28.90    2.70
  13  -1   2   34.10    2.70
  13  -1   2   35.40    2.60
 -13  -1  -2   35.00    3.10
  13  -1   2   35.70    2.70
 -13   1  -2   34.80    6.10
  13   1   2   32.50    2.70
  13   1   2   31.80    2.70
 -13   1  -2   32.70    2.70
 -13   1  -2   36.80    3.10
 -13   1  -2   34.00    2.70
  13   1   2   33.20    2.70
 -15  -1  -2   45.10    3.50
  15  -1   2   46.80    3.50
  15  -1   2   44.90    3.50
 -15  -1  -2   43.80    3.50
 -15  -1  -2   41.10    6.90
  15   1   2   43.40    3.50
 -15   1  -2   43.30    3.50
 -15   1  -2   41.10    3.90
  15   1   2   41.50    3.50
  15   1   2   49.70    3.50
 -17  -1  -2    1.80    0.50
  17  -1   2    0.00    0.50
  17  -1   2    0.90    0.50
 -17  -1  -2    1.90    0.50
 -17   1  -2    0.40    0.90
 -17   1  -2    0.20    0.50
 -17   1  -2    0.50    0.50
  17   1   2    1.60    0.60
 -19  -1  -2    3.60    0.60
 -19  -1  -2    3.00    0.60
  19   1   2    2.70    0.60
  19   1   2    3.90    0.60
 -22  -2   2    3.30    0.50
 -22  -2   2    4.20    0.60
 -22  -2   2    2.60    0.50
  22   2  -2    3.40    0.60
  22   2  -2    3.80    0.60
  20  -2  -2    9.70    1.00
 -20  -2   2    8.70    1.20
 -20  -2   2    8.90    1.10
  20  -2  -2   10.50    1.20
 -20  -2   2   11.50    4.60
 -20   2   2   10.70    1.70
  20   2  -2    8.80    1.20
 -20   2   2   11.20    1.10
 -20   2   2   10.80    1.20
 -20   2   2   10.80    1.20
  20   2  -2    9.20    1.10
 -20   2   2    4.90    4.50
  18  -2  -2   21.60    1.90
  18  -2  -2   19.50    1.70
 -18   2   2   20.40    1.90
 -18   2   2   21.40    4.80
 -18   2   2   17.60    1.70
 -18   2   2   21.90    2.40
  16  -2  -2  122.99    9.40
 -16  -2   2  148.59    9.40
 -16   2   2  122.29    9.70
 -16   2   2  117.39   12.90
 -16   2   2  122.59    9.40
 -16   2   2  114.99    9.40
 -14  -2   2  556.74   36.30
 -14  -2   2  500.85   36.30
 -14  -2   2  529.35   36.30
  14  -2  -2  470.65   36.20
  14  -2  -2  458.95   36.30
 -14   2   2  481.35   39.20
 -14   2   2  436.66   36.40
 -14   2   2  468.15   36.30
 -14   2   2  444.26   36.30
  14   2  -2  484.25   36.30
  14   2  -2  535.75   36.30
  14   2  -2  542.65   36.30
 -12  -2   2  224.58   14.90
 -12  -2   2  207.68   17.30
 -12  -2   2  225.48   15.10
 -12  -2   2  192.18   14.80
 -12  -2   2  188.98   14.90
  12   2  -2  199.98   14.90
 -12   2   2  172.48   14.90
  12   2  -2  152.98   35.00
  12   2  -2  204.68   14.90
  12   2  -2  222.48   42.80
 -10  -2   2   76.49    6.70
  10  -2  -2   55.59   15.70
 -10  -2   2   88.29    6.60
 -10  -2   2   99.09    8.50
  10   2  -2  144.39   26.70
  10   2  -2   95.19    6.60
  -8  -2   2  846.02   62.49
   8  -2  -2  959.70   75.99
  -8  -2   2  824.12   75.59
   8   2  -2  780.42   61.09
   8   2  -2  774.92   75.69
   6  -2  -2  449.56   40.20
   6  -2  -2  451.35   40.60
  -6  -2   2  449.36   32.90
   6  -2  -2  400.16   32.50
  -6  -2   2  434.06   41.90
   6   2  -2  432.06   42.30
   4  -2  -2 5119.89  407.56
   4  -2  -2 4897.71  406.76
  -4  -2   2 6295.37  413.16
   4   2  -2 5691.93  412.36
  -2  -2   2   12.10    1.20
  -2  -2   2   17.80    5.50
  -2  -2   2   13.70    1.60
   2   2  -2   14.90    4.80
   0  -2   2 2972.70  233.88
   0   2   2 3306.07  229.98
   0   2   2 3014.30  228.98
   0   2  -2 3005.70  233.88
   2  -2   2   63.39   11.30
   2   2   2   33.50    7.70
  -2   2  -2   46.90    4.30
  -4  -2  -2   82.79    7.30
   4  -2   2   79.59   16.10
  -4   2  -2   78.79    7.50
   4   2   2  116.89   17.00
   4   2   2  101.19   15.80
  -4   2  -2  117.39   22.50
  -6  -2  -2  421.06   30.50
   6  -2   2  440.16   30.40
  -6   2  -2  428.46   49.60
   6   2   2  361.76   45.30
  -6   2  -2  409.76   30.40
   6   2   2  388.06   30.40
  -6   2  -2  442.56   32.10
   6   2   2  377.06   45.70
   8  -2   2  104.79    8.50
   8  -2   2  157.58   29.90
   8  -2   2   94.49   26.30
   8  -2   2  119.79    8.60
  -8   2  -2  113.19    8.60
  -8   2  -2  122.09    8.70
  10  -2   2  102.89    8.70
 -10  -2  -2  113.09   11.20
  10  -2   2  115.79    8.70
 -10  -2  -2  130.69    9.00
 -10  -2  -2  117.29    8.70
 -10   2  -2  113.09    8.70
  10   2   2  114.59    8.70
 -10   2  -2  113.49   11.30
  10   2   2  121.89    8.70
  10   2   2  120.79    8.70
 -10   2  -2  120.39    8.90
 -12  -2  -2   65.59    4.60
  12  -2   2   54.49    4.50
 -12  -2  -2   64.79    4.60
  12  -2   2   56.89    4.60
  12   2   2   69.89    4.70
 -12   2  -2   52.89    4.60
 -12   2  -2   51.59    4.60
  12   2   2   67.19    4.60
  12   2   2   61.99    4.60
 -12   2  -2   58.49    4.90
  14  -2   2   32.70    2.60
  14  -2   2   32.20    2.60
 -14   2  -2   32.50    2.60
 -14   2  -2   31.90    6.20
 -14   2  -2   33.00    3.10
 -14   2  -2   29.60    2.60
 -16  -2  -2   44.40    3.20
  16  -2   2   37.70    3.30
  16  -2   2   39.00    3.30
 -16  -2  -2   45.30    3.30
 -16   2  -2   34.00    6.90
  16   2   2   42.70    3.30
  16   2   2   44.20    3.30
 -16   2  -2   36.20    3.70
  16   2   2   46.50    3.30
 -16   2  -2   37.50    3.30
  18  -2   2   20.60    1.80
 -18  -2  -2   24.30    1.90
  18  -2   2   21.00    1.90
 -18  -2  -2   21.50    1.80
  18   2   2   20.80    1.90
 -18   2  -2   22.70    1.90
 -18   2  -2   21.50    1.90
  18   2   2   21.90    1.80
 -18   2  -2   20.70    2.30
  20  -2   2    2.00    0.40
 -20  -2  -2    0.90    0.40
 -20  -2  -2    1.30    0.40
 -20  -2  -2    1.10    0.30
 -20   2  -2    2.90    0.50
 -20   2  -2    2.20    0.40
  20   2   2    1.90    0.40
 -23  -3   2   10.80    1.00
  23  -3  -2   12.00    1.10
 -23  -3   2   10.70    1.10
  23   3  -2   11.20    1.00
 -23   3   2   13.60    1.10
  23   3  -2   10.90    1.10
 -21  -3   2    0.20    0.30
 -21  -3   2    0.30    0.50
 -21  -3   2    0.00    0.40
  21  -3  -2    0.30    0.50
  21   3  -2    0.00    0.50
 -21   3   2   -0.20    0.90
 -21   3   2    0.50    0.50
 -21   3   2    0.00    0.40
 -21   3   2    0.30    0.50
  21   3  -2   -0.20    0.50
  19  -3  -2    3.90    0.60
 -19  -3   2    2.40    0.60
 -19  -3   2    5.50    3.30
 -19  -3   2    3.20    0.70
  19  -3  -2    4.20    0.70
  19   3  -2    2.90    0.70
 -19   3   2    4.20    0.80
 -19   3   2    3.30    1.20
 -19   3   2    4.00    3.00
 -19   3   2    3.50    0.60
 -17  -3   2   32.60    2.80
 -17  -3   2   31.70    2.80
  17  -3  -2   35.80    2.70
 -17  -3   2   35.40    6.60
  17  -3  -2   37.50    2.80
 -17   3   2   35.30    2.70
 -17   3   2   36.80    2.80
  17   3  -2   31.20    2.80
 -17   3   2   35.10    3.20
  17   3  -2   32.50    2.70
 -17   3   2   37.70    6.80
  17   3  -2   33.40    2.80
 -15  -3   2   75.99    9.50
  15  -3  -2   98.19    6.40
 -15  -3   2   75.99    6.40
 -15  -3   2   76.09    6.30
 -15  -3   2   82.79    6.40
  15   3  -2   84.89    6.40
  15   3  -2   80.49    6.40
 -15   3   2   93.99    6.40
 -15   3   2   90.49    6.40
 -15   3   2   87.89    6.70
 -15   3   2   95.69    9.90
  15   3  -2   77.89    6.40
 -13  -3   2   12.30    3.20
 -13  -3   2   13.00    1.20
 -13  -3   2   13.60    1.20
 -13  -3   2   13.60    1.20
  13   3  -2   14.10    1.30
  13   3  -2   14.20    1.20
  13   3  -2   14.30    1.30
 -11  -3   2  215.58   16.70
 -11  -3   2  212.38   16.70
 -11  -3   2  215.98   16.70
 -11  -3   2  235.38   19.00
  11   3  -2  222.28   16.70
 -11   3   2  238.58   16.80
  11   3  -2  223.38   16.80
  11   3  -2  260.47   42.60
 -11   3   2  253.27   18.90
   9  -3  -2  948.41   96.19
   9  -3  -2  997.20   96.09
  -9  -3   2 1147.79   81.39
  -9  -3   2 1207.58   83.09
  -9  -3   2 1219.68  101.99
   9   3  -2 1172.38   81.39
   9   3  -2 1188.68  103.49
  -9   3   2  984.30   81.39
  -7  -3   2  948.41   72.39
  -7  -3   2  949.90   85.39
   7   3  -2  905.51   71.19
  -7   3   2 1121.09   72.49
   7   3  -2  904.91   85.09
   5  -3  -2  391.16   27.30
   5  -3  -2  355.86   33.00
   5  -3  -2  363.86   33.00
  -5  -3   2  369.56   37.50
   5   3  -2  356.06   36.90
  -5   3   2  345.47   27.30
   5   3  -2  352.46   27.60
  -3  -3   2  821.22   70.29
  -3  -3   2  788.62   61.29
  -3  -3   2  728.03   60.89
   3  -3  -2  918.61   63.09
   3   3  -2  787.12   61.29
  -3   3   2  930.01   60.79
   3   3  -2  792.12   69.89
  -1  -3   2 1299.07  105.79
   1   3  -2 1295.77   96.79
  -1   3   2 1286.87   97.99
   1   3  -2 1358.16  106.09
  -1  -3  -2   70.39    5.70
   1  -3   2   44.80   10.90
  -1  -3  -2   64.69    4.90
  -1   3  -2   54.89   11.70
   1   3   2   66.79    9.70
  -1   3  -2   54.89    5.40
   1   3   2   65.29    8.90
   3  -3   2   62.79   14.40
  -3  -3  -2   64.59    5.70
  -3  -3  -2   70.79    6.40
   3   3   2   69.29   12.40
  -3   3  -2   66.59    6.20
   3   3   2   73.39   12.00
  -3   3  -2   66.29   16.70
  -5  -3  -2   11.20    1.90
   5  -3   2   12.50   10.30
   5   3   2    9.50    7.00
   5   3   2    9.50    0.90
  -5   3  -2    2.10    8.50
   5   3   2    4.60    5.90
   7  -3   2  337.07   46.20
   7  -3   2  324.57   24.90
  -7  -3  -2  351.96   26.50
  -7   3  -2  370.46   27.10
  -7   3  -2  422.96   53.29
  -7   3  -2  323.97   24.90
   7   3   2  336.17   44.60
   7   3   2  310.87   24.90
  -9  -3  -2    2.50    0.40
   9  -3   2    2.30    0.40
  -9  -3  -2    1.40    1.50
  -9  -3  -2    2.50    0.40
  -9   3  -2    2.10    0.40
   9   3   2    1.30    0.40
  -9   3  -2    1.90    0.40
  -9   3  -2    1.80    0.70
   9   3   2    1.50    0.40
 -11  -3  -2  179.48   14.30
 -11  -3  -2  177.48   14.30
 -11  -3  -2  172.78   16.70
 -11   3  -2  219.68   14.30
  11   3   2  193.28   14.40
  11   3   2  174.78   14.30
  11   3   2  181.78   14.30
 -11   3  -2  212.88   17.80
 -11   3  -2  213.68   14.60
 -11   3  -2  208.88   14.30
 -13  -3  -2   11.40    1.00
  13  -3   2    8.70    1.10
 -13  -3  -2   10.70    3.70
  13  -3   2    7.70    1.10
  13   3   2   10.20    1.10
 -13   3  -2    9.00    1.10
  13   3   2   12.00    1.20
 -13   3  -2    8.00    1.70
  13   3   2   11.40    1.20
 -13   3  -2    8.20    1.10
 -15  -3  -2   45.10    6.90
  15  -3   2   57.19    3.80
 -15  -3  -2   44.40    3.80
 -15  -3  -2   43.70    3.70
 -15  -3  -2   44.00    7.60
 -15   3  -2   55.39    3.80
  15   3   2   47.60    3.80
 -15   3  -2   50.89    3.80
 -15   3  -2   51.89    4.20
  15   3   2   43.00    3.80
 -15   3  -2   58.29    7.70
  15   3   2   43.10    3.80
 -17  -3  -2    1.30    0.50
  17  -3   2    1.50    0.60
  17  -3   2    1.00    0.50
 -17  -3  -2    0.70    0.40
 -17  -3  -2    1.10    0.50
  17   3   2    1.10    0.60
 -17   3  -2    0.60    1.00
  17   3   2    0.90    0.50
  17   3   2    1.10    0.50
 -17   3  -2    1.50    0.60
 -19  -3  -2    1.10    0.40
  19  -3   2    1.70    0.50
 -19  -3  -2    0.80    0.40
 -19  -3  -2    1.20    0.40
 -19   3  -2    1.90    0.50
  19   3   2    1.30    0.40
  19   3   2    0.80    0.50
 -19   3  -2    2.20    0.50
  22  -4  -2    4.90    0.80
 -22  -4   2    6.40    0.80
 -22  -4   2    6.40    0.70
 -22   4   2    5.10    0.90
  22   4  -2    6.10    0.80
 -22   4   2    4.80    1.00
  22   4  -2    6.60    0.80
 -22   4   2    4.90    0.70
 -20  -4   2   13.10    1.30
 -20  -4   2   14.10    1.40
  20  -4  -2   13.60    1.30
  20   4  -2   13.30    1.40
 -20   4   2   13.20    1.40
 -20   4   2   12.10    1.90
  20   4  -2   14.20    1.40
 -18  -4   2    8.00    1.00
 -18  -4   2    7.30    1.10
 -18  -4   2    6.40    0.80
 -18  -4   2    7.10    2.80
 -18  -4   2    6.70    3.30
  18  -4  -2    7.00    1.10
  18   4  -2    3.90    3.10
  18   4  -2    7.90    1.10
  18   4  -2    8.60    1.10
 -18   4   2    7.60    1.40
  18   4  -2    6.80    1.00
 -18   4   2    6.70    1.10
 -18   4   2    8.00    4.10
  16  -4  -2    4.50    0.70
 -16  -4   2    7.20    3.40
  16  -4  -2    3.50    0.50
 -16   4   2    2.80    0.70
 -16   4   2    3.20    1.00
 -16   4   2    3.70    2.80
  14  -4  -2   67.09    5.60
  14  -4  -2   74.39    5.70
 -14  -4   2   77.59    5.70
 -14  -4   2   69.99    8.80
 -14  -4   2   86.09    8.70
 -14  -4   2   77.79    5.70
 -14   4   2   65.79    8.40
 -14   4   2   77.79    6.00
  14   4  -2   82.69    5.80
  14   4  -2   79.19    5.80
 -14   4   2   73.59    5.80
  14   4  -2   75.89    5.70
 -12  -4   2   67.99    5.00
 -12  -4   2   61.79    7.40
 -12  -4   2   66.49    5.00
 -12  -4   2   68.99    7.10
 -12  -4   2   56.39    6.70
  12   4  -2   66.49    5.00
  12   4  -2   70.29    5.00
  12   4  -2   64.69    5.00
 -10  -4   2  216.08   17.50
 -10  -4   2  203.18   15.80
 -10  -4   2  212.98   36.20
 -10  -4   2  211.88   17.70
  10  -4  -2  226.18   34.40
 -10  -4   2  207.08   15.80
  10   4  -2  216.28   15.80
 -10   4   2  246.98   15.80
  10   4  -2  197.98   15.80
  10   4  -2  196.38   41.50
  -8  -4   2  543.75   56.99
   8  -4  -2  463.15   40.80
  -8  -4   2  576.44   41.20
   8  -4  -2  514.05   52.99
   8  -4  -2  542.45   53.29
  -8  -4   2  591.04   41.50
   8   4  -2  579.84   59.09
  -8   4   2  525.45   41.30
   8   4  -2  560.54   39.90
   6  -4  -2 1144.39   85.49
   6  -4  -2 1191.08   94.79
   6  -4  -2 1217.38   95.19
  -6  -4   2 1176.28   86.09
  -6  -4   2 1143.99   99.79
   6   4  -2 1140.29  100.29
   6   4  -2 1125.29   85.19
   6   4  -2 1125.19   86.49
  -6   4   2 1189.68   86.19
  -4  -4   2 2668.93  196.58
   4  -4  -2 2925.71  197.28
  -4  -4   2 2667.83  196.88
   4  -4  -2 2668.43  201.08
   4   4  -2 2652.13  209.28
   4   4  -2 2583.44  196.88
  -4   4   2 2475.85  196.38
  -4   4   2 2714.23  201.98
   2  -4  -2   43.20    5.30
  -2   4   2   35.50    3.10
  -2   4   2   31.10    5.30
   0  -4   2   20.50    7.70
   0   4  -2   28.70    3.10
   0   4  -2   39.70   11.80
  -2  -4  -2   41.70    4.70
  -2  -4  -2   48.30    3.90
   2   4   2   45.50    9.80
  -2   4  -2   78.59   15.70
  -4  -4  -2  393.36   28.50
  -4  -4  -2  397.06   27.50
   4  -4   2  298.07   41.30
  -4   4  -2  347.77   26.70
  -4   4  -2  329.37   28.10
   4   4   2  345.87   37.80
  -4   4  -2  382.96   44.90
   4   4   2  394.86   40.70
  -6  -4  -2  687.73   49.00
   6  -4   2  576.04   69.29
  -6  -4  -2  600.54   49.70
   6   4   2  626.14   47.70
  -6   4  -2  732.13   75.09
  -6   4  -2  695.93   49.90
  -6   4  -2  653.43   47.70
   6   4   2  619.44   65.09
   8  -4   2  581.84   39.80
  -8  -4  -2  534.05   41.50
  -8  -4  -2  512.55   39.80
  -8   4  -2  563.54   39.80
   8   4   2  515.65   39.80
   8   4   2  485.25   39.80
  -8   4  -2  601.74   42.60
 -10  -4  -2  164.08   12.50
  10  -4   2  173.28   12.50
 -10  -4  -2  167.98   12.50
 -10  -4  -2  166.98   14.70
 -10   4  -2  166.98   12.50
  10   4   2  160.48   12.50
 -10   4  -2  161.08   12.50
 -10   4  -2  168.48   15.70
  10   4   2  176.28   12.60
 -10   4  -2  179.88   12.70
 -12  -4  -2   50.49    6.60
 -12  -4  -2   48.70    3.80
  12  -4   2   48.60    3.70
 -12  -4  -2   50.39    3.70
  12   4   2   51.69    3.80
 -12   4  -2   42.90    6.80
 -12   4  -2   45.90    4.10
  12   4   2   48.00    3.80
 -12   4  -2   47.20    3.80
  12   4   2   49.90    3.80
 -12   4  -2   46.40    3.80
 -14  -4  -2    2.30    0.50
 -14  -4  -2    1.90    0.40
 -14  -4  -2    2.90    0.60
  14  -4   2    4.30    0.80
 -14  -4  -2    3.90    2.50
 -14  -4  -2    2.40    0.60
 -14   4  -2   -1.30    2.50
 -14   4  -2    1.80    0.60
 -14   4  -2    3.00    0.70
 -14   4  -2    2.80    1.10
  16  -4   2    7.80    1.10
 -16  -4  -2    5.50    0.70
  16  -4   2    7.60    0.80
 -16  -4  -2    6.00    1.00
 -16  -4  -2    5.90    0.80
  16   4   2    5.40    1.00
 -16   4  -2    6.20    0.90
  16   4   2    5.60    1.00
 -16   4  -2    7.40    1.00
 -16   4  -2    5.80    1.30
  16   4   2    6.10    0.90
 -18  -4  -2    7.50    0.80
  18  -4   2    9.00    1.00
  18  -4   2    7.70    0.70
 -18  -4  -2    6.50    0.90
 -18  -4  -2    7.80    1.00
 -18   4  -2    8.60    1.50
  18   4   2    8.50    0.90
 -18   4  -2    9.10    1.00
  18   4   2    7.80    1.00
 -20  -4  -2   10.50    0.80
 -20   4  -2    6.80    0.90
 -21  -5   2    5.40    0.90
 -21  -5   2    4.90    0.60
 -21  -5   2    5.30    0.60
  21  -5  -2    5.60    0.80
  21   5  -2    5.60    0.90
 -21   5   2    7.10    0.90
 -21   5   2    5.50    0.90
  21   5  -2    4.90    0.80
 -21   5   2    5.70    1.10
 -19  -5   2   14.20    1.20
 -19  -5   2   13.50    1.40
  19  -5  -2   11.10    1.30
 -19   5   2    9.20    1.80
  19   5  -2   13.10    1.30
  19   5  -2   12.10    1.20
  19   5  -2   14.00    1.30
 -19   5   2    8.90    1.40
 -17  -5   2    7.10    2.90
 -17  -5   2    4.60    0.60
 -17  -5   2    5.80    1.00
 -17  -5   2    5.70    3.90
 -17  -5   2    5.40    0.80
  17   5  -2    4.80    0.80
  17   5  -2    6.40    1.00
 -17   5   2    1.40    3.60
  17   5  -2    5.10    0.80
  17   5  -2    6.80    3.70
 -15  -5   2   29.00    5.40
 -15  -5   2   21.30    1.90
 -15  -5   2   24.40    1.90
 -15  -5   2   24.10    2.00
 -15   5   2   16.20    4.30
  15   5  -2   23.10    2.00
  15   5  -2   24.40    2.10
  15   5  -2   24.10    2.00
  15   5  -2   29.10    5.80
 -13  -5   2    4.60    2.10
 -13  -5   2    4.30    0.50
 -13  -5   2    4.20    0.70
 -13  -5   2    3.00    2.30
 -13  -5   2    5.30    0.80
  13   5  -2    4.20    0.80
 -13   5   2    5.10    2.50
  13   5  -2    4.20    0.70
  13   5  -2    4.50    0.70
 -11  -5   2   15.10    1.30
 -11  -5   2   15.00    1.20
 -11  -5   2   15.60    3.50
 -11  -5   2   14.10    3.10
 -11   5   2   10.30    2.70
  11   5  -2   13.40    1.30
  11   5  -2   15.20    1.30
  11   5  -2   14.30    1.20
   9  -5  -2   38.00   14.30
  -9  -5   2   59.19    4.80
  -9  -5   2   64.59    6.30
   9   5  -2   73.09    7.10
   9   5  -2   60.99    4.90
  -9   5   2   67.39    6.60
   9   5  -2   72.09    4.90
  -9   5   2   65.69    4.90
   9   5  -2   52.09   16.50
  -7  -5   2   33.70    3.70
   7  -5  -2   24.50   10.20
  -7  -5   2   20.20   12.30
   7   5  -2   35.20    4.20
   7   5  -2   36.00    2.60
  -7   5   2   28.10    3.60
   7   5  -2   31.40   12.80
  -5  -5   2  104.69    8.40
  -5  -5   2  104.19    8.10
  -5  -5   2   91.39   20.00
   5  -5  -2   75.09   12.90
   5  -5  -2   93.19    8.80
   5   5  -2   89.79    7.10
   5   5  -2   94.79    8.40
   5   5  -2   95.39   18.60
  -3  -5   2   13.20    7.80
   3  -5  -2   16.60    4.70
   3  -5  -2   12.40    2.40
   3   5  -2    2.00    5.70
  -3   5   2   10.90    3.80
  -3   5   2   10.50    1.50
   1  -5  -2   91.79    9.10
  -1  -5   2  117.99   19.40
   1  -5  -2   99.29   12.00
   1   5  -2  134.79   20.60
   1   5  -2   96.19    7.70
  -1   5   2  110.99   12.40
   1   5  -2  117.89    9.10
  -1  -5  -2  220.88   21.00
   1  -5   2  289.27   34.00
  -1   5  -2  321.47   35.20
  -1   5  -2  284.57   19.70
  -1   5  -2  297.57   21.10
   1   5   2  218.38   26.10
   3  -5   2   10.20    7.90
  -3  -5  -2    2.10    1.50
  -3   5  -2   -3.30    5.90
   3   5   2   -0.60    5.10
  -5  -5  -2    4.60    1.30
  -5  -5  -2    5.20    1.90
   5  -5   2    1.20   11.10
  -5   5  -2   10.10   11.20
   5   5   2    4.70    0.60
   5   5   2   -1.80    8.70
  -7  -5  -2  218.48   19.00
  -7  -5  -2  216.58   16.50
   7  -5   2  229.28   16.60
  -7  -5  -2  217.28   16.60
  -7   5  -2  233.88   16.60
  -7   5  -2  264.67   19.50
   7   5   2  208.18   16.60
   7   5   2  216.78   16.60
  -9  -5  -2    8.40    0.90
  -9  -5  -2    8.40    0.80
  -9  -5  -2    7.20    2.10
   9  -5   2    9.90    0.90
  -9  -5  -2    8.60    0.90
  -9  -5  -2    6.70    2.90
  -9   5  -2   11.00    1.00
  -9   5  -2    7.90    2.60
  -9   5  -2   10.30    1.00
   9   5   2    7.60    0.90
   9   5   2    8.30    1.00
 -11  -5  -2   34.50    3.00
 -11  -5  -2   35.90    5.20
 -11  -5  -2   36.10    2.90
 -11  -5  -2   36.80    3.00
 -11   5  -2   46.90    3.40
  11   5   2   37.10    3.00
  11   5   2   37.10    3.10
 -11   5  -2   44.30    3.10
 -13  -5  -2   30.80    2.30
 -13  -5  -2   25.60    4.70
 -13  -5  -2   28.00    2.20
 -13  -5  -2   28.00    2.30
 -13  -5  -2   31.40    2.40
 -13  -5  -2   28.10    5.90
  13   5   2   28.40    2.50
 -13   5  -2   24.40    5.60
  13   5   2   28.10    2.40
 -15  -5  -2   19.00    4.80
 -15  -5  -2   11.30    1.20
 -15  -5  -2   11.90    1.30
 -15  -5  -2   17.90    5.80
  15   5   2   11.70    1.30
  15   5   2   11.30    1.20
 -15   5  -2    7.20    3.80
  15   5   2   10.90    1.40
 -17  -5  -2    0.70    0.50
 -17  -5  -2    1.10    0.40
  17  -5   2    1.40    0.50
 -17  -5  -2    0.60    0.50
 -17   5  -2    1.80    0.50
 -17   5  -2    1.00    0.90
 -17   5  -2    1.10    0.40
  17   5   2    0.60    0.50
  17   5   2    0.50    0.50
 -19  -5  -2    9.90    1.00
 -19  -5  -2   10.10    0.90
 -19  -5  -2   10.70    1.00
  19  -5   2   12.20    1.00
  19   5   2   11.10    1.10
 -19   5  -2   12.00    1.40
 -19   5  -2   12.90    1.10
 -19   5  -2   11.20    1.00
 -22  -6   2    9.70    1.00
  22  -6  -2   10.60    0.90
 -22  -6   2   11.00    1.00
 -22   6   2    9.10    1.30
  22   6  -2   11.50    1.00
  22   6  -2   10.30    0.90
  20  -6  -2   14.80    1.20
 -20  -6   2   12.20    1.20
 -20  -6   2   13.40    1.30
  20   6  -2   12.80    1.30
 -20   6   2   14.80    1.80
 -20   6   2   15.70    1.40
  20   6  -2   11.70    1.30
 -18  -6   2   27.40    2.20
  18  -6  -2   30.80    2.30
 -18  -6   2   27.20    2.30
  18   6  -2   27.50    2.30
  18   6  -2   25.50    2.30
 -18   6   2   30.40    2.80
  18   6  -2   24.10    2.30
 -18   6   2   26.80    2.40
  16  -6  -2   25.20    2.00
 -16  -6   2   24.30    5.10
 -16  -6   2   22.50    1.90
 -16  -6   2   23.50    2.00
  16   6  -2   17.10    4.80
  16   6  -2   23.60    2.10
 -16   6   2   17.10    5.10
  16   6  -2   20.50    2.00
 -16   6   2   26.10    2.60
 -16   6   2   26.00    2.10
  16   6  -2   21.60    2.00
 -14  -6   2   87.59    6.90
 -14  -6   2   88.69    7.00
 -14  -6   2   86.79    9.60
 -14  -6   2   93.39   10.00
 -14   6   2  106.79    7.10
  14   6  -2   92.09    7.00
  14   6  -2   96.69    7.10
  14   6  -2   87.69    7.00
  14   6  -2   98.39   10.80
  12  -6  -2  136.09    9.00
 -12  -6   2  109.99   11.30
 -12  -6   2  118.19    8.90
 -12  -6   2  119.99    8.90
 -12  -6   2  115.89   11.40
 -12   6   2  110.99   11.60
 -12   6   2  123.39    9.00
  12   6  -2  112.99    9.00
  12   6  -2  126.29    9.00
  12   6  -2  119.49    9.00
  12   6  -2  116.39   12.10
 -10  -6   2  177.88   13.10
  10  -6  -2  177.38   13.10
 -10  -6   2  180.48   13.10
 -10  -6   2  189.68   15.10
  10  -6  -2  162.58   13.10
 -10  -6   2  177.38   15.20
  10   6  -2  182.08   15.80
 -10   6   2  183.58   15.50
  10   6  -2  176.88   13.10
 -10   6   2  176.38   13.10
  10   6  -2  168.48   13.10
   8  -6  -2   14.70   13.20
  -8  -6   2    5.90    0.70
  -8  -6   2    4.50    1.80
   8   6  -2    8.90    2.40
   8   6  -2    6.80    0.70
   8   6  -2    8.10    0.80
   6  -6  -2   56.39   13.10
  -6  -6   2   48.10    3.80
  -6  -6   2   35.00   12.90
   6  -6  -2   50.79    3.80
   6   6  -2   51.89    3.80
   6   6  -2   56.29    5.60
   6   6  -2   25.50   12.10
  -6   6   2   50.89    5.00
  -4  -6   2   40.20    4.10
   4   6  -2   38.50    3.00
  -2  -6   2  259.07   19.70
   2   6  -2  234.68   33.50
   2   6  -2  254.97   20.00
   2   6  -2  244.18   18.50
   0  -6  -2  980.10   83.49
   0  -6  -2 1040.10   78.19
   0   6  -2 1045.50   76.29
   0   6   2 1131.49   84.89
   0   6   2  971.60   77.19
   0   6  -2 1069.49   77.89
   0   6  -2 1123.69   96.09
   0   6  -2  991.70   76.29
   2  -6   2   14.00   18.30
  -2   6  -2    6.40    0.70
  -2   6  -2    5.00    1.70
   2   6   2   13.30    7.40
   2   6   2    9.20    1.80
  -2   6  -2    6.70    0.70
  -2   6  -2   19.30   12.50
  -4  -6  -2    3.00    0.40
   4  -6   2    0.30   15.30
  -4  -6  -2    3.70    1.90
  -4  -6  -2    2.70    0.50
  -4  -6  -2    2.70    0.40
   4   6   2    5.50    7.60
  -4   6  -2    3.00    1.70
  -4   6  -2    4.20    0.60
  -6  -6  -2  349.57   25.20
  -6  -6  -2  352.66   24.30
  -6  -6  -2  364.26   24.30
  -6  -6  -2  339.77   24.20
   6  -6   2  284.37   24.20
   6   6   2  319.77   24.30
   6   6   2  310.67   24.30
  -6   6  -2  309.57   24.30
  -6   6  -2  335.27   26.80
  -8  -6  -2  160.28   14.40
  -8  -6  -2  155.58   11.30
   8  -6   2  153.78   11.30
  -8  -6  -2  158.28   12.70
  -8  -6  -2  155.68   11.30
  -8   6  -2  154.58   14.30
  -8   6  -2  147.09   11.30
   8   6   2  150.78   11.40
  -8   6  -2  156.88   11.40
   8   6   2  135.99   11.30
 -10  -6  -2   26.30    2.20
 -10  -6  -2   29.10    2.20
 -10  -6  -2   30.80    3.80
 -10  -6  -2   29.00    2.20
 -10  -6  -2   32.30    5.70
  10  -6   2   27.20    2.20
 -10   6  -2   25.00    2.20
 -10   6  -2   28.90    2.30
  10   6   2   26.30    2.20
  10   6   2   24.80    2.30
 -12  -6  -2   35.30    4.90
 -12  -6  -2   39.90    3.00
 -12  -6  -2   36.30    2.90
 -12  -6  -2   36.70    2.90
 -12  -6  -2   32.50    6.60
  12   6   2   37.70    3.00
 -12   6  -2   37.50    6.90
  12   6   2   35.50    3.00
 -14  -6  -2   23.80    2.00
  14  -6   2   20.30    1.80
  14  -6   2   22.70    1.90
 -14  -6  -2   25.90    2.00
 -14  -6  -2   21.60    1.80
 -14  -6  -2   23.90    1.90
 -14   6  -2   20.70    1.90
  14   6   2   22.70    2.00
 -14   6  -2   22.40    2.00
  14   6   2   22.60    2.10
 -14   6  -2   20.80    2.40
  16  -6   2   10.70    1.20
 -16  -6  -2   13.10    1.10
 -16  -6  -2   12.60    1.20
 -16  -6  -2   14.50    1.20
  16   6   2   13.10    1.30
 -16   6  -2   10.40    1.20
 -16   6  -2    9.40    1.20
 -16   6  -2    9.20    1.70
  16   6   2   12.90    1.20
 -18  -6  -2    0.40    0.20
 -18  -6  -2    0.40    0.40
  18  -6   2    0.70    0.40
 -18  -6  -2    0.60    0.40
 -18   6  -2    1.10    0.80
  18   6   2    0.80    0.40
 -21  -7   2    1.50    0.30
 -21  -7   2    1.00    0.40
 -21  -7   2    1.20    0.40
  21  -7  -2    1.60    0.30
 -21   7   2    1.50    0.50
  21   7  -2    1.50    0.40
 -21   7   2    1.70    0.40
 -21   7   2    1.10    0.70
  19  -7  -2   25.90    2.10
 -19  -7   2   25.50    2.20
 -19  -7   2   27.00    2.10
 -19  -7   2   27.80    2.20
 -19   7   2   25.90    2.30
  19   7  -2   27.80    2.20
  19   7  -2   28.70    2.20
  19   7  -2   26.00    2.20
 -19   7   2   24.20    2.50
  19   7  -2   25.90    2.20
  17  -7  -2   17.60    1.40
 -17  -7   2   12.70    1.20
 -17  -7   2   15.30    1.50
  17   7  -2   14.00    1.50
  17   7  -2   10.20    7.10
 -17   7   2   15.50    2.00
  17   7  -2   12.50    1.50
  17   7  -2   14.10    1.40
 -17   7   2   17.10    1.60
 -15  -7   2   48.00    6.30
 -15  -7   2   45.60    3.60
 -15  -7   2   32.20    8.00
  15  -7  -2   50.79    3.50
 -15  -7   2   43.10    3.50
 -15   7   2   50.49    3.70
 -15   7   2   48.20    4.00
  15   7  -2   42.50    3.60
  15   7  -2   62.29    8.20
  15   7  -2   40.20    3.60
  15   7  -2   43.90    3.60
 -13  -7   2   30.50    2.60
 -13  -7   2   29.30    5.20
 -13  -7   2   34.60    2.70
 -13  -7   2   26.60    5.30
 -13  -7   2   34.00    2.60
  13   7  -2   34.90    2.70
  13   7  -2   34.60    2.80
  13   7  -2   32.70    2.70
 -11  -7   2    6.30    2.70
 -11  -7   2    8.00    0.90
  11  -7  -2    6.20    0.80
 -11  -7   2    7.40    2.50
  11  -7  -2    5.30    0.80
 -11  -7   2    8.00    0.70
 -11   7   2    7.70    3.00
  11   7  -2    7.70    1.00
  11   7  -2    5.50    2.80
  11   7  -2    7.70    0.80
  11   7  -2    7.80    0.90
 -11   7   2    5.00    0.90
  -9  -7   2   25.50    4.00
  -9  -7   2   23.40    2.10
   9   7  -2   27.50    2.20
   9   7  -2   28.20    4.70
   9   7  -2   24.70    2.10
  -9   7   2   35.60    4.70
   7  -7  -2   12.20    1.10
   7  -7  -2   14.80    1.30
   7  -7  -2   14.10    1.30
   7  -7  -2   14.90    1.20
  -7   7   2   11.30    2.50
  -5  -7   2   32.40    3.90
   5  -7  -2   33.80    2.60
  -5  -7   2   33.50    2.60
   5  -7  -2   35.00    2.60
   5  -7  -2   34.40    2.60
   5  -7  -2   35.80    2.70
   5  -7  -2   31.80    9.80
   5   7  -2   35.50    2.70
  -5   7   2   32.90    3.90
  -5   7   2   33.60    2.60
   5   7  -2   35.70    4.60
   3  -7  -2   16.70    1.50
   3  -7  -2   15.90    6.30
   3  -7  -2   16.80    1.60
   3  -7  -2   18.20    1.50
  -3  -7   2   23.80    3.00
  -3  -7   2    8.90   14.20
   3  -7  -2   17.80    1.50
   3  -7  -2   22.00    3.90
  -3   7   2   21.10    7.30
   3   7  -2   20.40    1.50
   3   7  -2   19.90   13.40
   3   7  -2   23.10    3.50
  -3   7   2   20.40    2.70
   1  -7  -2   91.09    7.10
   1  -7  -2   92.49    7.10
   1  -7  -2   96.59    9.20
   1  -7  -2   92.39    7.10
   1  -7  -2   89.49   14.10
  -1  -7   2   96.09    7.10
   1  -7  -2   85.59    7.20
   1  -7  -2   96.89    7.10
   1   7  -2  104.09    7.10
   1   7  -2   96.49    7.10
   1   7  -2  102.59    8.90
   1   7  -2   71.29   19.10
  -1   7   2  104.99    8.40
  -1  -7  -2  380.86   29.40
  -1  -7  -2  399.36   29.40
   1  -7   2  384.86   29.40
  -1  -7  -2  420.16   29.40
  -1  -7  -2  401.76   29.50
  -1  -7  -2  390.46   29.50
   1   7   2  447.56   40.90
   1   7   2  395.66   30.70
   1   7   2  364.76   29.40
  -1   7  -2  402.36   29.50
  -1   7  -2  431.26   31.50
  -1   7  -2  409.76   29.50
  -3  -7  -2    4.20    1.90
  -3   7  -2    3.20    0.50
   3   7   2    4.00    0.50
  -3   7  -2    2.60    0.40
   3   7   2    2.90    1.40
  -3   7  -2    5.40    2.00
  -5  -7  -2  117.29    8.80
   5  -7   2  128.59    8.70
   5  -7   2  135.69    8.80
  -5  -7  -2  111.69    8.80
  -5  -7  -2  110.99    8.70
  -5  -7  -2  114.79   11.40
  -5  -7  -2  115.09    8.70
  -5  -7  -2  113.19    8.70
   5   7   2  108.39   10.60
   5   7   2  110.89    8.80
  -5   7  -2  131.49    8.80
   5   7   2  111.19    8.80
  -7  -7  -2    8.10    3.20
  -7  -7  -2    7.30    0.80
  -7  -7  -2    7.50    0.70
   7  -7   2    6.00    0.70
  -7  -7  -2    7.50    0.80
  -7  -7  -2    7.80    0.90
   7  -7   2    6.10    0.80
  -7  -7  -2    6.60    0.80
   7   7   2    8.20    0.80
  -7   7  -2    9.90    3.40
   7   7   2    7.50    0.90
  -7   7  -2    5.30    0.90
  -9  -7  -2    9.20    1.00
  -9  -7  -2    9.80    1.00
  -9  -7  -2   10.60    1.10
  -9  -7  -2    9.50    1.00
   9   7   2   11.00    1.20
   9   7   2   10.50    1.00
 -11  -7  -2   12.10    1.20
 -11  -7  -2   12.60    1.30
 -11  -7  -2   12.20    1.20
 -11  -7  -2   12.30    1.20
  11   7   2   11.70    1.30
  11   7   2   12.50    1.40
 -13  -7  -2    0.90    0.40
 -13  -7  -2    0.80    0.50
 -13  -7  -2    0.60    0.50
 -13  -7  -2    1.00    0.60
 -13  -7  -2    8.10    3.40
 -13   7  -2    0.90    1.00
 -13   7  -2   -2.90    2.70
 -13   7  -2    1.20    0.70
  13   7   2    0.20    0.70
  13   7   2   -3.80    4.10
  13   7   2    0.30    0.50
 -15  -7  -2    7.40    0.80
 -15  -7  -2    8.30    1.00
 -15  -7  -2    7.70    0.80
 -15  -7  -2    8.00    1.00
  15  -7   2    9.20    1.00
  15   7   2    8.40    1.00
 -15   7  -2    7.60    1.00
  15   7   2    7.20    1.10
 -15   7  -2    6.00    1.30
 -17  -7  -2    3.40    0.60
  17  -7   2    2.80    0.50
 -17  -7  -2    3.10    0.60
 -17  -7  -2    3.80    0.40
  17   7   2    3.30    0.50
 -17   7  -2    4.00    0.60
  17   7   2    2.80    0.50
 -17   7  -2    3.90    0.90
 -20  -8   2    2.00    0.40
 -20  -8   2    1.90    0.40
 -20  -8   2    2.30    0.40
 -20   8   2    2.30    0.40
 -20   8   2    2.80    0.50
  20   8  -2    2.90    0.50
 -20   8   2    2.00    0.80
 -18  -8   2    0.60    0.50
 -18  -8   2    0.50    0.50
 -18  -8   2    0.80    0.40
  18  -8  -2    1.00    0.30
  18   8  -2    0.90    0.50
  18   8  -2    1.30    0.50
 -18   8   2    0.50    0.60
 -18   8   2    0.40    0.90
 -16  -8   2   29.60    2.30
 -16  -8   2   29.80    2.30
  16  -8  -2   25.20    2.20
  16   8  -2   28.40    2.40
 -16   8   2   24.80    2.80
  16   8  -2   27.70    2.30
 -16   8   2   25.60    2.40
  16   8  -2   29.40    2.30
 -14  -8   2   23.50    1.90
 -14  -8   2   23.10    1.90
  14  -8  -2   19.50    1.80
 -14   8   2   20.40    2.00
  14   8  -2   24.10    5.20
  14   8  -2   22.00    1.90
  14   8  -2   21.70    2.00
 -12  -8   2    7.50    0.90
 -12  -8   2    7.50    0.90
 -12  -8   2    6.60    0.70
 -12  -8   2    6.80    0.90
  12   8  -2    5.30    1.00
  12   8  -2    6.50    1.10
  12   8  -2    9.70    3.50
 -10  -8   2    4.00    2.40
 -10  -8   2    6.30    0.80
 -10  -8   2    5.60    0.80
  10  -8  -2    5.40    0.90
 -10  -8   2    5.40    0.60
  10  -8  -2    4.30    0.70
  10   8  -2    5.30    1.00
  10   8  -2    5.20    0.80
  10   8  -2    5.50    2.50
 -10   8   2    5.70    0.80
  -8  -8   2   45.80    5.60
  -8  -8   2   42.20    3.40
  -8  -8   2   48.80    3.50
  -8  -8   2   47.00    3.50
   8   8  -2   50.19    3.60
  -8   8   2   34.00    5.60
   8   8  -2   44.20    3.50
   8   8  -2   45.70    6.20
   6  -8  -2   63.09    5.10
   6  -8  -2   61.49    5.00
   6  -8  -2   58.49    5.00
  -6  -8   2   81.49    7.10
  -6   8   2   55.29    6.70
  -6   8   2   59.89    5.00
   6   8  -2   75.79    5.10
   6   8  -2   74.99    7.60
   6   8  -2   75.59    5.00
   4  -8  -2   69.99    5.00
   4  -8  -2   67.49    4.90
   4  -8  -2   62.19    5.00
   4  -8  -2   74.89    8.00
   4  -8  -2   59.59    4.90
   4  -8  -2   67.39    4.90
  -4   8   2   66.69    6.60
  -4   8   2   61.79    4.90
   2  -8  -2  150.88   10.70
   2  -8  -2  150.68   10.60
   2  -8  -2  129.39   13.00
   2  -8  -2  138.99   10.60
   2  -8  -2  138.19   10.70
   2  -8  -2  147.39   10.60
  -2   8   2  142.49   10.60
  -2   8   2  143.39   12.10
   0  -8  -2  619.74   41.60
   0  -8  -2  543.45   41.60
   0  -8   2  563.74   41.60
   0  -8   2  545.15   41.60
   0  -8  -2  586.94   41.60
   0  -8  -2  595.24   41.70
   0  -8  -2  512.65   41.60
   0  -8  -2  595.24   44.20
   0   8  -2  551.84   41.60
   0   8  -2  568.34   41.60
   0   8   2  558.34   41.60
   0   8  -2  582.24   43.90
   0   8  -2  540.05   41.60
  -2  -8  -2  111.79    7.60
  -2  -8  -2   96.39    7.50
  -2  -8  -2  104.19    7.60
  -2  -8  -2   99.59    7.50
  -2  -8  -2  107.39   10.20
  -2  -8  -2   98.89    7.60
   2   8   2   98.39    9.20
   2   8   2   97.79    7.60
  -4  -8  -2    5.20    0.60
  -4  -8  -2    4.90    0.70
  -4  -8  -2    6.00    0.80
  -4  -8  -2    5.70    0.80
  -4  -8  -2    4.90    0.70
  -4  -8  -2    8.60    3.10
   4   8   2    6.70    0.80
  -4   8  -2    7.90    0.90
  -4   8  -2    8.60    2.80
   4   8   2    5.60    2.00
  -6  -8  -2   44.40    3.40
  -6  -8  -2   44.40    6.60
  -6  -8  -2   42.40    3.30
  -6  -8  -2   43.40    3.30
  -6  -8  -2   44.20    3.30
   6  -8   2   39.70    3.40
  -6  -8  -2   48.40    3.30
   6   8   2   45.00    3.40
  -6   8  -2   42.40    6.30
   6   8   2   40.10    6.00
   6   8   2   43.00    3.30
  -6   8  -2   38.00    3.40
  -8  -8  -2   20.10    1.60
  -8  -8  -2   18.50    1.50
  -8  -8  -2   23.30    5.20
  -8  -8  -2   18.20    1.60
  -8  -8  -2   19.20    1.50
  -8  -8  -2   18.30    1.50
   8   8   2   17.60    1.70
   8   8   2   15.60    1.50
  -8   8  -2   13.80    4.10
 -10  -8  -2   50.19    3.80
 -10  -8  -2   46.20    3.80
 -10  -8  -2   49.90    3.80
 -10  -8  -2   48.50    3.80
 -10  -8  -2   50.19    7.60
 -10   8  -2   55.69    3.90
  10   8   2   39.10    8.30
  10   8   2   49.10    3.80
  10   8   2   47.90    3.90
 -10   8  -2   50.59    8.60
 -12  -8  -2   17.60    1.50
 -12  -8  -2   19.20    1.60
 -12  -8  -2   19.90    1.70
 -12  -8  -2   17.90    1.60
 -12   8  -2   16.70    1.80
 -12   8  -2   15.70    2.10
  12   8   2   19.00    1.60
  12   8   2   18.80    1.80
 -12   8  -2   12.50    4.90
 -14  -8  -2    3.10    0.50
 -14  -8  -2    2.30    0.40
  14  -8   2    1.00    0.50
 -14  -8  -2    2.10    0.50
 -14  -8  -2    2.60    0.60
 -14   8  -2    1.30    1.00
  14   8   2    2.20    0.60
 -14   8  -2    1.10    0.60
  14   8   2    1.80    0.70
  16  -8   2    1.00    0.40
 -16  -8  -2    1.90    0.40
 -16  -8  -2    2.10    0.50
 -16   8  -2    1.80    0.80
  16   8   2    1.90    0.50
 -16   8  -2    1.10    0.40
  16   8   2    2.00    0.50
 -19  -9   2    0.40    0.40
 -19  -9   2    0.10    0.30
 -19  -9   2    0.20    0.30
  19   9  -2    0.50    0.40
 -19   9   2    0.50    0.50
 -19   9   2    0.50    0.60
  19   9  -2    0.00    0.30
 -17  -9   2    2.20    0.50
 -17  -9   2    2.20    0.50
 -17  -9   2    2.00    0.50
  17  -9  -2    2.40    0.40
 -17   9   2    1.90    0.90
  17   9  -2    2.50    0.60
 -17   9   2    1.90    0.60
  17   9  -2    2.60    0.60
 -15  -9   2   16.10    1.50
 -15  -9   2   16.10    1.50
 -15  -9   2   16.00    1.50
  15  -9  -2   17.20    1.30
  15   9  -2   17.60    1.60
  15   9  -2   15.60    1.70
 -15   9   2   15.30    2.00
 -15   9   2   15.60    1.60
  13  -9  -2    2.20    0.50
 -13  -9   2    2.30    0.60
 -13  -9   2    3.10    0.50
  13  -9  -2    2.40    0.40
 -13  -9   2    2.40    0.60
 -13  -9   2    2.30    0.50
  13   9  -2    2.50    0.70
  13   9  -2    2.10    0.60
 -13   9   2    2.70    0.70
  13   9  -2    9.10    4.00
  11  -9  -2    1.00    0.50
  11  -9  -2    1.00    0.30
  11  -9  -2    0.70    0.40
  11   9  -2    1.50    0.60
  11   9  -2    1.60    0.50
 -11   9   2    2.60    0.60
  11   9  -2    2.70    2.90
  -9  -9   2   42.60    3.30
  -9  -9   2   40.70    3.40
  -9  -9   2   39.10    3.30
   9   9  -2   48.60    6.70
   9   9  -2   45.70    3.30
   9   9  -2   42.00    3.40
   7  -9  -2  115.69    8.50
  -7  -9   2  108.19    8.40
  -7  -9   2  116.89   10.60
  -7  -9   2  105.19    8.40
  -7  -9   2  109.89    8.40
   7  -9  -2  116.39    8.40
   7  -9  -2  118.49    8.40
  -7   9   2  119.49    8.40
   7   9  -2  107.29    8.40
   7   9  -2  106.79    8.40
   7   9  -2  117.49   11.50
   5  -9  -2   18.50    1.80
  -5  -9   2   24.00    1.80
   5  -9  -2   19.90    1.80
   5  -9  -2   18.00    1.80
   5  -9  -2   21.40    1.90
  -5  -9   2   24.80    1.80
  -5  -9   2   24.20    1.80
   5   9  -2   24.00    4.70
  -5   9   2   19.90    1.80
   5   9  -2   23.30    1.80
   5   9  -2   24.20    1.90
   3  -9  -2  113.39   11.50
  -3  -9   2  113.59    8.50
  -3  -9   2  122.69    8.50
   3  -9  -2  111.09    8.60
   3  -9  -2  109.49    8.50
  -3  -9   2  121.19    8.50
  -3  -9   2  110.79    8.50
   3  -9  -2  115.59    8.50
   3  -9  -2  107.39    8.50
   3   9  -2  124.89   11.20
   3   9  -2  122.59    8.50
  -3   9   2  106.69    8.50
   3   9  -2  113.49    8.60
  -1  -9   2  181.38   13.50
  -1  -9   2  187.08   13.60
   1  -9  -2  183.98   13.60
   1  -9  -2  191.28   13.60
  -1  -9   2  182.88   13.60
   1  -9  -2  182.28   13.60
   1  -9  -2  188.18   16.50
   1  -9  -2  183.88   13.60
  -1  -9   2  178.28   13.50
   1   9  -2  183.58   13.60
   1   9  -2  177.18   13.60
  -1   9   2  176.98   13.60
   1   9  -2  196.88   16.40
   1   9  -2  178.78   13.60
  -1  -9  -2  119.69    8.80
  -1  -9  -2  109.59    8.70
   1  -9   2  117.49    8.70
   1  -9   2  120.59    8.80
   1  -9   2  119.99    8.70
  -1  -9  -2  115.79    8.70
  -1  -9  -2  118.09    8.80
  -1  -9  -2  116.69    8.70
   1   9   2  111.79    8.70
  -1   9  -2  123.99    8.80
  -1   9  -2  118.99    8.80
  -1   9  -2  118.49   11.60
  -3  -9  -2    3.40    0.50
  -3  -9  -2    3.90    0.60
  -3  -9  -2    3.70    0.60
  -3  -9  -2    3.10    0.40
  -3  -9  -2    0.70    2.30
  -3  -9  -2    3.70    0.60
  -3   9  -2    2.50    0.50
  -3   9  -2    1.40    2.30
   3   9   2    2.10    0.50
  -3   9  -2    2.80    0.60
  -5  -9  -2    4.50    0.70
  -5  -9  -2    4.20    0.50
   5  -9   2    5.60    0.90
  -5  -9  -2    5.30    0.80
  -5  -9  -2    4.50    0.70
  -5  -9  -2    4.50    0.80
  -5   9  -2    5.60    1.00
  -5   9  -2    1.30    2.20
   5   9   2    4.70    0.80
   5   9   2    3.50    0.60
  -7  -9  -2   14.90    1.40
  -7  -9  -2   13.70    1.30
  -7  -9  -2   14.90    1.40
  -7  -9  -2   13.70    1.20
  -7  -9  -2   14.60    4.40
   7  -9   2   16.40    1.40
  -7  -9  -2   15.20    1.40
  -7  -9  -2   14.60    4.40
  -7   9  -2   18.20    1.60
   7   9   2   14.10    1.30
  -7   9  -2   23.90    4.90
   7   9   2   14.90    1.50
  -9  -9  -2   43.00    3.60
   9  -9   2   42.10    3.60
  -9  -9  -2   48.40    3.50
  -9  -9  -2   50.59    3.60
  -9  -9  -2   46.90    7.80
  -9  -9  -2   40.60    3.50
   9   9   2   45.40    3.70
  -9   9  -2   50.09    3.70
  -9   9  -2   63.09    8.90
   9   9   2   48.70    3.60
 -11  -9  -2    7.40    0.80
 -11  -9  -2    8.10    0.90
 -11  -9  -2    7.80    0.90
 -11  -9  -2    6.70    1.00
  11   9   2    7.60    1.20
 -11   9  -2    8.20    1.20
  11   9   2    7.40    0.90
 -13  -9  -2    2.10    0.40
 -13  -9  -2    1.80    0.40
 -13  -9  -2    1.70    0.40
 -13  -9  -2    1.60    0.50
  13   9   2    1.70    0.50
 -13   9  -2    0.70    0.90
  13   9   2    1.20    0.60
 -13   9  -2    1.00    0.60
 -15  -9  -2    7.10    0.60
 -15  -9  -2    7.10    0.70
 -15  -9  -2    7.30    0.90
  15  -9   2    7.10    0.80
  15   9   2    7.00    0.90
 -15   9  -2    7.10    1.30
 -15   9  -2    6.60    0.80
  15   9   2    7.30    0.80
 -18 -10   2   14.40    1.10
 -18 -10   2   13.50    1.20
 -18 -10   2   15.10    1.20
 -18  10   2   12.20    1.30
 -18  10   2   11.40    1.50
  18  10  -2   15.10    1.20
  18  10  -2   13.50    1.20
 -16 -10   2   19.10    1.50
 -16 -10   2   19.90    1.60
 -16 -10   2   19.10    1.50
  16  10  -2   17.00    1.70
 -16  10   2   16.30    1.70
 -16  10   2   15.50    2.00
  16  10  -2   20.80    1.60
  16  10  -2   17.70    1.70
 -14 -10   2   19.50    1.60
 -14 -10   2   20.00    1.60
 -14 -10   2   18.60    1.60
  14  10  -2   17.10    1.80
 -14  10   2   15.70    1.70
  14  10  -2   19.10    1.70
 -12 -10   2    4.80    0.70
 -12 -10   2    4.60    0.70
 -12 -10   2    4.70    0.80
 -12 -10   2    4.90    0.80
  12  10  -2    4.70    0.90
  12  10  -2    5.10    0.90
 -10 -10   2    8.20    1.00
 -10 -10   2    9.60    1.20
 -10 -10   2    9.10    1.00
 -10 -10   2    8.40    1.10
  10  10  -2   10.40    1.30
  10  10  -2   18.40    4.70
  10  10  -2    9.40    1.10
   8 -10  -2   48.40    3.80
  -8 -10   2   48.20    3.90
  -8 -10   2   46.50    3.80
  -8 -10   2   48.90    3.80
  -8 -10   2   47.30    3.80
   8 -10  -2   51.49    3.80
   8 -10  -2   52.19    3.90
   8  10  -2   54.99    8.20
  -8  10   2   54.09    3.90
   8  10  -2   50.09    3.90
   8  10  -2   49.20    3.80
  -6 -10   2   14.90    1.40
  -6 -10   2   15.30    1.30
  -6 -10   2   14.70    1.50
  -6 -10   2   15.50    1.30
   6  10  -2   13.40    1.30
   6  10  -2   16.00    4.00
   6  10  -2   14.10    1.50
  -4 -10   2   18.70    1.70
  -4 -10   2   17.60    1.50
   4 -10  -2   16.30    1.70
   4 -10  -2   17.20    1.60
  -4 -10   2   18.40    1.50
   4 -10  -2   17.00    1.50
  -4 -10   2   18.40    1.50
   4 -10  -2   16.30    1.50
  -4  10   2   18.10    1.50
  -4  10   2   16.70    1.40
   4  10  -2   16.30    1.50
   4  10  -2   18.30    1.60
   4  10  -2   18.90    4.10
   4  10  -2   19.00    1.60
  -2 -10   2   20.00    1.80
  -2 -10   2   19.80    1.60
  -2 -10   2   17.70    1.60
  -2 -10   2   18.10    1.60
   2  10  -2   20.60    1.70
   2  10  -2   21.70    1.70
   2  10  -2   23.10    4.70
   2  10  -2   17.90    1.60
   0 -10   2   11.00    1.00
   0 -10  -2    7.60    1.00
   0 -10  -2    7.50    3.30
   0 -10   2   11.60    1.20
   0 -10  -2    8.40    1.00
   0 -10   2   11.00    0.90
   0 -10  -2    7.70    1.20
   0  10  -2   10.40    1.10
   0  10  -2    9.10    1.00
   0  10   2    9.10    1.00
   0  10  -2    8.90    3.60
  -2 -10  -2   17.50    1.40
  -2 -10  -2   15.10    1.50
  -2 -10  -2   16.20    3.90
  -2 -10  -2   14.80    1.30
  -2 -10  -2   17.00    1.60
  -2 -10  -2   16.50    1.50
   2  10   2   18.50    1.50
  -4 -10  -2   47.00    3.70
  -4 -10  -2   52.49    3.90
  -4 -10  -2   52.69    3.80
  -4 -10  -2   47.60    7.00
  -4 -10  -2   53.09    3.90
   4  10   2   51.29    3.90
   4  10   2   45.90    3.80
  -6 -10  -2   93.09    7.00
  -6 -10  -2   91.29    6.90
  -6 -10  -2   92.79   10.50
  -6 -10  -2   97.09    7.10
  -6 -10  -2   95.99    7.00
  -6 -10  -2   96.89    7.00
  -6  10  -2   86.39   11.20
   6  10   2   91.29    7.00
   6  10   2   93.69    7.10
  -8 -10  -2   28.70    2.20
   8 -10   2   22.30    2.10
  -8 -10  -2   27.00    2.10
  -8 -10  -2   23.90    5.60
  -8 -10  -2   28.50    2.20
  -8 -10  -2   26.60    2.10
  -8 -10  -2   27.70    2.20
   8  10   2   25.90    2.10
  -8  10  -2   42.50   12.30
   8  10   2   29.30    2.30
  -8  10  -2   23.10    2.30
 -10 -10  -2   15.30    1.40
 -10 -10  -2   14.10    1.20
 -10 -10  -2   14.80    1.30
 -10 -10  -2   14.30    1.40
 -10  10  -2   15.60    1.60
  10  10   2   15.00    1.60
  10  10   2   14.60    1.40
  12 -10   2   12.20    1.20
 -12 -10  -2   14.00    1.10
 -12 -10  -2   13.20    1.20
 -12 -10  -2   13.40    1.10
 -12 -10  -2   13.70    1.30
  12  10   2   13.60    1.20
  12  10   2   13.30    1.40
 -12  10  -2   11.50    1.40
 -12  10  -2   11.40    1.70
  14 -10   2    0.30    0.30
 -14 -10  -2    0.70    0.30
 -14 -10  -2    0.90    0.40
 -14  10  -2    0.40    0.40
  14  10   2    0.80    0.50
 -14  10  -2    0.50    0.70
  14  10   2    0.60    0.30
 -17 -11   2    4.80    0.50
 -17 -11   2    4.10    0.50
 -17 -11   2    5.90    0.60
  17  11  -2    4.70    0.70
  17  11  -2    5.90    0.60
 -17  11   2    4.30    0.80
 -15 -11   2   -0.10    0.40
 -15 -11   2    0.20    0.40
 -15 -11   2    0.20    0.30
  15  11  -2   -0.10    0.50
  15  11  -2    0.70    0.40
  15  11  -2    0.50    0.50
 -15  11   2    0.30    0.80
 -15  11   2    0.40    0.50
  13 -11  -2    4.40    0.70
 -13 -11   2    3.70    0.60
 -13 -11   2    3.90    0.60
 -13 -11   2    3.40    0.50
 -13 -11   2    3.80    0.60
  13  11  -2    3.00    0.60
  13  11  -2    3.20    0.70
  13  11  -2    2.60    0.80
 -13  11   2    4.60    0.70
 -11 -11   2   15.20    1.50
 -11 -11   2   19.20    1.60
 -11 -11   2   15.40    1.60
 -11 -11   2   17.90    1.50
  11  11  -2   18.20    1.50
  11  11  -2   15.90    1.70
   9 -11  -2   57.69    4.30
  -9 -11   2   52.49    4.20
   9 -11  -2   63.69    4.20
  -9 -11   2   56.59    4.30
  -9 -11   2   47.50    4.30
   9  11  -2   50.39    4.40
  -9  11   2   60.89    4.30
   9  11  -2   56.19    4.30
  -7 -11   2   29.30    2.50
  -7 -11   2   29.20    2.40
   7 -11  -2   27.70    2.40
   7 -11  -2   32.80    2.40
  -7 -11   2   31.70    2.40
   7 -11  -2   30.10    2.50
  -7 -11   2   28.90    2.40
   7  11  -2   32.00    2.40
   7  11  -2   28.60    2.50
   7  11  -2   30.40    2.50
  -7  11   2   30.00    2.50
   5 -11  -2    2.70    0.70
   5 -11  -2    3.60    0.60
  -5 -11   2    2.70    0.50
  -5 -11   2    2.50    0.60
  -5 -11   2    2.90    0.70
  -5 -11   2    2.90    0.50
   5 -11  -2    3.00    0.60
   5  11  -2    3.20    4.00
   5  11  -2    4.40    0.70
   5  11  -2    4.70    0.80
   5  11  -2    4.90    0.70
  -3 -11   2    3.80    0.60
  -3 -11   2    3.60    0.70
  -3 -11   2    5.30    0.80
  -3 -11   2    5.00    0.70
   3  11  -2    4.90    0.80
   3  11  -2    4.60    0.80
   3  11  -2   12.00    4.20
   3  11  -2    5.60    0.70
   1 -11  -2   17.30    1.50
   1 -11  -2   15.30    1.50
   1 -11  -2   16.90    1.70
   1 -11  -2   15.60    1.50
  -1  11   2   18.20    1.50
   1  11  -2   27.50    9.40
  -1  11   2   16.50    1.50
  -1 -11  -2    4.00    0.70
  -1 -11  -2    5.10    0.80
  -1 -11  -2    4.20    0.80
  -1 -11  -2    4.60    0.80
   1 -11   2    4.50    0.70
   1 -11   2    4.20    0.80
   1  11   2    3.50    0.70
  -1  11  -2    5.40    0.70
  -1  11  -2    4.70    0.80
  -3 -11  -2   11.80    1.20
  -3 -11  -2   14.30    3.90
  -3 -11  -2   11.20    1.20
  -3 -11  -2   11.30    1.30
  -3 -11  -2   10.00    1.10
   3  11   2   12.20    1.20
  -5 -11  -2    2.90    0.50
  -5 -11  -2    2.60    0.60
   5 -11   2    2.00    0.70
  -5 -11  -2    2.70    0.60
  -5 -11  -2    5.90    3.30
  -5 -11  -2    1.90    0.60
   5  11   2    3.30    0.50
   5  11   2    4.10    0.70
  -7 -11  -2   51.29    4.00
   7 -11   2   54.69    4.00
  -7 -11  -2   49.90    4.00
  -7 -11  -2   49.20    4.00
  -7 -11  -2   53.69    4.00
   7  11   2   52.39    4.10
  -7  11  -2   55.09    4.10
   7  11   2   51.99    4.00
  -9 -11  -2   31.50    2.50
  -9 -11  -2   30.70    2.60
  -9 -11  -2   33.90    2.60
   9  11   2   34.70    2.60
   9  11   2   31.10    2.70
  -9  11  -2   35.70    2.70
  11 -11   2   12.90    1.10
 -11 -11  -2   11.50    1.20
 -11 -11  -2   13.30    1.20
 -11  11  -2   12.40    1.60
  11  11   2   12.50    1.30
  11  11   2   13.30    1.10
 -11  11  -2   12.50    1.30
 -13 -11  -2    3.50    0.50
 -13 -11  -2    2.60    0.50
 -13  11  -2    3.60    0.60
 -13  11  -2    3.60    0.80
  13  11   2    3.20    0.60
  13  11   2    3.00    0.50
 -14 -12   2    1.00    0.30
 -14 -12   2    1.00    0.20
 -14 -12   2    0.90    0.40
 -14  12   2    1.20    0.50
  14  12  -2    1.30    0.40
  14  12  -2    1.10    0.50
  14  12  -2    0.90    0.50
 -14  12   2    1.10    0.70
 -12 -12   2    1.70    0.40
 -12 -12   2    2.00    0.40
 -12 -12   2    1.60    0.30
 -12 -12   2    1.60    0.50
  12  12  -2    2.50    0.50
  12  12  -2    2.50    0.70
 -12  12   2    2.60    0.60
  12  12  -2    1.90    0.60
 -10 -12   2   11.40    1.20
 -10 -12   2   10.80    1.00
 -10 -12   2   10.40    1.00
 -10 -12   2   11.00    1.10
  10  12  -2   11.10    1.10
  10  12  -2    9.70    1.30
  10  12  -2   10.60    1.30
  -8 -12   2   10.40    1.10
  -8 -12   2    9.50    1.20
   8 -12  -2   10.00    1.20
  -8 -12   2    9.10    0.90
   8 -12  -2   10.10    1.00
  -8 -12   2   10.00    0.90
   8  12  -2    9.20    1.20
   8  12  -2    9.00    1.00
   8  12  -2    8.50    1.20
  -8  12   2    8.80    1.10
  -6 -12   2    3.90    0.60
  -6 -12   2    3.60    0.70
  -6 -12   2    3.60    0.50
   6 -12  -2    2.40    0.50
   6 -12  -2    2.50    0.60
  -6 -12   2    3.50    0.50
   6 -12  -2    2.50    0.70
   6  12  -2    2.50    0.70
   6  12  -2    2.40    0.50
   6  12  -2    2.80    0.70
  -6  12   2    2.60    0.60
  -4 -12   2    3.50    0.60
  -4 -12   2    3.60    0.70
   4 -12  -2    3.80    0.60
  -4 -12   2    3.10    0.60
   4 -12  -2    2.80    0.70
   4 -12  -2    3.00    0.60
  -4 -12   2    3.50    0.50
   4  12  -2    3.20    0.70
  -4  12   2    4.60    0.70
   4  12  -2    3.00    0.70
  -2 -12   2   34.80    3.10
   2 -12  -2   47.20    3.20
   2 -12  -2   45.40    3.30
   2 -12  -2   44.90    3.20
  -2 -12   2   35.10    3.30
  -2  12   2   42.80    3.10
   2  12  -2   36.40    3.30
  -2  12   2   43.80    3.20
   2  12  -2   35.80    3.20
   0 -12  -2    9.00    1.10
   0 -12   2   11.70    1.00
   0 -12  -2    9.50    1.20
   0 -12  -2    9.50    1.10
   0 -12   2   12.00    1.30
   0 -12  -2    9.20    1.10
   0  12  -2    9.90    1.30
   0  12   2    9.40    1.10
   0  12  -2   11.10    1.10
   0  12   2    9.20    1.10
  -2 -12  -2    1.10    0.50
   2 -12   2    0.90    0.60
  -2 -12  -2    0.90    0.50
  -2 -12  -2    0.50    0.50
  -2 -12  -2    1.30    0.60
   2 -12   2    0.90    0.40
  -2  12  -2    0.90    0.60
   2  12   2    0.90    0.50
   4 -12   2    2.00    0.70
  -4 -12  -2    3.00    0.60
  -4 -12  -2    2.60    0.60
  -4 -12  -2    3.10    0.60
  -4 -12  -2    3.10    0.50
  -4  12  -2    2.20    0.70
   4  12   2    2.00    0.60
  -6 -12  -2    3.90    0.60
  -6 -12  -2    4.10    0.70
  -6 -12  -2    4.30    0.50
  -6 -12  -2    3.90    0.70
   6  12   2    3.60    0.70
   8 -12   2    0.70    0.30
  -8 -12  -2    1.20    0.30
  -8 -12  -2    1.10    0.40
  -8 -12  -2    0.60    0.50
  -8 -12  -2    0.80    0.40
   8  12   2    0.50    0.50
  -8  12  -2    0.20    0.50
   8  12   2    0.70    0.30
 -10 -12  -2    2.30    0.50
 -10 -12  -2    1.60    0.40
 -10  12  -2    2.40    0.50
  10  12   2    2.00    0.30
  10  12   2    2.20    0.50
 -13 -13   2    3.50    0.50
 -13  13   2    3.70    0.80
  13  13  -2    3.10    0.50
  13  13  -2    4.20    0.70
 -11 -13   2    6.30    0.70
 -11 -13   2    7.20    0.80
 -11  13   2    4.30    0.80
  11  13  -2    6.60    0.90
  11  13  -2    6.00    0.90
  11  13  -2    7.70    0.70
   9 -13  -2    9.50    1.10
  -9 -13   2   10.20    1.10
  -9 -13   2   11.30    1.10
  -9  13   2   11.30    1.10
   9  13  -2   10.30    1.20
   9  13  -2   11.50    1.00
   9  13  -2    9.40    1.10
  -7 -13   2    5.60    0.80
  -7 -13   2    5.50    1.00
   7 -13  -2    7.40    1.00
   7 -13  -2    7.20    0.80
   7  13  -2    5.30    1.00
  -7  13   2    7.50    0.90
   7  13  -2    4.50    0.80
  -5 -13   2   23.80    2.00
  -5 -13   2   22.30    2.20
   5 -13  -2   27.00    2.20
   5 -13  -2   27.60    2.00
  -5  13   2   28.50    2.10
   5  13  -2   22.30    2.10
   5  13  -2   23.40    2.10
   3 -13  -2   39.70    3.40
  -3 -13   2   45.60    3.40
   3 -13  -2   44.60    3.30
   3 -13  -2   38.30    3.30
  -3 -13   2   45.90    3.30
   3  13  -2   43.50    3.40
   3  13  -2   42.20    3.30
  -3  13   2   42.70    3.40
   1 -13  -2    8.20    0.90
  -1 -13   2    6.50    1.10
   1 -13  -2    6.20    1.00
   1 -13  -2    5.70    0.80
  -1 -13   2    7.60    0.80
  -1  13   2    7.90    1.00
   1  13  -2    5.30    0.90
   1  13  -2    6.10    1.10
  -1 -13  -2   10.70    1.20
  -1 -13  -2   10.40    1.10
   1 -13   2    8.30    1.20
  -1 -13  -2   10.30    1.00
   1 -13   2   11.10    0.90
   1  13   2   11.70    1.10
   1  13   2    9.50    1.00
  -1  13  -2    8.60    1.20
  -3 -13  -2    2.20    0.50
  -3 -13  -2    2.20    0.50
  -3 -13  -2    1.80    0.60
   3 -13   2    1.60    0.60
   3  13   2    1.20    0.50
  -3  13  -2    1.60    0.60
   3  13   2    0.80    0.50
  -5 -13  -2    1.20    0.50
   5 -13   2    1.70    0.50
  -5 -13  -2    1.50    0.50
  -5 -13  -2    0.90    0.50
  -5  13  -2    2.20    0.60
   5  13   2    1.10    0.50
   5  13   2    0.90    0.50
  -7 -13  -2   14.00    1.30
  -7 -13  -2   13.30    1.30
  -7 -13  -2   13.10    1.20
   7 -13   2   16.40    1.20
  -7  13  -2   16.50    1.40
   7  13   2   15.20    1.40
   7  13   2   14.30    1.40
  -9 -13  -2    5.70    0.70
  -9 -13  -2    7.50    0.70
   9  13   2    5.60    0.80
   9  13   2    6.00    0.80
 -10 -14   2   16.20    1.30
  -8 -14   2    5.20    0.60
   8 -14  -2    4.30    0.70
  -8 -14   2    5.00    0.70
   8  14  -2    5.00    0.70
  -8  14   2    4.60    0.70
   8  14  -2    5.50    0.80
  -6 -14   2    0.30    0.50
   6 -14  -2    0.30    0.50
  -6 -14   2    0.30    0.40
   6 -14  -2    0.30    0.30
   6  14  -2    0.70    0.40
   6  14  -2    0.50    0.50
  -6  14   2    0.20    0.40
  -4 -14   2    0.30    0.30
   4 -14  -2    0.20    0.50
   4 -14  -2    0.30    0.40
  -4 -14   2    0.40    0.50
  -4  14   2    0.50    0.40
   4  14  -2    0.40    0.50
   4  14  -2    0.00    0.40
   2 -14  -2   11.00    1.20
   2 -14  -2   12.30    1.10
   2 -14  -2   11.70    1.10
  -2 -14   2   11.90    1.30
  -2 -14   2   13.50    1.10
  -2  14   2   12.30    1.20
   2  14  -2   11.60    1.20
   2  14  -2   12.80    1.20
   0 -14   2    7.70    1.00
   0 -14  -2    9.00    0.90
   0 -14  -2    7.80    1.00
   0 -14  -2   10.30    0.90
   0 -14   2    8.80    0.80
   0  14  -2    8.50    1.10
   0  14   2    8.90    1.00
  -2 -14  -2    0.70    0.40
   2 -14   2    1.30    0.50
  -2 -14  -2    0.80    0.50
  -2 -14  -2    0.90    0.40
  -2  14  -2    1.30    0.50
   2  14   2    1.00    0.40
  -4 -14  -2    0.10    0.30
  -4 -14  -2   -0.20    0.40
  -4 -14  -2    0.10    0.30
   4 -14   2    0.20    0.40
   4  14   2    0.30    0.30
   4  14   2    0.40    0.40
  -4  14  -2   -0.10    0.40
  -6 -14  -2   -0.40    0.20
  -6 -14  -2    0.10    0.30
   6 -14   2    0.50    0.20
   6  14   2    0.10    0.30
  -6  14  -2    0.20    0.40
   6  14   2    0.10    0.30
  -3 -15   2    7.80    0.70
  -3 -15   2    7.90    0.90
   3 -15  -2    8.80    0.70
   3 -15  -2    7.30    0.80
   3  15  -2    8.30    0.90
  -3  15   2    8.00    0.80
   1 -15  -2    1.10    0.40
   1 -15  -2    1.80    0.30
  -1 -15   2    0.80    0.40
   1  15  -2    1.20    0.40
  -1  15   2    1.60    0.40
  24   0  -3    0.00    0.40
 -24   0   3   -0.30    0.30
 -24   0   3    0.10    0.40
  22   0  -3    0.20    0.40
 -22   0   3    0.20    0.60
 -22   0   3    0.50    0.40
  22   0  -3   -0.40    0.50
 -20   0   3    0.40    0.50
 -20   0   3    0.30    0.50
 -20   0   3    0.60    0.60
 -20   0   3    3.40    3.00
  20   0  -3    0.50    0.60
  20   0  -3    0.70    0.50
 -18   0   3    1.50    0.90
 -18   0   3    1.90    0.60
  18   0  -3    2.00    0.60
 -18   0   3    2.50    0.60
 -18   0   3    1.30    0.60
  18   0  -3    2.50    0.60
 -16   0   3    0.10    0.40
  16   0  -3    0.10    0.40
  16   0  -3    0.00    0.40
 -16   0   3    2.80    2.40
 -16   0   3   -0.10    0.70
 -16   0   3    0.10    0.50
 -16   0   3    0.30    0.40
 -14   0   3    1.60    0.70
  14   0  -3    2.50    0.50
 -14   0   3    1.50    1.70
  14   0  -3    2.50    0.40
 -14   0   3    2.40    0.50
 -14   0   3    2.50    0.50
  12   0  -3   -0.10   12.20
 -12   0   3    7.50    2.50
 -12   0   3    7.90    0.80
  12   0  -3    8.00    0.80
  12   0  -3    6.90    8.30
 -12   0   3    6.90    1.00
 -10   0   3    0.00    1.10
  10   0  -3    0.00    7.00
  -8   0   3   15.80    6.30
   8   0  -3   12.80    5.80
   6   0  -3    0.60    2.30
  -6   0   3   -3.10    1.90
  -6   0   3    0.50    0.50
  -4   0   3    9.60    1.20
  -4   0   3    8.40    1.10
   4   0  -3    7.40    1.10
   4   0  -3    9.50    3.60
  -4   0   3    9.40    3.60
   4   0  -3    8.30    1.10
   2   0  -3   11.30    3.80
  -2   0   3    1.30    1.70
   0   0   3    2.00    2.60
   0   0  -3    4.00    3.50
  -2   0  -3    4.90    3.40
   2   0   3    3.20    4.40
  -4   0  -3    2.60    5.80
   4   0   3    2.10    0.40
   4   0   3   -3.40    3.50
  -6   0  -3    3.30    1.60
  -6   0  -3    5.20    0.50
   6   0   3   -7.80   10.50
   6   0   3    2.70    8.90
  -6   0  -3    4.90    0.80
   6   0   3    4.90    0.60
   8   0   3   22.00   17.60
 -10   0  -3    0.50    0.40
 -10   0  -3    0.70    1.70
  10   0   3    0.40    0.40
 -10   0  -3    1.90    0.80
  10   0   3    0.20    0.30
  10   0   3    0.40    0.40
 -10   0  -3    0.60    0.30
 -12   0  -3    1.10    2.00
  12   0   3    2.20    0.60
 -12   0  -3    1.10    2.10
  12   0   3    1.90    0.60
  12   0   3    2.30    0.60
 -12   0  -3    2.50    0.60
 -12   0  -3    1.30    0.90
  14   0   3    0.90    0.60
 -14   0  -3   -3.10    2.10
 -14   0  -3    0.10    0.80
  14   0   3    0.60    0.50
  14   0   3    0.40    0.50
 -14   0  -3    0.80    0.50
  16   0   3    0.10    0.50
 -16   0  -3    0.20    0.40
  16   0   3    0.10    0.50
 -16   0  -3    0.30    0.50
 -18   0  -3   -0.10    0.40
 -18   0  -3    0.10    0.40
  18   0   3    0.20    0.40
  18   0   3    0.20    0.40
 -23  -1   3    7.60    0.90
  23  -1  -3    6.80    0.90
 -23  -1   3    7.90    0.90
  23   1  -3    7.10    0.80
  23   1  -3    5.90    0.90
 -23   1   3    8.50    1.00
 -23   1   3    8.30    0.90
  21  -1  -3   19.10    1.90
  21  -1  -3   18.10    1.70
 -21  -1   3   22.40    1.80
 -21   1   3   19.90    1.80
 -21   1   3   21.10    1.90
  21   1  -3   23.50    1.80
 -21   1   3   18.90    1.80
  21   1  -3   21.90    1.90
 -19  -1   3  158.88   12.10
  19  -1  -3  172.28   12.10
  19  -1  -3  171.48   12.00
 -19  -1   3  144.59   16.00
 -19  -1   3  152.88   12.10
 -19  -1   3  150.48   12.10
 -19   1   3  169.58   12.10
 -19   1   3  173.38   12.10
 -19   1   3  164.68   12.10
 -19   1   3  160.18   16.30
  19   1  -3  160.08   12.10
 -19   1   3  166.08   12.40
  19   1  -3  156.58   12.10
 -17  -1   3   11.70    1.30
 -17  -1   3    9.90    1.20
 -17  -1   3   12.00    1.70
 -17  -1   3    9.90    3.90
 -17  -1   3    9.40    1.20
  17  -1  -3   14.10    1.20
  17   1  -3   11.60    1.30
 -17   1   3   14.20    1.20
 -17   1   3   15.60    1.80
  17   1  -3    9.90    1.20
 -17   1   3   14.70    4.30
 -15  -1   3  211.58   14.40
  15  -1  -3  166.88   14.30
 -15  -1   3  204.98   14.40
 -15  -1   3  215.68   14.60
 -15  -1   3  211.18   14.40
 -15  -1   3  196.98   17.60
  15  -1  -3  178.28   14.30
  15   1  -3  212.28   14.40
 -15   1   3  181.88   14.60
  15   1  -3  210.48   14.30
  15   1  -3  197.68   14.40
 -15   1   3  174.38   17.30
 -15   1   3  179.78   14.40
 -15   1   3  166.18   14.30
 -13  -1   3  218.18   15.90
 -13  -1   3  234.08   16.00
  13  -1  -3  202.68   15.90
 -13  -1   3  235.28   18.60
  13  -1  -3  198.48   15.90
 -13  -1   3  216.78   16.10
 -13   1   3  205.68   16.10
  13   1  -3  230.98   15.90
  13   1  -3  208.38   15.90
  13   1  -3  225.18   15.90
 -13   1   3  201.88   15.90
  11  -1  -3  185.78   27.50
  11  -1  -3  165.18   25.50
 -11  -1   3  142.89   10.60
 -11  -1   3  136.69   10.70
 -11  -1   3  147.69   12.50
 -11   1   3  140.49   12.40
  11   1  -3  129.89   10.60
 -11   1   3  149.29   10.70
  11   1  -3  127.69   27.90
 -11   1   3  149.39   10.60
  -9  -1   3  915.91   69.19
   9  -1  -3  937.11   82.89
   9  -1  -3  817.32   81.59
  -9  -1   3 1037.00   85.19
  -9  -1   3 1000.90   70.69
   9   1  -3 1002.30   85.89
  -9   1   3  904.91   70.49
  -7  -1   3  355.36   34.20
   7  -1  -3  325.57   31.90
   7   1  -3  364.46   34.90
  -7   1   3  268.17   30.60
  -7   1   3  316.57   24.50
  -5  -1   3  886.01   69.69
  -5  -1   3  890.91   69.29
   5  -1  -3  944.31   69.39
   5  -1  -3  965.50   74.59
  -5  -1   3  895.31   76.99
   5  -1  -3 1021.90   69.39
   5  -1  -3 1007.50   69.69
   5   1  -3  857.71   76.99
  -5   1   3 1001.10   74.59
  -5   1   3  966.60   69.59
   5   1  -3  895.11   69.69
   3  -1  -3 1834.22  141.79
   3  -1  -3 1857.71  138.69
  -3  -1   3 1851.11  146.09
   3  -1  -3 1810.72  138.69
  -3  -1   3 1863.61  139.29
  -3   1   3 1984.30  138.89
   3   1  -3 1875.01  146.09
   3   1  -3 1929.61  139.19
  -3   1   3 1996.30  142.09
  -1  -1   3 3379.46  240.18
   1  -1  -3 3090.99  231.68
   1  -1  -3 3064.29  231.68
   1  -1  -3 3076.69  236.88
  -1   1   3 3190.78  236.48
   1   1  -3 3132.29  239.38
   1  -1   3   68.39   12.60
  -1  -1  -3   82.19   12.60
  -1  -1  -3   72.99    6.00
  -1   1  -3   51.89   11.60
   1   1   3   89.39   12.30
   3  -1   3  236.28   28.40
  -3  -1  -3  186.58   16.00
  -3   1  -3  235.08   28.60
   3   1   3  198.98   25.80
  -5  -1  -3 1626.54  123.99
   5  -1   3 1715.53  144.69
  -5   1  -3 1753.12  145.69
   5   1   3 1605.24  142.19
  -5   1  -3 1733.43  124.39
   5   1   3 1596.04  141.39
  -7  -1  -3  118.59    9.20
  -7  -1  -3  122.09    9.40
  -7  -1  -3  124.79   11.10
   7  -1   3  132.29    9.30
   7  -1   3  203.08   36.10
   7  -1   3   82.89   23.40
   7  -1   3  115.69    9.20
   7   1   3  123.89   28.20
  -7   1  -3  134.19    9.40
   7   1   3  145.39   30.50
  -7   1  -3  126.19    9.20
   7   1   3  111.69    9.30
  -7   1  -3  142.09   11.60
  -9  -1  -3   35.80    5.10
  -9  -1  -3   33.70    3.00
  -9  -1  -3   35.50    2.70
   9  -1   3   38.00    2.70
   9  -1   3   35.00    2.70
   9   1   3   36.30    2.80
  -9   1  -3   33.70    5.10
  -9   1  -3   30.70    2.70
  -9   1  -3   32.30    3.00
  -9   1  -3   31.80    2.70
   9   1   3   35.90    2.70
   9   1   3   41.00    2.70
 -11  -1  -3    7.60    0.90
 -11  -1  -3    6.70    2.80
  11  -1   3    6.70    0.90
  11  -1   3    5.60    0.90
  11  -1   3    5.40    0.80
 -11  -1  -3    9.10    1.40
 -11   1  -3    5.00    0.90
 -11   1  -3    6.70    1.40
  11   1   3    8.80    1.00
 -11   1  -3    5.80    0.80
  11   1   3    7.30    0.90
  11   1   3    8.00    0.80
 -13  -1  -3    2.40    2.60
  13  -1   3    5.10    0.90
  13  -1   3    4.00    0.80
  13  -1   3    5.10    0.80
  13   1   3    5.10    0.90
 -13   1  -3    0.90    2.40
  13   1   3    5.00    0.90
  13   1   3    6.20    0.90
 -15  -1  -3  126.79   13.00
 -15  -1  -3  144.49    9.90
 -15  -1  -3  134.09    9.90
  15  -1   3  133.69    9.90
  15  -1   3  134.89    9.90
  15   1   3  140.19    9.90
 -15   1  -3  118.19   10.20
 -15   1  -3  130.79    9.90
  15   1   3  132.89    9.90
  15   1   3  132.99    9.90
 -15   1  -3  119.39   13.40
  17  -1   3   37.30    3.10
 -17  -1  -3   41.40    3.10
 -17  -1  -3   43.10    3.10
  17  -1   3   34.50    3.10
 -17   1  -3   34.90    3.10
 -17   1  -3   38.90    3.10
  17   1   3   43.50    3.10
  17   1   3   44.10    3.10
  19  -1   3   14.00    1.20
 -19  -1  -3   14.10    1.10
  19  -1   3   13.30    1.20
 -19  -1  -3   13.60    1.20
 -19  -1  -3   15.00    1.20
  19   1   3   14.40    1.20
 -19   1  -3   12.00    1.10
 -19   1  -3   13.00    1.20
 -19   1  -3   13.70    1.20
  19   1   3   14.90    1.20
 -24  -2   3    0.30    0.30
 -24  -2   3    0.30    0.40
  24  -2  -3    0.50    0.40
 -24   2   3    0.30    0.40
  24   2  -3    0.30    0.40
  24   2  -3    0.30    0.30
 -22  -2   3   22.30    1.80
  22  -2  -3   20.30    1.80
 -22  -2   3   22.40    1.80
 -22   2   3   17.40    1.80
 -22   2   3   19.30    1.70
  22   2  -3   22.90    1.80
  22   2  -3   21.70    1.80
 -22   2   3   21.50    1.90
 -20  -2   3    2.10    0.60
 -20  -2   3    0.80    3.00
  20  -2  -3    1.10    0.60
 -20  -2   3    2.20    0.60
  20  -2  -3    1.20    0.40
 -20   2   3   -3.50    3.20
  20   2  -3    1.30    0.50
 -20   2   3    1.30    0.70
 -20   2   3    1.00    0.50
  20   2  -3    0.40    2.50
  20   2  -3    1.60    0.60
 -20   2   3    1.00    0.60
 -20   2   3    0.90    1.00
 -18  -2   3   35.20    3.00
 -18  -2   3   37.50    3.10
 -18  -2   3   35.50    6.70
 -18  -2   3   40.20    3.10
  18   2  -3   38.80    3.10
  18   2  -3   37.60    3.10
 -18   2   3   57.69    7.60
  16  -2  -3   43.90    3.00
 -16  -2   3   31.50    2.90
 -16  -2   3   24.70    5.90
 -16  -2   3   33.30    2.90
 -16  -2   3   34.10    2.90
  16  -2  -3   43.00    2.90
 -16   2   3   41.20    2.90
 -16   2   3   38.80    3.30
  16   2  -3   31.90    2.90
 -16   2   3   41.00    6.40
 -16   2   3   43.40    3.00
  16   2  -3   32.50    3.00
  16   2  -3   36.90    2.90
 -14  -2   3   36.20    2.80
 -14  -2   3   34.00    2.80
 -14  -2   3   35.00    2.80
 -14  -2   3   36.20    5.70
  14   2  -3   38.00    2.80
  14   2  -3   36.10    2.80
  14   2  -3   35.30    2.80
  12  -2  -3    9.20    0.90
 -12  -2   3    8.50    1.10
  12  -2  -3   -0.20   11.10
 -12  -2   3   10.10    0.90
 -12  -2   3   10.10    0.90
  12   2  -3   11.30    0.90
  12   2  -3    9.90    0.90
  12   2  -3   11.10    0.90
  12   2  -3    1.50   14.20
 -12   2   3    9.80    1.00
 -10  -2   3  652.73   69.29
 -10  -2   3  715.73   54.09
  10  -2  -3  877.01   71.39
 -10  -2   3  655.03   52.29
  10  -2  -3  799.02   69.19
 -10   2   3  803.22   52.29
  10   2  -3  582.74   69.09
  10   2  -3  645.24   52.29
  -8  -2   3  215.18   18.10
  -8  -2   3  221.48   19.20
  -8  -2   3  260.17   30.30
   8  -2  -3  284.67   28.70
  -8   2   3  265.97   19.20
   8   2  -3  305.27   37.50
  -6  -2   3  366.56   36.40
  -6  -2   3  362.06   26.80
   6  -2  -3  308.67   26.20
   6   2  -3  364.06   26.80
   6   2  -3  383.06   37.20
   4  -2  -3 2472.15  170.78
   4  -2  -3 2125.79  170.68
  -4  -2   3 2327.27  178.58
  -4   2   3 2211.78  168.58
   4   2  -3 2300.47  178.38
   4   2  -3 2335.17  169.08
  -2  -2   3 2236.08  170.18
   2   2  -3 2139.09  169.28
   2   2  -3 2169.58  160.78
   0  -2  -3  173.98   13.90
   0  -2  -3  164.18   13.20
   0  -2   3  193.08   22.40
   0   2   3  151.58   17.40
   0   2   3  161.48   17.70
   0   2  -3  214.88   23.60
   0   2  -3  196.98   13.90
  -2  -2  -3  236.98   17.60
  -2  -2  -3  242.18   18.20
   2   2   3  201.48   24.80
   2   2   3  218.98   26.30
  -4  -2  -3    5.10    1.40
  -4  -2  -3    5.40    0.60
   4  -2   3    7.00    5.70
   4   2   3    1.50    5.30
   4   2   3    3.80    0.50
   4   2   3    2.60    6.20
  -4   2  -3   19.30    9.40
   6  -2   3  221.38   16.30
   6  -2   3  207.08   33.80
  -6  -2  -3  247.68   16.40
  -6  -2  -3  247.08   18.00
   6   2   3  230.98   16.30
  -6   2  -3  187.38   17.90
  -6   2  -3  215.68   35.40
   6   2   3  230.88   34.60
  -6   2  -3  186.98   16.30
   6   2   3  232.08   34.50
  -8  -2  -3   88.69    6.70
  -8  -2  -3   91.79    6.50
   8  -2   3   77.19    6.50
   8  -2   3   90.39    6.50
  -8  -2  -3   98.69    8.90
   8  -2   3   70.99   28.50
   8   2   3   92.99    6.50
  -8   2  -3   78.99    6.70
   8   2   3   89.89    6.60
  -8   2  -3   87.69    9.10
  -8   2  -3   88.29    6.50
  -8   2  -3   82.69    6.50
 -10  -2  -3   49.30    4.30
  10  -2   3   61.39    4.00
  10  -2   3   60.89    4.00
 -10  -2  -3   43.90    4.00
 -10   2  -3   58.69    4.30
 -10   2  -3   50.69    6.80
  10   2   3   47.20    4.00
  10   2   3   47.40    4.10
 -10   2  -3   56.39    4.10
  10   2   3   44.70    4.00
 -10   2  -3   59.69    4.10
  12  -2   3   85.39    6.00
 -12  -2  -3   61.59    8.50
  12  -2   3   82.29    5.90
 -12   2  -3   88.99    9.60
  12   2   3   62.99    6.00
 -12   2  -3   85.29    6.30
 -12   2  -3   84.49    6.00
 -14  -2  -3    3.80    0.70
 -14  -2  -3    3.50    3.10
 -14  -2  -3    7.20    2.90
 -14  -2  -3    4.50    0.80
  14   2   3    4.00    0.80
  14   2   3    4.20    0.80
  14   2   3    4.30    0.70
 -14   2  -3    7.80    3.50
 -14   2  -3    6.80    1.30
 -16  -2  -3    2.70    0.50
  16  -2   3    1.80    0.60
  16  -2   3    1.80    0.60
 -16  -2  -3    3.50    0.70
  16   2   3    2.60    0.50
  16   2   3    2.80    0.60
 -16   2  -3    1.80    0.60
 -16   2  -3    0.90    1.00
  16   2   3    2.60    0.60
  18  -2   3    1.80    0.50
 -18  -2  -3    2.70    0.50
 -18  -2  -3    2.90    0.50
  18  -2   3    2.30    0.50
  18   2   3    3.40    0.50
 -18   2  -3    1.70    0.50
 -18   2  -3    2.30    0.50
  18   2   3    3.00    0.60
 -23  -3   3   10.30    1.00
 -23  -3   3   10.60    1.00
 -23   3   3    7.00    1.10
  23   3  -3   10.00    1.00
  23   3  -3    9.70    1.10
 -21  -3   3   76.59    5.40
  21  -3  -3   69.09    5.40
 -21  -3   3   77.49    5.40
 -21   3   3   60.79    5.40
  21   3  -3   76.39    5.40
  21   3  -3   74.29    5.40
 -21   3   3   58.29    5.60
 -21   3   3   69.99    5.40
 -19  -3   3   19.80    1.80
 -19  -3   3   18.60    1.90
 -19  -3   3   16.80    4.70
  19  -3  -3   23.60    1.80
 -19  -3   3   16.90    4.70
  19   3  -3   18.80    1.80
  19   3  -3   17.40    1.80
 -19   3   3   23.70    2.00
  19   3  -3   16.40    4.70
 -19   3   3   20.20    1.80
 -19   3   3   21.80    4.90
 -19   3   3   23.60    2.40
 -17  -3   3    7.80    1.10
 -17  -3   3   11.80    3.90
 -17  -3   3    7.10    0.90
 -17  -3   3    8.00    1.10
  17   3  -3   10.70    1.00
  17   3  -3    9.00    1.10
  17   3  -3    9.20    1.10
 -15  -3   3    3.30    2.50
  15  -3  -3    4.60    0.80
 -15  -3   3    6.40    0.90
 -15  -3   3    6.50    0.80
  15   3  -3    7.00    0.80
 -15   3   3    6.40    1.10
  15   3  -3    7.00    0.80
 -15   3   3    6.30    0.90
 -15   3   3    7.70    3.10
  15   3  -3    5.50    0.90
 -13  -3   3   69.59    7.60
 -13  -3   3   73.99    5.10
 -13  -3   3   71.19    5.10
 -13  -3   3   68.99    5.10
 -13   3   3   63.09    5.10
  13   3  -3   71.69    5.10
  13   3  -3   64.49    5.10
 -13   3   3   61.79    5.30
  13   3  -3   64.09    5.10
 -13   3   3   67.29    7.50
  11  -3  -3  160.18   28.80
 -11  -3   3  152.38   11.90
 -11  -3   3  187.48   32.00
 -11  -3   3  164.58   11.90
 -11  -3   3  169.18   14.00
 -11  -3   3  170.18   14.00
  11   3  -3  168.88   11.90
 -11   3   3  152.48   11.90
  11   3  -3  152.28   11.90
  11   3  -3  157.08   33.60
  -9  -3   3 1127.59   97.19
  -9  -3   3  867.21   69.19
   9  -3  -3  903.71   80.39
  -9  -3   3  831.12   67.79
   9  -3  -3  984.30   82.89
   9   3  -3  870.31   67.79
   9   3  -3 1044.60   95.89
  -9   3   3  936.31   69.09
   7  -3  -3 2177.98  173.58
   7  -3  -3 2201.18  164.58
   7  -3  -3 2184.98  172.38
  -7  -3   3 2373.66  180.28
   7   3  -3 2379.06  181.08
  -7   3   3 2142.69  165.18
   7   3  -3 2252.47  165.58
   5  -3  -3 3262.87  215.98
  -5  -3   3 2711.53  212.68
  -5  -3   3 2840.92  213.38
   5  -3  -3 3146.19  216.28
   5  -3  -3 2993.90  213.58
  -5  -3   3 2826.02  225.18
   5   3  -3 2698.43  213.38
   5   3  -3 2605.54  224.28
  -5   3   3 2952.20  212.88
  -3  -3   3   31.20    9.70
   3  -3  -3   26.90    3.30
   3   3  -3   28.50    9.00
   3   3  -3   30.50    3.30
   3   3  -3   32.60    2.60
   1  -3  -3   93.49    7.80
  -1  -3   3   90.09   15.20
  -1   3   3   82.49    8.60
   1   3  -3  105.09   16.30
  -1   3   3   79.89    8.60
   1   3  -3   97.79    7.70
   1  -3   3  222.28   28.10
  -1  -3  -3  216.38   16.30
  -1  -3  -3  224.88   17.40
  -1   3  -3  206.78   17.20
  -1   3  -3  237.38   28.50
   1   3   3  219.68   23.50
   1   3   3  217.98   22.20
   3  -3   3  151.88   27.40
   3  -3   3  219.38   15.20
  -3   3  -3  214.78   16.70
  -3   3  -3  199.88   15.20
  -3   3  -3  209.88   31.20
  -5  -3  -3  839.72   58.39
   5  -3   3  704.13   77.89
   5  -3   3  782.42   57.09
  -5  -3  -3  798.72   59.09
  -5   3  -3  744.13   79.19
   5   3   3  715.33   72.79
  -5   3  -3  744.73   57.09
  -5   3  -3  794.32   59.09
   5   3   3  812.02   77.69
   5   3   3  787.52   57.19
   7  -3   3  366.46   25.30
   7  -3   3  338.77   25.30
  -7  -3  -3  325.07   25.30
  -7  -3  -3  360.56   27.10
  -7   3  -3  354.16   25.40
   7   3   3  319.37   25.40
  -7   3  -3  354.26   54.39
   7   3   3  343.57   25.40
  -7   3  -3  345.07   25.40
   9  -3   3  180.98   13.50
   9  -3   3  183.88   13.50
  -9  -3  -3  178.68   13.50
  -9  -3  -3  173.08   13.50
  -9   3  -3  190.88   13.60
  -9   3  -3  187.18   16.70
   9   3   3  179.98   13.60
   9   3   3  174.98   13.50
  -9   3  -3  195.28   13.80
   9   3   3  178.48   13.50
  -9   3  -3  186.68   13.50
 -11  -3  -3    2.50    2.30
 -11  -3  -3    2.60    0.50
 -11  -3  -3    2.50    0.60
 -11  -3  -3    3.40    2.60
  11   3   3    4.60    0.70
 -11   3  -3    3.20    0.60
 -11   3  -3    2.70    0.90
  11   3   3    4.70    0.80
  11   3   3    4.50    0.70
 -11   3  -3    0.40    2.00
 -11   3  -3    3.20    0.60
 -13  -3  -3    7.30    3.20
 -13  -3  -3    9.60    1.00
 -13  -3  -3   11.40    1.20
  13   3   3   11.80    1.30
  13   3   3   11.80    1.10
  13   3   3   10.40    1.30
  15  -3   3   16.00    1.50
  15  -3   3   15.90    1.50
 -15  -3  -3   16.50    1.50
 -15  -3  -3   14.70    1.30
 -15  -3  -3   15.20    4.90
 -15  -3  -3   17.50    4.10
  15   3   3   14.90    1.50
  15   3   3   14.00    1.50
 -15   3  -3   14.40    3.90
 -15   3  -3   16.00    2.00
 -15   3  -3   17.40    1.50
  15   3   3   13.30    1.40
 -17  -3  -3   27.60    2.10
 -17  -3  -3   28.30    2.10
  17  -3   3   24.20    2.00
  17  -3   3   24.30    2.10
 -17   3  -3   27.50    2.10
  17   3   3   25.10    2.10
  17   3   3   25.10    2.10
 -17   3  -3   21.30    2.40
  17   3   3   26.80    2.10
  19  -3   3    0.90    0.40
 -19  -3  -3    1.00    0.30
 -19  -3  -3    1.30    0.30
 -19  -3  -3    1.10    0.40
  19   3   3    0.90    0.40
 -19   3  -3    1.20    0.40
 -19   3  -3    0.90    0.30
 -24  -4   3    0.40    0.30
  24  -4  -3    1.30    0.30
  24   4  -3    0.60    0.30
  24   4  -3    0.60    0.30
 -24   4   3    0.90    0.40
 -22  -4   3    2.90    0.60
  22  -4  -3    5.20    0.80
 -22  -4   3    4.10    0.70
  22   4  -3    3.60    0.60
 -22   4   3    4.00    0.70
  22   4  -3    4.50    0.80
 -22   4   3    4.90    0.80
 -22   4   3    4.10    1.00
  20  -4  -3    0.00    0.50
 -20  -4   3   -0.20    0.50
 -20  -4   3    0.20    0.50
 -20  -4   3    3.40    3.50
 -20   4   3    0.30    0.60
 -20   4   3   -0.10    1.00
  20   4  -3    0.60    0.50
  20   4  -3    0.00    3.50
  20   4  -3    0.20    0.50
 -18  -4   3   16.30    1.50
  18  -4  -3   16.30    1.50
  18  -4  -3   12.50    3.00
  18   4  -3   16.90    1.60
  18   4  -3   15.50    1.50
 -18   4   3   15.10    4.40
 -18   4   3   15.80    1.70
 -18   4   3   15.10    2.10
  18   4  -3   19.20    1.60
  18   4  -3   13.80    4.30
 -16  -4   3   49.30    7.10
 -16  -4   3   51.39    3.80
 -16  -4   3   48.70    3.80
  16   4  -3   49.40    3.80
  16   4  -3   48.10    3.80
  16   4  -3   42.70    7.30
  16   4  -3   51.39    3.80
 -16   4   3   41.00    6.80
  14  -4  -3    2.60    0.50
 -14  -4   3    3.30    2.20
 -14  -4   3    2.50    0.50
 -14  -4   3    3.40    0.60
 -14   4   3    4.70    2.40
  14   4  -3    2.10    0.50
 -14   4   3    2.50    0.80
  14   4  -3    2.00    0.50
 -14   4   3    3.40    0.60
  14   4  -3    1.80    0.50
 -12  -4   3  118.29    9.00
 -12  -4   3  122.79    8.90
 -12  -4   3  121.79    8.90
  12   4  -3  121.69    9.00
  12   4  -3  118.49    9.00
  12   4  -3  119.09    9.00
 -10  -4   3  381.66   30.20
  10  -4  -3  445.16   47.50
 -10  -4   3  446.16   59.99
 -10  -4   3  402.66   32.10
  10  -4  -3  387.56   31.10
 -10   4   3  417.06   30.20
  10   4  -3  413.86   30.20
  10   4  -3  406.06   32.20
  10   4  -3  386.26   30.20
 -10   4   3  462.35   32.10
  10   4  -3  428.46   54.09
   8  -4  -3  450.45   44.60
  -8  -4   3  503.45   36.10
  -8  -4   3  457.15   34.50
  -8  -4   3  469.85   35.40
  -8  -4   3  495.45   52.39
   8  -4  -3  401.46   43.50
   8   4  -3  498.15   36.20
   8   4  -3  465.85   34.50
  -6  -4   3    9.70    7.90
  -4  -4   3    4.10    0.90
  -4  -4   3    4.80    5.90
   4   4  -3    2.40    5.50
   4   4  -3    2.20    1.10
  -2  -4   3   53.09   12.10
   2   4  -3   43.40   11.20
   2   4  -3   46.90    4.70
   0  -4  -3  415.16   31.80
   0  -4   3  414.16   44.50
   0   4   3  368.76   35.20
   0   4   3  374.66   34.70
   0   4  -3  432.26   44.70
   0   4  -3  446.66   30.30
   0   4  -3  428.26   31.60
  -2  -4  -3    1.20    0.50
   2  -4   3   25.00   11.90
  -2  -4  -3    1.50    1.10
  -2   4  -3    1.50    5.60
   2   4   3    7.90    5.00
  -2   4  -3    1.60    0.30
  -2   4  -3    1.70    1.20
   2   4   3    3.80    4.20
   4  -4   3   36.20   16.30
   4  -4   3   31.80    2.30
  -4   4  -3   30.20    4.20
  -4   4  -3   27.90    2.30
  -4   4  -3   40.90   15.30
   6  -4   3   34.60    2.80
   6  -4   3   36.20   19.40
   6  -4   3   39.90    2.90
  -6   4  -3   60.19   21.40
  -6   4  -3   41.00    5.20
  -6   4  -3   36.20    2.90
  -8  -4  -3    8.20    0.80
  -8  -4  -3    8.30    0.80
  -8  -4  -3   10.60    2.40
   8   4   3    8.40    1.00
   8   4   3    8.70    0.90
 -10  -4  -3   98.69    9.80
  10  -4   3  107.29    7.60
 -10  -4  -3   96.09    7.60
 -10  -4  -3   92.69    7.60
 -10  -4  -3  101.49    7.60
 -10   4  -3  112.49    7.70
 -10   4  -3  110.39    7.90
 -10   4  -3  103.09    7.60
 -10   4  -3   98.99   11.00
  10   4   3   95.69    7.70
  10   4   3  103.69    7.70
 -12  -4  -3    5.70    2.40
 -12  -4  -3    2.00    1.90
 -12  -4  -3    1.20    0.50
 -12  -4  -3    1.00    0.30
  12  -4   3    1.60    0.50
  12   4   3    0.30    0.40
  12   4   3    0.20    0.60
  12   4   3    0.50    0.50
 -12   4  -3    2.40    0.60
 -12   4  -3    1.80    0.60
 -12   4  -3    3.90    2.40
 -12   4  -3    1.10    1.00
  14  -4   3    3.60    0.70
 -14  -4  -3    2.40    2.80
  14  -4   3    3.80    0.60
 -14   4  -3    4.80    1.20
 -14   4  -3    5.40    3.10
 -14   4  -3    3.80    0.60
 -14   4  -3    4.30    0.70
 -16  -4  -3    1.20    0.50
 -16  -4  -3    0.90    0.50
  16  -4   3    0.60    0.50
 -16  -4  -3    1.30    0.60
  16   4   3    1.30    0.50
 -16   4  -3    0.00    0.50
  16   4   3    1.20    0.40
 -16   4  -3    0.20    0.90
  16   4   3    1.00    0.50
 -18  -4  -3    0.00    0.30
 -18  -4  -3    0.00    0.40
 -18  -4  -3    0.10    0.40
  18  -4   3    0.10    0.40
 -18   4  -3    0.30    0.70
  18   4   3    0.20    0.40
 -18   4  -3    0.40    0.40
 -18   4  -3    0.50    0.40
 -23  -5   3    3.70    0.70
 -23  -5   3    3.60    0.50
  23   5  -3    4.10    0.60
  23   5  -3    5.10    0.60
  21  -5  -3   45.70    3.40
 -21  -5   3   44.50    3.40
 -21  -5   3   46.50    3.50
 -21   5   3   40.70    3.50
 -21   5   3   39.60    3.70
  21   5  -3   43.00    3.40
  21   5  -3   45.50    3.50
 -21   5   3   47.10    3.40
 -19  -5   3   10.40    3.70
  19  -5  -3   15.40    1.30
 -19  -5   3   13.00    1.40
 -19  -5   3   12.50    1.30
  19   5  -3   11.60    1.40
  19   5  -3   11.40    1.20
 -19   5   3   14.80    1.90
  19   5  -3   14.10    4.30
  19   5  -3   11.40    1.40
 -19   5   3   16.10    1.50
 -17  -5   3   28.60    2.40
 -17  -5   3   31.60    5.80
 -17  -5   3   29.90    2.50
 -17  -5   3   23.30    5.20
  17   5  -3   27.20    2.40
 -17   5   3   34.40    2.50
  17   5  -3   27.80    2.40
  17   5  -3   28.30    5.90
  17   5  -3   28.20    5.90
  17   5  -3   26.90    2.40
 -17   5   3   33.40    2.90
 -15  -5   3    4.70    0.70
 -15  -5   3    2.50    2.30
 -15  -5   3    4.10    0.70
  15  -5  -3    5.70    0.80
  15   5  -3    4.10    0.70
 -15   5   3    5.60    1.00
 -15   5   3    5.60    1.10
 -15   5   3    4.50    3.10
  15   5  -3    1.80    2.40
  15   5  -3    3.70    0.70
  15   5  -3    3.40    0.60
 -13  -5   3    9.10    1.00
 -13  -5   3   10.00    1.10
 -13  -5   3   10.20    2.70
  13   5  -3   12.80    1.10
  13   5  -3   10.60    1.10
  13   5  -3   13.70    1.20
  13   5  -3   12.50    3.60
 -13   5   3   14.20    1.20
  11  -5  -3   70.99    5.00
 -11  -5   3   60.39    5.00
  11  -5  -3   75.39    5.00
 -11  -5   3   60.79    5.00
  11   5  -3   70.49    5.10
 -11   5   3   59.59    6.80
  11   5  -3   70.89    7.60
  11   5  -3   68.09    5.00
 -11   5   3   65.89    5.00
  11   5  -3   62.29    5.00
  -9  -5   3  242.68   18.20
   9  -5  -3  239.98   18.20
  -9  -5   3  254.27   18.20
   9  -5  -3  245.98   30.20
  -9  -5   3  253.57   20.00
   9   5  -3  262.67   18.20
   9   5  -3  263.57   20.30
  -9   5   3  227.98   18.20
   9   5  -3  225.78   39.80
   9   5  -3  235.88   18.20
  -7  -5   3  607.44   62.49
  -7  -5   3  566.14   44.50
  -7  -5   3  622.94   45.30
   7   5  -3  597.84   43.70
   7   5  -3  583.64   45.30
  -5  -5   3  204.38   29.40
  -5  -5   3  210.38   16.40
   5  -5  -3  216.38   17.60
   5   5  -3  212.08   15.80
   5   5  -3  222.48   17.30
   5   5  -3  207.58   29.90
   3  -5  -3  145.29   12.90
  -3  -5   3  148.99   24.60
   3   5  -3  177.08   24.80
  -3   5   3  141.99   11.80
   3   5  -3  168.98   11.40
  -1  -5   3  323.77   41.40
   1  -5  -3  385.06   29.30
   1   5  -3  357.46   42.40
  -1   5   3  389.96   28.20
   1   5  -3  369.06   27.60
   1   5  -3  387.36   27.60
   1  -5   3   18.00   11.10
  -1   5  -3   20.20    1.60
  -1   5  -3    3.40    9.20
   1   5   3   36.40    8.50
   1   5   3   37.30    8.30
  -1   5  -3   22.20    3.10
  -1   5  -3   19.70    1.60
  -3  -5  -3    8.30    2.40
   3  -5   3   24.20   15.40
  -3   5  -3    9.10    0.80
  -3   5  -3    9.90    2.40
  -3   5  -3    9.20   14.00
  -3   5  -3    9.00    0.80
   3   5   3    7.30    0.80
   3   5   3    7.50    6.80
  -5  -5  -3   40.70    3.40
  -5  -5  -3   44.80    5.70
  -5  -5  -3   44.20    3.40
  -5  -5  -3   47.20    4.20
  -5  -5  -3   49.50    3.50
   5   5   3   47.10    3.50
  -7  -5  -3  189.28   14.00
   7  -5   3  164.58   14.00
  -7  -5  -3  205.38   17.10
  -7  -5  -3  208.08   14.00
  -7  -5  -3  208.68   15.40
   7   5   3  199.28   14.00
  -7   5  -3  170.98   14.00
   7   5   3  207.08   14.10
  -7   5  -3  170.08   16.60
  -7   5  -3  173.28   14.00
  -9  -5  -3   65.89    7.50
  -9  -5  -3   68.79    9.20
  -9  -5  -3   83.49    6.00
  -9  -5  -3   87.99    6.10
   9  -5   3   73.89    6.00
  -9  -5  -3   88.89    6.10
   9   5   3   87.99    6.10
   9   5   3   93.29    6.20
  -9   5  -3   75.99    6.10
  -9   5  -3   71.99    6.10
  -9   5  -3   72.99    9.40
  11  -5   3    9.50    1.00
 -11  -5  -3   11.00    2.60
 -11  -5  -3    7.20    0.80
 -11  -5  -3    8.60    1.00
 -11  -5  -3    7.80    1.00
 -11  -5  -3    9.80    3.80
  11   5   3    7.30    1.00
 -11   5  -3   10.20    1.00
 -11   5  -3   11.00    1.70
  11   5   3    7.20    1.20
  13  -5   3   88.29    6.30
 -13  -5  -3   86.99    6.30
 -13  -5  -3   78.39    8.30
 -13  -5  -3   78.79    6.30
 -13   5  -3   83.39    6.60
 -13   5  -3   85.69    9.90
  13   5   3   79.69    6.30
 -13   5  -3   89.79    6.30
  13   5   3   78.09    6.40
 -13   5  -3   82.59    6.30
 -15  -5  -3   20.80    1.70
 -15  -5  -3   22.20    1.80
 -15  -5  -3   20.50    1.70
  15  -5   3   20.40    1.80
  15  -5   3   18.90    1.60
 -15   5  -3   20.00    1.80
  15   5   3   21.70    1.80
 -15   5  -3   17.50    2.20
 -15   5  -3   17.90    1.70
  15   5   3   20.40    1.80
  17  -5   3    0.30    0.40
 -17  -5  -3    0.70    0.40
 -17  -5  -3    0.70    0.40
 -17  -5  -3    1.00    0.40
  17   5   3    1.50    0.40
 -17   5  -3    0.30    0.40
  17   5   3    0.90    0.50
 -17   5  -3    0.00    0.80
  22  -6  -3    0.40    0.30
 -22  -6   3    0.40    0.40
 -22  -6   3    0.10    0.30
 -22  -6   3    0.10    0.40
  22   6  -3   -0.60    0.30
 -22   6   3    0.10    0.40
  22   6  -3    0.20    0.40
 -22   6   3    0.80    0.70
 -22   6   3    0.20    0.40
  20  -6  -3    5.30    0.80
 -20  -6   3    3.70    0.70
 -20  -6   3    3.60    0.70
  20   6  -3    3.20    0.60
 -20   6   3    4.10    0.80
  20   6  -3    4.10    0.60
  20   6  -3    3.10    0.60
 -20   6   3    4.60    1.10
 -18  -6   3   10.50    1.20
  18  -6  -3    9.60    1.10
 -18  -6   3   10.80    1.10
 -18   6   3    7.90    1.70
  18   6  -3    6.50    3.90
  18   6  -3    9.50    1.20
  18   6  -3   10.90    1.20
  18   6  -3    8.50    1.10
 -18   6   3    8.40    1.30
 -16  -6   3   49.20    3.50
 -16  -6   3   48.20    3.40
 -16  -6   3   48.70    6.80
 -16  -6   3   26.40    8.70
  16  -6  -3   38.20    3.40
  16   6  -3   44.70    3.50
  16   6  -3   47.90    3.50
  16   6  -3   46.50    3.50
 -16   6   3   31.80    7.50
 -16   6   3   40.30    3.50
  16   6  -3   51.69    7.90
 -16   6   3   37.40    3.80
 -14  -6   3   21.90    4.50
 -14  -6   3   18.00    3.90
 -14  -6   3   16.10    1.60
 -14  -6   3   16.50    1.50
  14   6  -3   16.40    1.50
 -14   6   3   21.80    1.60
  14   6  -3   15.40    1.60
  14   6  -3   15.30    1.60
 -14   6   3   23.90    4.90
  14   6  -3   11.60    3.80
 -12  -6   3   11.90    1.20
 -12  -6   3   13.20    1.10
 -12  -6   3   10.70    2.70
  12   6  -3   12.40    3.30
  12   6  -3   13.70    1.20
  12   6  -3   13.00    1.20
 -10  -6   3    9.70    0.90
  10  -6  -3    9.20    0.90
 -10  -6   3    7.10    2.40
  10  -6  -3    9.90    1.00
 -10  -6   3    8.20    2.10
 -10  -6   3    9.80    0.90
  10  -6  -3    8.60    0.90
 -10   6   3    8.30    0.90
  10   6  -3    7.70    2.60
 -10   6   3   13.80    3.00
  10   6  -3    9.50    1.00
  10   6  -3    8.90    0.90
  -8  -6   3   12.10    1.10
  -8  -6   3   12.60    2.90
   8  -6  -3   32.90    9.90
  -8  -6   3   12.80    1.20
  -8  -6   3   16.20    2.50
  -8  -6   3  -15.50   25.30
  -8   6   3   17.80    2.70
   8   6  -3   15.40    1.20
   8   6  -3   19.20    3.40
  -6  -6   3   21.60   14.00
  -6  -6   3   30.80    2.20
   6  -6  -3   28.60    2.40
   6  -6  -3   27.20    2.30
   6  -6  -3   30.40    2.40
   6  -6  -3   29.00    4.60
   6   6  -3   12.70   12.00
   6   6  -3   33.10    2.30
   6   6  -3   31.00    4.10
  -6   6   3   22.80    3.20
   4  -6  -3  194.08   15.60
  -4  -6   3  177.38   29.40
  -4  -6   3  186.78   14.50
   4   6  -3  183.18   30.40
   4   6  -3  174.88   13.60
  -4   6   3  170.48   14.20
   4   6  -3  197.18   15.40
   2  -6  -3  148.69   13.90
  -2  -6   3  178.68   29.60
   2   6  -3  180.58   30.90
   2   6  -3  169.98   12.20
   2   6  -3  175.18   13.90
   2   6  -3  174.88   12.20
  -2   6   3  147.79   12.80
   0  -6   3   11.50   13.40
   0   6  -3    2.00    1.30
   0   6   3   15.80    5.80
   0   6  -3    4.60    0.50
   0   6  -3    5.20    0.60
   0   6  -3   12.30   12.00
  -2  -6  -3  134.79   10.50
  -2  -6  -3  130.79   10.50
  -2  -6  -3  133.59   10.50
  -2  -6  -3  131.19   10.60
  -2  -6  -3  148.49   12.90
  -2   6  -3  214.88   36.10
   2   6   3  165.28   21.80
  -2   6  -3  164.78   10.50
  -4  -6  -3  268.27   19.10
  -4  -6  -3  252.97   19.10
  -4  -6  -3  263.57   19.10
  -4  -6  -3  248.68   19.10
  -4  -6  -3  271.67   21.80
   4   6   3  255.57   19.20
  -6  -6  -3   28.20    2.10
  -6  -6  -3   29.30    5.00
  -6  -6  -3   27.10    2.20
  -6  -6  -3   27.40    2.20
  -6  -6  -3   26.10    2.20
   6   6   3   28.80    2.20
   6   6   3   26.00    2.20
  -8  -6  -3   54.09    4.40
  -8  -6  -3   58.39    4.50
  -8  -6  -3   53.49    5.30
  -8  -6  -3   59.39    4.50
  -8  -6  -3   47.20    7.50
  -8  -6  -3   56.79    4.50
  -8   6  -3   68.89    4.50
  -8   6  -3   66.99    4.60
  -8   6  -3   69.99    7.90
   8   6   3   55.49    4.50
   8   6   3   56.39    4.50
 -10  -6  -3   19.00    1.60
 -10  -6  -3   15.60    2.80
 -10  -6  -3   17.70    1.50
 -10  -6  -3   18.70    1.60
 -10  -6  -3   17.70    1.60
 -10  -6  -3   27.40    5.70
  10   6   3   17.00    1.70
  10   6   3   16.10    1.60
  12  -6   3   11.00    1.00
 -12  -6  -3    8.20    1.10
 -12  -6  -3    9.20    1.00
 -12  -6  -3    9.50    1.10
 -12  -6  -3    9.80    1.10
 -12  -6  -3   10.10    3.90
 -12   6  -3   10.20    1.10
  12   6   3   10.00    1.10
 -12   6  -3   10.70    1.20
  12   6   3    8.30    1.30
 -12   6  -3   11.40    1.80
 -12   6  -3    6.50    3.30
  14  -6   3    0.20    0.50
 -14  -6  -3   -0.10    0.40
 -14  -6  -3    0.50    0.50
  14  -6   3    0.30    0.30
 -14  -6  -3    0.10    0.50
  14   6   3   -0.20    0.50
  14   6   3    0.40    0.60
 -14   6  -3    0.40    0.50
 -14   6  -3    0.50    0.50
 -14   6  -3    0.60    1.00
 -16  -6  -3    0.00    0.30
  16  -6   3    0.30    0.50
 -16  -6  -3    0.00    0.40
 -16  -6  -3   -0.20    0.40
  16   6   3    0.00    0.50
  16   6   3    0.40    0.40
 -16   6  -3    0.40    0.40
 -16   6  -3    0.00    0.80
 -21  -7   3    4.50    0.60
  21  -7  -3    5.20    0.50
 -21  -7   3    3.80    0.60
 -21  -7   3    4.60    0.70
  21   7  -3    4.30    0.80
 -21   7   3    6.10    0.80
  21   7  -3    3.90    0.60
 -21   7   3    5.00    0.90
 -21   7   3    5.50    1.00
  19  -7  -3   15.40    1.20
 -19  -7   3   13.10    1.30
 -19  -7   3   11.60    1.10
 -19  -7   3   12.10    1.30
 -19   7   3   16.00    1.40
  19   7  -3   12.50    1.30
  19   7  -3   11.80    1.20
  19   7  -3   11.90    1.30
 -19   7   3   15.20    1.80
  19   7  -3   11.10    1.30
 -17  -7   3  116.29    8.70
 -17  -7   3  101.79   11.60
  17  -7  -3  119.29    8.70
 -17  -7   3  120.19    8.80
 -17   7   3  121.29    8.80
 -17   7   3  113.79    9.00
  17   7  -3  121.49    8.80
  17   7  -3  118.49   13.20
  17   7  -3  113.49    8.70
  17   7  -3  114.79    8.80
  15  -7  -3   96.69    8.50
 -15  -7   3  125.49   11.80
  15  -7  -3  111.59    8.50
 -15  -7   3  121.79    8.60
 -15  -7   3  121.79    8.50
  15   7  -3  119.49   12.70
  15   7  -3  122.09    8.60
 -15   7   3  102.39    8.60
  15   7  -3  119.49    8.60
  15   7  -3  123.99    8.60
 -15   7   3   96.79    8.80
 -13  -7   3   18.80    1.70
 -13  -7   3   18.00    1.50
 -13  -7   3   22.80    4.60
  13   7  -3   18.40    1.60
  13   7  -3   17.90    1.70
  13   7  -3   19.10    4.70
  13   7  -3   17.10    1.60
  11  -7  -3   82.79    5.10
 -11  -7   3   62.09    7.40
 -11  -7   3   65.29    5.10
 -11  -7   3   63.29    5.00
  11   7  -3   65.99    5.10
  11   7  -3   68.49    5.20
  11   7  -3   60.99    7.90
  11   7  -3   62.69    5.10
   9  -7  -3  136.59    9.50
   9  -7  -3  142.29    9.50
  -9  -7   3  122.39   10.90
  -9  -7   3  128.69    9.50
  -9  -7   3  122.89    9.40
   9  -7  -3  133.49    9.50
  -9  -7   3  126.99    9.40
   9   7  -3  121.09   11.90
   9   7  -3  111.09    9.50
  -9   7   3  138.89    9.50
   9   7  -3  122.09    9.50
   9   7  -3  119.29    9.50
  -7  -7   3  162.08   11.50
   7  -7  -3  143.89   11.50
   7  -7  -3  156.58   11.50
  -7  -7   3  148.89   11.40
   7  -7  -3  158.28   11.50
   7  -7  -3  152.38   11.50
  -7  -7   3  158.38   12.70
  -7  -7   3  159.28   11.50
  -7   7   3  141.79   11.50
  -7   7   3  147.59   12.90
   7   7  -3  171.48   13.90
   7   7  -3  154.68   11.50
   7   7  -3  163.58   11.50
   5  -7  -3  180.78   13.50
   5  -7  -3  180.38   13.50
   5  -7  -3  168.58   13.50
   5  -7  -3  180.08   13.50
   5   7  -3  213.78   13.50
  -5   7   3  168.78   14.50
   3  -7  -3  201.78   15.90
   3  -7  -3  203.58   13.50
   3  -7  -3  190.68   13.50
   3  -7  -3  206.58   13.50
  -3   7   3  187.18   14.40
   3   7  -3  157.08   15.20
   3   7  -3  153.18   13.50
   3   7  -3  158.98   13.50
   1  -7  -3  149.79   11.40
   1  -7  -3  157.98   13.80
   1  -7  -3  165.78   11.40
   1  -7  -3  137.79   11.40
   1  -7  -3  150.68   11.50
   1  -7  -3  159.88   11.50
  -1   7   3  162.98   12.60
  -1  -7  -3   91.79    6.60
  -1  -7  -3   92.39    6.60
  -1  -7  -3   94.59    6.60
  -1  -7  -3   92.69    9.10
  -1  -7  -3   97.19    6.60
  -1  -7  -3   92.49    6.70
  -1   7  -3   72.69    6.60
   1   7   3   78.59    6.50
   1   7   3   94.09    7.90
  -1   7  -3   71.69    8.40
  -3  -7  -3   90.29    7.30
  -3  -7  -3   91.29    7.30
  -3  -7  -3   94.39    7.30
  -3  -7  -3   94.39    7.30
  -3   7  -3  119.49   10.20
   3   7   3   91.69    7.30
  -3   7  -3  116.59    7.30
   3   7   3   94.79    8.90
  -5  -7  -3   23.30    1.70
   5  -7   3   23.50    1.70
  -5  -7  -3   18.30    1.60
  -5  -7  -3   22.70    4.60
  -5  -7  -3   20.10    4.40
  -5  -7  -3   21.50    1.70
  -5  -7  -3   18.40    1.70
  -5  -7  -3   21.20    1.70
   5   7   3   18.80    1.70
   5   7   3   23.20    1.80
  -7  -7  -3   20.00    1.50
  -7  -7  -3   17.50    1.50
  -7  -7  -3   17.40    1.50
  -7  -7  -3   20.40    4.70
  -7  -7  -3   20.30    1.60
   7   7   3   19.20    1.70
   7   7   3   17.10    1.50
  -7   7  -3   13.90    1.60
  -7   7  -3   20.40    4.50
  -9  -7  -3   18.30    4.90
  -9  -7  -3   23.30    1.80
  -9  -7  -3   22.00    1.90
  -9  -7  -3   21.00    1.80
  -9  -7  -3   21.00    1.80
   9   7   3   21.60    1.80
   9   7   3   21.60    2.00
  -9   7  -3   12.90    3.90
  11  -7   3   11.80    1.00
 -11  -7  -3   10.20    1.20
 -11  -7  -3    9.50    3.50
 -11  -7  -3   10.10    1.10
 -11  -7  -3   10.00    1.20
 -11  -7  -3    9.50    1.10
 -11   7  -3   12.90    1.80
 -11   7  -3   10.40    3.80
  11   7   3   10.50    1.20
 -11   7  -3   12.90    1.20
 -11   7  -3   13.70    1.40
  11   7   3   11.00    1.40
 -13  -7  -3   33.20    2.80
 -13  -7  -3   36.30    2.90
 -13  -7  -3   36.80    2.80
 -13  -7  -3   36.00    2.80
 -13   7  -3   37.00    2.90
 -13   7  -3   41.00    2.90
 -13   7  -3   35.00    3.30
  13   7   3   32.70    3.00
  13   7   3   36.10    2.90
 -15  -7  -3   24.20    1.80
 -15  -7  -3   23.70    1.80
 -15  -7  -3   23.10    1.80
  15  -7   3   20.30    1.80
 -15   7  -3   18.80    2.20
  15   7   3   23.50    1.90
 -15   7  -3   19.90    1.80
  15   7   3   23.60    1.90
 -17  -7  -3    1.70    0.40
 -17  -7  -3    1.80    0.30
  17  -7   3    1.00    0.40
 -17   7  -3    1.20    0.60
  17   7   3    1.70    0.40
 -20  -8   3    0.50    0.40
 -20  -8   3    0.50    0.40
 -20  -8   3    0.30    0.40
  20   8  -3    0.60    0.30
  20   8  -3    0.40    0.30
 -20   8   3    0.40    0.50
 -20   8   3    0.10    0.70
 -20   8   3    0.40    0.40
  20   8  -3    0.50    0.40
  18  -8  -3   13.60    1.00
 -18  -8   3   11.90    1.20
 -18  -8   3   10.90    1.20
  18   8  -3   11.00    1.10
  18   8  -3   11.90    1.30
  18   8  -3   10.00    1.20
 -18   8   3   12.50    1.30
  18   8  -3   11.00    1.30
 -18   8   3   12.40    1.70
 -16  -8   3   67.49    5.40
  16  -8  -3   74.59    5.50
 -16  -8   3   66.99    5.50
 -16  -8   3   76.79    5.60
 -16   8   3   79.29    5.70
 -16   8   3   72.39    5.90
  16   8  -3   76.29    5.60
  16   8  -3   72.99    5.60
  16   8  -3   71.99    5.60
 -14  -8   3   61.99    4.50
 -14  -8   3   53.49    4.40
 -14  -8   3   57.69    4.40
 -14  -8   3   55.99    4.40
  14   8  -3   63.09    4.50
  14   8  -3   57.89    4.50
  14   8  -3   59.59    4.60
  14   8  -3   50.49    8.30
 -12  -8   3   10.50    1.10
 -12  -8   3   10.40    1.10
 -12  -8   3   10.60    1.00
  12   8  -3   10.70    1.10
  12   8  -3   11.50    1.30
  12   8  -3   10.90    1.20
 -10  -8   3   10.10    1.00
  10  -8  -3    8.80    1.10
  10  -8  -3    8.10    0.80
 -10  -8   3    8.70    0.90
 -10  -8   3   10.10    0.90
 -10  -8   3   12.60    2.70
  10  -8  -3    9.00    0.90
  10  -8  -3    8.70    1.10
  10   8  -3    9.90    1.10
  10   8  -3    6.70    3.00
 -10   8   3    7.70    1.00
  10   8  -3   10.00    1.00
   8  -8  -3    3.20    0.70
  -8  -8   3    1.80    0.30
   8  -8  -3    2.50    0.50
   8  -8  -3    1.90    0.50
   8  -8  -3    1.90    0.50
  -8  -8   3    2.10    0.40
  -8  -8   3    1.80    0.40
   8  -8  -3    2.10    0.60
  -8  -8   3    0.70    1.50
  -8   8   3    3.10    0.50
  -6  -8   3   22.30    3.50
  -6  -8   3   24.10    2.10
   6  -8  -3   31.80    2.20
   6   8  -3   31.50    4.70
   6   8  -3   30.50    4.70
   6   8  -3   24.40    2.10
  -4  -8   3    3.40    0.50
  -4  -8   3    2.90    0.40
   4  -8  -3    3.20    0.50
   4  -8  -3    4.20    0.60
   4  -8  -3    1.30    2.30
  -4  -8   3    3.40    0.50
   4  -8  -3    3.30    0.60
   4  -8  -3    3.80    0.60
   4  -8  -3    3.50    0.50
   4   8  -3    3.60    0.50
   4   8  -3    4.00    0.70
   4   8  -3    3.40    0.50
   4   8  -3    4.40    2.10
   2  -8  -3   87.99    7.60
   2  -8  -3   93.69    7.60
  -2  -8   3  118.89    7.60
   2  -8  -3   83.59    9.90
  -2  -8   3  118.59    7.60
   2  -8  -3   92.99    7.60
   2  -8  -3   93.99    7.70
   2  -8  -3   87.59    7.70
  -2  -8   3  106.19    7.60
   2   8  -3  109.19    7.70
   2   8  -3  110.29    7.60
   2   8  -3  108.39    7.70
   2   8  -3  122.99   10.20
   0  -8  -3    7.10    0.80
   0  -8  -3    6.20    0.80
   0  -8  -3    6.00    0.90
   0  -8  -3    5.60    0.80
   0  -8   3    8.60    0.80
   0  -8   3    8.20    0.70
   0  -8  -3    6.90    1.10
   0  -8   3    7.70    0.70
   0   8   3    7.60    0.70
  -2  -8  -3    7.70    0.90
  -2  -8  -3    8.80    0.90
  -2  -8  -3    7.90    0.80
   2  -8   3   10.30    1.00
  -2  -8  -3    7.10    0.90
  -2  -8  -3    7.40    0.70
  -2   8  -3   11.20    3.00
  -2   8  -3    9.60    0.90
   2   8   3    8.00    0.80
  -4  -8  -3   48.50    3.70
  -4  -8  -3   48.00    3.70
  -4  -8  -3   49.40    7.00
  -4  -8  -3   51.69    3.80
  -4  -8  -3   49.70    3.70
  -4  -8  -3   48.00    3.70
   4   8   3   48.70    3.80
   4   8   3   43.50    7.10
  -6  -8  -3    3.60    0.60
  -6  -8  -3    4.60    2.90
  -6  -8  -3    4.40    0.60
  -6  -8  -3    4.30    0.60
  -6  -8  -3    4.80    0.60
  -6  -8  -3    5.00    0.70
  -6   8  -3    4.30    2.50
   6   8   3    4.20    0.70
  -6   8  -3    3.20    0.70
   6   8   3    3.60    3.20
   6   8   3    3.90    0.60
  -8  -8  -3    1.10    0.60
  -8  -8  -3    1.00    0.50
  -8  -8  -3    1.40    0.40
  -8  -8  -3    1.90    0.50
  -8   8  -3    0.30    0.60
   8   8   3    1.90    0.50
   8   8   3    2.50    0.70
 -10  -8  -3    6.80    4.30
 -10  -8  -3    4.30    0.60
 -10  -8  -3    4.40    0.70
 -10  -8  -3    4.30    0.70
 -10   8  -3    2.60    0.70
  10   8   3    4.20    0.80
 -10   8  -3   12.00    4.20
  10   8   3    4.00    0.60
 -12  -8  -3    6.00    0.90
 -12  -8  -3    6.20    0.80
 -12  -8  -3    4.50    0.80
 -12  -8  -3    5.70    0.70
 -12   8  -3    9.40    1.60
  12   8   3    6.50    0.90
  12   8   3    3.70    0.80
 -14  -8  -3    7.00    0.70
 -14  -8  -3    6.30    0.70
 -14  -8  -3    6.40    0.90
 -14  -8  -3    5.50    0.70
  14  -8   3    7.70    0.90
  14   8   3    7.40    1.00
 -14   8  -3    6.60    0.90
  14   8   3    7.60    0.90
 -14   8  -3    7.40    1.40
 -16  -8  -3    0.40    0.40
 -16  -8  -3    0.50    0.20
  16  -8   3    0.60    0.30
  16   8   3    0.50    0.30
 -16   8  -3    0.80    0.60
  16   8   3    0.30    0.30
 -19  -9   3    2.30    0.50
 -19  -9   3    2.90    0.50
 -19  -9   3    2.90    0.50
 -19   9   3    2.60    0.80
  19   9  -3    3.20    0.50
 -19   9   3    3.30    0.60
  19   9  -3    2.60    0.50
 -17  -9   3   15.40    1.40
 -17  -9   3   16.00    1.50
 -17  -9   3   17.10    1.50
  17   9  -3   15.10    1.60
 -17   9   3   17.90    2.00
 -17   9   3   18.10    1.60
  17   9  -3   15.70    1.60
  17   9  -3   17.20    1.50
  15  -9  -3   36.00    2.90
  15  -9  -3   37.70    3.00
 -15  -9   3   37.50    3.00
 -15  -9   3   41.50    3.10
  15   9  -3   37.50    3.20
 -15   9   3   38.60    3.50
  15   9  -3   43.10    3.10
 -15   9   3   41.20    3.20
  13  -9  -3   11.20    1.00
 -13  -9   3   11.90    1.20
 -13  -9   3   12.10    1.30
 -13  -9   3   12.20    1.20
  13  -9  -3   11.90    1.20
  13   9  -3    9.70    3.40
  13   9  -3   12.90    1.30
 -13   9   3   12.40    1.30
  13   9  -3   11.70    1.40
 -11  -9   3   12.50    1.20
 -11  -9   3   11.10    1.10
  11   9  -3   10.10    3.50
  11   9  -3   12.10    1.20
  11   9  -3   11.90    1.40
  -9  -9   3    5.40    0.70
  -9  -9   3    4.40    0.80
   9   9  -3    4.10    2.50
   9   9  -3    5.90    1.00
   9   9  -3    4.60    0.80
  -7  -9   3    1.20    0.50
   7  -9  -3    2.60    0.50
  -7  -9   3    1.50    0.40
   7  -9  -3    3.00    0.60
   7  -9  -3    3.20    0.70
  -7  -9   3    1.40    0.40
   7  -9  -3    2.20    0.50
   7   9  -3    2.30    0.60
   7   9  -3    2.60    0.50
  -7   9   3    1.90    0.40
   7   9  -3    5.20    2.50
  -5  -9   3   50.39    3.50
   5  -9  -3   41.70    3.60
   5  -9  -3   42.00    3.70
   5  -9  -3   45.10    3.70
   5  -9  -3   42.90    3.50
  -5  -9   3   49.90    3.60
  -5  -9   3   49.50    3.50
   5  -9  -3   38.50    3.50
   5   9  -3   45.80    3.50
   5   9  -3   54.59    3.60
  -5   9   3   42.70    3.50
   5   9  -3   50.89    3.60
   5   9  -3   53.59    6.40
   3  -9  -3   91.69   10.00
   3  -9  -3   95.39    6.60
   3  -9  -3   99.89    6.70
  -3  -9   3   75.39    6.60
   3  -9  -3   97.09    6.60
  -3  -9   3   73.79    6.60
   3  -9  -3   98.89    6.60
   3  -9  -3   97.99    6.80
  -3   9   3   91.69    6.60
   3   9  -3   78.09    6.60
   3   9  -3   83.09    9.00
   3   9  -3   75.59    6.60
   1  -9  -3   43.70    3.30
   1  -9  -3   41.00    3.20
   1  -9  -3   45.00    3.40
   1  -9  -3   40.50    3.20
   1  -9  -3   35.50    5.90
  -1  -9  -3    4.90    0.70
   1  -9   3    3.90    0.70
  -1  -9  -3    5.50    0.90
  -1  -9  -3    4.40    0.60
   1  -9   3    3.40    0.50
  -1  -9  -3    4.60    0.60
   1   9   3    5.10    0.70
  -1   9  -3   -0.30    2.20
  -1   9  -3    3.10    0.70
  -1   9  -3    4.20    0.60
  -3  -9  -3    8.30    0.80
  -3  -9  -3   11.50    1.10
  -3  -9  -3    8.60    1.00
  -3  -9  -3   11.30    1.10
  -3  -9  -3    9.90    3.40
  -3  -9  -3    9.80    1.00
  -5  -9  -3   63.89    8.90
  -5  -9  -3   71.89    5.20
  -5  -9  -3   69.39    5.20
  -5  -9  -3   69.69    5.20
  -5  -9  -3   66.99    5.10
  -5  -9  -3   67.89    5.20
   5   9   3   72.19    5.30
   5   9   3   65.99    5.20
  -7  -9  -3   44.70    3.40
  -7  -9  -3   46.30    3.50
   7  -9   3   44.10    3.50
  -7  -9  -3   44.20    3.50
  -7  -9  -3   45.40    3.50
  -7  -9  -3   43.30    3.50
  -7   9  -3   48.50    8.30
  -7   9  -3   47.80    3.60
   7   9   3   44.10    3.60
   7   9   3   42.90    3.40
  -9  -9  -3   58.19    8.60
  -9  -9  -3   57.79    4.30
  -9  -9  -3   55.99    4.30
  -9  -9  -3   57.39    4.30
  -9  -9  -3   60.09    4.30
   9   9   3   59.39    4.50
  -9   9  -3   48.50    4.40
   9   9   3   54.59    4.30
  -9   9  -3   66.89    9.90
 -11  -9  -3    2.20    0.40
 -11  -9  -3    2.10    0.60
 -11  -9  -3    2.70    0.50
 -11  -9  -3    2.10    0.50
 -11   9  -3    2.30    0.90
 -11   9  -3    2.00    0.70
  11   9   3    2.70    0.70
  11   9   3    2.20    0.50
  13  -9   3    1.30    0.40
 -13  -9  -3    1.20    0.30
 -13  -9  -3    1.70    0.40
 -13  -9  -3    0.80    0.50
 -13  -9  -3    1.60    0.30
 -13   9  -3    0.90    0.80
  13   9   3    1.80    0.60
  13   9   3    2.50    0.50
 -13   9  -3    0.80    0.50
 -15  -9  -3    8.10    0.80
  15  -9   3    6.50    0.70
  15   9   3    8.30    0.90
 -15   9  -3    7.00    1.10
  15   9   3    8.60    0.80
 -18 -10   3    3.40    0.60
 -18 -10   3    2.70    0.40
 -18 -10   3    2.60    0.50
  18  10  -3    2.90    0.40
 -18  10   3    3.60    0.60
 -18  10   3    4.20    0.50
  18  10  -3    2.90    0.50
 -18  10   3    3.20    0.80
  18  10  -3    2.80    0.50
 -16 -10   3   17.20    1.50
 -16 -10   3   15.80    1.40
 -16 -10   3   17.40    1.50
  16  10  -3   14.70    1.60
 -16  10   3   16.30    2.00
  16  10  -3   15.50    1.60
 -16  10   3   17.30    1.60
  16  10  -3   18.50    1.50
 -14 -10   3    2.90    0.50
 -14 -10   3    3.10    0.60
 -14 -10   3    3.30    0.60
  14 -10  -3    4.50    0.80
 -14 -10   3    3.70    0.60
  14  10  -3    4.10    0.70
  14  10  -3    3.00    0.70
  14  10  -3    3.40    0.80
 -14  10   3    3.90    0.70
 -12 -10   3    2.00    0.60
  12 -10  -3    1.30    0.60
 -12 -10   3    1.50    0.50
 -12 -10   3    2.00    0.50
  12 -10  -3    1.40    0.50
 -12 -10   3    1.80    0.60
  12  10  -3    2.10    0.50
 -12  10   3    0.60    0.60
  12  10  -3    1.20    0.70
  12  10  -3    2.30    3.80
 -10 -10   3   10.20    1.10
 -10 -10   3   11.70    1.20
 -10 -10   3   10.90    1.30
  10 -10  -3   10.90    1.10
  10 -10  -3   11.10    1.30
 -10 -10   3   12.80    1.20
 -10  10   3    9.50    1.20
  10  10  -3   12.90    1.20
  10  10  -3   12.20    1.40
  -8 -10   3   40.50    3.10
  -8 -10   3   38.90    3.20
  -8 -10   3   42.10    3.10
   8  10  -3   37.10    3.20
   8  10  -3   37.60    3.20
   8  10  -3   42.60    6.70
   8  10  -3   40.50    3.10
  -6 -10   3  164.18   13.10
   6 -10  -3  208.48   13.20
  -6 -10   3  153.68   13.10
  -6 -10   3  157.18   13.10
   6 -10  -3  204.08   13.20
   6 -10  -3  201.38   13.30
  -6  10   3  196.38   13.20
   6  10  -3  161.78   13.20
   6  10  -3  177.58   16.40
   6  10  -3  164.28   13.20
   6  10  -3  164.18   13.20
   4 -10  -3    3.10    0.60
   4 -10  -3    3.60    0.70
  -4 -10   3    4.20    0.70
  -4 -10   3    3.90    0.70
   4 -10  -3    3.80    0.60
   4 -10  -3    4.00    0.70
  -4 -10   3    3.80    0.70
   4  10  -3    6.30    2.50
   4  10  -3    5.70    0.90
   4  10  -3    6.30    0.80
   4  10  -3    5.30    0.70
   2 -10  -3    2.60    0.50
  -2 -10   3    0.90    0.40
  -2 -10   3    1.10    0.40
  -2 -10   3    0.80    0.60
   2 -10  -3    1.70    0.50
   2 -10  -3    2.50    0.70
   2 -10  -3    2.30    0.50
   2  10  -3    1.10    0.40
   2  10  -3    1.40    2.50
   2  10  -3    0.90    0.50
   2  10  -3    1.10    0.50
   0 -10   3   19.40    1.50
   0 -10   3   16.90    1.70
   0 -10  -3   17.20    1.70
   0 -10  -3   16.40    1.60
   0 -10  -3   16.80    1.60
   0 -10  -3   18.80    1.60
   0  10   3   16.60    1.50
   0  10  -3   19.60    1.70
   0  10  -3   18.30    4.50
   0  10  -3   17.70    1.60
  -2 -10  -3   47.40    3.80
  -2 -10  -3   46.60    3.90
  -2 -10  -3   47.60    3.80
  -2 -10  -3   46.40    3.80
   2  10   3   45.50    3.80
  -2  10  -3   61.59    3.90
  -4 -10  -3   15.60    4.10
  -4 -10  -3   15.20    1.40
  -4 -10  -3   16.40    1.40
  -4 -10  -3   15.20    1.50
  -4 -10  -3   15.40    1.50
   4  10   3   16.20    1.50
  -4  10  -3   12.40    3.60
  -6 -10  -3   20.40    4.90
  -6 -10  -3   18.50    1.60
  -6 -10  -3   19.00    1.60
  -6 -10  -3   18.60    1.50
   6 -10   3   15.90    1.60
  -6 -10  -3   18.50    1.50
  -6  10  -3   12.90    4.50
  -6  10  -3   14.00    1.70
   6  10   3   18.70    1.70
   6  10   3   16.50    1.50
  -8 -10  -3   38.10    3.10
  -8 -10  -3   37.20    3.00
  -8 -10  -3   40.40    3.00
  -8 -10  -3   35.80    2.90
   8  10   3   38.60    3.10
   8  10   3   37.90    3.00
  -8  10  -3   43.00    3.20
 -10 -10  -3   12.00    1.20
 -10 -10  -3   12.00    1.10
 -10 -10  -3   13.40    1.20
  10  10   3   13.50    1.20
  10  10   3   10.70    1.40
 -12 -10  -3    0.30    0.40
  12 -10   3    0.90    0.40
 -12 -10  -3    0.40    0.30
 -12 -10  -3    0.30    0.30
 -12  10  -3    0.90    0.50
  12  10   3    0.70    0.40
  12  10   3    0.40    0.50
 -12  10  -3    0.40    0.80
 -14 -10  -3    6.70    0.70
  14 -10   3    5.30    0.60
 -14  10  -3    5.50    1.00
  14  10   3    6.30    0.60
  14  10   3    6.10    0.80
 -17 -11   3    3.50    0.50
 -17 -11   3    3.90    0.60
 -17 -11   3    3.80    0.50
  17  11  -3    4.30    0.60
 -17  11   3    5.10    1.00
 -17  11   3    5.40    0.70
  17  11  -3    3.90    0.60
  17  11  -3    4.40    0.60
 -15 -11   3    7.40    0.90
 -15 -11   3    7.30    0.80
 -15 -11   3    6.40    0.80
  15  11  -3    6.80    1.00
 -15  11   3    6.00    1.00
 -15  11   3    6.70    1.40
  15  11  -3    6.40    1.00
  15  11  -3    8.20    0.90
 -13 -11   3    7.20    0.80
 -13 -11   3    6.30    0.90
 -13 -11   3    6.50    0.80
 -13 -11   3    7.70    0.90
  13  11  -3    7.00    0.90
  13  11  -3    5.90    0.90
  13  11  -3    6.00    1.10
  11 -11  -3   26.60    2.10
 -11 -11   3   25.90    2.20
 -11 -11   3   28.40    2.20
  11 -11  -3   25.10    2.20
 -11 -11   3   27.20    2.10
 -11 -11   3   24.20    2.10
  11  11  -3   25.80    2.20
  11  11  -3   25.00    2.30
  11  11  -3   25.70    2.30
 -11  11   3   26.80    2.20
  -9 -11   3    1.20    0.50
  -9 -11   3    1.90    0.70
   9 -11  -3    1.70    0.60
   9 -11  -3    1.40    0.50
  -9 -11   3    1.90    0.40
  -9 -11   3    1.10    0.40
   9  11  -3    0.90    0.70
   9  11  -3    1.30    0.70
   9  11  -3   -2.90    3.50
  -9  11   3    1.30    0.50
   9  11  -3    1.10    0.50
   7 -11  -3    2.00    0.50
   7 -11  -3    2.90    0.70
  -7 -11   3    1.00    0.50
  -7 -11   3    0.90    0.60
  -7 -11   3    1.30    0.40
  -7 -11   3    1.60    0.40
   7 -11  -3    2.30    0.60
   7  11  -3    0.70    0.60
   7  11  -3    4.00    3.20
  -7  11   3    1.40    0.50
   7  11  -3    0.90    0.50
   7  11  -3    1.00    0.70
   5 -11  -3   98.39    7.70
   5 -11  -3   98.99    7.60
  -5 -11   3  101.39    7.60
  -5 -11   3  102.69    7.70
  -5 -11   3  108.59    7.60
   5 -11  -3   99.69    7.70
   5 -11  -3  102.09    7.60
   5  11  -3  104.19    7.70
   5  11  -3  105.09    7.70
  -5  11   3   98.89    7.60
   5  11  -3  108.39   11.60
   5  11  -3   98.59    7.60
  -3 -11   3   43.30    3.00
   3 -11  -3   35.00    3.00
  -3 -11   3   44.10    3.00
   3 -11  -3   33.10    3.00
   3 -11  -3   33.20    3.10
  -3 -11   3   42.10    3.10
   3 -11  -3   36.20    3.00
  -3  11   3   32.80    2.90
   3  11  -3   40.90    3.00
   3  11  -3   43.30    3.10
  -3  11   3   34.50    3.00
   1 -11  -3    2.80    0.60
   1 -11  -3    3.20    2.70
   1 -11  -3    3.00    0.60
  -1 -11   3    2.30    0.70
  -1 -11   3    2.60    0.50
   1 -11  -3    3.10    0.60
   1 -11  -3    2.80    0.70
   1  11  -3    1.60    0.70
  -1  11   3    2.50    0.50
   1  11  -3    1.50    3.80
   1  11  -3    1.70    0.60
   1 -11   3   17.30    1.60
  -1 -11  -3   24.10    5.20
  -1 -11  -3   22.70    1.90
  -1 -11  -3   21.30    1.80
   1 -11   3   19.20    1.90
  -1 -11  -3   22.60    1.70
  -1 -11  -3   23.40    1.80
  -1  11  -3   19.00    1.90
  -1  11  -3   18.20    1.70
   1  11   3   22.10    1.80
  -3 -11  -3    8.30    1.10
  -3 -11  -3    8.90    1.00
  -3 -11  -3    7.40    3.20
  -3 -11  -3    7.90    1.00
  -3 -11  -3    7.20    0.90
  -3  11  -3    3.20    4.30
   3  11   3    9.10    1.00
   5 -11   3   11.70    1.30
  -5 -11  -3   12.50    1.30
  -5 -11  -3   13.10    1.20
  -5 -11  -3   11.90    1.20
  -5 -11  -3   16.30    4.20
  -5 -11  -3   13.00    1.20
   5  11   3   13.10    1.30
  -5  11  -3   10.80    1.40
  -7 -11  -3   15.00    1.40
  -7 -11  -3   15.40    1.30
  -7 -11  -3   15.50    1.30
  -7 -11  -3   15.40    1.40
   7  11   3   15.20    1.50
   7  11   3   13.80    1.30
  -9 -11  -3   13.40    1.20
  -9 -11  -3   14.50    1.20
  -9 -11  -3   13.10    1.30
   9  11   3   12.30    1.10
   9  11   3   12.90    1.40
 -11 -11  -3    3.70    0.60
 -11 -11  -3    3.60    0.60
  11 -11   3    4.10    0.50
  11  11   3    3.40    0.50
 -11  11  -3    4.90    1.00
  11  11   3    3.70    0.60
 -11  11  -3    4.60    0.80
 -14 -12   3    1.40    0.40
 -14 -12   3    0.80    0.30
  14  12  -3    1.70    0.40
  14  12  -3    1.40    0.50
  14  12  -3    1.40    0.50
 -14  12   3    0.50    0.70
 -14  12   3    0.70    0.50
 -12 -12   3    4.20    0.70
  12 -12  -3    3.60    0.60
 -12 -12   3    3.80    0.50
 -12 -12   3    4.60    0.70
 -12 -12   3    4.60    0.60
  12  12  -3    3.80    0.70
 -12  12   3    3.80    0.70
  12  12  -3    3.80    0.70
  12  12  -3    4.30    0.70
  10 -12  -3   18.50    1.40
 -10 -12   3   13.20    1.30
 -10 -12   3   14.30    1.40
 -10 -12   3   15.30    1.50
  10 -12  -3   15.70    1.50
 -10 -12   3   16.40    1.30
 -10  12   3   18.00    1.50
  10  12  -3   13.40    1.50
  10  12  -3   14.10    1.60
  10  12  -3   16.10    1.40
   8 -12  -3   59.49    4.80
  -8 -12   3   66.09    4.80
   8 -12  -3   65.99    4.80
  -8 -12   3   59.59    4.90
  -8 -12   3   66.19    4.70
   8  12  -3   66.19    4.80
   8  12  -3   61.99    4.90
  -8  12   3   62.99    4.80
   8  12  -3   54.89    4.80
  -6 -12   3   92.19    7.30
   6 -12  -3   84.79    7.20
  -6 -12   3  101.39    7.20
   6 -12  -3   99.29    7.20
   6 -12  -3   87.79    7.30
  -6 -12   3  103.39    7.20
   6  12  -3  105.09    7.30
   6  12  -3  100.39    7.30
  -6  12   3   99.69    7.30
   6  12  -3   93.09    7.30
  -4 -12   3    4.80    0.80
  -4 -12   3    5.90    1.10
   4 -12  -3    4.40    0.70
   4 -12  -3    4.40    0.70
   4 -12  -3    4.50    0.80
   4  12  -3    6.00    0.80
  -4  12   3    4.00    0.70
   4  12  -3    6.70    1.00
   2 -12  -3    5.90    0.90
   2 -12  -3    3.90    0.80
  -2 -12   3    6.40    1.10
   2 -12  -3    4.30    0.80
   2 -12  -3    5.30    0.90
  -2 -12   3    7.00    0.70
   2  12  -3    6.20    0.80
  -2  12   3    5.50    0.70
  -2  12   3    6.20    0.90
   2  12  -3    6.30    1.10
   0 -12   3   23.80    1.70
   0 -12  -3   20.50    1.80
   0 -12  -3   18.00    1.70
   0 -12  -3   17.80    1.70
   0 -12  -3   17.70    1.90
   0 -12   3   22.20    1.90
   0  12   3   20.30    1.80
   0  12   3   21.60    1.80
   0  12  -3   21.70    1.90
   0  12  -3   20.00    1.70
  -2 -12  -3   17.30    1.60
  -2 -12  -3   18.70    1.50
   2 -12   3   16.50    1.60
  -2 -12  -3   16.10    1.50
  -2 -12  -3   16.50    1.50
   2  12   3   16.80    1.50
  -2  12  -3   15.60    1.70
  -4 -12  -3   24.80    1.90
  -4 -12  -3   22.50    1.80
   4 -12   3   20.60    1.90
  -4 -12  -3   23.20    1.90
  -4 -12  -3   23.60    1.90
   4  12   3   23.70    1.90
  -4  12  -3   19.60    2.00
  -6 -12  -3   11.80    1.20
  -6 -12  -3   11.40    1.10
  -6 -12  -3   11.90    1.10
  -6 -12  -3   11.60    1.10
   6 -12   3   11.80    1.10
   6  12   3   11.80    1.20
  -6  12  -3   10.90    1.30
  -8 -12  -3    2.40    0.50
  -8 -12  -3    2.10    0.50
  -8 -12  -3    2.60    0.40
   8  12   3    2.00    0.60
  -8  12  -3    3.80    0.60
 -10 -12  -3    2.80    0.50
 -10 -12  -3    3.10    0.50
  10  12   3    3.10    0.50
 -10  12  -3    4.10    0.80
 -13 -13   3    0.20    0.30
  13  13  -3    0.50    0.30
 -13  13   3    1.00    0.40
  13  13  -3    0.30    0.40
  13  13  -3    0.30    0.40
 -13  13   3    0.70    0.60
 -11 -13   3    4.10    0.70
 -11 -13   3    3.50    0.70
  11 -13  -3    4.70    0.70
  11  13  -3    4.30    0.60
 -11  13   3    4.50    0.70
  11  13  -3    4.00    0.70
  11  13  -3    3.80    0.70
  -9 -13   3    7.10    1.00
  -9 -13   3    7.40    0.70
  -9 -13   3    7.00    0.80
   9  13  -3    7.00    1.00
   9  13  -3    7.20    1.00
   9  13  -3    8.20    0.80
  -7 -13   3    1.80    0.50
   7 -13  -3    2.40    0.60
  -7 -13   3    2.00    0.60
   7 -13  -3    3.00    0.50
   7  13  -3    1.20    0.60
   7  13  -3    1.10    0.60
   5 -13  -3    4.60    0.60
   5 -13  -3    4.00    0.70
  -5 -13   3    2.70    0.70
  -5 -13   3    3.20    0.50
   5  13  -3    2.60    0.70
  -5  13   3    5.20    0.80
   5  13  -3    3.10    0.70
   3 -13  -3    6.90    1.10
   3 -13  -3    7.80    0.90
  -3 -13   3    7.40    1.10
  -3 -13   3    7.10    0.80
   3 -13  -3    7.40    0.90
   3  13  -3    6.50    0.90
  -3  13   3    7.80    0.90
   3  13  -3    6.70    1.10
   1 -13  -3    1.50    0.50
  -1 -13   3    1.20    0.60
   1 -13  -3    1.20    0.50
  -1 -13   3    1.40    0.40
   1 -13  -3    1.20    0.60
   1  13  -3    1.40    0.50
  -1  13   3    1.50    0.50
   1  13  -3    0.60    0.50
   1 -13   3   13.00    1.30
  -1 -13  -3   11.30    1.10
  -1 -13  -3   12.10    1.10
  -1 -13  -3   11.00    1.10
  -1 -13  -3   10.50    1.20
   1  13   3   11.00    1.10
   1  13   3   10.60    1.10
  -1  13  -3    9.70    1.20
   3 -13   3    2.10    0.50
  -3 -13  -3    2.10    0.50
  -3 -13  -3    2.50    0.50
  -3 -13  -3    1.60    0.50
  -3 -13  -3    2.70    0.50
   3  13   3    1.80    0.50
  -3  13  -3    2.40    0.60
   3  13   3    1.80    0.50
   5 -13   3    0.20    0.40
  -5 -13  -3    0.20    0.30
  -5 -13  -3    0.40    0.40
  -5 -13  -3    0.20    0.30
  -5 -13  -3    0.30    0.40
   5  13   3    0.70    0.40
   5  13   3    0.80    0.50
  -5  13  -3    0.10    0.50
  -7 -13  -3    0.40    0.40
  -7 -13  -3    0.50    0.40
   7  13   3    0.80    0.40
  -7  13  -3   -0.20    0.40
   7  13   3    0.80    0.40
 -10 -14   3    2.90    0.50
  10 -14  -3    1.80    0.40
 -10 -14   3    2.90    0.40
  10  14  -3    2.20    0.50
 -10  14   3    2.30    0.40
  10  14  -3    2.50    0.50
   8 -14  -3    6.60    0.70
   8 -14  -3    6.20    0.80
  -8 -14   3    5.80    0.80
  -8 -14   3    7.20    0.70
   8  14  -3    6.70    0.80
   8  14  -3    6.80    0.90
  -8  14   3    7.30    0.80
  -6 -14   3   11.50    1.20
   6 -14  -3    9.00    1.10
  -6 -14   3   12.90    1.00
   6 -14  -3   11.60    1.00
   6  14  -3   11.20    1.10
   6  14  -3   12.60    1.20
  -6  14   3   11.40    1.10
   4 -14  -3    2.40    0.40
   4 -14  -3    1.60    0.50
  -4 -14   3    1.60    0.60
  -4 -14   3    2.20    0.40
  -4  14   3    1.90    0.50
   4  14  -3    1.70    0.40
   4  14  -3    1.30    0.50
  -2 -14   3    1.10    0.50
  -2 -14   3    1.20    0.30
   2 -14  -3    1.00    0.50
   2 -14  -3    1.40    0.40
   2 -14  -3    1.30    0.40
  -2  14   3    1.30    0.40
   2  14  -3    0.90    0.50
   0 -14  -3   19.30    1.60
   0 -14   3   19.60    1.70
   0 -14  -3   21.80    1.60
   0 -14  -3   16.30    1.70
   0  14  -3   20.60    1.70
   0  14   3   19.50    1.60
   2 -14   3   10.00    1.00
  -2 -14  -3    9.60    1.00
  -2 -14  -3   10.80    1.00
  -2 -14  -3    9.60    1.00
   2  14   3   10.60    1.00
  -2  14  -3   12.30    1.10
  -4 -14  -3    7.80    0.80
   4 -14   3    7.70    0.80
  -4 -14  -3    8.00    0.80
  -4 -14  -3    8.50    0.80
  -4  14  -3    9.20    0.90
   4  14   3    7.70    0.80
 -24   0   4    3.50    0.50
  24   0  -4    2.80    0.60
 -24   0   4    2.80    0.50
 -22   0   4   10.90    1.20
  22   0  -4    7.50    1.10
 -22   0   4    9.20    1.00
 -22   0   4    8.50    1.00
  22   0  -4    8.40    0.90
 -20   0   4   98.49    7.70
 -20   0   4   99.79   11.90
 -20   0   4  105.89    7.70
  20   0  -4  102.49   10.80
  20   0  -4  107.09    7.80
 -20   0   4   99.69    7.70
  20   0  -4  103.39    7.70
 -18   0   4  277.17   24.50
  18   0  -4  279.27   20.30
 -18   0   4  264.27   20.30
  18   0  -4  277.67   20.30
 -18   0   4  268.57   20.30
 -18   0   4  274.27   20.60
 -18   0   4  282.67   20.40
 -16   0   4   27.10    2.40
 -16   0   4   21.40    4.90
  16   0  -4   24.90    2.00
  16   0  -4   25.30    1.90
 -16   0   4   23.60    2.10
 -16   0   4   20.30    2.00
 -16   0   4   23.20    2.00
 -14   0   4    5.90    2.20
  14   0  -4    4.10    0.60
  14   0  -4    4.30    0.80
 -12   0   4 1327.97   93.49
  12   0  -4 1141.29  113.59
 -12   0   4 1308.17   95.59
 -12   0   4 1273.67   93.59
 -10   0   4 1619.04  130.09
  10   0  -4 1433.06  128.49
 -10   0   4 1562.54  114.49
  -8   0   4 1214.08   99.79
   8   0  -4 1193.68   89.49
   8   0  -4 1217.98  100.29
   6   0  -4  120.19   15.00
   6   0  -4  119.29    8.70
  -6   0   4   96.59   13.80
  -6   0   4   98.69    8.70
  -4   0   4 1196.08   87.89
  -4   0   4 1254.67   95.09
   4   0  -4 1109.29   87.69
   4   0  -4 1214.68   94.59
   4   0  -4 1183.58   87.69
  -2   0   4  953.20   78.09
   2   0  -4  936.11   70.59
   2   0  -4  980.00   78.19
   0   0  -4 2520.35  191.38
   0   0  -4 2371.56  179.78
   0   0   4 2435.06  190.38
   2   0   4 6247.38  461.95
  -2   0  -4 5885.51  461.25
  -4   0  -4  569.24   45.30
   4   0   4  493.45   60.69
   4   0   4  617.84   43.70
  -4   0  -4  525.85   61.09
  -4   0  -4  683.03   43.90
   6   0   4   15.70    1.40
  -6   0  -4   18.20    1.40
   6   0   4    2.30   13.70
  -6   0  -4   15.60    3.20
   6   0   4   32.00   15.30
  -8   0  -4  143.39   10.80
  -8   0  -4  135.39   13.00
   8   0   4  144.99   10.80
  -8   0  -4  151.08   11.00
   8   0   4  150.38   10.80
  10   0   4   99.79    7.90
 -10   0  -4  112.49    8.20
  10   0   4  103.89    7.90
  10   0   4  106.59    7.90
 -12   0  -4   15.10    1.40
 -12   0  -4   16.60    1.90
  12   0   4   13.40    1.40
  12   0   4   13.20    1.40
  12   0   4   12.00    1.40
 -12   0  -4   14.20    4.10
 -14   0  -4   15.30    1.50
  14   0   4   15.30    1.60
  14   0   4   17.60    1.50
 -14   0  -4   12.40    4.00
 -14   0  -4   16.90    1.60
  14   0   4   17.50    1.60
  16   0   4    3.40    0.60
  16   0   4    2.60    0.60
 -16   0  -4    2.80    0.50
 -16   0  -4    2.70    0.60
 -18   0  -4   22.90    1.90
  18   0   4   24.70    1.90
 -18   0  -4   21.90    1.80
 -18   0  -4   25.40    1.90
  18   0   4   25.20    1.90
 -25  -1   4    1.90    0.40
 -25  -1   4    1.30    0.40
  25   1  -4    1.00    0.40
  23  -1  -4    4.70    0.90
 -23  -1   4    6.60    0.80
 -23  -1   4    6.00    0.90
  23   1  -4    7.20    0.90
 -23   1   4    4.50    0.80
  23   1  -4    6.30    0.70
 -23   1   4    5.10    0.80
 -23   1   4    4.50    0.80
  21  -1  -4   10.50    1.20
  21  -1  -4   15.20    3.50
  21  -1  -4    9.90    1.00
 -21  -1   4    2.70    3.60
 -21   1   4    9.60    1.20
 -21   1   4    8.60    1.00
 -21   1   4   10.60    1.20
 -21   1   4    5.70    3.10
 -19  -1   4   33.00    7.10
  19  -1  -4   55.29    6.80
  19  -1  -4   49.99    3.70
  19  -1  -4   50.29    3.80
 -19   1   4   43.70    4.10
 -19   1   4   47.90    3.80
 -19   1   4   49.60    3.90
 -19   1   4   50.09    3.80
 -17  -1   4    1.60    0.60
 -17  -1   4    1.40    0.50
 -17  -1   4    2.30    0.50
  17  -1  -4    0.60    0.40
  17  -1  -4    0.90    0.40
 -17  -1   4   -0.20    2.40
 -17   1   4    0.50    0.60
 -17   1   4    0.90    0.50
  17   1  -4    1.70    0.60
 -17   1   4    0.00    0.80
 -17   1   4    0.60    0.40
  17   1  -4    1.30    0.50
 -17   1   4    1.00    2.20
 -15  -1   4    8.70    1.00
 -15  -1   4   10.00    1.30
 -15  -1   4   10.20    1.00
 -15  -1   4    8.10    3.00
 -15  -1   4    9.60    1.00
  15   1  -4    9.70    0.90
  15   1  -4    9.50    1.00
  13  -1  -4    7.30    0.70
  13  -1  -4    7.70   11.50
 -13  -1   4    6.70    1.00
 -13  -1   4    6.50    0.70
 -13  -1   4    6.70    0.80
 -13   1   4    6.90    0.80
  13   1  -4    7.20    0.70
  13   1  -4    7.00    0.70
  13   1  -4    6.60    0.60
 -13   1   4    6.50    0.90
 -13   1   4    7.50    2.20
  11  -1  -4  412.86   42.80
 -11  -1   4  292.27   24.80
 -11  -1   4  291.37   24.90
 -11  -1   4  318.47   26.50
 -11  -1   4  334.57   41.30
  11   1  -4  312.47   42.10
 -11   1   4  376.76   24.80
 -11   1   4  387.16   24.90
  -9  -1   4    5.90    4.80
   9  -1  -4    2.90    4.40
   9   1  -4    2.80    4.30
  -9   1   4    4.10    1.30
  -9   1   4    9.00    6.30
   7  -1  -4  357.96   26.70
  -7  -1   4  306.17   26.90
   7  -1  -4  407.36   34.70
   7  -1  -4  393.26   26.60
  -7  -1   4  331.67   35.60
  -7   1   4  401.06   34.60
  -7   1   4  371.96   26.80
   7   1  -4  303.17   26.80
   7   1  -4  332.37   36.20
   5  -1  -4  270.57   23.40
   5  -1  -4  292.17   23.40
  -5  -1   4  343.17   24.00
  -5  -1   4  351.06   23.30
  -5  -1   4  353.66   32.80
   5  -1  -4  313.47   28.60
  -5   1   4  314.07   28.20
   5   1  -4  340.67   32.60
  -5   1   4  283.87   23.60
  -3  -1   4  120.39   15.50
   3  -1  -4   90.89    7.80
   3  -1  -4   95.89    8.20
   3  -1  -4   80.39   11.00
  -3   1   4   95.29   11.80
   3   1  -4  117.89    8.30
   3   1  -4  114.59   15.00
   3   1  -4  111.29    7.80
   1  -1  -4   93.89    7.90
  -1  -1   4  102.79   15.30
   1  -1  -4   91.99   13.50
   1  -1  -4   92.99    8.00
   1  -1  -4  108.69    8.50
  -1   1   4  101.69   13.30
   1   1  -4  112.99    8.40
   1   1  -4  106.99   15.80
   1  -1   4  322.47   39.40
  -1  -1  -4  442.66   29.10
  -1  -1  -4  383.76   39.20
  -1   1  -4  361.06   29.20
   1   1   4  403.26   39.20
  -1   1  -4  343.97   40.00
   3  -1   4   84.09   18.90
   3  -1   4   67.89    5.30
  -3   1  -4   76.09   17.00
  -3   1  -4   75.69    6.90
   5  -1   4    3.40    9.80
   5   1   4   -2.40    7.10
  -5   1  -4    2.80    0.40
  -5   1  -4    5.10    2.10
  -5   1  -4    6.10    7.60
  -5   1  -4    2.70    0.50
   7  -1   4   48.20    3.50
  -7  -1  -4   43.60    3.50
  -7  -1  -4   45.00    3.70
   7  -1   4   49.60    3.60
  -7  -1  -4   45.00    5.60
  -7   1  -4   48.10    3.70
   7   1   4   45.80    3.50
   7   1   4   45.90    3.60
  -7   1  -4   44.10    5.80
  -7   1  -4   47.20    3.50
  -7   1  -4   44.00    3.50
   9  -1   4    9.60    1.00
  -9  -1  -4    7.20    1.30
   9  -1   4   10.10    0.90
  -9  -1  -4    5.30    2.40
  -9  -1  -4    6.50    0.90
  -9   1  -4    9.30    0.80
  -9   1  -4    4.00    2.30
  -9   1  -4   10.00    1.30
   9   1   4    6.60    1.00
   9   1   4    7.70    0.90
   9   1   4    6.60    0.80
  -9   1  -4   10.60    0.90
  11  -1   4    1.30    0.50
 -11  -1  -4    1.70    2.40
 -11  -1  -4    0.30    0.80
  11  -1   4    2.10    0.50
 -11  -1  -4    0.10    0.50
  11  -1   4    1.90    0.50
  11   1   4    0.20    0.50
  11   1   4    0.60    0.50
  11   1   4    0.30    0.40
 -11   1  -4    1.30    0.50
 -11   1  -4    2.20    2.30
 -11   1  -4    1.30    0.90
  13  -1   4   28.50    2.40
  13  -1   4   26.60    2.30
  13  -1   4   32.00    2.40
 -13   1  -4   27.00    5.90
 -13   1  -4   29.50    2.40
 -13   1  -4   24.80    2.80
  17  -1   4    2.50    0.50
  17  -1   4    2.50    0.50
 -17  -1  -4    3.60    0.50
 -17  -1  -4    4.00    0.60
 -17  -1  -4    4.40    0.70
  17   1   4    4.40    0.70
 -17   1  -4    2.70    0.40
 -17   1  -4    2.50    0.50
 -17   1  -4    2.20    0.50
 -24  -2   4    1.80    0.50
 -24  -2   4    1.40    0.50
  24  -2  -4    2.20    0.50
  24   2  -4    1.70    0.30
 -24   2   4    2.60    0.50
  24   2  -4    1.70    0.50
 -22  -2   4   65.59    4.90
 -22  -2   4   68.09    4.90
  22  -2  -4   63.89    4.90
 -22   2   4   60.89    4.90
 -22   2   4   61.59    4.90
  22   2  -4   62.59    4.90
  22   2  -4   69.89    4.90
 -22   2   4   62.89    4.90
  20  -2  -4  103.59    7.80
 -20  -2   4  104.59    7.70
 -20  -2   4  113.59   12.50
 -20  -2   4  116.39    7.80
 -20  -2   4  109.49    7.80
  20  -2  -4   92.39    7.70
  20  -2  -4   98.19   10.20
 -20   2   4   92.59   11.70
 -20   2   4  100.19    7.80
  20   2  -4  106.59    7.80
  20   2  -4  113.89    7.80
 -20   2   4   93.09    7.70
 -20   2   4   95.89    8.10
 -20   2   4  102.19    7.80
  20   2  -4  107.89   11.50
  18  -2  -4  208.98   16.30
 -18  -2   4  226.68   16.30
  18  -2  -4  205.88   16.20
 -18  -2   4  230.88   20.60
 -18  -2   4  220.58   16.30
 -18  -2   4  243.68   16.30
  18   2  -4  210.48   16.30
  18   2  -4  238.78   16.30
 -18   2   4  222.98   16.30
  18   2  -4  230.88   20.00
 -18   2   4  208.68   19.90
 -18   2   4  202.88   16.30
 -18   2   4  210.28   16.50
 -16  -2   4   36.00    6.00
 -16  -2   4   35.50    2.90
 -16  -2   4   39.20    2.90
 -16  -2   4   36.50    2.90
  16   2  -4   36.60    2.90
  16   2  -4   36.50    2.90
  16   2  -4   37.40    2.80
 -14  -2   4    3.70    0.60
  14  -2  -4    4.70    0.50
  14  -2  -4    5.00    0.60
 -14  -2   4    4.20    0.60
 -14  -2   4    3.80    0.70
 -14  -2   4    2.30    2.00
  14   2  -4    3.60    0.60
 -14   2   4    5.90    0.70
 -14   2   4    5.60    0.90
  14   2  -4    3.10    0.50
  14   2  -4    3.70    0.60
 -14   2   4   10.50    3.00
 -12  -2   4  241.48   18.20
  12  -2  -4  252.57   36.20
 -12  -2   4  236.78   20.30
 -12  -2   4  225.38   39.10
 -12  -2   4  225.28   18.20
  12  -2  -4  263.87   18.20
 -12   2   4  259.47   18.20
  12   2  -4  224.78   18.20
  12   2  -4  242.88   18.20
  12   2  -4  216.98   36.80
 -12   2   4  271.87   18.40
  12   2  -4  243.28   18.20
 -12   2   4  269.87   20.30
  10  -2  -4 1301.47  117.69
  10  -2  -4 1412.56  119.39
 -10  -2   4 1532.75  106.49
 -10  -2   4 1559.74  125.19
 -10   2   4 1412.76  106.09
  10   2  -4 1471.75  106.29
  10   2  -4 1457.05  104.69
 -10   2   4 1217.48  104.69
  10   2  -4 1517.75  125.99
  -8  -2   4  279.97   33.60
   8  -2  -4  307.37   22.30
  -8  -2   4  311.47   21.90
   8  -2  -4  285.27   22.40
  -8  -2   4  304.87   23.20
   8  -2  -4  285.27   29.60
   8  -2  -4  272.47   29.90
   8   2  -4  287.77   34.60
  -8   2   4  282.57   22.70
   8   2  -4  324.47   23.20
  -6  -2   4  151.58   11.40
   6  -2  -4  146.39   15.20
  -6  -2   4  158.38   20.60
   6  -2  -4  125.19   11.30
   6   2  -4  150.48   19.90
  -6   2   4  134.59   10.90
   6   2  -4  137.59   11.30
   4  -2  -4  163.08   14.40
   4  -2  -4  162.08   13.10
  -4   2   4  168.78   14.20
  -4   2   4  168.18   12.50
  -2  -2   4 1445.76  110.79
   2  -2  -4 1319.47   98.19
   2  -2  -4 1270.87  101.59
  -2   2   4 1353.96  101.39
   2   2  -4 1263.37  108.59
   2   2  -4 1305.57   98.09
   0  -2  -4  405.96   32.90
   0  -2   4  523.65   47.30
   0   2   4  411.36   40.20
   0   2  -4  513.45   47.20
   0   2   4  424.26   40.00
   2  -2   4  442.66   51.59
   2  -2   4  529.35   36.30
  -2   2  -4  481.85   36.30
  -2   2  -4  509.45   53.99
   2   2   4  525.05   49.20
   2   2   4  458.55   47.70
   4  -2   4   65.09   20.00
  -4  -2  -4   78.59    5.50
  -4  -2  -4   67.59    6.50
   4  -2   4   67.49    5.40
  -4   2  -4   45.20   14.40
   4   2   4   75.19    5.40
   4   2   4   69.79   17.60
   4   2   4   83.29   18.10
   6  -2   4   40.00   20.20
   6  -2   4   15.20    1.20
  -6  -2  -4   13.20    1.40
  -6   2  -4   14.80    1.40
   6   2   4   16.30    1.30
  -6   2  -4   13.50    3.30
   6   2   4   14.60    1.20
  -6   2  -4   13.90    1.40
  -6   2  -4    4.30   15.90
   8  -2   4  298.77   21.30
  -8  -2  -4  302.97   23.70
  -8  -2  -4  316.77   21.50
  -8  -2  -4  298.07   21.30
   8  -2   4  291.47   21.30
  -8   2  -4  276.57   21.30
   8   2   4  292.47   21.30
  -8   2  -4  291.67   21.30
   8   2   4  261.87   21.30
  -8   2  -4  271.97   24.00
  -8   2  -4  290.67   21.50
   8   2   4  271.97   21.30
  10  -2   4   45.90    4.10
 -10  -2  -4   59.29    4.10
 -10  -2  -4   59.99    4.10
  10  -2   4   44.20    4.10
 -10  -2  -4   55.29    6.80
  10   2   4   61.39    4.20
  10   2   4   59.39    4.20
  10   2   4   60.39    4.10
 -10   2  -4   44.80    4.10
 -10   2  -4   47.50    4.40
 -12  -2  -4    9.90    3.10
  12  -2   4    7.40    1.10
 -12  -2  -4   13.20    4.50
 -12  -2  -4    9.70    1.10
 -12  -2  -4   10.40    0.90
  12  -2   4    8.40    0.90
  12  -2   4    8.50    1.10
 -12   2  -4    7.90    1.60
  12   2   4   10.40    1.00
 -12   2  -4    7.20    1.10
  12   2   4   10.50    1.20
 -12   2  -4    5.80    3.10
 -14  -2  -4    0.80    2.90
 -14  -2  -4    0.80    0.40
 -14  -2  -4   -2.80    2.20
  14  -2   4    1.50    0.60
  14  -2   4    1.00    0.50
 -14  -2  -4    0.60    0.60
 -14   2  -4    0.70    0.50
 -14   2  -4   -0.90    2.50
  14   2   4    1.30    0.60
  14   2   4    2.10    0.60
 -14   2  -4    1.20    1.10
  14   2   4    1.60    0.50
  16  -2   4   18.50    1.80
 -16  -2  -4   24.70    1.80
  16  -2   4   18.20    1.80
 -16  -2  -4   23.20    1.80
  16   2   4   22.80    1.90
 -16   2  -4   19.40    1.80
  16   2   4   24.30    1.80
  16   2   4   21.90    1.70
 -16   2  -4   18.80    1.80
 -18  -2  -4   11.30    0.90
 -18  -2  -4   12.20    1.00
  18  -2   4    8.00    1.00
  18  -2   4    8.80    0.90
 -18  -2  -4   11.20    0.90
 -18   2  -4    8.90    0.90
  18   2   4   11.90    1.00
  18   2   4   11.10    0.90
 -18   2  -4    9.40    1.00
 -25  -3   4    6.10    0.60
 -25  -3   4    5.90    0.70
 -23  -3   4    0.40    0.40
  23  -3  -4    0.50    0.40
 -23  -3   4    0.70    0.50
 -23   3   4    1.00    0.50
  23   3  -4    0.80    0.40
 -23   3   4    0.80    0.50
  23   3  -4    0.70    0.50
 -21  -3   4    1.00    0.50
 -21  -3   4    0.70    0.60
 -21  -3   4    5.60    3.50
  21  -3  -4    0.60    0.50
  21   3  -4    0.90    0.50
 -21   3   4    0.80    0.70
 -21   3   4    0.60    0.50
 -21   3   4    0.70    1.00
  21   3  -4    1.00    0.60
 -19  -3   4    6.70    1.00
 -19  -3   4    1.00    2.90
  19  -3  -4    2.80    2.30
  19  -3  -4    3.80    0.70
 -19   3   4    3.20    2.90
  19   3  -4   12.90    4.00
 -19   3   4    5.40    0.90
 -19   3   4    4.70    1.20
 -17  -3   4    9.70    1.10
 -17  -3   4    9.70    1.10
 -17  -3   4    9.90    1.20
  17   3  -4    9.40    1.10
  17   3  -4   10.00    1.10
 -17   3   4   11.00    3.70
 -17   3   4   11.60    1.60
  17   3  -4    8.90    3.40
  17   3  -4    9.50    1.00
 -15  -3   4   35.60    2.60
 -15  -3   4   33.30    2.60
  15  -3  -4   30.30    2.50
 -15  -3   4   32.70    5.60
 -15  -3   4   33.00    2.60
 -15   3   4   28.80    2.60
  15   3  -4   33.60    2.50
  15   3  -4   34.10    2.60
  15   3  -4   29.50    5.30
 -15   3   4   28.90    2.80
 -13  -3   4    3.60    0.60
 -13  -3   4   34.90   23.40
 -13  -3   4    3.50    0.60
 -13  -3   4    3.30    2.20
 -13  -3   4    3.20    0.60
 -13   3   4    1.10    1.50
  13   3  -4    2.20    0.40
  13   3  -4    2.90    0.50
  13   3  -4   13.00   24.20
  13   3  -4    3.10    0.50
  13   3  -4    2.50    1.60
 -11  -3   4   37.80   16.30
 -11  -3   4   56.69    4.40
 -11  -3   4   57.69    6.40
  11  -3  -4   97.19   20.80
  11   3  -4   65.49    6.50
  11   3  -4   57.99    4.40
  11   3  -4   65.59   20.40
   9  -3  -4   48.50   11.50
  -9  -3   4   50.69    4.80
   9  -3  -4   58.19    4.50
  -9  -3   4   54.59    5.70
   9  -3  -4   63.29    4.50
   9  -3  -4   83.49   14.60
  -9  -3   4   52.59    4.20
   9   3  -4   77.99   17.20
   9   3  -4   53.79    5.70
  -9   3   4   63.29    5.40
   9   3  -4   48.70    4.20
   7  -3  -4 4393.26  339.47
  -7  -3   4 5065.59  351.26
   7  -3  -4 4192.18  338.17
   7   3  -4 4830.02  350.86
   7   3  -4 4991.70  334.37
  -7   3   4 3823.12  333.47
  -5  -3   4   16.30    8.40
   5   3  -4   14.60    7.30
   5   3  -4   17.70    2.50
  -3  -3   4   15.70    6.00
   3   3  -4   21.40    8.70
   3   3  -4   15.40    2.30
  -1  -3   4  411.46   43.80
  -1   3   4  397.16   33.70
   1   3  -4  429.26   30.80
  -1   3   4  368.96   33.10
   1  -3   4   57.19    4.10
   1  -3   4   65.59   17.20
  -1   3  -4   55.09    4.10
  -1   3  -4   59.69    5.60
   1   3   4   39.30    9.60
   1   3   4   41.00    9.20
  -1   3  -4   39.20   11.60
  -1   3  -4   55.49    4.10
   3  -3   4   86.59   20.60
  -3  -3  -4   85.39    8.90
  -3  -3  -4   99.39    8.00
   3  -3   4   98.19    7.20
  -3   3  -4   93.19    7.20
  -3   3  -4  107.99   26.00
  -3   3  -4  105.39    9.10
   3   3   4   89.49   17.80
   3   3   4   82.99   19.20
   3   3   4   99.29    7.20
   5  -3   4   18.10    1.50
   5  -3   4   11.10   17.00
  -5   3  -4   25.90    4.00
  -5   3  -4   25.40   15.70
  -5   3  -4   18.20    1.50
   5   3   4    6.50   10.90
  -7  -3  -4   16.90    3.10
  -7  -3  -4   13.80    1.20
  -7  -3  -4   13.10    3.60
   7   3   4   15.60    1.30
   7   3   4   14.40    1.30
  -9  -3  -4   32.50    2.80
  -9  -3  -4   31.10    2.70
  -9  -3  -4   34.70    4.90
   9  -3   4   37.50    2.70
   9  -3   4   38.60    2.80
  -9  -3  -4   27.00    5.50
   9   3   4   33.40    2.80
  -9   3  -4   40.90    6.20
  -9   3  -4   37.20    2.80
   9   3   4   31.30    2.80
  -9   3  -4   40.80    3.10
  -9   3  -4   36.80    2.80
 -11  -3  -4   25.00    1.90
 -11  -3  -4   28.80    5.80
  11  -3   4   24.90    2.00
 -11  -3  -4   25.00    2.00
 -11   3  -4   21.20    2.40
  11   3   4   25.10    2.10
  11   3   4   24.30    2.00
 -11   3  -4   17.70    4.40
 -11   3  -4   22.30    2.00
 -11   3  -4   22.90    2.10
  11   3   4   25.40    2.10
  13  -3   4   30.00    2.20
 -13  -3  -4   22.50    4.90
 -13  -3  -4   23.20    2.00
 -13  -3  -4   25.80    2.10
  13   3   4   23.20    2.10
 -13   3  -4   20.80    4.50
 -13   3  -4   27.70    2.60
  13   3   4   23.80    2.20
  13   3   4   26.10    2.20
 -15  -3  -4   18.00    1.70
 -15  -3  -4   20.00    1.70
  15  -3   4   23.40    1.80
  15  -3   4   23.90    1.80
  15   3   4   20.30    1.80
 -15   3  -4   19.50    2.20
  15   3   4   16.70    1.70
  15   3   4   17.30    1.70
  17  -3   4    0.40    0.30
 -17  -3  -4    0.50    0.40
  17  -3   4    0.30    0.40
 -17  -3  -4    0.30    0.40
 -17  -3  -4    0.50    0.40
  17   3   4    0.30    0.30
  17   3   4    0.40    0.40
 -17   3  -4    0.60    0.40
 -17   3  -4    0.30    0.40
 -24  -4   4    8.60    0.80
 -24  -4   4    8.90    0.90
  24  -4  -4    8.00    0.80
  24   4  -4    9.30    0.90
  24   4  -4    8.10    0.80
 -24   4   4    8.60    0.90
 -24   4   4    7.80    0.80
 -22  -4   4   28.20    2.10
 -22  -4   4   26.70    2.10
  22  -4  -4   23.20    2.10
 -22   4   4   22.70    2.50
 -22   4   4   21.60    2.20
  22   4  -4   27.30    2.10
  22   4  -4   28.40    2.10
 -22   4   4   24.50    2.10
 -20  -4   4   23.50    5.00
 -20  -4   4   21.40    1.90
  20   4  -4   21.70    5.20
  20   4  -4   19.80    1.90
  20   4  -4   20.00    1.80
  18  -4  -4   27.80    2.60
 -18  -4   4   35.50    2.70
  18  -4  -4   29.80    4.90
 -18  -4   4   39.60    6.70
 -18  -4   4   35.00    2.60
 -18   4   4   27.00    2.70
 -18   4   4   26.40    5.80
  18   4  -4   37.60    2.70
  18   4  -4   35.80    2.70
  18   4  -4   34.10    6.80
  18   4  -4   35.60    2.60
 -18   4   4   26.60    3.00
 -16  -4   4   16.10    4.80
  16  -4  -4   22.50    1.70
 -16  -4   4   18.80    1.80
  16  -4  -4   17.70    3.00
 -16  -4   4   20.40    1.70
 -16   4   4   22.90    1.80
  16   4  -4   16.80    4.70
  16   4  -4   17.60    1.70
 -16   4   4   21.90    2.10
  16   4  -4   18.00    1.70
 -14  -4   4    3.10    0.60
 -14  -4   4    4.00    1.90
  14  -4  -4    4.30    0.60
 -14  -4   4    3.20    0.50
 -14  -4   4    2.00    2.00
 -14  -4   4    2.00    0.50
  14  -4  -4    3.80    0.60
  14  -4  -4    3.20    1.20
 -14   4   4    3.20    0.80
  14   4  -4    4.90    2.50
 -14   4   4    3.00    1.90
  14   4  -4    3.10    0.50
 -14   4   4    3.00    0.60
  14   4  -4    3.20    0.50
  14   4  -4    3.40    0.60
 -12  -4   4   23.60    1.90
 -12  -4   4   27.50   25.10
  12  -4  -4   23.50    1.90
 -12  -4   4   24.20    1.90
  12  -4  -4   25.80    2.50
 -12  -4   4   24.70    3.30
 -12  -4   4   24.00    1.90
  12  -4  -4   21.60    1.90
  12  -4  -4   24.40    1.90
 -12  -4   4   26.60    4.30
  12   4  -4    2.60   16.10
 -12   4   4   20.20    3.60
  12   4  -4   24.90    1.90
  12   4  -4   32.80    4.60
  12   4  -4   25.80    1.90
 -12   4   4   21.90    1.90
  12   4  -4   23.50    1.90
  10  -4  -4   65.69   15.50
 -10  -4   4   79.19    6.80
  10  -4  -4   81.39    6.00
 -10  -4   4   92.99   22.40
 -10  -4   4   78.39    7.90
 -10  -4   4   80.39    5.90
  10   4  -4   99.39   26.60
 -10   4   4   79.99    5.90
  10   4  -4   76.09    7.80
  10   4  -4   83.19    6.00
  10   4  -4   75.79    6.00
 -10   4   4   81.19    7.30
  -8  -4   4 2540.35  214.78
  -8  -4   4 2645.34  195.68
  -8  -4   4 2635.44  196.68
   8  -4  -4 2768.22  202.28
   8  -4  -4 2942.21  203.18
  -8   4   4 2689.03  196.08
   8   4  -4 2580.64  196.68
   8   4  -4 2444.06  214.58
  -6  -4   4  953.40   69.59
  -6  -4   4  898.21   68.19
   6  -4  -4 1063.89   70.09
  -6  -4   4  941.91   85.29
   6   4  -4  914.91   69.49
   6   4  -4  868.51   68.19
  -6   4   4  900.51   68.69
   6   4  -4  885.81   84.39
  -4  -4   4  263.57   33.20
   4   4  -4  260.57   19.60
   4   4  -4  262.57   19.60
   4   4  -4  282.67   21.00
   4   4  -4  253.37   32.80
  -2  -4   4  137.79   24.30
   2  -4  -4  131.39   12.90
   2   4  -4  165.18   11.60
   2   4  -4  174.18   13.00
   2   4  -4  173.88   25.80
   2   4  -4  158.88   11.60
   0  -4   4   10.40    8.80
   0  -4  -4   10.10    2.50
   0   4  -4    7.70    0.70
   0   4  -4    8.20    1.90
   0   4  -4    8.00    0.70
   0   4  -4    4.50    9.20
   0   4   4    5.40    3.20
   0   4   4    5.70    3.30
   2  -4   4  117.09   25.10
   2  -4   4  118.79    9.50
  -2   4  -4  132.09    9.60
  -2   4  -4  169.98   29.50
  -2   4  -4  136.29   11.40
   4  -4   4  225.88   17.80
   4  -4   4  228.68   17.80
  -4  -4  -4  265.77   17.90
   4  -4   4  210.68   38.50
   4   4   4  278.47   17.90
  -4   4  -4  267.57   45.70
   4   4   4  198.38   32.60
  -4   4  -4  227.68   17.90
   6  -4   4  250.67   19.50
  -6  -4  -4  278.37   19.50
   6  -4   4  246.68   19.50
  -6  -4  -4  297.27   20.90
   6   4   4  275.47   19.50
   6   4   4  274.37   19.50
  -6   4  -4  257.57   22.20
  -6   4  -4  249.88   19.50
  -6   4  -4  252.87   19.50
  -8  -4  -4  123.99    9.80
  -8  -4  -4  121.39    7.80
  -8  -4  -4   95.09   10.90
   8  -4   4   91.49    7.70
   8  -4   4   92.89    7.80
  -8  -4  -4  110.19    7.70
  -8   4  -4  104.99    8.00
  -8   4  -4   98.49    7.80
   8   4   4  110.29    7.80
  -8   4  -4   94.69    7.80
 -10  -4  -4   11.50    3.80
  10  -4   4    8.40    1.00
 -10   4  -4    9.30    1.00
 -10   4  -4   10.40    1.60
 -10   4  -4    7.90    1.00
 -10   4  -4    4.20    3.00
 -12  -4  -4   29.30    2.30
  12  -4   4   29.40    2.30
 -12  -4  -4   28.00    2.30
 -12   4  -4   24.80    2.70
 -12   4  -4   23.20    2.30
  12   4   4   28.50    2.30
  12   4   4   31.40    2.40
 -12   4  -4   24.20    5.70
 -12   4  -4   25.20    2.20
 -14  -4  -4    7.30    1.00
 -14  -4  -4    7.70    1.00
 -14  -4  -4    7.50    1.00
  14   4   4    7.70    1.10
  14   4   4    7.40    1.10
 -16  -4  -4   17.10    1.60
  16  -4   4   18.20    1.50
 -16  -4  -4   16.20    1.50
 -16  -4  -4   17.10    1.50
  16  -4   4   20.80    1.60
  16   4   4   17.30    1.60
  16   4   4   16.70    1.60
 -16   4  -4   19.60    1.60
 -16   4  -4   19.30    2.00
 -23  -5   4    1.60    0.30
 -23  -5   4    1.40    0.50
  23  -5  -4    1.10    0.30
 -23   5   4    1.50    0.50
  23   5  -4    1.30    0.40
 -23   5   4    1.00    0.40
  23   5  -4    1.20    0.40
 -21  -5   4    0.40    0.50
  21  -5  -4    0.70    0.40
 -21  -5   4   -0.10    0.50
  21   5  -4    0.00    0.50
 -21   5   4    1.30    0.90
  21   5  -4    0.20    0.50
 -21   5   4    1.00    0.70
 -21   5   4    1.00    0.50
 -19  -5   4    1.10    0.60
 -19  -5   4    1.10    2.40
  19  -5  -4    0.20    0.50
 -19  -5   4    1.20    0.50
  19   5  -4    1.10    0.40
 -19   5   4   -1.30    4.20
 -19   5   4    0.40    0.70
 -19   5   4    0.40    0.90
  19   5  -4   -0.10    3.10
  19   5  -4    1.70    0.60
  19   5  -4    1.10    0.60
  19   5  -4    1.50    0.50
  17  -5  -4    1.60    0.50
 -17  -5   4    3.10    2.60
 -17  -5   4    3.20    0.70
 -17  -5   4    2.50    0.60
  17   5  -4   -1.50    2.20
 -17   5   4    1.20    0.90
  17   5  -4    2.70    0.60
  17   5  -4    2.80    0.60
 -17   5   4    2.80    3.20
  17   5  -4    3.00    0.60
 -15  -5   4   45.70    3.20
  15  -5  -4   38.00    3.20
 -15  -5   4   42.70    3.30
 -15  -5   4   43.00    5.70
  15   5  -4   43.70    3.30
 -15   5   4   36.50    3.30
 -15   5   4   35.50    3.50
 -15   5   4   44.40    6.50
  15   5  -4   44.50    3.30
  15   5  -4   44.60    7.00
  15   5  -4   43.20    3.30
 -13  -5   4    2.30    1.90
 -13  -5   4    3.20    0.50
 -13  -5   4    4.40    0.70
 -13  -5   4    3.70    1.70
 -13  -5   4    3.90    0.60
  13   5  -4    3.60    0.70
  13   5  -4    3.70    2.30
  13   5  -4    3.20    0.60
 -13   5   4    3.40    2.10
  13   5  -4    4.00    0.60
 -11  -5   4   44.70    4.50
 -11  -5   4   44.40    3.40
 -11  -5   4   44.00    3.40
 -11  -5   4   36.90    5.40
 -11  -5   4   44.70    3.40
  11   5  -4   50.09    6.00
  11   5  -4   43.60    3.40
  11   5  -4   46.00    3.40
  -9  -5   4   87.59    7.10
  -9  -5   4   83.39    6.30
   9  -5  -4   92.39    6.30
  -9  -5   4   76.49   20.10
   9  -5  -4  117.39   15.60
  -9  -5   4   78.19    6.30
  -9  -5   4   79.59    8.20
  -9  -5   4   80.09    6.30
   9   5  -4   91.49   27.80
   9   5  -4   82.49    8.30
   9   5  -4   76.19    6.30
  -9   5   4   99.79    7.70
   9   5  -4   83.69    6.30
  -7  -5   4 1342.27   97.19
  -7  -5   4 1218.38   95.39
  -7  -5   4 1275.37  116.59
   7   5  -4 1277.67   97.09
   7   5  -4 1317.57  117.79
  -7   5   4 1412.66   96.29
   7   5  -4 1253.27   95.39
  -5  -5   4  396.76   46.50
   5  -5  -4  375.16   30.00
   5   5  -4  387.56   28.30
   5   5  -4  375.56   28.30
   5   5  -4  396.66   30.00
  -3  -5   4   -1.60   12.60
   3   5  -4    7.10    0.70
   3   5  -4    7.50    1.90
   3   5  -4    6.70    0.70
   3   5  -4    6.40    9.30
  -1  -5   4  129.09   25.90
   1  -5  -4  148.89   12.10
   1   5  -4  130.59   11.60
   1   5  -4  153.58   26.90
   1   5  -4  134.39   10.00
   1   5  -4  129.79   10.00
   1  -5   4   -1.70   12.30
  -1   5  -4    6.50    0.60
  -1   5  -4    3.50    1.80
  -1   5  -4  -12.20    8.80
  -3  -5  -4   67.39    4.80
  -3  -5  -4   69.09    4.80
  -3  -5  -4   71.69    7.30
  -3  -5  -4   65.19    4.80
  -3   5  -4   54.79    4.80
   3   5   4   61.69    4.80
   3   5   4   54.39   14.30
  -3   5  -4   74.49   27.40
  -3   5  -4   55.69    6.70
  -5  -5  -4   56.09    4.00
  -5  -5  -4   54.09    4.00
  -5  -5  -4   56.29    4.10
  -5  -5  -4   53.59    4.10
  -5  -5  -4   50.79    6.60
   5   5   4   51.19    4.10
   5   5   4   51.49    4.10
  -7  -5  -4    3.40    0.50
  -7  -5  -4    2.10    1.10
  -7  -5  -4    2.70    2.40
  -7  -5  -4    2.50    0.50
  -7  -5  -4    2.10    0.40
  -7  -5  -4    2.00    1.10
   7   5   4    3.70    0.60
  -7   5  -4    9.40    3.00
   7   5   4    3.80    0.60
  -9  -5  -4    2.30    2.40
  -9  -5  -4    3.30    0.50
  -9  -5  -4    2.90    0.50
  -9  -5  -4    4.70    1.70
  -9  -5  -4    4.20    0.60
  -9   5  -4    1.70    0.90
  -9   5  -4    0.00    2.50
   9   5   4    3.20    0.60
   9   5   4    3.80    0.70
 -11  -5  -4   20.80    1.90
  11  -5   4   22.50    1.90
 -11  -5  -4   18.90    5.10
 -11  -5  -4   22.30    1.90
 -11  -5  -4   23.20    5.00
 -11  -5  -4   23.90    1.80
 -11   5  -4   18.80    1.90
  11   5   4   23.30    1.90
 -11   5  -4   23.30    5.30
  11   5   4   23.50    2.00
 -11   5  -4   21.20    1.90
 -11   5  -4   19.00    2.30
 -13  -5  -4    0.50    0.50
 -13  -5  -4    1.20    0.50
  13  -5   4    1.70    0.60
 -13  -5  -4    1.10    0.50
 -13  -5  -4   -2.80    3.40
  13  -5   4    1.70    0.50
  13   5   4    1.00    0.60
 -13   5  -4   -3.30    2.60
 -13   5  -4    1.00    0.50
  13   5   4    1.10    0.50
 -13   5  -4    1.20    0.60
 -13   5  -4    1.20    1.00
 -15  -5  -4   12.80    1.20
 -15  -5  -4   12.70    1.20
 -15  -5  -4   11.50    1.20
  15   5   4   14.60    1.30
  15   5   4   11.70    1.30
 -15   5  -4   15.70    1.80
 -17  -5  -4    3.70    0.50
 -17  -5  -4    3.80    0.60
 -17  -5  -4    3.50    0.50
  17   5   4    4.30    0.60
 -17   5  -4    6.00    1.00
 -22  -6   4    0.70    0.40
 -22  -6   4    0.40    0.30
 -22  -6   4    0.90    0.50
  22  -6  -4    0.50    0.30
 -22   6   4    0.40    0.50
  22   6  -4    0.50    0.40
 -22   6   4    0.80    0.40
  22   6  -4    0.70    0.40
 -22   6   4    0.30    0.70
  20  -6  -4   20.60    1.80
 -20  -6   4   22.00    1.80
 -20  -6   4   23.00    1.90
  20   6  -4   19.60    1.70
 -20   6   4   18.70    2.20
  20   6  -4   22.70    1.90
  20   6  -4   22.00    1.90
 -20   6   4   19.20    1.90
 -18  -6   4   63.89    8.50
 -18  -6   4   63.79    4.80
 -18  -6   4   59.99    4.70
  18   6  -4   62.69    4.80
  18   6  -4   64.29    8.60
  18   6  -4   61.19    4.80
  18   6  -4   63.29    4.80
 -16  -6   4   51.49    4.10
 -16  -6   4   54.09    4.20
 -16  -6   4   54.79    7.70
  16   6  -4   52.59    4.20
  16   6  -4   54.29    4.20
  16   6  -4   63.89    8.40
  16   6  -4   54.29    4.20
  14  -6  -4   14.40    1.20
 -14  -6   4    7.80    3.00
  14  -6  -4   14.60    1.30
 -14  -6   4    9.30    3.30
 -14  -6   4   13.10    1.40
 -14  -6   4   13.80    1.30
  14   6  -4   14.80    1.40
  14   6  -4   14.40    1.30
 -14   6   4   17.50    3.70
  14   6  -4   10.90    3.70
  14   6  -4   12.70    1.30
 -14   6   4   14.60    1.40
 -12  -6   4   55.69    4.40
  12  -6  -4   62.29    4.40
  12  -6  -4   60.59    4.40
 -12  -6   4   46.40    6.80
 -12  -6   4   57.49    4.40
  12  -6  -4   65.99    4.50
  12   6  -4   52.69    7.10
  12   6  -4   54.19    4.50
  12   6  -4   56.09    4.40
  12   6  -4   56.69    4.50
 -12   6   4   61.49    4.50
 -12   6   4   63.49    6.70
  10  -6  -4   39.00    3.10
 -10  -6   4   42.00    4.20
  10  -6  -4   41.00    3.00
  10  -6  -4   47.10    3.10
 -10  -6   4   35.00    5.00
 -10  -6   4   39.00    3.10
 -10  -6   4   40.70    3.10
  10   6  -4   36.20    3.10
  10   6  -4   35.30    3.10
  10   6  -4   39.00    5.40
 -10   6   4   49.70    4.90
  -8  -6   4  384.46   30.90
  -8  -6   4  369.66   30.20
  -8  -6   4  366.36   30.20
   8  -6  -4  460.25   30.30
   8  -6  -4  434.86   30.30
   8  -6  -4  469.85   30.30
   8   6  -4  397.16   32.30
   8   6  -4  401.56   30.30
  -8   6   4  412.86   31.50
   6  -6  -4   36.00    5.20
   6  -6  -4   37.00    2.80
   6  -6  -4   31.40    2.70
  -6  -6   4   37.70    2.70
   6  -6  -4   35.00    2.80
   6  -6  -4   35.70    2.70
   6   6  -4   21.30   15.60
   6   6  -4   39.60    2.80
  -6   6   4   30.60    3.40
   6   6  -4   36.40    2.70
   6   6  -4   44.20    4.80
   4  -6  -4  268.57   22.30
   4  -6  -4  272.97   20.20
  -4  -6   4  273.67   20.20
   4  -6  -4  267.97   20.30
   4  -6  -4  230.98   20.20
   4  -6  -4  258.17   20.20
  -4  -6   4  302.97   42.50
   4   6  -4  351.26   45.10
   4   6  -4  296.87   22.30
   4   6  -4  283.77   20.20
   4   6  -4  298.97   20.20
   2  -6  -4  240.38   17.10
   2  -6  -4  230.58   17.10
   2  -6  -4  224.08   17.10
   2  -6  -4  206.98   17.10
   2   6  -4  248.28   17.10
   2   6  -4  265.37   39.10
   2   6  -4  234.48   17.10
  -2   6   4  225.98   17.60
   2   6  -4  234.28   18.90
   0  -6   4    9.30    0.80
   0  -6   4   -5.40   14.90
   0  -6   4    7.80    0.80
   0   6  -4    4.10    1.80
   0   6  -4   14.10   11.30
  -2  -6  -4  254.27   17.20
  -2  -6  -4  231.38   17.20
  -2  -6  -4  243.58   17.20
  -2  -6  -4  247.98   17.30
   2  -6   4  201.88   17.20
   2   6   4  235.88   17.20
  -2   6  -4  226.98   19.50
  -2   6  -4  229.38   17.30
   2   6   4  226.68   28.80
  -2   6  -4  229.98   17.20
  -4  -6  -4  133.59   10.10
  -4  -6  -4  141.09   10.20
  -4  -6  -4  140.59   10.10
  -4  -6  -4  119.09   12.70
  -4  -6  -4  122.19   10.00
  -4  -6  -4  129.39   10.00
   4  -6   4  138.69   10.10
   4  -6   4  143.99   10.10
  -4   6  -4  151.48   10.10
  -4   6  -4  138.89   10.10
   4   6   4  127.09   10.10
  -6  -6  -4  102.29    8.00
  -6  -6  -4  115.59    8.00
   6  -6   4   99.69    8.00
  -6  -6  -4  114.59    8.00
  -6  -6  -4  111.09    8.00
   6   6   4  103.39    8.00
  -6   6  -4   97.39   11.00
  -6   6  -4  101.39    8.00
  -6   6  -4  106.39    8.00
   6   6   4  115.49    8.10
  -8  -6  -4    0.60    0.40
  -8  -6  -4    0.40    0.30
  -8  -6  -4    0.80    0.50
  -8  -6  -4    1.00    0.50
  -8   6  -4    1.20    0.50
  -8   6  -4    0.90    0.50
  -8   6  -4    1.00    2.30
 -10  -6  -4    3.10    0.60
  10  -6   4    1.20    0.50
 -10  -6  -4    1.70    0.60
  10   6   4    2.50    0.80
 -10   6  -4    1.90    0.50
 -10   6  -4    1.30    0.60
 -10   6  -4    1.20    1.00
 -10   6  -4    0.30    2.30
  12  -6   4   39.60    3.10
 -12  -6  -4   41.20    3.20
 -12  -6  -4   44.70    3.20
 -12  -6  -4   44.00    3.20
 -12   6  -4   41.20    3.20
  12   6   4   38.40    3.30
  12   6   4   39.80    3.20
 -12   6  -4   39.20    3.20
 -12   6  -4   39.60    3.60
 -12   6  -4   36.90    6.80
  14  -6   4   22.60    1.90
 -14  -6  -4   24.70    1.90
 -14  -6  -4   24.10    1.90
 -14  -6  -4   23.10    1.90
  14  -6   4   20.50    1.80
  14   6   4   23.70    1.90
 -14   6  -4   23.10    1.90
 -14   6  -4   20.60    2.30
  14   6   4   21.60    2.00
 -16  -6  -4    2.60    0.40
 -16  -6  -4    2.30    0.40
 -16  -6  -4    2.70    0.50
  16  -6   4    3.00    0.50
 -16   6  -4    3.30    0.80
  16   6   4    2.60    0.50
 -16   6  -4    3.20    0.50
  16   6   4    2.50    0.50
 -21  -7   4    2.00    0.50
 -21  -7   4    2.10    0.50
  21  -7  -4    2.50    0.40
 -21   7   4    3.40    0.50
 -21   7   4    2.90    0.80
 -21   7   4    3.10    0.60
  21   7  -4    1.50    0.50
  21   7  -4    2.50    0.50
 -19  -7   4    8.60    1.00
  19  -7  -4   10.00    0.90
 -19  -7   4    8.90    1.10
 -19   7   4    9.90    1.60
  19   7  -4    8.90    1.10
 -19   7   4    9.70    1.20
  19   7  -4    8.10    1.00
  19   7  -4    7.90    1.00
  19   7  -4    8.10    1.10
 -17  -7   4   16.20    1.50
 -17  -7   4   16.10    1.60
 -17  -7   4   14.40    3.80
  17  -7  -4   17.30    1.40
 -17   7   4   18.00    2.10
  17   7  -4   16.00    1.60
  17   7  -4   15.00    1.60
  17   7  -4   16.10    1.60
  17   7  -4   19.00    5.00
 -17   7   4   19.70    1.70
 -15  -7   4   12.70    3.80
 -15  -7   4   12.80    1.20
 -15  -7   4   13.00    1.30
  15   7  -4   13.20    1.30
  15   7  -4   10.40    1.20
  15   7  -4   15.40    4.40
  15   7  -4   13.20    1.40
  13  -7  -4  128.59   10.90
 -13  -7   4  155.58   10.90
  13  -7  -4  124.79   10.80
 -13  -7   4  151.78   13.90
 -13  -7   4  161.58   10.90
  13  -7  -4  129.49   10.80
  13   7  -4  156.88   14.60
  13   7  -4  168.48   11.00
 -13   7   4  125.59   10.90
  13   7  -4  152.68   10.90
  13   7  -4  161.58   10.90
  11  -7  -4   10.30    1.00
  11  -7  -4    9.60    0.80
  11  -7  -4    9.10    1.10
  11  -7  -4   10.20    1.10
 -11   7   4    9.10    1.00
   9  -7  -4   16.10    1.40
   9  -7  -4   12.90    1.30
   9  -7  -4   14.60    1.30
   9  -7  -4   15.20    1.30
   9  -7  -4   14.80    1.20
  -9   7   4   12.70    1.20
   7  -7  -4    4.60    2.60
  -7  -7   4   10.70    0.90
  -7  -7   4   11.70    0.90
   7   7  -4   10.80    2.80
   7   7  -4    8.90    1.00
   7   7  -4    8.00    0.90
   5  -7  -4   66.69    7.60
   5  -7  -4   55.29    4.90
  -5  -7   4   69.99    4.90
   5  -7  -4   62.69    4.90
   5  -7  -4   55.19    4.90
   5  -7  -4   59.09    4.90
   5  -7  -4   74.89    4.90
  -5  -7   4   65.99    4.80
   5   7  -4   67.79    4.90
   5   7  -4   67.19    4.90
   5   7  -4   65.69    4.90
   5   7  -4   76.29    7.30
  -3  -7   4    9.60    0.90
   3  -7  -4   10.30    1.10
  -3  -7   4    9.10    0.80
   3   7  -4   10.00    0.90
   3   7  -4   13.00    2.90
   3   7  -4    9.10    0.90
   3   7  -4    9.10    1.00
  -1  -7   4   30.90    2.40
   1  -7  -4   31.40    2.60
  -1  -7   4   31.30    2.40
   1  -7  -4   32.80    2.50
   1  -7  -4   30.20    2.40
   1  -7  -4   32.80    2.50
   1  -7  -4   28.60    2.40
   1   7  -4   31.40    4.60
   1   7  -4   34.90    2.50
  -1  -7  -4   19.50    4.30
  -1  -7  -4   20.10    1.90
  -1  -7  -4   19.60    1.60
  -1  -7  -4   20.60    1.60
  -1  -7  -4   19.80    1.60
   1  -7   4   19.50    1.50
  -1  -7  -4   20.60    1.60
   1  -7   4   19.10    1.60
  -1   7  -4   18.30    1.70
  -1   7  -4   16.70    3.80
  -1   7  -4   17.40    1.60
   1   7   4   19.50    1.60
  -3  -7  -4  143.49   11.50
  -3  -7  -4  142.19   11.50
   3  -7   4  174.78   11.50
  -3  -7  -4  150.08   11.70
  -3  -7  -4  137.79   11.50
   3  -7   4  175.18   11.60
  -3  -7  -4  141.89   11.50
   3   7   4  146.79   11.50
  -3   7  -4  179.58   11.60
  -3   7  -4  163.98   11.60
  -5  -7  -4   28.80    2.30
  -5  -7  -4   27.80    2.20
  -5  -7  -4   27.10    2.20
  -5  -7  -4   27.70    2.30
  -5  -7  -4   28.50    2.30
   5   7   4   29.40    2.30
   5   7   4   29.60    2.30
  -7  -7  -4   22.40    1.80
  -7  -7  -4   20.70    1.90
  -7  -7  -4   22.40    1.90
  -7  -7  -4   22.40    1.90
   7   7   4   24.10    2.00
   7   7   4   23.80    1.90
  -9  -7  -4   44.70    3.40
  -9  -7  -4   41.50    7.30
  -9  -7  -4   44.80    3.40
  -9  -7  -4   45.20    3.30
  -9  -7  -4   40.50    3.30
   9   7   4   40.30    3.40
   9   7   4   43.30    3.50
  11  -7   4    9.90    0.80
 -11  -7  -4    7.10    0.80
 -11  -7  -4    7.50    1.10
 -11  -7  -4   11.50    4.00
 -11  -7  -4    8.00    1.00
 -11  -7  -4    7.10    1.00
 -11   7  -4    9.10    1.60
 -11   7  -4    6.60    3.50
  11   7   4    7.40    1.00
 -11   7  -4   10.60    1.20
  11   7   4    7.00    1.20
 -13  -7  -4    2.20    0.50
 -13  -7  -4    1.60    0.50
 -13  -7  -4    1.90    0.50
 -13   7  -4    4.10    1.10
  13   7   4    2.10    0.50
  13   7   4    1.70    0.60
 -15  -7  -4    0.40    0.30
 -15  -7  -4    0.20    0.40
 -15  -7  -4    0.30    0.30
  15   7   4    0.40    0.40
 -15   7  -4    1.50    0.70
  15   7   4    0.80    0.40
 -20  -8   4    5.00    0.70
 -20  -8   4    4.60    0.70
 -20  -8   4    5.10    0.80
  20   8  -4    5.10    0.70
  20   8  -4    5.80    0.90
  20   8  -4    4.90    0.70
 -20   8   4    6.40    1.20
 -20   8   4    7.00    1.00
 -18  -8   4   18.10    1.70
  18  -8  -4   23.60    1.60
 -18  -8   4   20.50    1.90
 -18  -8   4   19.20    1.80
 -18   8   4   25.20    2.00
  18   8  -4   21.60    1.80
  18   8  -4   22.40    1.90
 -18   8   4   25.20    2.30
  18   8  -4   18.70    1.90
  18   8  -4   20.90    1.90
 -16  -8   4   19.60    1.70
  16  -8  -4   17.20    1.50
  16  -8  -4   17.10    1.70
 -16  -8   4   21.20    1.80
 -16  -8   4   19.60    1.60
 -16  -8   4   20.10    1.60
 -16   8   4   18.40    2.20
  16   8  -4   22.30    1.80
  16   8  -4   24.80    5.60
  16   8  -4   21.40    1.70
  16   8  -4   21.90    1.90
 -16   8   4   19.70    1.90
 -14  -8   4   30.20    2.40
 -14  -8   4   29.20    2.30
 -14  -8   4   30.80    2.40
  14   8  -4   27.80    2.40
  14   8  -4   30.00    2.40
  14   8  -4   25.40    5.80
  14   8  -4   30.20    2.50
 -12  -8   4   14.70    1.20
 -12  -8   4   13.80    1.20
  12   8  -4   12.20    3.70
  12   8  -4   13.70    1.40
  12   8  -4   12.40    1.30
  12   8  -4   12.30    1.30
 -10  -8   4    7.80    0.90
  10  -8  -4    7.60    1.00
 -10  -8   4    8.00    0.70
  10  -8  -4    6.00    0.80
  10  -8  -4    6.60    1.00
 -10  -8   4    7.10    0.70
  10  -8  -4    5.50    0.80
  10   8  -4    5.10    0.80
  10   8  -4    5.90    1.00
  10   8  -4    2.40    2.10
  10   8  -4    5.70    0.80
  -8  -8   4   51.49    4.10
  -8  -8   4   55.29    4.10
  -8  -8   4   53.09    4.10
   8   8  -4   55.09    4.20
   8   8  -4   59.39    7.30
   8   8  -4   51.99    4.10
   8   8  -4   58.39    4.20
   6  -8  -4   85.49    6.00
  -6  -8   4   69.69    5.90
   6  -8  -4   87.89    5.90
   6  -8  -4   91.69    9.40
   6   8  -4   77.09    5.90
   6   8  -4   79.39    8.50
   6   8  -4   77.19    5.90
   6   8  -4   68.99    5.90
  -4  -8   4  247.58   17.10
   4  -8  -4  209.08   17.10
  -4  -8   4  241.78   17.10
   4  -8  -4  202.58   17.10
  -4  -8   4  235.38   17.00
   4  -8  -4  196.18   17.10
   4   8  -4  256.57   17.10
   4   8  -4  243.98   17.10
   4   8  -4  249.48   17.10
  -2  -8   4  108.19    8.10
   2  -8  -4  112.39    8.10
  -2  -8   4  104.49    8.10
  -2  -8   4  100.29    8.00
   2  -8  -4  116.19    8.10
   2  -8  -4  110.39    8.20
   2  -8  -4  114.89    8.20
   2  -8  -4  106.09   11.00
   2   8  -4  100.59    8.10
   2   8  -4  111.99   10.70
   2   8  -4  109.89    8.10
   0  -8  -4  144.69    9.60
   0  -8  -4  128.29   12.60
   0  -8  -4  145.49    9.70
   0  -8  -4  147.19    9.80
   0   8  -4  112.59    9.70
   0   8  -4  116.49    9.60
   0   8  -4  103.69   12.00
  -2  -8  -4  138.89   13.50
   2  -8   4  113.79   10.10
  -2  -8  -4  146.89   10.10
  -2  -8  -4  149.88   10.10
  -2  -8  -4  136.89   10.00
   2   8   4  145.29   10.10
  -2   8  -4  111.49   12.60
  -4  -8  -4   27.30    2.40
   4  -8   4   30.40    2.40
  -4  -8  -4   31.00    6.30
  -4  -8  -4   33.30    2.50
  -4  -8  -4   29.70    2.50
  -4  -8  -4   34.10    2.50
  -4  -8  -4   27.00    2.50
   4   8   4   31.10    2.50
  -4   8  -4   32.80    2.60
  -4   8  -4   35.20    2.50
  -4   8  -4   37.80    6.00
   6  -8   4    5.40    0.70
  -6  -8  -4    6.50    0.70
  -6  -8  -4   11.50    4.10
   6  -8   4    7.60    0.80
  -6  -8  -4    6.80    0.90
  -6  -8  -4    7.20    0.90
  -6  -8  -4    5.70    0.90
  -6   8  -4    5.80    0.90
   6   8   4    7.10    1.00
  -6   8  -4    6.50    1.10
   6   8   4    6.20    0.80
  -8  -8  -4   14.70    1.20
  -8  -8  -4   12.20    1.30
  -8  -8  -4   12.80    1.30
  -8  -8  -4   13.90    1.30
  -8  -8  -4   22.50    5.50
   8   8   4   12.20    1.50
  -8   8  -4   21.00    4.60
   8   8   4   13.80    1.30
 -10  -8  -4    8.50    1.00
 -10  -8  -4    9.20    1.00
 -10  -8  -4    7.90    1.00
 -10   8  -4   12.50    1.10
  10   8   4   10.60    1.10
 -10   8  -4   11.80    1.70
 -10   8  -4   11.20    4.70
 -10   8  -4   11.80    1.30
  10   8   4    9.80    1.30
 -12  -8  -4    7.20    0.80
 -12  -8  -4    7.00    0.90
 -12  -8  -4    6.40    0.70
 -12  -8  -4    7.30    0.70
  12   8   4    6.90    1.10
  12   8   4    7.00    0.90
 -14  -8  -4    4.90    0.70
 -14  -8  -4    4.50    0.50
 -14  -8  -4    5.00    0.60
  14   8   4    4.20    0.60
 -14   8  -4    2.70    0.90
  14   8   4    5.60    0.80
 -19  -9   4    0.80    0.40
 -19  -9   4    0.60    0.40
 -19  -9   4    0.80    0.40
 -19   9   4    0.40    0.70
  19   9  -4    1.10    0.50
 -19   9   4    0.10    0.30
  19   9  -4    0.60    0.50
 -19   9   4    0.00    0.50
 -17  -9   4    2.80    0.50
 -17  -9   4    2.70    0.60
  17   9  -4    3.70    0.60
  17   9  -4    2.90    0.70
 -17   9   4    4.60    0.80
 -17   9   4    4.20    1.00
  17   9  -4    2.90    0.70
  17   9  -4    2.60    0.60
  15  -9  -4    6.50    0.90
 -15  -9   4    6.40    0.90
 -15  -9   4    6.30    0.80
 -15  -9   4    6.90    1.00
  15   9  -4    7.60    1.10
  15   9  -4    5.90    0.90
 -15   9   4    8.10    1.10
  15   9  -4   13.30    4.30
  15   9  -4    8.40    1.10
  15   9  -4    6.80    1.20
 -13  -9   4   19.90    1.60
  13  -9  -4   19.90    1.80
 -13  -9   4   21.30    1.80
  13  -9  -4   19.20    1.70
 -13  -9   4   17.80    1.60
  13   9  -4   19.60    1.70
  13   9  -4   21.60    1.80
 -13   9   4   18.90    1.80
  13   9  -4   19.60    1.90
  13   9  -4   20.20    5.00
  11  -9  -4   12.60    1.50
 -11  -9   4   18.20    1.50
 -11  -9   4   16.40    1.30
 -11  -9   4   16.40    1.40
 -11   9   4   12.90    1.50
  11   9  -4   18.20    1.50
  11   9  -4   17.40    1.50
  11   9  -4   20.10    5.10
  11   9  -4   17.60    1.60
   9  -9  -4   22.80    2.00
   9  -9  -4   21.50    1.80
  -9  -9   4   22.70    1.90
  -9  -9   4   20.80    1.70
   9  -9  -4   23.60    1.90
  -9  -9   4   20.90    1.70
   9  -9  -4   21.50    2.00
   9   9  -4   21.30    2.00
  -9   9   4   23.70    1.80
   9   9  -4   22.20    4.90
   9   9  -4   20.50    1.80
   9   9  -4   22.00    1.90
   7  -9  -4   21.80    2.10
   7  -9  -4   22.70    2.00
  -7  -9   4   27.30    2.00
   7  -9  -4   21.40    2.00
  -7  -9   4   25.20    1.90
   7  -9  -4   21.00    2.10
   7  -9  -4   21.50    2.00
   7   9  -4   26.70    2.10
  -7   9   4   22.30    1.90
   7   9  -4   32.40    5.40
   7   9  -4   24.80    2.10
   7   9  -4   26.20    2.00
   5  -9  -4   49.10    3.30
  -5  -9   4   39.90    3.20
   5  -9  -4   46.90    3.50
  -5  -9   4   40.30    3.30
   5  -9  -4   47.20    3.30
  -5  -9   4   39.80    3.30
   5  -9  -4   48.20    3.40
   5   9  -4   39.20    3.30
   5   9  -4   40.80    3.40
   5   9  -4   38.80    6.00
   5   9  -4   37.40    3.30
   3  -9  -4   89.99   10.20
  -3  -9   4   86.09    6.80
  -3  -9   4   86.99    6.80
   3  -9  -4  108.19    6.90
   3   9  -4   93.59    9.80
   3   9  -4   89.29    6.90
   3   9  -4   85.29    6.90
   1  -9  -4   21.80    1.60
   1  -9  -4   21.20    1.70
  -1  -9   4   17.70    1.50
   1  -9  -4   18.80    4.40
  -1  -9   4   18.80    1.50
   1  -9  -4   21.20    1.70
   1  -9  -4   18.30    2.20
  -1  -9   4   17.60    1.60
   1   9  -4   20.50    4.40
   1   9  -4   17.50    1.70
  -1   9   4   19.50    1.60
   1   9  -4   18.10    1.70
  -1  -9  -4   37.80    3.10
   1  -9   4   41.50    3.00
  -1  -9  -4   32.10    6.20
   1  -9   4   42.20    3.20
  -1  -9  -4   38.60    3.10
  -1  -9  -4   40.00    3.20
  -1  -9  -4   38.20    3.10
  -1   9  -4   41.40    3.10
  -1   9  -4   42.20    3.20
   1   9   4   38.20    3.10
  -3  -9  -4  104.59    7.80
  -3  -9  -4   98.39   11.40
  -3  -9  -4  104.59    7.80
   3  -9   4  115.29    7.80
  -3  -9  -4  103.09    7.80
  -3  -9  -4   98.89    7.70
   3   9   4   97.39    7.80
  -5  -9  -4   22.30    1.90
  -5  -9  -4   22.80    1.90
  -5  -9  -4   29.40    5.90
  -5  -9  -4   20.80    1.70
  -5  -9  -4   20.80    1.90
  -5  -9  -4   21.40    1.80
   5   9   4   22.50    1.90
  -7  -9  -4    1.90    0.50
  -7  -9  -4    2.20    0.60
  -7  -9  -4    2.10    0.50
  -7  -9  -4    2.20    0.30
  -7   9  -4    2.10    0.70
   7   9   4    1.80    0.40
  -7   9  -4    1.30    3.70
   7   9   4    1.60    0.70
  -9  -9  -4   13.80    1.30
  -9  -9  -4   12.20    1.10
  -9  -9  -4   13.40    1.30
  -9  -9  -4   13.20    1.20
  -9   9  -4   14.60    1.40
   9   9   4   13.20    1.50
   9   9   4   13.40    1.20
 -11  -9  -4   17.80    1.70
 -11  -9  -4   18.30    1.50
 -11  -9  -4   19.00    1.50
 -11  -9  -4   19.30    1.60
 -11   9  -4   20.30    1.70
  11   9   4   21.50    1.60
  11   9   4   18.10    1.80
 -11   9  -4   19.40    2.10
 -13  -9  -4   17.30    1.50
 -13  -9  -4   16.00    1.50
  13  -9   4   20.50    1.50
 -13   9  -4   19.90    1.90
  13   9   4   18.50    1.50
  13   9   4   19.00    1.60
 -18 -10   4    8.20    0.90
 -18 -10   4    8.60    0.90
 -18 -10   4    8.40    0.80
 -18  10   4    9.80    1.00
  18  10  -4    7.00    0.90
  18  10  -4    7.40    1.00
  18  10  -4    8.70    0.90
 -18  10   4    9.20    1.20
 -16 -10   4    3.50    0.50
 -16 -10   4    3.00    0.60
 -16 -10   4    2.80    0.60
  16  10  -4    3.30    0.70
  16  10  -4    3.50    0.70
  16  10  -4    4.00    0.70
 -16  10   4    4.40    0.70
 -16  10   4    4.30    1.10
 -14 -10   4   25.40    2.10
  14 -10  -4   29.70    2.30
 -14 -10   4   27.60    2.20
 -14 -10   4   24.90    2.20
 -14 -10   4   28.10    2.20
  14  10  -4   28.50    2.30
  14  10  -4   26.40    2.40
 -14  10   4   26.00    2.30
  14  10  -4   26.50    2.40
 -12 -10   4   48.00    3.80
 -12 -10   4   53.99    3.70
  12 -10  -4   41.70    3.70
 -12 -10   4   44.00    3.60
 -12 -10   4   53.79    3.70
  12 -10  -4   39.30    3.80
  12  10  -4   51.09    8.00
  12  10  -4   47.30    3.80
  12  10  -4   49.70    3.80
  12  10  -4   53.29    3.80
 -10 -10   4   14.30    1.30
 -10 -10   4   13.50    1.30
  10 -10  -4   10.80    1.40
 -10 -10   4   11.60    1.10
  10 -10  -4   11.30    1.20
  10 -10  -4   12.60    1.40
  10  10  -4   13.40    1.30
  10  10  -4   13.20    1.40
 -10  10   4   11.00    1.20
  10  10  -4    8.30    3.60
  10  10  -4   13.00    1.40
  -8 -10   4    6.60    0.90
  -8 -10   4    6.60    0.90
   8  10  -4    6.40    0.90
   8  10  -4    6.80    1.10
   8  10  -4    6.00    0.90
   8  10  -4    4.60    2.60
  -6 -10   4   44.50    3.60
  -6 -10   4   43.10    3.50
   6  10  -4   48.10    3.60
   6  10  -4   45.00    3.60
   6  10  -4   48.70    3.70
   6  10  -4   54.39    7.00
   4 -10  -4    1.40    0.50
  -4 -10   4    1.90    0.40
   4 -10  -4    1.30    0.50
  -4 -10   4    2.20    0.50
   4 -10  -4    1.00    0.50
   4 -10  -4    1.40    0.60
   4 -10  -4    0.70    2.40
   4  10  -4    1.80    0.60
  -4  10   4    1.90    0.40
   4  10  -4    2.20    0.60
   4  10  -4    1.60    0.50
   4  10  -4    0.40    1.90
   2 -10  -4    0.80    2.60
  -2 -10   4    3.00    0.80
  -2 -10   4    3.30    0.50
  -2 -10   4    2.90    0.50
   2  10  -4    4.10    2.70
   2  10  -4    1.50    0.60
   0 -10  -4   29.60    2.20
   0 -10  -4   28.60    2.10
   0 -10  -4   28.60    2.10
   0 -10   4   19.90    2.20
   0 -10  -4   29.40    2.10
   0 -10  -4   26.70    5.30
   0  10  -4   19.50    2.20
   0  10  -4   20.30    2.10
   0  10   4   25.90    2.10
  -2 -10  -4   37.20    2.90
  -2 -10  -4   39.30    2.90
  -2 -10  -4   36.80    2.90
  -2 -10  -4   34.90    6.70
  -2 -10  -4   39.20    3.00
  -2  10  -4   27.20    5.90
   2  10   4   36.50    2.90
   4 -10   4   28.50    2.50
  -4 -10  -4   30.80    2.40
  -4 -10  -4   30.80    2.50
  -4 -10  -4   30.60    2.40
  -4 -10  -4   30.20    2.40
  -4  10  -4   34.30    7.00
  -4  10  -4   27.20    2.50
   4  10   4   31.00    2.50
   6 -10   4   41.10    3.00
  -6 -10  -4   35.90    3.00
  -6 -10  -4   36.90    3.00
  -6 -10  -4   36.90    3.00
  -6 -10  -4   35.30    2.90
   6  10   4   38.20    3.10
  -6  10  -4   35.00    7.10
  -6  10  -4   42.20    3.10
  -8 -10  -4   51.29    3.80
  -8 -10  -4   49.70    3.80
  -8 -10  -4   50.49    3.80
   8  10   4   49.00    3.90
  -8  10  -4   49.70    3.90
   8  10   4   46.50    3.80
 -10 -10  -4    0.70    0.50
 -10 -10  -4    1.00    0.40
 -10 -10  -4    0.70    0.30
  10  10   4    0.90    0.60
 -10  10  -4    0.60    0.50
  10  10   4    0.70    0.30
 -10  10  -4    0.50    0.80
  12 -10   4    1.20    0.30
 -12 -10  -4    0.00    0.40
 -12 -10  -4    0.40    0.30
 -12  10  -4    0.40    0.30
  12  10   4    1.10    0.30
  12  10   4    1.00    0.50
 -12  10  -4    0.40    0.60
 -17 -11   4    2.40    0.50
 -17 -11   4    2.20    0.40
  17  11  -4    2.50    0.50
 -17  11   4    2.20    0.50
 -17  11   4    2.10    0.60
  17  11  -4    3.00    0.50
  17  11  -4    2.40    0.40
 -15 -11   4    6.00    0.70
  15 -11  -4    6.50    0.80
 -15 -11   4    7.40    0.80
 -15 -11   4    7.80    0.90
 -15 -11   4    5.50    0.70
  15  11  -4    5.80    1.00
  15  11  -4    6.00    0.90
  15  11  -4    8.00    0.90
 -15  11   4    6.70    1.40
 -15  11   4    8.10    1.00
 -13 -11   4    1.00    0.40
 -13 -11   4    0.70    0.50
 -13 -11   4    0.50    0.50
 -13 -11   4    0.40    0.30
  13 -11  -4    1.60    0.50
 -13  11   4    0.80    0.50
  13  11  -4    0.70    0.60
  13  11  -4    0.90    0.60
  13  11  -4    1.10    0.50
 -11 -11   4    4.30    0.80
 -11 -11   4    4.90    0.60
  11 -11  -4    5.80    0.80
 -11 -11   4    5.60    0.90
 -11 -11   4    4.80    0.80
  11 -11  -4    5.90    1.00
  11  11  -4    5.50    0.90
  11  11  -4    4.10    0.80
  11  11  -4    5.30    0.90
 -11  11   4    5.00    0.90
   9 -11  -4   34.30    2.80
  -9 -11   4   33.30    2.90
   9 -11  -4   35.40    2.90
  -9 -11   4   37.70    2.80
   9 -11  -4   37.00    2.80
  -9 -11   4   34.80    2.80
   9  11  -4   33.60    2.90
   9  11  -4   34.10    3.00
   9  11  -4   38.40    7.40
  -9  11   4   36.00    2.80
   9  11  -4   36.80    2.80
   7 -11  -4   60.09    5.00
  -7 -11   4   67.59    4.90
   7 -11  -4   63.49    4.90
  -7 -11   4   69.39    4.90
  -7 -11   4   63.29    5.10
   7  11  -4   68.49    5.00
  -7  11   4   59.69    4.90
   7  11  -4   66.79    5.00
   7  11  -4   66.19    5.00
   5 -11  -4    6.50    1.10
   5 -11  -4    8.10    1.10
  -5 -11   4   10.10    1.30
   5 -11  -4    7.30    1.10
   5 -11  -4    6.10    1.10
   5  11  -4    9.60    1.10
   5  11  -4    5.50    2.90
   5  11  -4   10.00    1.20
  -5  11   4    8.40    1.00
   5  11  -4   11.10    1.00
  -3 -11   4    2.10    0.50
   3 -11  -4    2.60    0.70
   3 -11  -4    3.30    0.60
   3 -11  -4    2.90    0.60
  -3 -11   4    2.00    0.50
   3 -11  -4    4.00    3.10
  -3 -11   4    3.00    0.70
   3 -11  -4    2.80    0.60
   3  11  -4    3.00    0.70
   3  11  -4    3.20    0.70
  -3  11   4    2.00    0.50
  -1 -11   4   32.60    2.90
   1 -11  -4   43.90    3.00
   1 -11  -4   43.40    3.00
   1 -11  -4   43.50    3.10
   1 -11  -4   31.50    6.50
   1  11  -4   38.30    7.30
   1  11  -4   32.70    3.10
   1  11  -4   31.50    3.00
  -1  11   4   40.50    3.00
   1 -11   4    5.00    0.80
  -1 -11  -4    4.70    0.80
  -1 -11  -4    5.00    0.70
  -1 -11  -4    4.30    0.70
  -1 -11  -4    0.20    3.00
  -1 -11  -4    5.10    0.80
   1  11   4    6.20    0.80
  -1  11  -4    3.10    4.40
  -1  11  -4    3.60    0.80
   3 -11   4   31.10    2.40
  -3 -11  -4   26.50    2.30
  -3 -11  -4   25.80    2.30
  -3 -11  -4   25.60    2.30
  -3 -11  -4   26.30    2.30
  -3 -11  -4   28.40    6.00
   3  11   4   28.50    2.30
  -3  11  -4   43.00    9.10
  -3  11  -4   30.90    2.40
  -5 -11  -4   23.50    1.90
  -5 -11  -4   23.50    1.90
   5 -11   4   25.30    2.00
  -5 -11  -4   23.80    1.90
  -5 -11  -4   23.50    2.00
   5  11   4   20.90    2.00
  -5  11  -4   24.20    2.10
  -7 -11  -4   12.00    1.10
  -7 -11  -4   11.20    1.20
  -7 -11  -4   12.20    1.10
  -7  11  -4   12.20    1.30
   7  11   4   11.40    1.30
  -9 -11  -4    0.20    0.40
  -9 -11  -4   -0.10    0.30
  -9 -11  -4    0.10    0.30
  -9  11  -4   -0.10    0.50
   9  11   4    0.40    0.50
  -9  11  -4   -0.10    0.70
 -11 -11  -4    3.40    0.40
  11 -11   4    4.60    0.50
 -11 -11  -4    3.00    0.50
  11  11   4    3.80    0.70
 -11  11  -4    4.00    0.80
 -16 -12   4    2.60    0.40
 -16 -12   4    2.60    0.40
  16  12  -4    2.50    0.50
  16  12  -4    2.70    0.40
 -14 -12   4   15.20    1.30
 -14 -12   4   13.90    1.20
  14 -12  -4   14.40    1.30
 -14 -12   4   13.40    1.20
 -14  12   4   14.80    1.30
  14  12  -4   14.80    1.30
  14  12  -4   13.90    1.40
  14  12  -4   14.40    1.40
 -14  12   4   14.40    1.60
 -12 -12   4    1.70    0.40
 -12 -12   4    2.10    0.60
  12 -12  -4    1.20    0.50
 -12 -12   4    1.80    0.50
  12  12  -4    2.30    0.50
  12  12  -4    2.70    0.60
  12  12  -4    1.70    0.60
 -12  12   4    1.50    0.50
 -10 -12   4    0.70    0.40
  10 -12  -4    0.40    0.50
  10 -12  -4    0.50    0.60
 -10 -12   4    0.50    0.40
 -10 -12   4    0.90    0.60
  10  12  -4    0.10    0.60
 -10  12   4    1.00    0.50
  10  12  -4    0.20    0.60
  10  12  -4    0.20    0.40
  -8 -12   4    4.60    0.90
   8 -12  -4    7.20    1.00
  -8 -12   4    4.90    0.80
   8 -12  -4    7.20    0.90
  -8 -12   4    5.50    0.70
   8 -12  -4    6.80    1.10
   8  12  -4    3.60    0.80
   8  12  -4    5.40    0.80
  -8  12   4    6.30    0.80
   8  12  -4    3.90    0.80
  -6 -12   4   42.40    3.70
   6 -12  -4   51.29    3.60
  -6 -12   4   41.80    3.50
   6 -12  -4   48.30    3.70
   6 -12  -4   50.99    3.60
  -6 -12   4   40.80    3.50
   6  12  -4   45.70    3.60
  -6  12   4   52.29    3.60
   6  12  -4   40.10    3.60
   4 -12  -4   22.10    1.80
   4 -12  -4   22.60    1.90
  -4 -12   4   16.30    1.90
   4 -12  -4   22.80    1.80
   4 -12  -4   23.50    1.80
   4  12  -4   16.60    1.90
  -4  12   4   21.10    1.80
   4  12  -4   17.90    1.80
   2 -12  -4    2.40    0.60
   2 -12  -4    3.00    0.60
   2 -12  -4    2.40    0.60
  -2 -12   4    3.10    0.50
  -2 -12   4    2.30    0.70
   2 -12  -4    2.90    0.60
   2  12  -4    2.10    0.60
  -2  12   4    2.80    0.50
   2  12  -4    1.60    0.70
  -2  12   4    3.20    0.60
   0 -12  -4    1.20    0.50
   0 -12  -4    1.40    0.50
   0 -12  -4    1.00    0.60
   0 -12   4    0.10    0.50
   0 -12  -4    1.40    0.50
   0  12   4    0.60    0.40
   0  12  -4    0.60    0.60
  -2 -12  -4    4.50    0.60
  -2 -12  -4    3.70    0.60
  -2 -12  -4    5.30    0.70
  -2 -12  -4    4.20    0.70
   2  12   4    3.60    0.70
   4 -12   4    3.50    0.60
  -4 -12  -4    5.40    0.80
  -4 -12  -4    5.30    0.70
  -4 -12  -4    5.70    0.80
  -4 -12  -4    5.10    0.80
   4  12   4    5.10    0.80
  -6 -12  -4    4.00    0.60
  -6 -12  -4    4.40    0.60
  -6 -12  -4    4.50    0.70
  -6  12  -4    4.70    0.90
   6  12   4    4.50    0.80
  -8 -12  -4    4.40    0.70
  -8 -12  -4    4.50    0.50
  -8 -12  -4    5.00    0.60
  -8  12  -4    3.50    0.80
   8  12   4    4.10    0.70
  -8  12  -4    3.50    0.60
 -13 -13   4    7.10    0.80
 -13 -13   4    6.50    0.60
  13 -13  -4    7.30    0.70
 -13 -13   4    5.70    0.70
  13  13  -4    6.80    0.80
 -13  13   4    7.20    1.00
 -13  13   4    8.10    0.80
  13  13  -4    7.50    0.70
  13  13  -4    6.00    0.90
 -11 -13   4    3.20    0.50
 -11 -13   4    3.00    0.50
 -11 -13   4    3.20    0.60
  11 -13  -4    5.00    0.70
  11  13  -4    3.40    0.60
  11  13  -4    3.10    0.60
  11  13  -4    3.30    0.60
   9 -13  -4   10.30    1.00
   9 -13  -4    7.40    1.10
  -9 -13   4    8.90    1.10
  -9 -13   4    9.00    0.80
  -9 -13   4    9.70    0.90
   9  13  -4    8.80    1.10
   9  13  -4    9.10    1.10
  -9  13   4    9.30    1.00
   7 -13  -4   43.60    3.30
   7 -13  -4   38.50    3.40
  -7 -13   4   43.40    3.40
   7  13  -4   46.60    3.40
   7  13  -4   46.80    3.40
  -7  13   4   39.60    3.30
   5 -13  -4   22.70    2.10
  -5 -13   4   25.30    1.90
  -5 -13   4   22.90    2.10
   5 -13  -4   24.20    2.00
   5 -13  -4   23.60    2.00
   5  13  -4   23.20    2.10
   5  13  -4   24.00    2.00
  -5  13   4   26.00    2.00
  -3 -13   4    6.90    0.70
   3 -13  -4    7.10    1.00
   3 -13  -4    7.50    0.90
   3 -13  -4    8.90    0.90
  -3 -13   4    6.20    1.10
   3  13  -4    6.50    0.90
  -3  13   4    7.80    0.90
   3  13  -4    6.20    1.00
  -1 -13   4    2.20    0.60
   1 -13  -4    1.90    0.50
   1 -13  -4    1.90    0.60
   1 -13  -4    2.10    0.60
   1 -13  -4    1.90    0.50
   1  13  -4    1.80    0.60
  -1  13   4    1.80    0.50
  -1 -13  -4    5.50    0.90
  -1 -13  -4    6.60    0.90
   1 -13   4    7.60    1.00
  -1 -13  -4    7.40    0.90
  -1 -13  -4    7.20    0.90
   1  13   4    7.60    0.90
  -1  13  -4    7.20    1.00
   1  13   4    6.50    0.80
  -3 -13  -4   22.90    1.90
  -3 -13  -4   23.50    1.90
  -3 -13  -4   23.40    1.90
   3 -13   4   22.50    1.90
  -3 -13  -4   23.90    1.90
   3  13   4   24.30    1.90
   3  13   4   24.10    1.90
  -3  13  -4   22.90    2.00
  -5 -13  -4    4.90    0.70
   5 -13   4    3.70    0.50
  -5 -13  -4    5.20    0.60
  -5 -13  -4    5.00    0.70
   5  13   4    4.70    0.70
  -5  13  -4    5.00    0.80
   5  13   4    4.90    0.70
  -7 -13  -4    0.60    0.30
  -7 -13  -4    0.90    0.30
  -7  13  -4    0.60    0.50
   7  13   4    0.20    0.30
  -7  13  -4    0.70    0.30
   7  13   4    0.40    0.30
  10 -14  -4    0.60    0.40
 -10 -14   4    0.80    0.30
 -10 -14   4    0.60    0.40
  10  14  -4    0.60    0.40
  10  14  -4    0.40    0.40
  -8 -14   4    2.80    0.40
  -8 -14   4    2.40    0.50
   8 -14  -4    2.90    0.50
  -8  14   4    3.60    0.50
   8  14  -4    2.10    0.50
   8  14  -4    2.30    0.50
   6 -14  -4    8.40    1.00
  -6 -14   4    8.60    0.80
   6 -14  -4   10.40    0.90
  -6 -14   4    7.60    1.00
   6  14  -4    8.10    1.00
   6  14  -4    8.10    0.90
  -6  14   4    9.50    0.90
   4 -14  -4    5.30    0.70
   4 -14  -4    4.40    0.70
  -4 -14   4    5.70    0.50
   4 -14  -4    3.20    0.60
  -4 -14   4    3.70    0.70
  -4  14   4    4.00    0.60
   4  14  -4    5.10    0.60
   4  14  -4    5.80    0.80
  -2 -14   4    0.20    0.50
   2 -14  -4    0.00    0.40
   2 -14  -4    0.40    0.40
   2 -14  -4   -0.10    0.40
   2  14  -4    0.20    0.50
  -2  14   4    0.10    0.30
   0 -14   4    0.40    0.40
   0 -14  -4    0.60    0.40
   0 -14  -4    0.50    0.40
   0 -14  -4    0.30    0.40
   0  14  -4    0.30    0.40
   0  14   4    0.70    0.30
   2 -14   4    0.60    0.30
  -2 -14  -4    1.40    0.40
  -2 -14  -4    1.20    0.40
  -2 -14  -4    1.10    0.40
   2  14   4    1.20    0.40
  -2  14  -4    0.70    0.40
 -24   0   5    1.00    0.50
  24   0  -5    0.70    0.50
 -24   0   5    0.60    0.40
  22   0  -5    0.30    0.60
 -22   0   5    0.10    0.60
 -22   0   5    0.20    0.60
 -22   0   5    0.30    0.40
  22   0  -5   -0.20    0.30
 -20   0   5   -0.10    0.40
  20   0  -5    0.50    0.40
 -20   0   5    2.40    2.80
 -20   0   5    0.50    0.60
  20   0  -5    1.60    2.30
 -20   0   5    0.70    0.60
  20   0  -5    0.50    0.50
 -18   0   5    4.90    0.80
  18   0  -5    5.80    1.00
 -18   0   5    7.80    3.40
 -18   0   5    5.40    1.00
  18   0  -5    5.70    0.80
 -18   0   5    5.90    0.90
 -18   0   5    4.80    1.10
  18   0  -5    4.30    2.50
 -16   0   5    0.40    0.50
  16   0  -5   -0.20    1.60
  16   0  -5    0.50    0.40
  16   0  -5    0.50    0.30
 -16   0   5    0.40    0.70
 -16   0   5    0.60    0.40
 -16   0   5    0.00    0.40
 -16   0   5    2.90    2.40
  14   0  -5    1.30    0.30
  14   0  -5    1.50    0.40
 -14   0   5    1.70    0.60
 -14   0   5    1.60    0.30
 -14   0   5    1.60    0.40
  14   0  -5    0.70    1.40
 -12   0   5    0.20    0.30
  12   0  -5    0.00    1.00
 -12   0   5   -1.30    9.50
 -12   0   5    0.30    0.30
  12   0  -5    6.00   11.20
 -12   0   5   -1.00    1.00
 -10   0   5    8.50    0.80
 -10   0   5   11.20    2.20
  10   0  -5    5.70    6.40
 -10   0   5    7.00    5.40
   8   0  -5   -2.80    3.20
   8   0  -5    0.00    0.60
  -8   0   5    0.70    0.70
  -8   0   5    2.80    3.70
   6   0  -5    5.50    4.50
   4   0  -5    5.40    3.70
  -4   0   5   -0.20    2.30
   4   0  -5    0.90    0.60
   4   0  -5    0.10    0.40
   2   0  -5    1.00    0.60
   2   0  -5   -4.40    2.90
  -2   0   5   -1.10    2.60
   0   0   5    4.20    4.40
   0   0  -5    5.40    1.30
   0   0  -5    7.20    5.70
   2   0   5    6.20    6.00
  -2   0  -5   11.20    6.70
   4   0   5    0.30    0.30
   4   0   5    2.70   13.20
  -4   0  -5    0.20    0.40
  -4   0  -5    1.00    1.20
  -4   0  -5    1.00    1.20
  -6   0  -5    1.70    0.40
   6   0   5    1.20    0.40
  -6   0  -5   -0.40    1.30
   8   0   5    1.00    0.40
  -8   0  -5    0.30    1.40
  -8   0  -5    1.00    0.40
   8   0   5    0.60    0.50
  -8   0  -5    1.00    0.70
 -10   0  -5    0.00    0.80
  10   0   5    0.20    0.50
  10   0   5    0.30    0.50
 -10   0  -5   -0.10    2.00
  10   0   5    0.30    0.40
 -10   0  -5    0.30    0.50
 -12   0  -5    0.00    0.50
 -12   0  -5    4.10    3.10
  12   0   5   -0.10    0.50
  12   0   5   -0.10    0.50
  12   0   5    0.30    0.50
  14   0   5    0.20    0.50
 -14   0  -5    0.50    0.40
  14   0   5    0.30    0.40
  14   0   5    1.00    0.50
 -14   0  -5    0.40    0.50
  16   0   5    0.80    0.40
 -16   0  -5    0.70    0.30
 -16   0  -5    1.20    0.50
  16   0   5    1.10    0.50
 -25  -1   5    2.70    0.50
  25  -1  -5    2.40    0.50
 -25  -1   5    3.50    0.50
 -25   1   5    2.30    0.50
  25   1  -5    3.20    0.50
 -23  -1   5    0.50    0.50
 -23  -1   5    0.70    0.50
  23  -1  -5    1.70    0.50
  23   1  -5    0.80    0.50
 -23   1   5    1.10    0.60
  23   1  -5    1.20    0.40
 -23   1   5    1.00    0.40
 -23   1   5    0.80    0.60
 -21  -1   5   12.40    1.30
 -21  -1   5   11.40    1.30
  21  -1  -5   18.30    4.00
 -21  -1   5   12.70    1.40
 -21  -1   5   15.80    4.40
  21   1  -5   14.80    3.90
  21   1  -5   12.30    1.20
 -21   1   5   15.90    4.90
  21   1  -5   11.50    1.40
  19  -1  -5   82.19    9.10
  19  -1  -5   82.09    6.50
 -19  -1   5  101.19   11.00
 -19  -1   5   94.29    6.50
 -19  -1   5   99.69    6.60
  19  -1  -5   76.79    6.40
 -19   1   5   77.19    6.80
 -19   1   5   70.49   10.20
  19   1  -5   94.39    6.60
  19   1  -5   97.19   10.10
 -19   1   5   73.79    6.50
 -19   1   5   83.89    6.60
  19   1  -5  101.09    6.50
 -19   1   5   79.99    6.50
 -17  -1   5  222.78   19.50
  17  -1  -5  190.28   17.80
 -17  -1   5  230.78   15.70
  17  -1  -5  190.68   15.70
  17  -1  -5  194.98   15.60
 -17  -1   5  228.48   15.70
  17  -1  -5  210.78   15.70
  17   1  -5  244.38   15.70
  17   1  -5  243.78   15.70
 -17   1   5  193.88   15.70
 -17   1   5  194.18   15.90
 -17   1   5  211.18   15.70
  17   1  -5  222.58   18.80
 -17   1   5  208.18   19.10
 -17   1   5  191.18   15.70
 -15  -1   5  159.78   11.40
 -15  -1   5  145.79   11.40
  15  -1  -5  158.58   11.40
  15  -1  -5  151.88   13.30
  15  -1  -5  152.18   11.40
 -15  -1   5  142.99   11.40
 -15  -1   5  151.78   11.60
 -15   1   5  158.88   11.60
 -15   1   5  166.78   11.50
  15   1  -5  143.39   11.40
 -15   1   5  158.28   11.40
  15   1  -5  150.48   11.40
 -15   1   5  171.28   14.40
  15   1  -5  142.99   13.70
  13  -1  -5  211.18   15.40
 -13  -1   5  220.58   15.50
 -13  -1   5  186.78   15.40
 -13  -1   5  212.38   15.40
  13  -1  -5  235.18   17.00
 -13  -1   5  211.78   17.70
 -13   1   5  222.48   17.60
 -13   1   5  219.98   15.50
  13   1  -5  203.78   17.30
  13   1  -5  182.18   15.40
 -13   1   5  202.58   15.40
  13   1  -5  201.28   15.40
 -11  -1   5  107.09   23.80
  11  -1  -5  154.78   24.40
 -11   1   5  162.58   11.40
  11   1  -5  111.09   25.00
 -11   1   5  168.58   13.10
   9  -1  -5 1408.46  115.39
   9  -1  -5 1606.44  127.29
  -9  -1   5 1553.14  129.49
  -9  -1   5 1577.94  116.19
   9   1  -5 1506.85  129.99
  -9   1   5 1600.74  126.99
  -9   1   5 1673.93  115.99
   9   1  -5 1585.24  115.99
  -7  -1   5   66.49    5.60
   7  -1  -5   81.49   12.40
  -7  -1   5   75.59   14.00
   7  -1  -5   79.39    6.30
   7  -1  -5   79.79    5.80
   7  -1  -5   60.69    5.80
  -7  -1   5   63.39    6.30
   7   1  -5   75.49   13.90
  -7   1   5   79.89    6.20
  -7   1   5   83.39   12.00
   7   1  -5   67.29    6.20
   5  -1  -5   20.90    5.80
   5  -1  -5   20.90    2.30
   5  -1  -5   19.30    1.70
  -5   1   5   15.90    4.90
  -5   1   5   15.30    2.00
   3  -1  -5  241.68   19.30
  -3  -1   5  281.17   29.80
   3  -1  -5  244.28   25.60
   3  -1  -5  244.78   19.30
   3  -1  -5  257.17   19.80
   3   1  -5  286.17   29.50
   3   1  -5  258.37   19.40
  -3   1   5  275.97   26.30
   1  -1  -5  416.66   31.70
   1  -1  -5  420.56   31.20
   1  -1  -5  410.46   40.80
   1  -1  -5  409.86   31.30
  -1   1   5  411.76   40.00
  -1  -1  -5 1139.99  103.49
   1  -1   5 1221.08  106.99
  -1  -1  -5 1230.18   89.59
  -1   1  -5 1243.08  107.69
   1   1   5 1076.09  101.69
  -1   1  -5 1297.87   89.99
  -3  -1  -5  443.66   31.40
  -3  -1  -5  416.06   32.60
   3  -1   5  428.86   31.30
   3  -1   5  412.06   50.69
  -3   1  -5  440.46   33.00
   3   1   5  363.66   47.60
   3   1   5  404.96   31.30
  -3   1  -5  442.96   31.40
  -3   1  -5  460.45   53.29
   5  -1   5   16.60    1.50
  -5  -1  -5   21.30    1.80
   5  -1   5   19.40    1.60
   7  -1   5    4.70    0.70
   7  -1   5    6.20    0.80
   7   1   5    7.60    0.70
   7   1   5    6.10    0.80
   7   1   5    5.30    0.70
  -7   1  -5    1.70    1.80
  -9  -1  -5   61.49    4.60
  -9  -1  -5   57.89    7.40
   9  -1   5   62.29    4.70
  -9  -1  -5   64.89    4.90
   9  -1   5   60.29    4.60
   9   1   5   64.79    4.70
  -9   1  -5   61.79    4.90
  -9   1  -5   54.89    4.60
   9   1   5   58.79    4.60
   9   1   5   60.29    4.60
  11  -1   5   98.99    8.10
 -11  -1  -5  122.49   11.60
  11  -1   5  102.59    8.10
 -11  -1  -5  112.69    8.10
 -11  -1  -5  120.29    8.10
  11  -1   5   97.49    8.10
  11   1   5  117.29    8.20
 -11   1  -5  100.09    8.10
 -11   1  -5  112.59   11.60
 -11   1  -5  101.99    8.40
  11   1   5  108.29    8.10
  11   1   5  114.19    8.20
 -13  -1  -5   73.89    4.90
  13  -1   5   59.79    5.00
  13  -1   5   59.99    5.00
 -13  -1  -5   75.29    5.00
 -13  -1  -5   73.69    9.50
  13  -1   5   56.69    4.90
 -13  -1  -5   75.69    8.20
 -13   1  -5   59.99    5.00
  13   1   5   69.19    5.00
  13   1   5   71.29    5.00
 -13   1  -5   52.89    8.40
 -13   1  -5   58.39    5.30
  15  -1   5    1.00    0.50
 -15  -1  -5    0.20    0.50
 -15  -1  -5    0.80    0.40
  15  -1   5    0.70    0.50
  15   1   5    1.10    0.50
 -15   1  -5    0.30    0.50
 -15   1  -5    0.80    0.30
 -15   1  -5    0.10    0.40
  15   1   5    1.30    0.50
  17  -1   5    2.90    0.40
 -17  -1  -5    1.70    0.40
  17  -1   5    2.20    0.40
 -17  -1  -5    1.40    0.40
  17   1   5    1.90    0.40
  17   1   5    1.40    0.40
 -17   1  -5    1.90    0.40
 -24  -2   5    6.50    0.90
  24  -2  -5    7.80    0.90
 -24  -2   5    6.30    0.90
  24   2  -5    6.50    1.00
 -24   2   5    7.90    0.90
  24   2  -5    6.90    0.70
 -22  -2   5    8.10    1.10
 -22  -2   5    8.60    1.10
  22   2  -5    8.40    1.00
  22   2  -5    7.60    1.20
 -22   2   5   10.80    1.30
 -20  -2   5    0.70    0.50
 -20  -2   5    0.40    3.10
 -20  -2   5    1.40    0.60
  20  -2  -5    2.10    2.20
  20  -2  -5    0.70    0.50
 -20  -2   5    1.40    0.60
  20   2  -5    2.90    2.60
 -20   2   5    1.00    0.90
 -20   2   5    0.80    0.70
  20   2  -5    1.20    0.80
 -20   2   5    0.50    0.60
  20   2  -5    1.30    0.50
  18  -2  -5   12.50    2.90
 -18  -2   5    6.80    1.10
  18  -2  -5   10.70    1.10
  18  -2  -5    9.70    0.80
 -18  -2   5    6.50    1.10
 -18  -2   5    8.50    3.90
  18   2  -5    6.00    3.00
 -18   2   5    8.40    3.40
  18   2  -5    6.00    3.00
  18   2  -5    5.90    1.00
 -18   2   5    7.10    1.40
  18   2  -5    8.80    1.00
 -18   2   5    8.60    1.20
 -18   2   5    9.20    1.00
 -16  -2   5    8.20    1.10
 -16  -2   5    8.30    1.00
 -16  -2   5    5.60    2.80
  16  -2  -5   11.30    1.00
  16  -2  -5   12.70    2.80
  16  -2  -5   10.40    1.00
 -16  -2   5    9.00    1.10
 -16   2   5   12.90    3.60
 -16   2   5   10.70    1.40
 -16   2   5   12.40    1.10
  16   2  -5    7.40    3.10
  16   2  -5    9.60    1.00
 -14  -2   5   44.30    3.60
  14  -2  -5   55.19    5.10
 -14  -2   5   44.50    3.60
 -14  -2   5   44.80    6.10
 -14  -2   5   45.30    3.60
  14  -2  -5   52.39    3.60
  14   2  -5   49.30    6.00
 -14   2   5   47.50    3.60
  14   2  -5   46.00    3.60
  14   2  -5   44.20    3.50
  14   2  -5   45.20    3.60
 -14   2   5   47.60    3.80
 -14   2   5   56.89    6.20
  14   2  -5   46.00    3.60
 -12  -2   5   21.00    3.70
 -12  -2   5   19.00    1.40
 -12  -2   5   25.80   15.30
 -12  -2   5   19.30    1.50
  12  -2  -5   16.50    9.10
  12   2  -5   11.30   17.60
  12   2  -5   15.60    1.40
  12   2  -5   16.20    1.40
  10  -2  -5  503.15   48.40
  10  -2  -5  458.35   36.80
  10  -2  -5  489.35   47.40
 -10  -2   5  505.85   37.80
 -10  -2   5  485.55   36.10
  10  -2  -5  458.35   36.80
  10  -2  -5  525.15   36.70
 -10  -2   5  483.25   52.79
  10   2  -5  471.65   36.10
 -10   2   5  521.35   37.50
  10   2  -5  505.05   37.60
  -8  -2   5    2.80    0.40
  -8  -2   5    1.80    1.20
   8  -2  -5   -0.10    3.00
  -8  -2   5    4.50    5.90
   8   2  -5    9.50    6.80
  -8   2   5    3.90    1.00
  -6  -2   5  460.15   49.20
   6  -2  -5  516.35   38.10
   6  -2  -5  532.35   42.00
  -6  -2   5  513.35   38.30
  -6   2   5  499.75   37.60
  -6   2   5  527.55   42.00
   6   2  -5  477.25   38.10
   6   2  -5  498.05   49.90
  -4  -2   5   62.49   13.60
   4  -2  -5   67.39    8.90
   4  -2  -5   62.29    6.00
   4   2  -5   90.19   14.80
   4   2  -5   74.19    6.10
  -4   2   5   59.29    8.20
   2  -2  -5   56.99    9.60
   2   2  -5   56.19    4.20
   2   2  -5   59.49    5.30
  -2   2   5   45.50    8.60
   2   2  -5   61.89   14.50
   0  -2  -5   10.80    2.30
   0  -2  -5    8.80    1.40
   0  -2  -5   11.70    1.40
   0  -2   5   14.70    6.70
   0   2   5    6.70    5.70
   0   2  -5   26.30   10.10
   2  -2   5  174.88   30.70
  -2  -2  -5  156.18   14.00
   2  -2   5  184.68   12.30
   2   2   5  151.58   24.20
   2   2   5  145.89   12.30
  -2   2  -5  173.88   12.30
   2   2   5  132.99   23.10
  -2   2  -5  173.08   29.00
  -2   2  -5  185.18   14.20
  -4  -2  -5  278.77   19.20
   4  -2   5  218.18   17.60
   4  -2   5  226.88   40.80
  -4  -2  -5  247.78   17.60
   4  -2   5  235.78   17.60
  -4  -2  -5  251.57   19.90
  -4   2  -5  229.28   19.60
   4   2   5  251.67   17.60
  -4   2  -5  226.48   17.60
  -4   2  -5  228.08   17.70
  -4   2  -5  227.18   17.60
  -4   2  -5  186.88   38.80
   4   2   5  279.57   38.70
   6  -2   5   22.10    1.70
   6  -2   5   18.50    1.70
  -6   2  -5   21.90    4.50
  -6   2  -5   17.90    1.90
  -6   2  -5   22.70    1.70
  -6   2  -5   19.50    1.60
  -8  -2  -5    1.80    2.10
  -8  -2  -5    1.50    0.50
  -8  -2  -5    0.80    1.60
  -8  -2  -5    1.90    0.40
   8   2   5    1.70    0.50
  -8   2  -5    2.80    2.20
   8   2   5    1.10    0.50
   8   2   5    1.80    0.50
 -10  -2  -5    3.80    0.60
 -10  -2  -5    4.20    0.70
 -10  -2  -5    4.40    2.30
 -10   2  -5    3.40    2.20
  10   2   5    4.20    0.70
  10   2   5    4.50    0.80
  10   2   5    4.40    0.70
 -10   2  -5    7.30    1.40
  12  -2   5    0.70    0.40
  12  -2   5    1.10    0.60
 -12  -2  -5    2.30    0.60
  12  -2   5    0.90    0.60
 -12   2  -5    0.20    2.20
  12   2   5    1.60    0.60
 -12   2  -5    1.10    0.60
  12   2   5    2.30    0.70
 -12   2  -5    1.80    1.00
  14  -2   5    7.20    0.90
 -14  -2  -5    3.70    0.70
 -14  -2  -5    5.00    0.80
  14   2   5    4.40    0.70
 -14   2  -5    5.40    1.10
 -14   2  -5    7.00    1.00
  14   2   5    5.10    0.90
  14   2   5    4.60    0.80
 -16  -2  -5    2.80    0.50
 -16  -2  -5    3.10    0.50
 -16  -2  -5    3.60    0.50
  16   2   5    3.50    0.60
  16   2   5    4.00    0.70
 -25  -3   5   16.30    1.40
  25  -3  -5   18.10    1.40
 -25  -3   5   15.20    1.40
 -25   3   5   19.20    1.40
  25   3  -5   15.40    1.40
 -23  -3   5   11.30    1.20
 -23  -3   5   13.00    1.30
  23   3  -5   12.30    1.30
  23   3  -5   11.70    1.10
 -21  -3   5   22.00    2.00
 -21  -3   5   21.40    2.00
 -21  -3   5   16.10    4.70
  21  -3  -5   25.30    2.00
 -21   3   5   19.40    6.10
  21   3  -5   22.80    2.00
 -21   3   5   23.50    2.10
 -21   3   5   25.00    2.00
  21   3  -5   20.10    5.00
  21   3  -5   21.80    2.00
 -21   3   5   25.00    2.40
  19  -3  -5   19.60    1.60
  19  -3  -5   13.70    2.90
 -19  -3   5    9.10    4.40
 -19   3   5   17.10    1.70
 -19   3   5   12.30    4.20
 -19   3   5   16.90    1.60
 -19   3   5   17.70    2.00
 -17  -3   5   19.60    1.90
 -17  -3   5   21.10    5.00
 -17  -3   5   22.50    1.90
 -17  -3   5   21.40    1.90
  17   3  -5   21.30    4.80
  17   3  -5   22.60    1.90
  17   3  -5   22.30    1.80
 -15  -3   5   35.10    2.90
  15  -3  -5   40.70    4.20
  15  -3  -5   40.80    2.90
  15  -3  -5   37.90    2.90
 -15  -3   5   34.10    2.90
 -15  -3   5   36.20    2.90
 -15   3   5   41.80    3.00
  15   3  -5   32.00    2.90
 -15   3   5   46.10    6.00
 -15   3   5   40.00    3.10
  15   3  -5   33.00    2.90
 -13  -3   5   48.20    3.60
 -13  -3   5   47.30    3.60
 -13  -3   5   49.20    3.60
 -13  -3   5   51.09    6.10
  13   3  -5   41.90    5.80
  13   3  -5   44.60    3.60
  13   3  -5   46.10    3.60
  13   3  -5   48.50    3.60
  11  -3  -5  308.27   25.90
  11  -3  -5  303.37   26.00
 -11  -3   5  389.36   47.40
 -11  -3   5  386.16   25.80
  11  -3  -5  329.17   39.80
 -11  -3   5  397.36   25.80
  11   3  -5  379.56   25.70
  11   3  -5  382.26   27.80
  11   3  -5  323.47   47.30
 -11   3   5  340.47   27.30
 -11   3   5  307.07   25.70
  -9  -3   5 1991.60  165.78
   9  -3  -5 1954.90  154.28
   9  -3  -5 2005.80  155.48
  -9   3   5 1884.41  146.59
   9   3  -5 1991.60  166.48
   9   3  -5 2080.39  147.29
  -7  -3   5  376.06   27.70
  -7  -3   5  410.36   29.30
   7   3  -5  376.96   27.70
   7   3  -5  358.16   42.20
   7   3  -5  357.66   27.70
   7   3  -5  375.26   29.10
   5  -3  -5  440.46   30.50
  -5  -3   5  374.56   29.10
  -5  -3   5  391.06   43.80
  -5   3   5  419.16   29.40
   5   3  -5  368.56   30.30
   5   3  -5  371.06   42.30
   5   3  -5  390.16   29.10
  -3  -3   5   21.80    9.50
   3   3  -5   15.50    7.30
   3   3  -5    6.50    0.90
   3   3  -5    7.20    0.70
   3   3  -5    7.50    0.70
  -1  -3   5  234.08   16.80
  -1  -3   5  243.08   31.80
   1   3  -5  213.68   31.40
   1   3  -5  216.38   16.80
   1   3  -5  199.88   16.80
  -1   3   5  277.27   23.90
   1   3  -5  235.88   18.30
  -1  -3  -5  388.06   27.40
  -1  -3  -5  379.26   27.30
  -1   3  -5  258.87   43.40
   1   3   5  365.86   38.10
   1   3   5  383.16   38.60
   3  -3   5  262.27   19.10
   3  -3   5  235.08   41.40
  -3  -3  -5  217.28   21.00
  -3  -3  -5  257.47   19.90
   3  -3   5  282.77   19.10
  -3   3  -5  287.87   21.40
   3   3   5  254.07   34.00
  -3   3  -5  260.17   19.10
   3   3   5  244.28   19.10
  -3   3  -5  286.97   43.90
   5  -3   5  114.59    7.90
  -5  -3  -5   96.89    7.90
  -5  -3  -5  104.09    9.20
   5  -3   5  116.59    8.00
  -5   3  -5  113.29    7.90
  -5   3  -5  117.99    8.00
   5   3   5   93.69    7.90
  -5   3  -5  108.49    8.10
  -5   3  -5  112.09   10.50
   5   3   5   90.09    7.90
   7  -3   5  129.39    9.60
  -7  -3  -5  113.39    9.60
  -7  -3  -5  114.39   12.70
  -7  -3  -5  128.29    9.60
   7  -3   5  140.19    9.70
  -7  -3  -5  117.79   11.40
  -7   3  -5  127.99   12.90
   7   3   5  130.29    9.70
   7   3   5  119.39    9.60
  -7   3  -5  139.09    9.60
  -7   3  -5  133.89    9.70
  -7   3  -5  151.08    9.90
  -9  -3  -5   56.39    4.50
   9  -3   5   63.09    4.50
  -9  -3  -5   45.50    7.90
  -9  -3  -5   53.99    4.40
   9  -3   5   60.89    4.50
  -9   3  -5   58.69    4.50
   9   3   5   62.59    4.60
  -9   3  -5   66.79    8.30
   9   3   5   52.19    4.50
  -9   3  -5   58.59    4.50
  -9   3  -5   65.29    4.80
 -11  -3  -5   85.39    5.90
  11  -3   5   70.39    5.90
 -11  -3  -5   83.89    8.40
 -11   3  -5   69.89    5.90
 -11   3  -5   70.89    6.20
  11   3   5   84.19    6.00
  11   3   5   85.59    6.00
 -13  -3  -5    0.80    0.50
 -13  -3  -5    1.60    4.10
 -13  -3  -5    1.10    0.50
 -13  -3  -5    1.00    0.50
  13  -3   5    2.00    0.60
  13  -3   5    1.70    0.50
  13   3   5    1.20    0.60
 -13   3  -5    0.80    0.90
  13   3   5    0.70    0.60
 -13   3  -5   -2.50    2.30
 -13   3  -5    2.00    0.60
  15  -3   5   14.50    1.20
 -15  -3  -5   11.50    1.10
 -15  -3  -5   11.00    1.10
 -15  -3  -5   10.40    1.20
  15   3   5    9.60    1.10
  15   3   5   10.30    1.20
 -15   3  -5   14.40    1.60
  17  -3   5    0.10    0.20
 -17  -3  -5    0.40    0.20
 -17  -3  -5    0.50    0.30
 -17  -3  -5    0.60    0.30
  17  -3   5    0.20    0.30
 -17   3  -5    0.50    0.20
  17   3   5    0.70    0.30
 -17   3  -5    0.40    0.30
  24  -4  -5   10.90    1.10
 -24  -4   5   14.10    1.10
 -24  -4   5   13.10    1.20
 -24   4   5   11.90    1.20
  24   4  -5   12.20    1.20
 -24   4   5   10.00    1.20
  24   4  -5   13.60    1.10
  22  -4  -5   20.80    1.70
 -22  -4   5   18.50    1.80
 -22  -4   5   19.80    1.70
 -22   4   5   23.20    1.80
 -22   4   5   20.60    1.90
  22   4  -5   19.10    1.80
 -22   4   5   20.30    2.20
  22   4  -5   19.50    1.70
 -20  -4   5    4.20    0.70
 -20  -4   5    3.90    0.70
 -20  -4   5    5.50    2.70
  20   4  -5    3.90    0.70
  20   4  -5    2.60    3.10
  20   4  -5    3.40    0.70
 -18  -4   5   21.40    2.00
 -18  -4   5   19.60    1.90
 -18  -4   5   17.70    4.50
  18  -4  -5   25.50    1.90
 -18  -4   5   22.90    1.90
  18   4  -5   19.70    1.80
  18   4  -5   25.10    2.00
  18   4  -5   20.60    1.90
 -18   4   5   22.30    2.30
 -18   4   5   25.00    2.00
  18   4  -5   20.20    1.80
  18   4  -5   25.30    5.80
 -16  -4   5    3.90    0.70
 -16  -4   5    0.60    2.20
 -16  -4   5    3.60    2.60
 -16  -4   5    5.50    0.90
  16  -4  -5    5.10    0.70
  16   4  -5    5.80    0.70
 -16   4   5    5.40    0.90
  16   4  -5    4.00    2.60
 -16   4   5    5.00    2.70
  16   4  -5    4.20    0.70
 -16   4   5    5.50    1.00
  16   4  -5    4.00    0.70
  14  -4  -5    2.30    0.40
  14  -4  -5    2.80    0.50
 -14  -4   5    2.40    0.50
 -14  -4   5    1.30    0.40
 -14  -4   5    3.00    1.40
  14  -4  -5    2.50    0.40
  14   4  -5   -0.20    1.60
  14   4  -5    1.40    0.40
  14   4  -5    2.60    0.50
 -14   4   5    1.60    1.70
  14   4  -5    2.20    0.40
 -12  -4   5    3.20    1.90
 -12  -4   5    1.60    0.40
  12  -4  -5    1.60    0.40
  12  -4  -5    1.60    0.40
 -12  -4   5    1.20    0.40
  12  -4  -5    1.60    0.30
 -12  -4   5    0.10    0.80
 -12  -4   5    1.30    0.30
 -12  -4   5   -3.80   16.20
 -12   4   5    0.60    1.40
  12   4  -5    2.90    1.90
  12   4  -5    2.50   16.90
 -12   4   5    0.60    1.40
  12   4  -5    1.40    0.30
  12   4  -5    1.60    0.30
  12   4  -5    1.50    0.40
 -12   4   5    0.90    0.30
 -10  -4   5   58.29    4.50
 -10  -4   5   61.29    6.40
 -10  -4   5   65.29   21.90
  10   4  -5   60.09   20.40
  10   4  -5   63.29    4.50
  10   4  -5   56.19    4.50
  10   4  -5   59.99    6.40
  -8  -4   5  382.16   28.00
  -8  -4   5  465.65   54.19
   8   4  -5  397.86   28.00
  -8   4   5  333.67   28.60
   8   4  -5  402.46   46.70
   8   4  -5  375.06   28.00
   8   4  -5  381.56   29.60
  -6  -4   5  270.27   19.80
  -6  -4   5  288.87   35.60
   6   4  -5  273.07   19.80
   6   4  -5  257.57   21.30
   6   4  -5  258.57   19.80
   6   4  -5  286.27   36.00
  -4  -4   5   19.20    1.70
  -4  -4   5   13.40   10.10
   4   4  -5   21.60    1.70
   4   4  -5   21.00    3.20
   4   4  -5   23.50    1.70
   4   4  -5   14.00   10.90
  -2  -4   5  129.09    9.60
   2  -4  -5  140.19   11.60
  -2  -4   5  103.19   23.00
   2   4  -5  140.19    9.70
   2   4  -5  110.19   23.20
   2   4  -5  120.79   11.10
   2   4  -5  130.09    9.60
   0  -4   5  141.69   28.60
   0  -4   5  164.78   11.80
   0   4  -5  164.08   11.80
   0   4   5  125.89   17.10
   0   4  -5  161.48   11.80
   0   4  -5  175.88   30.60
   0   4  -5  163.68   13.60
   2  -4   5    2.00   16.00
  -2  -4  -5    0.60    0.20
  -2  -4  -5    1.10    1.40
  -2  -4  -5    0.60    0.30
   2   4   5    0.60    0.20
  -2   4  -5   -5.10   15.80
   2   4   5   -6.10    7.00
  -4  -4  -5    6.40    1.40
  -4  -4  -5    5.00    0.60
  -4  -4  -5    4.70    0.70
  -4  -4  -5    4.80    0.60
  -4  -4  -5    5.60    2.50
  -4  -4  -5    4.60    0.50
   4   4   5    4.50    0.60
  -6  -4  -5  111.09    9.70
   6  -4   5  147.59    9.80
  -6  -4  -5  110.59    9.70
   6   4   5  116.39    9.70
  -6   4  -5  144.89   12.90
  -6   4  -5  146.69    9.80
  -6   4  -5  147.29    9.80
  -8  -4  -5    7.60    3.70
  -8  -4  -5    9.60    1.00
  -8  -4  -5   12.00    2.50
  -8  -4  -5    9.60    1.00
   8   4   5    9.30    1.00
  -8   4  -5   12.70    3.60
   8   4   5    7.70    1.10
 -10  -4  -5   32.00    6.50
 -10  -4  -5   30.00    2.50
 -10  -4  -5   27.70    4.70
 -10  -4  -5   31.80    2.50
 -10  -4  -5   32.00    2.50
  10   4   5   31.00    2.60
  10   4   5   31.10    2.50
 -12  -4  -5   31.10    2.40
  12  -4   5   29.00    2.40
 -12  -4  -5   31.60    2.40
  12  -4   5   25.20    2.40
  12   4   5   32.10    2.50
 -12   4  -5   27.20    2.40
 -12   4  -5   27.70    5.50
  14  -4   5    3.70    0.70
  14  -4   5    4.30    0.80
 -14   4  -5    4.70    0.80
 -14   4  -5    3.00    1.00
 -16  -4  -5    0.50    0.30
  16  -4   5    1.90    0.40
 -16  -4  -5    0.90    0.30
 -16  -4  -5    0.80    0.40
 -16   4  -5    1.70    0.40
 -16   4  -5    1.50    0.40
  16   4   5    0.80    0.40
  23  -5  -5   27.70    2.10
 -23  -5   5   24.90    2.10
 -23  -5   5   24.60    2.20
 -23   5   5   31.40    2.20
  23   5  -5   24.70    2.20
  23   5  -5   25.20    2.10
 -23   5   5   28.70    2.20
 -21  -5   5   18.80    1.60
 -21  -5   5   18.50    1.70
  21  -5  -5   16.80    1.50
 -21   5   5   16.80    1.60
  21   5  -5   18.20    1.70
 -21   5   5   16.60    2.00
  21   5  -5   18.80    1.60
 -21   5   5   16.90    1.80
 -19  -5   5   30.50    2.40
 -19  -5   5   30.30    2.50
 -19  -5   5   33.40    6.10
  19  -5  -5   29.50    2.40
  19   5  -5   29.90    2.40
 -19   5   5   28.60    2.80
  19   5  -5   27.80    6.50
  19   5  -5   31.70    2.50
 -19   5   5   26.70    2.50
  19   5  -5   33.00    2.60
  17  -5  -5    3.70    0.60
 -17  -5   5   -0.10    2.00
 -17  -5   5    3.20    0.60
 -17  -5   5    3.30    0.60
 -17   5   5    1.10    3.20
  17   5  -5    2.50    0.60
 -17   5   5    5.20    0.90
 -17   5   5    4.80    1.00
  17   5  -5    2.40    0.60
  17   5  -5    1.50    0.60
  17   5  -5    3.80    2.70
 -15  -5   5   33.00    2.50
 -15  -5   5   31.90    2.60
 -15  -5   5   25.90    5.50
 -15  -5   5   30.30    2.60
  15   5  -5   30.60    6.00
  15   5  -5   33.50    2.60
  15   5  -5   33.90    2.60
  15   5  -5   31.90    2.60
 -15   5   5   40.90    6.30
 -13  -5   5    8.70    0.80
 -13  -5   5    6.80    2.50
 -13  -5   5    4.80    1.70
  13  -5  -5    5.50    0.80
  13  -5  -5    7.10    0.90
  13  -5  -5    6.70    0.70
  13  -5  -5    6.60    0.70
 -13  -5   5    8.30    0.80
  13   5  -5    5.10    0.80
  13   5  -5    5.60    0.90
 -13   5   5   10.70    2.60
  13   5  -5    5.70    0.80
  13   5  -5    3.60    2.30
 -13   5   5    8.50    0.80
  11  -5  -5  420.36   32.90
  11  -5  -5  448.46   32.90
 -11  -5   5  467.65   32.90
 -11  -5   5  475.75   32.90
  11  -5  -5  437.56   32.90
  11  -5  -5  408.16   32.90
 -11   5   5  416.86   34.40
  11   5  -5  487.75   32.90
  11   5  -5  473.85   32.90
  11   5  -5  443.76   32.90
  11   5  -5  481.65   35.50
 -11   5   5  402.46   32.90
  -9  -5   5   38.90    2.70
  -9  -5   5   32.90    2.70
  -9  -5   5   32.00    2.70
  -9  -5   5   46.40   18.80
   9   5  -5   31.90   18.00
   9   5  -5   32.50    4.70
   9   5  -5   36.00    2.70
  -7  -5   5   33.90   14.70
  -7  -5   5   13.60    1.30
   7   5  -5   18.60    1.40
   7   5  -5   14.40    3.00
   7   5  -5   10.20   12.80
  -7   5   5   18.00    1.90
   5  -5  -5  613.64   48.50
  -5  -5   5  607.14   46.60
  -5  -5   5  605.44   66.89
   5   5  -5  671.63   48.50
   5   5  -5  601.54   67.09
   5   5  -5  673.53   46.60
   5   5  -5  636.14   46.60
  -3  -5   5   46.40    3.60
  -3  -5   5   51.39   19.50
   3   5  -5   49.10    5.40
   3   5  -5   51.19    3.70
   3   5  -5   47.20    3.70
   3   5  -5   51.19   17.70
  -1  -5   5   50.49   19.50
   1  -5  -5   32.60    2.90
   1   5  -5   44.60    4.90
   1   5  -5   39.10    2.90
   1   5  -5   46.00   17.00
   1   5  -5   36.70    2.80
  -1  -5  -5  440.46   30.50
   1  -5   5  372.76   30.50
  -1  -5  -5  420.56   30.60
  -1  -5  -5  433.06   30.50
   1  -5   5  390.36   30.50
  -1   5  -5  419.76   30.50
  -1   5  -5  395.26   58.59
  -1   5  -5  449.06   32.90
  -1   5  -5  409.56   30.50
   1   5   5  397.46   38.70
  -3  -5  -5   15.00    1.20
  -3  -5  -5   14.70    1.20
  -3  -5  -5   14.80    1.30
  -3  -5  -5   12.20    1.10
  -3  -5  -5   11.30    1.10
  -3  -5  -5   13.60    3.30
  -3   5  -5   17.10    3.80
   3   5   5   11.50    1.10
  -5  -5  -5  137.49    9.50
   5  -5   5  113.19    9.50
   5  -5   5  119.39    9.50
  -5  -5  -5  139.99    9.50
  -5  -5  -5  124.49   12.70
  -5  -5  -5  143.69    9.50
  -5  -5  -5  125.29    9.50
  -5   5  -5  118.39   12.40
  -5   5  -5  117.19    9.50
  -5   5  -5  121.79    9.50
   5   5   5  128.69    9.50
   5   5   5  138.49    9.50
  -7  -5  -5    2.10    0.50
  -7  -5  -5    1.70    0.40
  -7  -5  -5    2.10    0.40
  -7  -5  -5    2.40    0.50
  -7  -5  -5    2.50    2.70
  -7   5  -5    2.70    0.60
  -7   5  -5    4.00    2.60
  -7   5  -5    2.90    0.60
  -7   5  -5    2.50    0.80
  -9  -5  -5   72.19    5.80
  -9  -5  -5   67.79    5.70
  -9  -5  -5   71.59    5.70
   9  -5   5   85.19    5.80
  -9   5  -5   86.99    9.90
  -9   5  -5   83.89    5.80
   9   5   5   69.29    5.80
   9   5   5   69.09    5.80
  -9   5  -5   83.39    6.10
  -9   5  -5   80.59    5.80
 -11  -5  -5   57.89    7.90
 -11  -5  -5   46.50    3.40
 -11  -5  -5   48.50    3.40
  11  -5   5   41.50    3.40
 -11  -5  -5   47.70    3.50
  11   5   5   45.80    3.60
 -11   5  -5   38.20    3.40
 -11   5  -5   38.90    3.40
  11   5   5   46.40    3.50
 -11   5  -5   46.30    6.70
 -11   5  -5   40.20    3.80
  13  -5   5    4.30    0.70
  13  -5   5    3.60    0.60
 -13   5  -5    3.40    1.00
 -13   5  -5    3.80    0.70
 -15  -5  -5    6.20    0.70
  15  -5   5    4.90    0.60
  15  -5   5    5.00    0.80
 -15  -5  -5    6.30    0.70
 -15  -5  -5    6.20    0.70
 -15   5  -5    5.20    0.90
  15   5   5    5.70    0.80
  15   5   5    5.80    0.80
 -15   5  -5    5.00    0.80
 -24  -6   5    0.60    0.30
 -24  -6   5    0.90    0.20
 -24  -6   5    0.70    0.40
  24   6  -5    0.70    0.30
  24   6  -5    0.60    0.30
 -24   6   5    0.30    0.30
 -24   6   5    0.50    0.40
 -22  -6   5   26.00    2.10
 -22  -6   5   26.70    2.00
  22  -6  -5   23.40    1.90
 -22   6   5   27.20    2.00
  22   6  -5   25.90    2.10
 -22   6   5   23.90    2.10
 -22   6   5   21.70    2.30
  22   6  -5   25.40    2.10
 -20  -6   5   28.40    2.10
  20  -6  -5   22.30    2.00
 -20  -6   5   26.60    2.10
  20   6  -5   26.60    2.10
 -20   6   5   23.50    2.00
 -20   6   5   21.00    2.40
  20   6  -5   23.10    2.00
  20   6  -5   28.10    2.10
 -20   6   5   21.50    2.20
 -18  -6   5    5.30    3.30
 -18  -6   5    0.40    0.50
 -18  -6   5    0.20    0.50
  18  -6  -5    0.70    0.40
  18   6  -5    0.60    0.50
  18   6  -5    0.30    0.50
  18   6  -5    0.30    0.60
 -18   6   5    0.80    0.60
  18   6  -5    0.20    0.60
 -18   6   5    1.10    0.90
 -16  -6   5    7.50    3.20
 -16   6   5    2.40    0.90
 -16   6   5    2.60    0.70
  16   6  -5    4.90    0.90
  16   6  -5   -0.10    2.70
 -14  -6   5   23.50    5.10
 -14  -6   5   26.10    2.10
 -14  -6   5   24.90    2.00
  14   6  -5   25.30    2.10
  14   6  -5   24.90    2.10
  14   6  -5   22.90    5.30
  14   6  -5   26.10    2.10
  12  -6  -5   20.50    2.00
  12  -6  -5   21.80    1.90
 -12  -6   5   27.90    4.80
 -12   6   5   22.30    1.90
  12   6  -5   29.50    2.00
 -10  -6   5   94.39    6.70
 -10  -6   5   96.49    6.70
 -10  -6   5   86.19    6.70
 -10  -6   5   80.19    8.80
  10   6  -5   89.89    6.70
  10   6  -5   89.29    6.70
  10   6  -5   76.89    8.90
  10   6  -5   92.89    6.70
  -8  -6   5   26.00    2.00
  -8  -6   5   25.10    2.00
  -8  -6   5   25.10    2.00
   8  -6  -5   27.60    2.10
   8  -6  -5   23.30    2.00
   8  -6  -5   23.30    2.10
   8  -6  -5   22.70    2.00
   8  -6  -5   24.40    4.70
   8   6  -5   28.50    2.10
   8   6  -5   28.00    4.30
   8   6  -5   24.40    2.00
   8   6  -5   26.90    2.00
   8   6  -5   28.90    2.10
  -6  -6   5  -16.50   15.70
  -6  -6   5   12.60    1.10
   6  -6  -5   18.90    3.80
  -6  -6   5   12.70    1.10
  -6  -6   5   12.70    1.20
   6   6  -5   14.60    1.20
   6   6  -5   16.30    1.20
   6   6  -5   14.50    1.20
   6   6  -5    9.60   14.40
   6   6  -5   14.10    3.20
  -4  -6   5   11.90    1.10
  -4  -6   5   14.00    1.10
  -4  -6   5   24.00   17.20
  -4  -6   5   14.10    1.10
   4   6  -5   11.10    1.10
   4   6  -5   13.90    3.20
   4   6  -5    1.80   13.60
   4   6  -5   15.00    1.20
   4   6  -5   14.90    1.20
   2  -6  -5   49.50    6.50
  -2  -6   5   62.59    4.20
  -2  -6   5   57.39    4.20
   2  -6  -5   47.20    4.30
   2  -6  -5   47.00    4.20
   2   6  -5   40.30   18.30
   2   6  -5   69.59    6.60
   2   6  -5   64.29    4.30
   0  -6   5  507.05   34.70
   0  -6  -5  400.46   34.70
   0  -6   5  528.45   34.70
   0  -6  -5  413.56   34.80
   0  -6  -5  414.26   34.70
   0  -6   5  496.25   34.70
   0   6  -5  544.45   34.80
  -2  -6  -5   48.50    6.40
  -2  -6  -5   45.60    3.50
   2  -6   5   45.20    3.50
  -2  -6  -5   45.30    3.40
  -2  -6  -5   44.80    3.50
  -2  -6  -5   47.70    3.60
  -2  -6  -5   47.10    3.50
  -2  -6  -5   46.70    3.50
  -2   6  -5   44.40    3.50
   2   6   5   45.30    3.50
  -2   6  -5   44.50    3.50
  -4  -6  -5  168.28   12.20
   4  -6   5  171.88   12.20
  -4  -6  -5  156.68   12.20
  -4  -6  -5  154.18   12.20
  -4  -6  -5  168.18   12.20
  -4  -6  -5  160.78   15.50
  -4   6  -5  173.08   12.20
   4   6   5  159.88   12.20
  -4   6  -5  173.08   12.30
  -4   6  -5  179.28   15.50
   4   6   5  151.78   12.30
  -6  -6  -5   36.30    2.80
  -6  -6  -5   31.20    2.80
  -6  -6  -5   35.40    2.80
  -6  -6  -5   32.20    6.20
  -6  -6  -5   34.90    2.80
   6  -6   5   39.10    2.80
  -6   6  -5   40.10    2.90
   6   6   5   32.90    2.80
  -6   6  -5   39.40    2.90
  -6   6  -5   33.30    6.40
   6   6   5   35.80    2.90
  -8  -6  -5    2.20    0.50
  -8  -6  -5    1.50    0.60
  -8  -6  -5    2.30    0.40
  -8  -6  -5    1.10    0.50
  -8   6  -5    3.70    0.70
  -8   6  -5    3.20    1.00
   8   6   5    1.20    0.50
   8   6   5    1.00    0.60
 -10  -6  -5   -0.10    3.00
  10  -6   5    3.20    0.60
 -10   6  -5    2.40    1.00
 -10   6  -5    2.20    0.60
 -10   6  -5    8.30    3.60
 -10   6  -5    3.20    0.60
  12  -6   5    1.40    0.40
 -12  -6  -5    0.40    0.40
 -12  -6  -5    0.30    0.50
 -12  -6  -5    0.30    0.50
  12   6   5    0.00    0.60
  12   6   5    0.60    0.50
 -12   6  -5    1.70    0.90
 -14  -6  -5    4.50    0.70
  14  -6   5    6.90    0.80
 -14  -6  -5    4.90    0.70
 -14  -6  -5    4.60    0.60
  14   6   5    4.60    0.80
  14   6   5    4.70    0.80
 -14   6  -5    6.30    1.20
 -23  -7   5    3.80    0.60
 -23  -7   5    3.60    0.60
 -23  -7   5    4.20    0.60
  23   7  -5    4.20    0.60
 -23   7   5    4.80    0.80
 -23   7   5    4.50    0.60
  23   7  -5    4.10    0.60
 -21  -7   5    4.60    0.60
 -21  -7   5    4.40    0.70
 -21  -7   5    5.10    0.80
  21   7  -5    3.20    0.60
 -21   7   5    3.80    0.70
  21   7  -5    4.50    0.80
 -21   7   5    4.70    0.80
 -21   7   5    5.10    0.90
  21   7  -5    5.40    0.80
 -19  -7   5   30.10    2.40
 -19  -7   5   29.60    2.40
  19  -7  -5   29.20    2.20
  19   7  -5   28.90    2.40
 -19   7   5   30.80    2.80
  19   7  -5   28.70    2.40
  19   7  -5   27.00    2.30
  19   7  -5   28.60    2.40
 -19   7   5   32.10    2.50
  17  -7  -5   29.60    2.10
 -17  -7   5   23.10    5.30
 -17  -7   5   24.40    2.30
 -17  -7   5   25.40    2.20
  17   7  -5   26.30    2.20
  17   7  -5   25.70    2.30
 -17   7   5   32.10    2.70
  17   7  -5   21.30    5.30
  17   7  -5   26.10    2.30
  17   7  -5   25.70    2.30
 -15  -7   5  128.59   12.70
 -15  -7   5  119.49    9.20
  15  -7  -5  124.89    9.10
  15  -7  -5  130.59    9.20
 -15  -7   5  119.69    9.20
  15   7  -5  126.79    9.30
  15   7  -5  123.29    9.20
  15   7  -5  116.29   13.00
 -15   7   5  126.99    9.20
  15   7  -5  114.29    9.20
 -13  -7   5   48.90    3.90
 -13  -7   5   51.29    3.80
  13   7  -5   48.90    7.20
  13   7  -5   49.80    3.90
  13   7  -5   51.19    3.90
  13   7  -5   49.90    3.90
  11  -7  -5   59.19    4.80
 -11  -7   5   67.49    4.80
  11  -7  -5   54.79    4.80
 -11  -7   5   70.09    4.80
  11  -7  -5   54.79    4.80
 -11  -7   5   72.29    4.80
  11  -7  -5   59.29    4.90
  11   7  -5   67.59    4.80
 -11   7   5   59.79    4.80
  11   7  -5   64.49    4.80
  11   7  -5   71.49    4.90
  -9  -7   5   88.79    6.80
   9  -7  -5  106.89    6.90
  -9  -7   5   83.59    6.80
   9  -7  -5  104.99    6.90
   9   7  -5   85.99    6.80
   9   7  -5   94.69    6.90
   9   7  -5   82.39    6.80
   9   7  -5   83.99    9.40
   9   7  -5   89.19    6.90
   7  -7  -5   35.60    5.70
   7  -7  -5   36.20    2.80
   7  -7  -5   39.20    2.90
   7  -7  -5   37.00    2.90
  -7  -7   5   36.30    2.80
   7  -7  -5   40.30    2.80
   7  -7  -5   38.80    2.80
  -7  -7   5   31.20    2.80
   7   7  -5   32.50    2.80
   7   7  -5   37.60    2.90
   7   7  -5   37.50    2.90
   7   7  -5   35.80    2.80
   7   7  -5   36.40    5.20
  -5  -7   5   45.40    3.70
  -5  -7   5   47.80    3.70
   5   7  -5   50.89    6.10
   5   7  -5   53.29    3.80
   5   7  -5   46.00    3.70
   5   7  -5   52.19    3.70
   5   7  -5   48.00    3.70
   3  -7  -5  225.38   14.80
   3  -7  -5  212.38   14.80
   3  -7  -5  224.48   14.80
   3  -7  -5  219.78   14.80
   3  -7  -5  210.38   14.80
   3  -7  -5  217.58   17.70
  -3  -7   5  174.18   14.70
  -3  -7   5  185.38   14.70
   3   7  -5  190.18   14.80
   3   7  -5  176.68   14.70
   3   7  -5  178.88   14.70
   3   7  -5  197.28   17.20
   3   7  -5  187.58   14.80
  -1  -7   5  208.08   14.50
   1  -7  -5  184.58   14.50
   1  -7  -5  171.48   14.50
   1  -7  -5  180.18   17.30
   1  -7  -5  195.38   14.50
   1  -7  -5  184.88   14.50
   1  -7  -5  178.38   14.50
  -1  -7   5  205.58   14.40
   1   7  -5  210.48   14.50
   1   7  -5  201.28   14.50
   1   7  -5  216.78   17.30
   1   7  -5  212.88   14.50
  -1  -7  -5  132.19    9.90
  -1  -7  -5  134.89    9.90
  -1  -7  -5  124.89    9.90
   1  -7   5  131.89    9.90
  -1  -7  -5  125.69   13.00
  -1  -7  -5  136.49    9.90
  -1  -7  -5  136.79   10.00
  -1   7  -5  140.89    9.90
  -1   7  -5  136.39   12.80
  -1   7  -5  137.89   10.00
   1   7   5  126.39    9.90
  -1   7  -5  132.39    9.90
  -3  -7  -5   75.19    5.80
  -3  -7  -5   79.59    5.80
  -3  -7  -5   83.59    6.00
  -3  -7  -5   78.69    5.80
  -3  -7  -5   73.19    5.70
  -3  -7  -5   78.19    9.20
  -3  -7  -5   80.19    5.80
  -3   7  -5   55.99    8.50
   3   7   5   78.49    5.80
  -5  -7  -5  144.09   15.90
  -5  -7  -5  167.88   12.50
  -5  -7  -5  167.68   12.60
  -5  -7  -5  174.98   12.50
  -5  -7  -5  176.88   12.60
   5   7   5  170.98   12.60
   5   7   5  171.78   12.60
  -7  -7  -5    3.70    3.40
  -7  -7  -5    1.90    0.40
   7  -7   5    1.40    0.50
  -7  -7  -5    1.70    0.50
  -7  -7  -5    1.90    0.60
  -7  -7  -5    1.30    0.40
   7   7   5    2.00    0.50
  -7   7  -5    5.00    2.90
  -7   7  -5    1.50    0.50
   7   7   5    1.40    0.60
  -7   7  -5    1.90    0.60
  -9  -7  -5    0.70    0.50
  -9  -7  -5    1.30    0.40
   9  -7   5    1.00    0.40
  -9  -7  -5    1.40    0.50
  -9  -7  -5    1.70    0.40
  -9   7  -5    1.10    1.00
  -9   7  -5    5.20    3.00
  -9   7  -5    0.80    0.50
  -9   7  -5    1.00    0.60
   9   7   5    2.00    0.50
 -11  -7  -5   17.00    1.40
 -11  -7  -5   17.60    1.40
 -11  -7  -5   17.60    1.50
  11  -7   5   14.40    1.30
 -11   7  -5   14.30    1.40
 -11   7  -5   14.80    1.90
  11   7   5   16.60    1.60
 -11   7  -5   14.90    1.40
  11   7   5   15.80    1.50
 -13  -7  -5    8.10    0.80
 -13  -7  -5    8.40    0.70
 -13  -7  -5    8.60    0.90
  13  -7   5    5.70    0.90
  13   7   5    7.70    0.90
 -13   7  -5    5.20    1.10
  13   7   5    8.50    1.00
 -13   7  -5    6.40    0.80
 -22  -8   5    0.60    0.40
 -22  -8   5    0.70    0.30
 -22  -8   5    0.60    0.30
 -22   8   5    1.90    0.50
  22   8  -5    0.70    0.30
  22   8  -5    0.50    0.40
 -20  -8   5   18.80    1.60
 -20  -8   5   15.40    1.50
  20   8  -5   16.60    1.50
 -20   8   5   16.00    1.80
  20   8  -5   17.90    1.60
 -20   8   5   19.50    1.50
 -20   8   5   18.50    1.70
  20   8  -5   18.00    1.50
 -18  -8   5   16.40    1.40
 -18  -8   5   13.90    1.40
 -18  -8   5   16.50    1.50
  18   8  -5   16.50    1.50
 -18   8   5   16.60    1.90
  18   8  -5   15.50    1.50
  18   8  -5   16.90    1.60
  18   8  -5   14.80    1.50
 -18   8   5   18.20    1.60
  16  -8  -5    0.50    0.50
 -16  -8   5    0.80    0.50
 -16  -8   5    0.70    0.40
 -16  -8   5    0.30    0.40
  16   8  -5    4.80    3.20
 -16   8   5    0.80    0.60
  16   8  -5    0.60    0.40
  16   8  -5    0.90    0.60
  16   8  -5    0.80    0.50
  16   8  -5    0.70    0.70
 -16   8   5    0.30    0.90
 -14  -8   5    9.50    1.10
 -14  -8   5   11.40    1.20
 -14  -8   5   12.20    1.30
  14  -8  -5   14.30    1.30
  14   8  -5   13.30    1.40
 -14   8   5   12.50    1.30
  14   8  -5   11.10    1.20
  14   8  -5   13.10    3.90
  14   8  -5   13.80    1.40
  14   8  -5   13.20    1.30
 -12  -8   5   45.60    3.60
 -12  -8   5   42.30    3.50
 -12  -8   5   47.80    3.60
  12   8  -5   44.40    7.20
  12   8  -5   46.70    3.60
  12   8  -5   43.70    7.20
  12   8  -5   47.10    3.70
  12   8  -5   50.49    3.70
  12   8  -5   47.80    3.60
  10  -8  -5  132.89   10.20
  10  -8  -5  131.39   10.20
 -10  -8   5  139.79   10.10
  10  -8  -5  129.29   10.20
  10  -8  -5  124.89   10.20
  10  -8  -5  128.19   10.20
 -10  -8   5  121.59   10.10
 -10  -8   5  144.19   10.20
  10   8  -5  146.09   13.70
 -10   8   5  132.79   10.20
  10   8  -5  149.29   10.20
  10   8  -5  145.79   10.20
  10   8  -5  155.78   10.30
  10   8  -5  136.79   10.20
  -8  -8   5    8.50    0.90
  -8  -8   5    8.30    1.00
   8   8  -5    8.20    0.90
   8   8  -5    9.30    1.10
   8   8  -5    9.20    1.10
   6  -8  -5    1.50    0.50
   6  -8  -5    1.80    0.50
   6  -8  -5    1.20    0.50
   6  -8  -5    1.20    0.40
   6  -8  -5    1.60    2.50
   6  -8  -5    1.40    0.50
   6   8  -5    2.10    0.40
   6   8  -5    1.80    0.50
   6   8  -5    1.80    1.90
   6   8  -5    2.00    0.50
   6   8  -5    1.80    0.40
  -4  -8   5   58.09    4.60
   4  -8  -5   68.79    4.80
   4  -8  -5   69.69    4.70
   4  -8  -5   72.49    4.70
   4  -8  -5   63.69    7.80
  -4  -8   5   57.39    4.60
   4  -8  -5   66.19    4.80
  -4  -8   5   58.59    4.60
   4   8  -5   58.19    4.70
   4   8  -5   55.89    4.70
   4   8  -5   58.29    4.70
   4   8  -5   56.39    4.70
   4   8  -5   58.29    7.30
   2  -8  -5   14.40    1.30
  -2  -8   5   15.00    1.30
  -2  -8   5   14.00    1.20
   2  -8  -5   14.30    1.30
   2  -8  -5   14.40    1.40
  -2  -8   5   15.30    1.20
   2  -8  -5   13.50    1.30
   2   8  -5   13.70    1.40
   2   8  -5   14.20    3.80
   2   8  -5   12.50    1.30
   2   8  -5   13.50    1.30
   0  -8  -5   26.50    2.10
   0  -8  -5   24.90    2.20
   0  -8  -5   27.10    2.10
   0  -8  -5   26.10    2.10
   0  -8  -5   28.50    2.50
   0  -8  -5   18.30    4.60
  -2  -8  -5    9.40    1.10
   2  -8   5   10.70    1.00
  -2  -8  -5    9.20    3.70
  -2  -8  -5   10.10    1.00
  -2  -8  -5   11.00    1.10
   2  -8   5    9.70    1.10
  -2   8  -5    9.80    1.00
  -2   8  -5   10.20    1.20
   2   8   5   10.20    1.00
  -4  -8  -5   55.39    4.50
   4  -8   5   63.99    4.50
  -4  -8  -5   56.59    8.20
  -4  -8  -5   56.39    4.50
  -4  -8  -5   52.19    4.30
   4  -8   5   62.79    4.40
  -4  -8  -5   54.19    4.50
  -4  -8  -5   57.09    4.50
  -4   8  -5   62.39    4.60
  -4   8  -5   65.29    4.50
   4   8   5   57.39    4.50
  -4   8  -5   60.79    8.00
   6  -8   5    1.80    0.40
  -6  -8  -5    1.90    0.30
  -6  -8  -5    1.70    0.50
  -6  -8  -5    1.50    0.50
  -6  -8  -5    1.80    0.60
  -6  -8  -5    0.50    2.80
  -6   8  -5    5.20    3.60
  -6   8  -5    2.20    0.60
   6   8   5    3.10    0.70
  -6   8  -5    1.80    0.60
   6   8   5    2.20    0.40
  -8  -8  -5   42.10    3.20
  -8  -8  -5   43.50    3.30
  -8  -8  -5   45.80    3.20
   8  -8   5   37.90    3.10
  -8  -8  -5   48.40    7.80
  -8  -8  -5   42.50    3.10
  -8   8  -5   38.60    3.20
   8   8   5   42.50    3.20
  -8   8  -5   34.20    6.60
  -8   8  -5   38.80    3.60
  -8   8  -5   38.10    3.30
   8   8   5   44.30    3.40
 -10  -8  -5    2.70    0.50
 -10  -8  -5    2.60    0.40
 -10  -8  -5    2.90    0.60
 -10  -8  -5    2.30    0.40
  10   8   5    2.70    0.50
 -10   8  -5    3.50    0.60
  10   8   5    3.20    0.70
 -10   8  -5    3.30    1.00
 -10   8  -5    2.30    0.60
 -12  -8  -5    2.10    0.50
  12  -8   5    2.30    0.50
 -12  -8  -5    1.80    0.50
 -12   8  -5    2.70    0.40
  12   8   5    2.20    0.60
  12   8   5    2.10    0.40
 -12   8  -5    2.20    0.80
 -21  -9   5    7.20    0.70
 -21  -9   5    6.70    0.80
 -21  -9   5    6.00    0.60
 -21   9   5    6.80    0.90
  21   9  -5    7.30    0.80
 -19  -9   5   12.50    1.20
 -19  -9   5   12.00    1.10
 -19  -9   5   12.90    1.20
 -19   9   5   14.00    1.30
  19   9  -5   12.00    1.20
  19   9  -5   12.40    1.20
 -19   9   5   14.70    1.50
  19   9  -5   13.10    1.30
 -17  -9   5   15.10    1.40
 -17  -9   5   19.00    1.60
 -17  -9   5   16.50    1.50
  17   9  -5   17.50    1.60
 -17   9   5   18.20    1.70
 -17   9   5   17.00    2.00
  17   9  -5   17.40    1.60
  17   9  -5   20.40    1.60
  17   9  -5   16.00    1.60
 -15  -9   5    6.00    0.90
 -15  -9   5    4.70    0.60
 -15  -9   5    5.00    0.70
  15   9  -5    5.50    0.90
  15   9  -5    5.90    3.90
  15   9  -5    5.30    0.80
  15   9  -5    5.30    1.00
  15   9  -5    5.40    0.90
  13  -9  -5    5.10    0.70
 -13  -9   5    3.60    0.50
  13  -9  -5    5.60    1.00
 -13  -9   5    3.30    0.50
 -13  -9   5    3.70    0.60
  13   9  -5    2.60    0.70
  13   9  -5    2.10    0.60
  13   9  -5    1.50    2.60
  13   9  -5    2.80    0.60
  13   9  -5    2.40    0.80
 -11  -9   5   12.80    1.10
 -11  -9   5   14.00    1.30
  11  -9  -5   14.20    1.30
 -11  -9   5   12.50    1.20
  11  -9  -5   14.40    1.40
  11  -9  -5   12.90    1.40
  11   9  -5   11.40    4.00
  11   9  -5   11.80    1.30
 -11   9   5   15.80    1.30
  11   9  -5   13.30    1.50
  11   9  -5   12.50    1.40
  11   9  -5   11.50    1.30
   9  -9  -5  114.49    8.40
   9  -9  -5  115.69    8.30
   9  -9  -5  103.69    8.40
  -9  -9   5  114.39    8.30
   9  -9  -5  117.59    8.40
   9  -9  -5  111.69    8.30
  -9  -9   5  108.29    8.30
   9   9  -5  105.79   11.60
   9   9  -5  110.39    8.40
   9   9  -5  115.49    8.40
   9   9  -5  106.89    8.30
   9   9  -5  111.39    8.30
  -7  -9   5   11.70    1.10
  -7  -9   5   11.80    1.10
  -7  -9   5   11.20    1.00
   7   9  -5   12.70    1.30
   7   9  -5   11.60    1.10
   7   9  -5   10.80    1.10
   7   9  -5   12.90    1.30
  -5  -9   5   27.60    2.00
  -5  -9   5   27.40    2.00
   5   9  -5   26.10    5.20
   5   9  -5   25.10    2.00
   5   9  -5   24.30    2.10
   5   9  -5   21.20    2.10
   5   9  -5   22.80    2.00
   3  -9  -5    6.60    1.00
   3  -9  -5    7.90    3.40
  -3  -9   5    8.50    0.80
   3  -9  -5    6.00    0.90
   3  -9  -5    6.00    1.10
  -3  -9   5    8.10    0.80
   3  -9  -5    7.50    0.90
  -3  -9   5    8.30    0.90
   3  -9  -5    5.60    0.90
   3   9  -5    7.20    1.00
   3   9  -5    6.90    1.00
   3   9  -5    7.60    2.80
   3   9  -5    7.10    0.80
  -1  -9   5   28.80    2.30
   1  -9  -5   26.70    2.30
  -1  -9   5   29.90    2.20
   1  -9  -5   25.60    2.30
   1  -9  -5   27.30    2.30
   1  -9  -5   28.10    2.30
   1  -9  -5   25.40    2.70
   1   9  -5   28.60    2.30
   1   9  -5   30.70    2.40
   1   9  -5   30.30    5.60
   1   9  -5   30.80    2.30
  -1  -9  -5   46.60    3.20
  -1  -9  -5   43.90    3.10
   1  -9   5   35.70    3.00
   1  -9   5   36.20    3.20
  -1  -9  -5   45.00    3.10
  -1   9  -5   35.20    3.10
  -1   9  -5   35.70    3.20
  -1   9  -5   36.50    3.10
   1   9   5   44.20    3.10
  -3  -9  -5   94.29    7.00
  -3  -9  -5   94.39    7.00
   3   9   5   92.99    7.10
  -5  -9  -5   45.60    3.10
   5  -9   5   37.30    3.10
  -5  -9  -5   46.70    3.20
   5  -9   5   33.60    3.00
  -5  -9  -5   41.60    3.10
  -5  -9  -5   40.40    7.50
   5   9   5   42.30    3.20
  -5   9  -5   28.50    6.80
  -5   9  -5   39.20    3.20
  -5   9  -5   36.20    3.10
  -7  -9  -5   23.40    1.90
  -7  -9  -5   23.20    1.90
  -7  -9  -5   23.00    1.90
   7   9   5   22.20    1.90
   7   9   5   21.80    2.00
  -9  -9  -5    0.70    0.30
  -9  -9  -5    0.70    0.50
  -9  -9  -5    0.70    0.50
  -9   9  -5    0.90    0.90
  -9   9  -5    0.70    0.60
   9   9   5    1.70    0.60
 -11  -9  -5   11.00    1.10
 -11  -9  -5   11.20    1.00
  11   9   5   10.90    1.20
  11   9   5   11.60    1.00
 -20 -10   5   13.10    1.10
 -20 -10   5   11.70    1.10
  20  10  -5   12.40    1.10
 -20  10   5   12.30    1.20
 -18 -10   5    1.00    0.40
 -18 -10   5    1.00    0.40
 -18 -10   5    1.10    0.30
  18  10  -5    1.40    0.40
  18  10  -5    1.20    0.50
  18  10  -5    1.00    0.40
 -18  10   5    0.30    0.60
 -18  10   5    0.00    0.50
 -16 -10   5    1.50    0.40
 -16 -10   5    1.50    0.50
 -16 -10   5    1.50    0.50
 -16 -10   5    2.10    0.50
  16 -10  -5    3.10    0.60
  16  10  -5    2.10    0.50
  16  10  -5    1.40    0.60
 -16  10   5    3.30    0.60
  16  10  -5    1.40    0.70
 -16  10   5    2.70    0.90
 -14 -10   5    2.50    0.40
 -14 -10   5    2.60    0.60
 -14 -10   5    2.20    0.50
 -14 -10   5    2.10    0.50
  14 -10  -5    2.80    0.70
  14  10  -5    1.50    0.70
  14  10  -5    3.20    0.60
  14  10  -5    2.10    0.50
  14  10  -5    1.70    0.70
 -14  10   5    2.80    0.60
 -12 -10   5   22.00    1.90
 -12 -10   5   22.30    1.90
  12  10  -5   22.70    1.90
  12  10  -5   20.10    2.00
  12  10  -5   19.30    2.00
  12  10  -5   29.10    6.00
  10 -10  -5  113.39    7.80
  10 -10  -5  113.79    7.70
 -10 -10   5   97.49    7.70
 -10 -10   5   99.59    7.70
  10 -10  -5  112.19    7.80
  10  10  -5   90.39    7.80
  10  10  -5  106.69   11.30
  10  10  -5   98.99    7.70
  10  10  -5   94.09    7.80
 -10  10   5  106.29    7.70
   8 -10  -5   21.50    2.10
   8 -10  -5   20.40    2.00
   8 -10  -5   21.10    1.90
  -8 -10   5   25.20    1.90
   8 -10  -5   21.20    2.00
  -8 -10   5   21.20    1.80
  -8 -10   5   23.10    1.90
   8  10  -5   24.30    2.10
   8  10  -5   23.50    2.00
   8  10  -5   25.00    5.40
   8  10  -5   25.70    2.00
   6 -10  -5    0.70    0.60
   6 -10  -5    0.40    0.50
   6 -10  -5    0.80    0.60
   6 -10  -5    0.40    0.50
   6 -10  -5    0.80    1.00
   6  10  -5    1.50    0.60
   6  10  -5    1.40    0.50
   6  10  -5    0.80    0.60
   6  10  -5    1.70    2.10
   4 -10  -5   57.59    4.70
   4 -10  -5   60.49    4.70
  -4 -10   5   61.99    4.60
   4 -10  -5   58.19    4.90
   4 -10  -5   59.09    4.70
   4 -10  -5   65.49    8.60
   4 -10  -5   60.89    4.70
  -4 -10   5   63.39    4.60
   4  10  -5   64.09    7.90
   4  10  -5   63.09    4.70
   4  10  -5   60.79    4.70
   2 -10  -5   32.20    6.80
  -2 -10   5   49.90    3.70
   2 -10  -5   40.20    3.50
   2 -10  -5   40.80    3.60
  -2 -10   5   51.29    3.50
  -2 -10   5   46.80    3.50
   2 -10  -5   41.50    3.60
   2  10  -5   48.00    3.60
   2  10  -5   51.39    3.70
   0 -10  -5    2.40    0.60
   0 -10  -5    2.70    0.60
   0 -10  -5    2.60    0.60
   0 -10   5    1.80    0.70
   0 -10  -5    1.10    2.60
   0 -10  -5    2.80    0.70
   0  10  -5    3.20    0.60
   0  10  -5    4.40    3.00
   0  10   5    2.20    0.50
   0  10  -5    3.00    0.70
  -2 -10  -5    2.50    0.60
  -2 -10  -5    1.20    0.60
   2 -10   5    1.80    0.60
  -2 -10  -5    2.30    0.60
  -2 -10  -5   -1.70    2.80
  -2 -10  -5    1.90    0.60
   2  10   5    3.10    0.60
  -2  10  -5    2.60    2.60
  -2  10  -5    1.10    0.70
  -4 -10  -5   12.40    1.20
  -4 -10  -5   12.90    1.30
  -4 -10  -5   11.20    4.50
  -4 -10  -5   13.50    1.30
  -4 -10  -5   13.20    1.30
   4  10   5   13.00    1.30
  -6 -10  -5   17.90    1.50
  -6 -10  -5   19.10    1.50
  -6 -10  -5   17.10    1.60
   6  10   5   15.00    1.60
  -8 -10  -5    1.40    0.50
  -8 -10  -5    0.60    0.40
  -8 -10  -5    1.20    0.50
   8  10   5    1.00    0.30
   8  10   5    0.60    0.50
  -8  10  -5    0.10    0.80
  -8  10  -5    0.70    0.50
 -10 -10  -5   12.60    1.00
 -10 -10  -5   12.30    1.00
 -10 -10  -5   11.20    1.10
 -10  10  -5   11.20    1.40
  10  10   5   12.60    1.20
 -10  10  -5   11.20    1.10
  10  10   5   11.50    1.00
 -17 -11   5    0.70    0.40
 -17 -11   5    0.50    0.30
  17  11  -5    0.30    0.30
 -17  11   5    0.60    0.40
  17  11  -5    0.60    0.40
 -17  11   5    0.70    0.50
  17  11  -5    0.00    0.40
  15 -11  -5    4.60    0.80
 -15 -11   5    2.60    0.50
 -15 -11   5    3.10    0.50
 -15 -11   5    3.00    0.60
  15  11  -5    3.20    0.60
  15  11  -5    2.60    0.70
 -15  11   5    5.10    1.00
  15  11  -5    2.80    0.60
 -15  11   5    4.50    0.60
 -13 -11   5    5.90    0.80
 -13 -11   5    4.60    0.80
 -13 -11   5    6.10    0.90
  13  11  -5    5.90    1.00
  13  11  -5    6.90    0.90
  13  11  -5    5.00    0.90
 -11 -11   5    4.30    0.80
 -11 -11   5    5.40    0.90
  11 -11  -5    4.10    0.80
  11 -11  -5    4.20    0.70
 -11 -11   5    5.20    0.80
  11  11  -5    5.20    0.90
  11  11  -5    3.70    0.80
 -11  11   5    5.10    0.80
  11  11  -5    4.20    0.80
   9 -11  -5   57.49    4.60
  -9 -11   5   63.99    4.70
  -9 -11   5   61.09    4.50
   9 -11  -5   56.39    4.70
  -9 -11   5   64.79    4.60
   9 -11  -5   57.79    4.60
   9  11  -5   57.79    4.70
   9  11  -5   61.99    4.70
   9  11  -5   59.69    8.80
  -9  11   5   53.99    4.50
   9  11  -5   62.19    4.60
  -7 -11   5   72.99    5.30
  -7 -11   5   70.09    5.20
   7 -11  -5   64.09    5.20
   7 -11  -5   65.69    5.20
   7 -11  -5   66.19    5.20
  -7 -11   5   71.29    5.20
   7 -11  -5   63.19    5.30
  -7  11   5   63.99    5.20
   7  11  -5   70.49    5.30
   7  11  -5   69.39    5.30
   7  11  -5   70.69    5.20
   7  11  -5   76.59    9.10
  -5 -11   5    1.40    0.40
   5 -11  -5    1.40    0.60
  -5 -11   5    1.20    0.80
   5 -11  -5    0.60    0.60
   5 -11  -5    0.90    0.60
   5 -11  -5    0.90    0.50
  -5 -11   5    1.60    0.50
   5  11  -5    0.60    0.60
  -5  11   5    1.20    0.40
   5  11  -5    0.50    0.60
   3 -11  -5    3.10    0.70
   3 -11  -5    3.20    0.70
  -3 -11   5    5.30    0.80
   3 -11  -5    3.40    0.70
  -3 -11   5    4.10    0.60
   3 -11  -5    3.50    0.70
   3  11  -5    7.60    3.80
   3  11  -5    4.20    0.80
  -3  11   5    3.40    0.60
   3  11  -5    4.80    0.80
   1 -11  -5   10.30    4.30
   1 -11  -5    8.10    1.00
   1 -11  -5    7.50    1.00
   1 -11  -5    7.40    1.10
   1 -11  -5    6.90    1.00
  -1  11   5    8.30    0.90
   1  11  -5    5.30    3.70
  -1 -11  -5   22.30    1.80
  -1 -11  -5   21.80    1.90
  -1 -11  -5   20.80    1.90
  -1 -11  -5   21.40    1.80
  -1 -11  -5   18.60    4.80
   1  11   5   20.80    1.80
  -3 -11  -5   37.10    2.90
  -3 -11  -5   36.70    2.80
  -3 -11  -5   35.20    2.80
  -3 -11  -5   36.90    2.90
   3  11   5   34.80    2.90
  -5 -11  -5    9.50    1.00
  -5 -11  -5    9.60    1.10
  -5 -11  -5    9.80    1.00
   5 -11   5    9.40    0.90
  -5  11  -5    9.20    1.20
   5  11   5    9.20    1.10
  -7 -11  -5    8.20    1.00
  -7 -11  -5    8.10    0.90
  -7 -11  -5    9.20    0.90
  -7  11  -5   10.40    1.00
   7  11   5    7.60    1.00
  -9 -11  -5    0.30    0.20
  -9 -11  -5    0.50    0.30
  -9 -11  -5    0.40    0.40
  -9  11  -5   -0.10    0.30
   9  11   5    0.50    0.40
  -9  11  -5    0.20    0.60
 -16 -12   5    1.00    0.40
 -16 -12   5    0.90    0.30
  16  12  -5    1.00    0.50
  16  12  -5    1.10    0.40
 -16  12   5    0.90    0.30
 -14 -12   5   12.80    1.10
 -14 -12   5   11.80    1.10
  14 -12  -5   11.20    1.20
 -14 -12   5   13.30    1.10
  14  12  -5   13.10    1.20
  14  12  -5   11.40    1.20
  14  12  -5   10.50    1.30
 -14  12   5   11.80    1.40
 -14  12   5   13.60    1.20
 -12 -12   5   15.20    1.30
 -12 -12   5   14.30    1.50
 -12 -12   5   18.00    1.40
  12  12  -5   14.50    1.50
  12  12  -5   14.20    1.50
  12  12  -5   17.50    1.40
  10 -12  -5    8.50    1.10
 -10 -12   5    7.70    0.90
 -10 -12   5    7.10    1.10
 -10 -12   5    8.00    0.90
  10 -12  -5    8.70    1.00
  10  12  -5    8.10    1.00
 -10  12   5    8.10    0.90
  10  12  -5    7.30    1.10
  10  12  -5    6.60    1.10
  -8 -12   5   12.70    1.10
  -8 -12   5   13.00    1.30
   8 -12  -5   10.90    1.40
  -8 -12   5   12.70    1.10
   8 -12  -5    9.40    1.20
   8 -12  -5   10.80    1.20
   8  12  -5   12.10    1.30
   8  12  -5   12.80    1.40
  -8  12   5   10.10    1.10
   6 -12  -5   17.90    1.80
   6 -12  -5   18.30    1.60
  -6 -12   5   19.40    1.80
  -6 -12   5   19.40    1.50
   6 -12  -5   16.90    1.70
  -6 -12   5   18.20    1.50
   6 -12  -5   17.80    1.80
   6  12  -5   19.10    1.80
   6  12  -5   17.90    1.70
  -6  12   5   17.70    1.60
  -4 -12   5   56.49    3.80
   4 -12  -5   47.20    3.90
  -4 -12   5   52.19    4.00
   4 -12  -5   47.20    4.00
   4 -12  -5   56.09    3.90
   4 -12  -5   49.70    3.90
   4  12  -5   47.70    3.90
  -4  12   5   48.60    3.90
   4  12  -5   48.90    4.00
   2 -12  -5   12.70    1.40
  -2 -12   5   14.50    1.40
   2 -12  -5   14.50    1.30
   2 -12  -5   12.50    1.30
   2 -12  -5   12.80    1.30
   2  12  -5   14.70    1.50
  -2  12   5   10.90    1.20
   2  12  -5   14.10    1.30
  -2  12   5   12.00    1.20
   0 -12  -5    6.90    1.00
   0 -12  -5    7.10    0.90
   0 -12   5    4.80    0.80
   0 -12  -5    6.00    0.90
   0 -12  -5    7.10    0.90
   0  12   5    7.00    0.80
   0  12  -5    4.50    0.80
  -2 -12  -5    3.30    0.60
  -2 -12  -5    2.90    0.60
  -2 -12  -5    3.10    0.60
  -2 -12  -5    2.50    0.60
   2 -12   5    4.80    0.70
   2  12   5    3.40    0.60
  -2  12  -5    3.50    0.70
  -4 -12  -5    1.40    0.50
  -4 -12  -5    1.80    0.50
  -4 -12  -5    1.40    0.40
  -4 -12  -5    1.40    0.40
   4  12   5    2.60    0.50
  -4  12  -5    2.40    0.60
  -6 -12  -5   11.50    1.20
  -6 -12  -5   12.30    1.10
  -6 -12  -5   12.50    1.10
  -6  12  -5   12.80    1.20
   6  12   5   12.70    1.20
   8 -12   5    2.40    0.40
  -8 -12  -5    2.90    0.40
  -8 -12  -5    2.40    0.40
   8  12   5    2.80    0.50
  -8  12  -5    2.60    0.60
 -13 -13   5    7.20    0.70
 -13 -13   5    6.60    0.70
 -13 -13   5    7.60    0.70
  13  13  -5    6.60    0.90
  13  13  -5    6.60    0.80
 -11 -13   5    1.10    0.40
 -11 -13   5    1.00    0.50
  11 -13  -5    1.40    0.50
 -11 -13   5    0.80    0.30
  11  13  -5    1.20    0.50
 -11  13   5    0.90    0.30
  11  13  -5    1.30    0.50
  -9 -13   5    1.20    0.60
  -9 -13   5    2.00    0.40
   9 -13  -5    1.80    0.50
  -9 -13   5    1.60    0.40
   9 -13  -5    1.40    0.60
   9  13  -5    1.30    0.60
  -9  13   5    1.70    0.40
   9  13  -5    1.20    0.60
  -7 -13   5    3.60    0.60
  -7 -13   5    4.10    0.80
   7 -13  -5    6.50    0.80
   7  13  -5    3.40    0.70
   7  13  -5    4.50    0.70
   5 -13  -5    1.20    0.50
   5 -13  -5    1.10    0.60
  -5 -13   5    0.90    0.60
  -5 -13   5    1.00    0.30
   5 -13  -5    1.50    0.50
  -5  13   5    1.30    0.40
   5  13  -5    0.60    0.60
   5  13  -5    0.10    0.50
  -3 -13   5    7.20    1.00
   3 -13  -5    6.60    1.00
   3 -13  -5    7.10    0.90
   3 -13  -5    7.20    1.00
   3 -13  -5    7.30    0.90
   3  13  -5    6.10    1.00
   3  13  -5    6.80    0.90
  -3  13   5    7.50    0.80
   1 -13  -5    4.50    0.80
   1 -13  -5    3.40    0.70
   1 -13  -5    4.70    0.70
  -1 -13   5    5.20    0.90
   1 -13  -5    4.80    0.70
   1  13  -5    5.80    0.90
  -1  13   5    4.40    0.70
   1 -13   5   -0.10    0.40
  -1 -13  -5    0.70    0.40
  -1 -13  -5    0.70    0.40
  -1 -13  -5    0.90    0.40
  -1 -13  -5    1.00    0.40
   1  13   5    0.60    0.30
   1  13   5    0.90    0.40
  -1  13  -5    0.10    0.50
  -3 -13  -5    1.50    0.30
  -3 -13  -5    1.10    0.40
   3 -13   5    0.70    0.30
  -3 -13  -5    1.30    0.40
  -3 -13  -5    1.10    0.40
   3  13   5    0.70    0.40
   3  13   5    1.50    0.40
  -3  13  -5    0.70    0.40
  -5 -13  -5    0.20    0.30
  -5 -13  -5    0.20    0.30
  -5 -13  -5    0.00    0.30
  -5  13  -5    0.30    0.30
   5  13   5    0.40    0.30
   5  13   5    0.20    0.30
 -10 -14   5    3.10    0.50
 -10 -14   5    3.80    0.50
  10 -14  -5    2.60    0.50
  10  14  -5    3.70    0.50
  10  14  -5    3.70    0.60
   8 -14  -5    0.60    0.40
   8 -14  -5    0.60    0.40
  -8 -14   5    1.70    0.30
  -8 -14   5    1.40    0.50
   8  14  -5    1.00    0.40
   8  14  -5    1.50    0.50
  -6 -14   5    1.10    0.50
   6 -14  -5    1.30    0.40
   6 -14  -5    0.90    0.50
   6  14  -5    0.80    0.40
   6  14  -5    0.90    0.50
   4 -14  -5    5.30    0.70
  -4 -14   5    4.90    0.80
   4 -14  -5    5.10    0.80
   4  14  -5    5.80    0.80
   2 -14  -5    9.30    0.90
   2 -14  -5    8.50    0.90
   2 -14  -5    9.60    0.90
  -2 -14   5    8.10    1.00
   2  14  -5    8.90    1.00
   0 -14  -5    9.60    1.00
   0 -14   5   11.10    1.00
   0 -14  -5   10.10    1.00
   0 -14  -5    9.30    1.00
   0  14  -5   12.70    1.10
  26   0  -6   21.00    1.70
 -26   0   6   21.90    1.80
 -24   0   6   21.80    1.90
  24   0  -6   23.80    1.90
 -24   0   6   24.10    2.00
 -24   0   6   21.80    1.90
  22   0  -6    9.90    3.60
 -22   0   6    3.30    2.90
  22   0  -6    3.60    0.50
 -22   0   6    4.40    0.70
  22   0  -6    3.80    0.70
 -22   0   6    3.30    0.70
 -22   0   6    4.40    0.80
 -20   0   6    4.90    0.90
 -20   0   6    4.40    0.80
  20   0  -6    6.20    0.90
  20   0  -6    7.70    3.00
  20   0  -6    4.80    0.70
  20   0  -6    6.30    0.70
 -20   0   6    5.70    1.00
 -18   0   6   36.60    2.80
  18   0  -6   33.80    2.80
  18   0  -6   32.00    5.30
  18   0  -6   36.50    2.70
 -18   0   6   34.30    2.90
 -18   0   6   35.90    2.80
 -18   0   6   38.00    6.30
 -16   0   6  431.26   32.70
  16   0  -6  463.15   32.60
 -16   0   6  447.76   35.80
  16   0  -6  456.75   32.70
 -16   0   6  388.76   32.80
 -16   0   6  486.15   32.70
  16   0  -6  439.26   34.90
 -16   0   6  434.46   32.80
  14   0  -6  420.56   32.70
  14   0  -6  411.16   30.90
 -14   0   6  403.46   30.90
 -14   0   6  428.16   31.10
 -14   0   6  433.66   31.00
  14   0  -6  407.86   30.90
 -14   0   6  438.86   33.50
  12   0  -6   13.90    2.70
 -12   0   6   19.80    1.50
 -12   0   6   16.40    3.00
  10   0  -6   29.30    3.20
 -10   0   6   35.50   10.50
  10   0  -6   22.40   10.50
 -10   0   6   26.30    2.10
   8   0  -6  145.49   11.90
   8   0  -6  149.49   21.00
  -8   0   6  165.58   21.40
  -8   0   6  148.39   12.20
  -6   0   6  550.54   49.99
   6   0  -6  544.95   49.30
   6   0  -6  500.15   39.20
  -6   0   6  545.65   39.70
   6   0  -6  503.35   39.30
   4   0  -6 3864.21  295.77
   4   0  -6 4071.89  295.87
  -4   0   6 4180.58  308.37
   4   0  -6 4053.99  295.87
   4   0  -6 3942.01  306.97
   2   0  -6   21.40    2.60
   2   0  -6   17.70    7.90
   0   0  -6  772.32   55.89
   0   0   6  738.73   54.69
   0   0  -6  704.83   70.99
   0   0   6  743.03   71.69
   0   0  -6  745.83   56.09
   2   0   6   39.90    2.80
  -2   0  -6   31.80    2.70
  -2   0  -6   34.30    4.40
  -2   0  -6   36.60    2.80
  -4   0  -6  912.71   68.19
  -4   0  -6  902.41   66.19
   4   0   6  920.31   66.19
  -4   0  -6  905.81   66.29
   4   0   6  862.91   66.19
  -6   0  -6   14.80    1.60
  -6   0  -6   14.30    1.30
  -8   0  -6    2.70    2.10
  -8   0  -6    2.70    2.10
  -8   0  -6    2.80    0.90
   8   0   6    3.00    0.70
  -8   0  -6    3.30    0.60
   8   0   6    4.50    0.80
 -10   0  -6    0.60    0.50
  10   0   6    1.70    0.60
 -10   0  -6    0.50    0.90
  10   0   6    2.40    0.60
  10   0   6    3.10    0.50
  12   0   6  161.38   12.00
 -12   0  -6  149.39   16.10
  12   0   6  164.48   12.00
 -12   0  -6  160.48   15.00
 -12   0  -6  159.58   11.90
  12   0   6  168.98   12.00
 -12   0  -6  148.89   11.90
 -12   0  -6  167.68   12.00
  14   0   6   29.20    2.50
 -14   0  -6   33.00    2.50
  14   0   6   32.30    2.50
 -14   0  -6   30.50    2.40
  16   0   6    2.40    0.40
  16   0   6    1.80    0.40
 -16   0  -6    2.20    0.40
 -16   0  -6    2.40    0.40
  25  -1  -6    0.50    0.40
 -25  -1   6   -0.10    0.40
 -25  -1   6    0.00    0.40
 -25   1   6    0.00    0.40
  25   1  -6    0.30    0.50
 -25   1   6    0.00    0.30
 -23  -1   6    5.10    0.90
  23  -1  -6    5.50    0.90
 -23  -1   6    5.30    0.90
 -23  -1   6    6.20    1.00
  23   1  -6    6.20    1.00
 -23   1   6    4.80    0.90
  23   1  -6    5.60    0.70
 -23   1   6    6.40    1.00
 -21  -1   6    0.60    2.90
 -21  -1   6    1.50    0.60
 -21  -1   6    1.50    0.50
 -21  -1   6    1.40    0.60
 -21  -1   6    0.60    2.90
  21  -1  -6    1.80    2.70
  21   1  -6   -1.80    2.20
 -21   1   6    0.50    0.60
  21   1  -6    1.20    0.60
 -21   1   6    0.60    0.70
  21   1  -6    1.10    0.40
  21   1  -6    1.20    0.40
 -21   1   6    6.60    3.60
  19  -1  -6    0.10    1.80
 -19  -1   6    1.40    0.60
  19  -1  -6    0.20    0.30
  19  -1  -6    0.10    0.50
  19  -1  -6    0.30    0.30
 -19  -1   6   -1.70    2.30
 -19  -1   6    1.50    0.60
  19   1  -6    2.00    2.20
 -19   1   6    0.40    0.60
 -19   1   6    0.30    0.50
 -19   1   6   -2.50    2.20
 -19   1   6    0.90    0.80
  17  -1  -6   87.69    6.20
  17  -1  -6   90.79    6.10
 -17  -1   6   68.39    6.20
 -17  -1   6   67.09    9.10
  17  -1  -6   96.49    8.50
  17   1  -6   68.79    6.10
 -17   1   6   86.09    6.40
 -17   1   6   90.29    6.20
 -15  -1   6    0.70    0.30
 -15  -1   6    0.80    0.30
  15  -1  -6    1.60    0.40
 -15  -1   6    0.80    0.50
  15  -1  -6    2.40    1.50
  15   1  -6    0.50    0.30
 -15   1   6    2.00    0.60
  15   1  -6    1.20    0.30
 -15   1   6    2.00    0.50
  15   1  -6    0.30    1.40
  13  -1  -6    3.40    1.40
  13  -1  -6    2.10    0.30
 -13  -1   6    1.30    0.30
 -13  -1   6    0.70    1.30
  13  -1  -6    9.10   11.80
 -13   1   6    2.00    0.40
 -13   1   6    2.10    0.50
  13   1  -6    1.00    1.40
  13   1  -6    1.10    0.30
 -13   1   6    1.30    1.40
 -11  -1   6   70.99   16.40
  11  -1  -6   65.59    5.20
 -11  -1   6   48.00    4.10
 -11  -1   6   46.40    5.60
 -11   1   6   62.49    4.10
  11   1  -6   47.50   13.90
  11   1  -6   49.20    5.40
  -9  -1   6   93.69    7.20
   9  -1  -6  111.59    8.00
   9  -1  -6  107.19    8.10
  -9  -1   6   76.79   17.20
  -9  -1   6   86.69    8.50
   9  -1  -6  112.19   16.40
   9   1  -6   90.99    8.40
  -9   1   6  106.29   16.30
   9   1  -6   79.39   16.60
   7  -1  -6   44.60    3.80
   7  -1  -6   51.99    4.50
   7  -1  -6   49.20    9.50
  -7  -1   6   40.60    4.60
  -7  -1   6   48.40   12.50
  -7   1   6   61.49   10.90
   7   1  -6   39.90    4.40
  -7   1   6   50.29    4.40
   7   1  -6   56.59   12.20
  -5  -1   6    6.60    6.40
   5  -1  -6    4.30    1.10
   5  -1  -6    2.30    3.60
   5   1  -6    2.70    1.10
   5   1  -6    1.60    0.30
  -5   1   6    3.60    4.50
   5   1  -6   -1.70    5.20
  -3  -1   6   86.69    6.30
   3  -1  -6   54.29   12.80
  -3  -1   6   89.49   16.60
   3   1  -6   87.59   16.00
   3   1  -6   90.89    7.00
   3   1  -6   89.79    7.40
  -3   1   6   62.49   13.10
  -1  -1   6   13.60    9.50
   1  -1  -6   16.00    7.00
  -1  -1   6   14.00    1.20
  -1   1   6   22.20    7.90
   1   1  -6   23.20   10.60
   1  -1   6   43.20   15.80
   1  -1   6   58.59    4.40
  -1   1  -6   58.49    6.00
  -1   1  -6   68.19   20.60
  -3  -1  -6   64.09    6.30
  -3  -1  -6   64.69    4.80
   3  -1   6   66.39    4.90
  -3  -1  -6   68.89    4.90
   3  -1   6   59.89    4.80
   3   1   6   68.89    4.80
  -3   1  -6   61.69    4.90
  -3   1  -6   62.79    4.80
  -3   1  -6   56.39    6.70
  -5  -1  -6   95.19    7.60
  -5  -1  -6   92.49    7.70
   5  -1   6  107.69    7.60
   5  -1   6  112.39    7.70
  -5   1  -6  110.09    7.80
  -5   1  -6  108.29    7.60
  -5   1  -6  104.39   10.10
   5   1   6   96.19    7.60
   5   1   6   93.59    7.60
  -7  -1  -6    1.00    1.60
   7  -1   6    1.00    0.50
   7   1   6    2.90    0.50
  -7   1  -6    1.90    0.80
  -7   1  -6    0.80    1.70
  -7   1  -6    1.70    0.50
  -9   1  -6    4.10    2.40
 -11  -1  -6   24.00    5.10
 -11  -1  -6   28.30    2.30
 -11  -1  -6   26.70    2.20
 -11  -1  -6   23.50    5.70
  11   1   6   28.40    2.40
  11   1   6   29.70    2.30
  11   1   6   26.50    2.30
  13  -1   6    1.00    0.50
 -13  -1  -6    0.70    0.40
  13  -1   6    1.40    0.50
 -13  -1  -6    0.40    0.50
 -13   1  -6   -0.20    0.50
 -13   1  -6    1.40    0.40
  13   1   6    0.80    0.60
  13   1   6    0.80    0.40
  13   1   6    0.30    0.50
  15  -1   6    1.90    0.40
 -15  -1  -6    0.60    0.40
  15  -1   6    2.10    0.40
 -15  -1  -6    0.60    0.40
  15   1   6    1.10    0.50
 -15   1  -6    2.10    0.50
  15   1   6    1.20    0.40
 -26  -2   6   21.10    1.70
  26   2  -6   21.10    1.70
  24  -2  -6   28.40    2.00
 -24  -2   6   23.40    2.00
 -24  -2   6   23.00    2.00
 -24   2   6   28.40    2.10
  24   2  -6   21.90    1.90
  24   2  -6   22.50    2.10
 -22  -2   6   16.40    5.20
 -22  -2   6   16.70    1.60
 -22  -2   6   16.90    1.60
 -22  -2   6   17.10    1.60
  22   2  -6   10.90    4.30
  22   2  -6   17.90    1.70
  22   2  -6   18.00    1.50
  22   2  -6   18.60    1.50
 -20  -2   6    8.80    1.20
 -20  -2   6    8.80    1.20
 -20  -2   6    8.50    1.10
 -20   2   6    6.20    3.80
  20   2  -6   10.20    1.10
  20   2  -6   11.10    3.80
  18  -2  -6   17.10    1.60
  18  -2  -6   19.00    1.70
  18  -2  -6   17.60    3.40
 -18  -2   6   29.80    6.00
 -18   2   6   19.00    4.80
 -18   2   6   18.80    1.70
 -18   2   6   18.00    2.00
 -18   2   6   19.90    1.80
 -16  -2   6  175.18   11.70
 -16  -2   6  169.28   11.70
 -16  -2   6  163.88   11.70
  16  -2  -6  150.48   11.70
  16  -2  -6  144.19   13.00
  16  -2  -6  155.88   11.60
 -16  -2   6  155.28   14.90
  16   2  -6  164.98   11.70
  16   2  -6  168.98   11.60
 -16   2   6  136.99   11.60
 -16   2   6  136.79   11.80
  16   2  -6  162.78   14.50
  16   2  -6  174.08   11.70
 -16   2   6  138.09   11.70
 -14  -2   6  283.77   21.40
  14  -2  -6  306.77   21.40
 -14  -2   6  304.67   21.40
  14  -2  -6  299.87   22.50
 -14  -2   6  276.97   21.40
 -14  -2   6  294.57   24.10
  14  -2  -6  302.87   21.40
 -14   2   6  303.37   23.80
 -14   2   6  293.07   21.50
  14   2  -6  290.17   21.40
 -14   2   6  270.77   21.40
  14   2  -6  275.07   23.60
  14   2  -6  284.17   21.40
 -14   2   6  282.17   21.40
  14   2  -6  283.47   21.40
 -12  -2   6   64.49   20.90
 -12  -2   6   54.49    4.50
 -12  -2   6   60.89    6.60
 -12  -2   6   64.19    4.50
  12   2  -6   62.39    4.50
 -12   2   6   54.19    4.50
  12   2  -6   62.39    6.40
 -12   2   6   60.39    6.10
 -12   2   6   56.89    4.60
  12   2  -6   65.99    4.50
 -10  -2   6   37.00    4.80
 -10  -2   6   43.90    3.30
 -10  -2   6   28.90   11.50
 -10   2   6   45.10    4.50
  10   2  -6   48.80    3.30
  10   2  -6   42.60    4.80
  -8  -2   6  347.17   26.90
  -8  -2   6  358.56   41.50
   8   2  -6  328.17   41.20
   8   2  -6  362.66   28.30
  -8   2   6  451.15   35.90
   8   2  -6  358.36   26.90
   6  -2  -6  977.00   74.19
  -6  -2   6  844.92   67.99
  -6  -2   6  890.71   83.69
   6  -2  -6 1011.10   69.29
   6   2  -6  917.21   69.29
   6   2  -6  884.61   68.09
  -6   2   6  991.30   68.79
  -6   2   6  942.81   73.49
   6   2  -6  861.71   82.49
   4  -2  -6   14.40    2.60
   4  -2  -6   17.00    5.60
  -4  -2   6   21.80    8.20
   4   2  -6   19.70    2.70
   4   2  -6   21.80    8.90
   4   2  -6   19.80    1.50
   2  -2  -6  201.28   17.10
  -2  -2   6  244.08   15.70
   2  -2  -6  185.48   23.60
  -2  -2   6  204.68   30.50
  -2   2   6  189.78   23.10
   2   2  -6  218.98   17.10
   2   2  -6  201.38   28.90
   0  -2   6  377.66   47.30
   0  -2   6  452.05   29.20
   0  -2  -6  373.96   29.90
   0  -2  -6  385.66   30.90
   0  -2  -6  391.06   29.80
   0   2   6  374.76   29.20
   0   2  -6  422.56   49.30
  -2  -2  -6   27.20    4.30
   2  -2   6   30.30    2.30
   2  -2   6   54.29   17.50
  -2  -2  -6   32.50    3.40
  -2  -2  -6   29.20    2.20
   2   2   6   33.30   12.40
  -2   2  -6   20.50    3.90
  -2   2  -6    9.50   13.00
   4  -2   6  202.48   15.00
  -4  -2  -6  223.08   15.00
   4  -2   6  190.18   15.00
   4   2   6  217.98   15.00
   4   2   6  225.48   15.00
  -4   2  -6  185.78   15.00
  -4   2  -6  179.28   15.00
  -4   2  -6  200.28   15.10
  -6  -2  -6   77.99    9.90
   6  -2   6  108.89    7.20
  -6  -2  -6   96.49    9.10
   6  -2   6  102.19    7.10
  -6  -2  -6   85.49    7.10
  -6  -2  -6   92.09    7.10
   6   2   6   83.89    7.10
  -6   2  -6   96.59    7.10
  -6   2  -6  104.69    7.30
   6   2   6   95.69    7.20
  -8  -2  -6    3.60    0.50
   8  -2   6    3.60    0.60
   8  -2   6    3.50    0.70
  -8  -2  -6    3.30    0.60
  -8  -2  -6    3.60    2.50
  -8  -2  -6    0.70    1.90
  -8   2  -6    0.10    1.60
  10  -2   6    3.50    0.60
  10  -2   6    4.70    0.70
 -10  -2  -6    2.60    2.30
 -10  -2  -6    3.20    3.10
  10   2   6    3.10    0.70
 -10   2  -6    2.50    1.00
  10   2   6    4.40    0.80
 -10   2  -6    4.60    2.50
  10   2   6    3.60    0.60
 -12  -2  -6   27.00    2.00
  12  -2   6   19.70    2.10
  12   2   6   25.90    2.10
  12   2   6   27.30    2.20
 -14  -2  -6   17.60    1.30
 -14  -2  -6   19.20    1.40
  14  -2   6   12.70    1.40
  14  -2   6   12.60    1.50
  14   2   6   19.30    1.50
  14   2   6   18.00    1.40
 -14   2  -6   13.10    1.40
 -16  -2  -6    1.10    0.40
 -16  -2  -6    1.50    0.40
  16  -2   6    2.00    0.40
  16  -2   6    2.00    0.30
  16   2   6    1.80    0.40
 -16   2  -6    1.50    0.40
  25  -3  -6    1.30    0.40
 -25  -3   6    0.30    0.40
 -25  -3   6    0.40    0.40
 -25   3   6    1.20    0.40
  25   3  -6    0.70    0.40
 -25   3   6    1.40    0.40
 -23  -3   6   17.30    1.70
  23  -3  -6   20.30    1.60
 -23  -3   6   17.70    1.70
  23   3  -6   18.10    1.60
 -23   3   6   18.90    1.80
  23   3  -6   17.50    1.70
 -23   3   6   22.30    1.70
 -21  -3   6   16.80    1.50
  21  -3  -6   15.40    1.50
 -21  -3   6   16.40    1.60
 -21   3   6   16.50    1.50
 -21   3   6   13.70    1.90
 -21   3   6   21.40    5.50
  21   3  -6   17.90    4.40
  21   3  -6   16.60    1.50
  21   3  -6   16.10    1.60
 -21   3   6   15.80    1.70
  19  -3  -6   12.40    1.30
 -19  -3   6   22.00    5.50
 -19  -3   6   16.10    1.40
 -19  -3   6   16.20    1.40
 -19  -3   6   14.50    1.40
 -19   3   6   11.10    1.70
 -19   3   6   11.40    1.30
 -19   3   6   12.10    1.50
  19   3  -6   22.10    4.80
 -19   3   6   17.40    4.50
  19   3  -6   16.30    1.50
 -17  -3   6   33.90    2.90
 -17  -3   6   35.50    2.90
  17  -3  -6   39.50    2.90
 -17  -3   6   35.20    2.90
 -17  -3   6   34.90    6.10
 -17  -3   6   32.70    5.10
 -17   3   6   49.20    6.50
  17   3  -6   33.40    2.90
  17   3  -6   33.50    2.80
  17   3  -6   38.60    2.90
 -17   3   6   44.30    3.00
 -17   3   6   37.60    3.10
  17   3  -6   36.20    6.20
  15  -3  -6   44.00    3.10
  15  -3  -6   42.50    3.20
 -15  -3   6   37.60    4.40
 -15  -3   6   39.00    3.20
 -15  -3   6   39.60    3.20
 -15  -3   6   39.00    3.20
 -15   3   6   43.90    5.70
  15   3  -6   40.30    3.10
  15   3  -6   40.90    3.20
  15   3  -6   33.50    5.70
  15   3  -6   40.50    3.20
 -15   3   6   43.00    3.30
  15   3  -6   39.90    3.10
 -15   3   6   44.00    3.20
 -13  -3   6   16.90    1.30
 -13  -3   6   17.20    1.30
 -13  -3   6   14.80    3.30
 -13  -3   6   17.40    1.40
  13   3  -6   17.50    1.30
  13   3  -6   12.00    3.00
  13   3  -6   16.50    1.30
 -13   3   6   12.10    1.30
 -13   3   6   16.50    3.00
  13   3  -6   16.80    1.30
  13   3  -6   14.80    1.30
 -13   3   6   12.90    1.40
  11  -3  -6  220.58   17.70
  11  -3  -6  236.08   17.60
 -11  -3   6  249.97   17.60
 -11  -3   6  257.77   17.70
 -11  -3   6  266.57   38.40
 -11  -3   6  261.57   19.80
  11  -3  -6  223.88   17.60
  11  -3  -6  261.07   30.50
  11   3  -6  238.98   17.60
 -11   3   6  208.88   17.60
 -11   3   6  228.38   18.90
  11   3  -6  246.58   17.60
  11   3  -6  234.98   17.60
  11   3  -6  287.67   51.79
  11   3  -6  247.98   17.60
  -9  -3   6  418.26   28.60
   9  -3  -6  328.47   30.00
   9  -3  -6  327.67   30.00
   9  -3  -6  310.17   33.60
  -9  -3   6  442.56   48.90
   9   3  -6  434.86   30.40
   9   3  -6  415.36   47.30
   9   3  -6  433.66   28.60
   9   3  -6  405.76   28.50
  -7  -3   6   28.40   12.00
  -7  -3   6   36.20    2.70
  -7  -3   6   33.10    4.20
   7   3  -6   38.00    2.70
[truncated: 351,041 more chars]
