# Supplementary material for: Chemoselective Oxyfunctionalization of Functionalized Benzylic Compounds with a Manganese Catalyst
Source: Angew Chem Int Ed Engl. 2022 Jun 8;61(30):e202205983. doi: 10.1002/anie.202205983 (PMC9400980; doi:10.1002/anie.202205983)
Supplement: Supplementary file 3 — Supporting Information [file ANIE-61-0-s003.cif]

data_triflate

_audit_creation_method           SHELXL-2018/1
_chemical_name_systematic        ?
_chemical_name_common            ?
_chemical_formula_moiety         'C28 H38 F6 Mn N4 O6 S2'
_chemical_formula_sum            'C28 H38 F6 Mn N4 O6 S2'
_chemical_melting_point          ?
_exptl_crystal_description       block

_exptl_crystal_colour            'clear light colourless'
_diffrn_ambient_temperature      200(2)
_chemical_formula_weight         759.68

loop_
_atom_type_symbol
_atom_type_description
_atom_type_scat_dispersion_real
_atom_type_scat_dispersion_imag
_atom_type_scat_source
C C 0.0181 0.0091 'International Tables Vol C Tables 4.2.6.8 and 6.1.1.4'
H H 0.0000 0.0000 'International Tables Vol C Tables 4.2.6.8 and 6.1.1.4'
F F 0.0727 0.0534 'International Tables Vol C Tables 4.2.6.8 and 6.1.1.4'
Mn Mn -0.5299 2.8052 'International Tables Vol C Tables 4.2.6.8 and 6.1.1.4'
N N 0.0311 0.0180 'International Tables Vol C Tables 4.2.6.8 and 6.1.1.4'
O O 0.0492 0.0322 'International Tables Vol C Tables 4.2.6.8 and 6.1.1.4'
S S 0.3331 0.5567 'International Tables Vol C Tables 4.2.6.8 and 6.1.1.4'

_space_group_crystal_system      orthorhombic
_space_group_IT_number           19
_space_group_name_H-M_alt        'P 21 21 21'
_space_group_name_Hall           'P 2ac 2ab'
_chemical_absolute_configuration ad

loop_
_space_group_symop_operation_xyz
'x, y, z'
'-x+1/2, -y, z+1/2'
'-x, y+1/2, -z+1/2'
'x+1/2, -y+1/2, -z'

_shelx_space_group_comment       
;
The symmetry employed for this shelxl refinement is uniquely defined
by the following loop, which should always be used as a source of
symmetry information in preference to the above space-group names.
They are only intended as comments.
;

_cell_length_a                   12.8207(3)
_cell_length_b                   14.4524(3)
_cell_length_c                   17.9758(4)
_cell_angle_alpha                90
_cell_angle_beta                 90
_cell_angle_gamma                90
_cell_volume                     3330.73(13)
_cell_formula_units_Z            4
_cell_measurement_temperature    200(2)
_cell_measurement_reflns_used    9401
_cell_measurement_theta_max      68.233
_cell_measurement_theta_min      3.925
_exptl_crystal_colour_lustre     clear
_exptl_crystal_colour_modifier   light
_exptl_crystal_colour_primary    colourless
_exptl_crystal_density_diffrn    1.515
_exptl_crystal_F_000             1572
_exptl_crystal_size_max          0.5
_exptl_crystal_size_mid          0.4
_exptl_crystal_size_min          0.3
_exptl_absorpt_coefficient_mu    5.114
_shelx_estimated_absorpt_T_min   0.184
_shelx_estimated_absorpt_T_max   0.309
_exptl_absorpt_correction_type   multi-scan
_exptl_absorpt_correction_T_max  0.7531
_exptl_absorpt_correction_T_min  0.6284
_exptl_absorpt_process_details   
;
 SADABS-2016/2 (Bruker,2016/2) was used for absorption correction. 
 wR2(int) was 0.1162 before and 0.0896 after correction. 
 The Ratio of minimum to maximum transmission is 0.8344. 
 The \l/2 correction factor is Not present.
;
_diffrn_radiation_probe          ?
_diffrn_radiation_type           CuK\a
_diffrn_radiation_wavelength     1.54178
_diffrn_source                   'sealed tube'
_diffrn_measurement_device_type  'Bruker APEX-II CCD'
_diffrn_measurement_method       '\f and \w scans'
_diffrn_reflns_number            54931
_diffrn_reflns_av_unetI/netI     0.0298
_diffrn_reflns_av_R_equivalents  0.0409
_diffrn_reflns_limit_h_min       -15
_diffrn_reflns_limit_h_max       15
_diffrn_reflns_limit_k_min       -17
_diffrn_reflns_limit_k_max       17
_diffrn_reflns_limit_l_min       -21
_diffrn_reflns_limit_l_max       21
_diffrn_reflns_theta_min         3.924
_diffrn_reflns_theta_max         68.247
_diffrn_reflns_theta_full        67.679
_diffrn_measured_fraction_theta_max 0.999
_diffrn_measured_fraction_theta_full 0.999
_diffrn_reflns_Laue_measured_fraction_max 0.999
_diffrn_reflns_Laue_measured_fraction_full 0.999
_diffrn_reflns_point_group_measured_fraction_max 0.958
_diffrn_reflns_point_group_measured_fraction_full 0.958
_reflns_number_total             5853
_reflns_number_gt                5658
_reflns_threshold_expression     'I > 2\s(I)'
_reflns_Friedel_coverage         0.710
_reflns_Friedel_fraction_max     0.906
_reflns_Friedel_fraction_full    0.907

_reflns_special_details          
;
 Reflections were merged by SHELXL according to the crystal
 class for the calculation of statistics and refinement.
 
 _reflns_Friedel_fraction is defined as the number of unique
 Friedel pairs measured divided by the number that would be
 possible theoretically, ignoring centric projections and
 systematic absences.
;

_computing_cell_refinement       'SAINT V8.38A (?, 2016)'
_computing_data_reduction        'SAINT V8.38A (?, 2016)'
_computing_structure_solution    'SHELXT 2014/5 (Sheldrick, 2014)'
_computing_structure_refinement  'SHELXL-2018/1 (Sheldrick, 2018)'
_refine_special_details          
;
One triflate ligand is disordered. 
Disordered atoms were split on two positions and refined with restraints.
;
_refine_ls_structure_factor_coef Fsqd
_refine_ls_matrix_type           full
_refine_ls_weighting_scheme      calc
_refine_ls_weighting_details     
'w=1/[\s^2^(Fo^2^)+(0.0327P)^2^+0.5891P] where P=(Fo^2^+2Fc^2^)/3'
_atom_sites_solution_primary     ?
_atom_sites_solution_secondary   ?
_atom_sites_solution_hydrogens   geom
_refine_ls_hydrogen_treatment    constr
_refine_ls_extinction_method     none
_refine_ls_extinction_coef       .
_refine_ls_abs_structure_details 
;
 Flack x determined using 2223 quotients [(I+)-(I-)]/[(I+)+(I-)]
 (Parsons, Flack and Wagner, Acta Cryst. B69 (2013) 249-259).
;
_refine_ls_abs_structure_Flack   0.045(2)
_refine_ls_number_reflns         5853
_refine_ls_number_parameters     483
_refine_ls_number_restraints     167
_refine_ls_R_factor_all          0.0290
_refine_ls_R_factor_gt           0.0275
_refine_ls_wR_factor_ref         0.0665
_refine_ls_wR_factor_gt          0.0653
_refine_ls_goodness_of_fit_ref   1.091
_refine_ls_restrained_S_all      1.198
_refine_ls_shift/su_max          0.001
_refine_ls_shift/su_mean         0.000

loop_
_atom_site_label
_atom_site_type_symbol
_atom_site_fract_x
_atom_site_fract_y
_atom_site_fract_z
_atom_site_U_iso_or_equiv
_atom_site_adp_type
_atom_site_occupancy
_atom_site_site_symmetry_order
_atom_site_calc_flag
_atom_site_refinement_flags_posn
_atom_site_refinement_flags_adp
_atom_site_refinement_flags_occupancy
_atom_site_disorder_assembly
_atom_site_disorder_group
Mn1 Mn 0.52438(3) 0.51980(3) 0.38770(2) 0.02289(10) Uani 1 1 d . . . . .
N1 N 0.53343(17) 0.51520(15) 0.26346(11) 0.0277(4) Uani 1 1 d . . . . .
N2 N 0.36318(16) 0.56613(15) 0.34858(11) 0.0236(4) Uani 1 1 d . . . . .
N3 N 0.49533(16) 0.51850(15) 0.51168(11) 0.0255(4) Uani 1 1 d . . . . .
N4 N 0.42913(16) 0.38838(14) 0.41167(11) 0.0228(4) Uani 1 1 d . . . . .
C1 C 0.45246(19) 0.55312(17) 0.22702(14) 0.0251(5) Uani 1 1 d . . . . .
C2 C 0.4408(2) 0.54420(17) 0.15017(15) 0.0292(6) Uani 1 1 d . . . . .
C3 C 0.5183(2) 0.49688(18) 0.11182(15) 0.0348(6) Uani 1 1 d . . . . .
H3 H 0.512518 0.489798 0.059442 0.042 Uiso 1 1 calc R U . . .
C4 C 0.6033(2) 0.46000(19) 0.14816(15) 0.0340(6) Uani 1 1 d . . . . .
C5 C 0.6066(2) 0.4701(2) 0.22445(15) 0.0320(6) Uani 1 1 d . . . . .
H5 H 0.663588 0.443670 0.250682 0.038 Uiso 1 1 calc R U . . .
C6 C 0.6884(3) 0.4089(3) 0.1072(2) 0.0547(9) Uani 1 1 d . . . . .
H6A H 0.736139 0.453605 0.084367 0.082 Uiso 1 1 calc R U . . .
H6B H 0.657340 0.370045 0.068433 0.082 Uiso 1 1 calc R U . . .
H6C H 0.727049 0.369896 0.142284 0.082 Uiso 1 1 calc R U . . .
C7 C 0.3480(3) 0.5839(2) 0.10928(18) 0.0477(8) Uani 1 1 d . . . . .
H7A H 0.283888 0.554970 0.127763 0.072 Uiso 1 1 calc R U . . .
H7B H 0.355171 0.571590 0.055912 0.072 Uiso 1 1 calc R U . . .
H7C H 0.344747 0.650827 0.117654 0.072 Uiso 1 1 calc R U . . .
C8 C 0.3783(2) 0.60886(18) 0.27434(14) 0.0270(5) Uani 1 1 d . . . . .
H8A H 0.406128 0.672284 0.280576 0.032 Uiso 1 1 calc R U . . .
H8B H 0.310093 0.613496 0.248765 0.032 Uiso 1 1 calc R U . . .
C9 C 0.29761(19) 0.48033(18) 0.34256(13) 0.0256(5) Uani 1 1 d . . . . .
H9 H 0.323637 0.445124 0.298417 0.031 Uiso 1 1 calc R U . . .
C10 C 0.1828(2) 0.5041(2) 0.32716(16) 0.0348(6) Uani 1 1 d . . . . .
H10A H 0.176738 0.530092 0.276392 0.042 Uiso 1 1 calc R U . . .
H10B H 0.140945 0.446535 0.328870 0.042 Uiso 1 1 calc R U . . .
C11 C 0.1378(2) 0.5731(2) 0.38265(19) 0.0399(6) Uani 1 1 d . . . . .
H11A H 0.065678 0.589515 0.368123 0.048 Uiso 1 1 calc R U . . .
H11B H 0.135629 0.544907 0.432806 0.048 Uiso 1 1 calc R U . . .
C12 C 0.2048(2) 0.6598(2) 0.38443(18) 0.0355(6) Uani 1 1 d . . . . .
H12A H 0.178312 0.702635 0.423029 0.043 Uiso 1 1 calc R U . . .
H12B H 0.200920 0.691652 0.335749 0.043 Uiso 1 1 calc R U . . .
C13 C 0.3175(2) 0.63465(18) 0.40132(15) 0.0285(6) Uani 1 1 d . . . . .
H13A H 0.360186 0.691703 0.400104 0.034 Uiso 1 1 calc R U . . .
H13B H 0.321346 0.609106 0.452347 0.034 Uiso 1 1 calc R U . . .
C14 C 0.4781(2) 0.43430(17) 0.54065(13) 0.0239(5) Uani 1 1 d . . . . .
C15 C 0.4796(2) 0.41845(17) 0.61753(14) 0.0278(5) Uani 1 1 d . . . . .
C16 C 0.4959(2) 0.49401(19) 0.66316(14) 0.0302(6) Uani 1 1 d . . . . .
H16 H 0.498022 0.485173 0.715510 0.036 Uiso 1 1 calc R U . . .
C17 C 0.5091(2) 0.58250(19) 0.63465(14) 0.0286(6) Uani 1 1 d . . . . .
C18 C 0.5099(2) 0.59065(18) 0.55809(14) 0.0286(5) Uani 1 1 d . . . . .
H18 H 0.521298 0.650101 0.537064 0.034 Uiso 1 1 calc R U . . .
C19 C 0.5223(3) 0.6654(2) 0.68433(16) 0.0393(6) Uani 1 1 d . . . . .
H19A H 0.591727 0.664079 0.707043 0.059 Uiso 1 1 calc R U . . .
H19B H 0.469041 0.664142 0.723453 0.059 Uiso 1 1 calc R U . . .
H19C H 0.514544 0.722057 0.654864 0.059 Uiso 1 1 calc R U . . .
C20 C 0.4650(3) 0.3229(2) 0.64972(16) 0.0415(7) Uani 1 1 d . . . . .
H20A H 0.393644 0.301747 0.640059 0.062 Uiso 1 1 calc R U . . .
H20B H 0.477283 0.324734 0.703509 0.062 Uiso 1 1 calc R U . . .
H20C H 0.514576 0.280111 0.626494 0.062 Uiso 1 1 calc R U . . .
C21 C 0.4609(2) 0.35577(17) 0.48635(14) 0.0270(5) Uani 1 1 d . . . . .
H21A H 0.526226 0.319617 0.481816 0.032 Uiso 1 1 calc R U . . .
H21B H 0.406378 0.314072 0.506222 0.032 Uiso 1 1 calc R U . . .
C22 C 0.31653(19) 0.41871(18) 0.41145(14) 0.0242(5) Uani 1 1 d . . . . .
H22 H 0.305619 0.458214 0.456458 0.029 Uiso 1 1 calc R U . . .
C23 C 0.2423(2) 0.33611(19) 0.41783(15) 0.0303(6) Uani 1 1 d . . . . .
H23A H 0.251048 0.307010 0.467293 0.036 Uiso 1 1 calc R U . . .
H23B H 0.169435 0.358389 0.414077 0.036 Uiso 1 1 calc R U . . .
C24 C 0.2616(2) 0.26369(19) 0.35756(16) 0.0353(6) Uani 1 1 d . . . . .
H24A H 0.214936 0.209986 0.365452 0.042 Uiso 1 1 calc R U . . .
H24B H 0.246035 0.290384 0.308072 0.042 Uiso 1 1 calc R U . . .
C25 C 0.3744(2) 0.23241(19) 0.36035(16) 0.0337(6) Uani 1 1 d . . . . .
H25A H 0.388183 0.189023 0.318872 0.040 Uiso 1 1 calc R U . . .
H25B H 0.387484 0.199263 0.407640 0.040 Uiso 1 1 calc R U . . .
C26 C 0.4483(2) 0.31531(17) 0.35446(15) 0.0272(5) Uani 1 1 d . . . . .
H26A H 0.520966 0.293084 0.359403 0.033 Uiso 1 1 calc R U . . .
H26B H 0.440867 0.343171 0.304427 0.033 Uiso 1 1 calc R U . . .
O1 O 0.5963(2) 0.65145(15) 0.40216(13) 0.0500(6) Uani 1 1 d . . . . .
S1 S 0.60107(5) 0.75051(5) 0.39026(4) 0.03373(15) Uani 1 1 d . . . . .
O2 O 0.5725(2) 0.80232(19) 0.45442(13) 0.0592(7) Uani 1 1 d . . . . .
O3 O 0.5587(2) 0.77986(18) 0.32116(13) 0.0558(6) Uani 1 1 d . . . . .
C27 C 0.7404(3) 0.7678(3) 0.3811(3) 0.0571(9) Uani 1 1 d . . . . .
F1 F 0.7800(2) 0.7160(2) 0.32687(14) 0.0809(8) Uani 1 1 d . . . . .
F2 F 0.79096(19) 0.7460(2) 0.44281(14) 0.0791(7) Uani 1 1 d . . . . .
F3 F 0.7602(3) 0.85516(19) 0.3647(3) 0.1263(16) Uani 1 1 d . . . . .
O4 O 0.66888(16) 0.44657(17) 0.39686(14) 0.0488(6) Uani 1 1 d D . . . .
S2 S 0.75265(18) 0.3799(2) 0.3976(3) 0.0371(7) Uani 0.556(8) 1 d D . P A 1
O5 O 0.7528(4) 0.3220(3) 0.3340(4) 0.0595(18) Uani 0.556(8) 1 d D . P A 1
O6 O 0.7745(6) 0.3374(5) 0.4675(4) 0.088(3) Uani 0.556(8) 1 d D . P A 1
C28 C 0.8714(8) 0.4487(7) 0.3990(7) 0.053(3) Uani 0.556(8) 1 d D . P A 1
F4 F 0.87143(18) 0.52615(17) 0.43168(14) 0.0692(6) Uani 1 1 d D . . . .
F5 F 0.8818(6) 0.4553(8) 0.3294(4) 0.103(3) Uani 0.556(8) 1 d D . P A 1
F6 F 0.9479(4) 0.4004(4) 0.4301(6) 0.092(2) Uani 0.556(8) 1 d D . P A 1
S2' S 0.7450(2) 0.3907(2) 0.4301(3) 0.0348(8) Uani 0.444(8) 1 d D . P A 2
O5' O 0.7414(5) 0.3966(6) 0.5090(4) 0.063(2) Uani 0.444(8) 1 d D . P A 2
O6' O 0.7524(5) 0.3005(4) 0.4008(7) 0.083(4) Uani 0.444(8) 1 d D . P A 2
C28' C 0.8565(10) 0.4554(9) 0.3832(8) 0.052(3) Uani 0.444(8) 1 d D . P A 2
F5' F 0.8490(8) 0.5023(5) 0.3182(5) 0.071(2) Uani 0.444(8) 1 d D . P A 2
F6' F 0.9504(4) 0.4100(5) 0.3768(6) 0.072(2) Uani 0.444(8) 1 d D . P A 2

loop_
_atom_site_aniso_label
_atom_site_aniso_U_11
_atom_site_aniso_U_22
_atom_site_aniso_U_33
_atom_site_aniso_U_23
_atom_site_aniso_U_13
_atom_site_aniso_U_12
Mn1 0.02083(18) 0.02762(19) 0.02023(18) 0.00239(16) -0.00100(15) 0.00044(16)
N1 0.0260(10) 0.0344(11) 0.0227(10) 0.0021(9) 0.0013(8) 0.0030(10)
N2 0.0220(10) 0.0265(10) 0.0224(10) -0.0001(8) 0.0003(8) 0.0006(8)
N3 0.0280(11) 0.0268(10) 0.0217(10) 0.0015(8) 0.0007(8) -0.0023(9)
N4 0.0225(10) 0.0243(10) 0.0217(10) -0.0012(8) -0.0016(8) 0.0015(8)
C1 0.0253(13) 0.0241(11) 0.0257(12) 0.0036(10) -0.0007(9) -0.0019(10)
C2 0.0338(14) 0.0275(12) 0.0264(12) 0.0029(10) -0.0038(10) -0.0008(10)
C3 0.0460(15) 0.0358(14) 0.0226(11) -0.0009(11) -0.0001(12) 0.0006(12)
C4 0.0387(15) 0.0325(14) 0.0307(13) -0.0003(11) 0.0074(12) 0.0043(12)
C5 0.0291(13) 0.0374(14) 0.0294(13) 0.0007(12) 0.0021(11) 0.0066(12)
C6 0.059(2) 0.063(2) 0.0425(17) -0.0022(18) 0.0118(17) 0.0241(17)
C7 0.0539(19) 0.0595(19) 0.0296(14) -0.0012(15) -0.0122(15) 0.0154(15)
C8 0.0268(13) 0.0296(12) 0.0247(12) 0.0052(10) -0.0009(10) 0.0048(10)
C9 0.0233(12) 0.0280(12) 0.0256(12) -0.0021(11) -0.0016(9) -0.0014(11)
C10 0.0249(13) 0.0386(16) 0.0408(15) 0.0036(12) -0.0061(11) -0.0019(11)
C11 0.0218(12) 0.0466(16) 0.0512(17) 0.0056(15) 0.0025(13) 0.0062(11)
C12 0.0322(14) 0.0373(14) 0.0368(14) -0.0025(13) 0.0036(13) 0.0098(11)
C13 0.0284(13) 0.0285(12) 0.0287(14) -0.0032(10) 0.0027(11) 0.0041(10)
C14 0.0203(11) 0.0273(12) 0.0241(12) 0.0017(9) -0.0016(10) -0.0014(10)
C15 0.0236(11) 0.0331(13) 0.0266(12) 0.0045(10) -0.0018(11) -0.0039(10)
C16 0.0294(14) 0.0404(15) 0.0207(11) 0.0010(10) -0.0001(9) -0.0066(11)
C17 0.0248(13) 0.0356(14) 0.0254(12) -0.0028(10) -0.0005(10) -0.0044(10)
C18 0.0313(14) 0.0279(12) 0.0265(12) 0.0007(10) -0.0002(10) -0.0033(10)
C19 0.0459(16) 0.0406(15) 0.0315(14) -0.0080(12) 0.0013(14) -0.0100(14)
C20 0.0559(19) 0.0380(15) 0.0307(14) 0.0099(12) -0.0056(14) -0.0128(15)
C21 0.0302(13) 0.0248(12) 0.0258(12) 0.0028(10) -0.0028(10) 0.0008(10)
C22 0.0206(12) 0.0282(12) 0.0238(12) -0.0029(10) 0.0014(9) 0.0013(10)
C23 0.0260(13) 0.0326(13) 0.0323(13) 0.0015(11) 0.0027(11) -0.0028(11)
C24 0.0370(15) 0.0316(13) 0.0374(14) -0.0039(12) -0.0005(12) -0.0068(12)
C25 0.0417(16) 0.0275(13) 0.0319(13) -0.0066(11) 0.0027(12) -0.0019(12)
C26 0.0292(14) 0.0267(12) 0.0257(12) -0.0055(10) 0.0033(10) 0.0029(10)
O1 0.0576(14) 0.0385(11) 0.0538(14) 0.0076(10) -0.0014(11) -0.0189(10)
S1 0.0398(3) 0.0351(3) 0.0263(3) 0.0028(3) -0.0044(3) -0.0045(3)
O2 0.0730(17) 0.0652(16) 0.0395(12) -0.0124(11) -0.0068(12) 0.0216(14)
O3 0.0651(16) 0.0684(16) 0.0339(11) 0.0101(11) -0.0107(11) 0.0074(13)
C27 0.0467(19) 0.0536(19) 0.071(2) 0.0099(19) -0.0023(19) -0.0157(16)
F1 0.0615(15) 0.119(2) 0.0618(15) 0.0082(15) 0.0202(12) 0.0078(15)
F2 0.0556(14) 0.107(2) 0.0748(15) -0.0113(15) -0.0281(12) -0.0002(14)
F3 0.084(2) 0.0679(16) 0.227(5) 0.047(2) 0.001(2) -0.0418(16)
O4 0.0280(10) 0.0630(14) 0.0554(13) 0.0062(12) -0.0032(10) 0.0171(10)
S2 0.0232(7) 0.0375(11) 0.0506(16) 0.0173(12) -0.0025(10) 0.0037(6)
O5 0.046(3) 0.036(2) 0.096(5) -0.015(3) -0.018(3) 0.005(2)
O6 0.093(5) 0.084(5) 0.088(5) 0.062(5) -0.010(4) 0.012(4)
C28 0.024(4) 0.051(5) 0.084(6) -0.025(4) -0.002(4) -0.002(3)
F4 0.0628(13) 0.0660(14) 0.0789(15) -0.0251(12) 0.0015(11) -0.0144(12)
F5 0.067(5) 0.174(9) 0.068(4) -0.045(5) 0.036(3) -0.028(5)
F6 0.027(2) 0.085(3) 0.165(7) -0.015(5) -0.022(3) 0.010(2)
S2' 0.0245(10) 0.0305(10) 0.049(2) 0.0024(13) -0.0063(12) 0.0015(7)
O5' 0.062(4) 0.082(5) 0.046(3) 0.031(3) -0.012(3) -0.008(4)
O6' 0.056(4) 0.032(3) 0.161(12) -0.015(4) 0.006(5) 0.000(3)
C28' 0.022(5) 0.055(6) 0.078(8) -0.017(5) -0.006(5) 0.000(4)
F5' 0.079(5) 0.065(4) 0.071(4) 0.012(3) 0.031(3) -0.012(3)
F6' 0.020(3) 0.086(4) 0.110(6) -0.021(4) 0.007(3) 0.002(2)

_geom_special_details            
;
 All esds (except the esd in the dihedral angle between two l.s. planes)
 are estimated using the full covariance matrix.  The cell esds are taken
 into account individually in the estimation of esds in distances, angles
 and torsion angles; correlations between esds in cell parameters are only
 used when they are defined by crystal symmetry.  An approximate (isotropic)
 treatment of cell esds is used for estimating esds involving l.s. planes.
;

loop_
_geom_bond_atom_site_label_1
_geom_bond_atom_site_label_2
_geom_bond_distance
_geom_bond_site_symmetry_2
_geom_bond_publ_flag
Mn1 O1 2.131(2) . ?
Mn1 O4 2.140(2) . ?
Mn1 N1 2.237(2) . ?
Mn1 N3 2.260(2) . ?
Mn1 N2 2.284(2) . ?
Mn1 N4 2.299(2) . ?
N1 C5 1.340(3) . ?
N1 C1 1.344(3) . ?
N2 C8 1.483(3) . ?
N2 C13 1.491(3) . ?
N2 C9 1.502(3) . ?
N3 C14 1.342(3) . ?
N3 C18 1.348(3) . ?
N4 C21 1.480(3) . ?
N4 C26 1.494(3) . ?
N4 C22 1.509(3) . ?
C1 C2 1.396(4) . ?
C1 C8 1.509(4) . ?
C2 C3 1.389(4) . ?
C2 C7 1.511(4) . ?
C3 C4 1.378(4) . ?
C3 H3 0.9500 . ?
C4 C5 1.380(4) . ?
C4 C6 1.509(4) . ?
C5 H5 0.9500 . ?
C6 H6A 0.9800 . ?
C6 H6B 0.9800 . ?
C6 H6C 0.9800 . ?
C7 H7A 0.9800 . ?
C7 H7B 0.9800 . ?
C7 H7C 0.9800 . ?
C8 H8A 0.9900 . ?
C8 H8B 0.9900 . ?
C9 C10 1.537(3) . ?
C9 C22 1.544(4) . ?
C9 H9 1.0000 . ?
C10 C11 1.524(4) . ?
C10 H10A 0.9900 . ?
C10 H10B 0.9900 . ?
C11 C12 1.519(4) . ?
C11 H11A 0.9900 . ?
C11 H11B 0.9900 . ?
C12 C13 1.520(4) . ?
C12 H12A 0.9900 . ?
C12 H12B 0.9900 . ?
C13 H13A 0.9900 . ?
C13 H13B 0.9900 . ?
C14 C15 1.401(3) . ?
C14 C21 1.513(3) . ?
C15 C16 1.382(4) . ?
C15 C20 1.509(4) . ?
C16 C17 1.388(4) . ?
C16 H16 0.9500 . ?
C17 C18 1.381(4) . ?
C17 C19 1.504(4) . ?
C18 H18 0.9500 . ?
C19 H19A 0.9800 . ?
C19 H19B 0.9800 . ?
C19 H19C 0.9800 . ?
C20 H20A 0.9800 . ?
C20 H20B 0.9800 . ?
C20 H20C 0.9800 . ?
C21 H21A 0.9900 . ?
C21 H21B 0.9900 . ?
C22 C23 1.531(4) . ?
C22 H22 1.0000 . ?
C23 C24 1.527(4) . ?
C23 H23A 0.9900 . ?
C23 H23B 0.9900 . ?
C24 C25 1.517(4) . ?
C24 H24A 0.9900 . ?
C24 H24B 0.9900 . ?
C25 C26 1.530(4) . ?
C25 H25A 0.9900 . ?
C25 H25B 0.9900 . ?
C26 H26A 0.9900 . ?
C26 H26B 0.9900 . ?
O1 S1 1.449(2) . ?
S1 O3 1.420(2) . ?
S1 O2 1.423(2) . ?
S1 C27 1.811(4) . ?
C27 F3 1.321(4) . ?
C27 F2 1.323(5) . ?
C27 F1 1.329(5) . ?
O4 S2' 1.400(4) . ?
O4 S2 1.443(3) . ?
S2 O5 1.416(6) . ?
S2 O6 1.426(6) . ?
S2 C28 1.818(10) . ?
C28 F5 1.263(11) . ?
C28 F4 1.264(11) . ?
C28 F6 1.327(11) . ?
F4 C28' 1.357(14) . ?
S2' O6' 1.410(7) . ?
S2' O5' 1.422(7) . ?
S2' C28' 1.904(12) . ?
C28' F5' 1.355(13) . ?
C28' F6' 1.376(13) . ?

loop_
_geom_angle_atom_site_label_1
_geom_angle_atom_site_label_2
_geom_angle_atom_site_label_3
_geom_angle
_geom_angle_site_symmetry_1
_geom_angle_site_symmetry_3
_geom_angle_publ_flag
O1 Mn1 O4 93.29(10) . . ?
O1 Mn1 N1 97.23(9) . . ?
O4 Mn1 N1 90.99(9) . . ?
O1 Mn1 N3 87.62(9) . . ?
O4 Mn1 N3 93.60(9) . . ?
N1 Mn1 N3 173.13(8) . . ?
O1 Mn1 N2 99.64(9) . . ?
O4 Mn1 N2 162.23(9) . . ?
N1 Mn1 N2 75.41(8) . . ?
N3 Mn1 N2 99.03(8) . . ?
O1 Mn1 N4 160.92(8) . . ?
O4 Mn1 N4 92.12(9) . . ?
N1 Mn1 N4 100.96(8) . . ?
N3 Mn1 N4 73.78(7) . . ?
N2 Mn1 N4 79.58(7) . . ?
C5 N1 C1 118.9(2) . . ?
C5 N1 Mn1 124.96(17) . . ?
C1 N1 Mn1 115.74(16) . . ?
C8 N2 C13 110.3(2) . . ?
C8 N2 C9 110.61(19) . . ?
C13 N2 C9 111.98(19) . . ?
C8 N2 Mn1 106.32(15) . . ?
C13 N2 Mn1 110.77(15) . . ?
C9 N2 Mn1 106.65(14) . . ?
C14 N3 C18 118.9(2) . . ?
C14 N3 Mn1 114.68(15) . . ?
C18 N3 Mn1 125.52(17) . . ?
C21 N4 C26 110.73(19) . . ?
C21 N4 C22 111.01(19) . . ?
C26 N4 C22 111.13(19) . . ?
C21 N4 Mn1 106.66(15) . . ?
C26 N4 Mn1 111.58(15) . . ?
C22 N4 Mn1 105.53(14) . . ?
N1 C1 C2 121.8(2) . . ?
N1 C1 C8 115.4(2) . . ?
C2 C1 C8 122.7(2) . . ?
C3 C2 C1 117.4(2) . . ?
C3 C2 C7 120.6(3) . . ?
C1 C2 C7 122.1(3) . . ?
C4 C3 C2 121.4(3) . . ?
C4 C3 H3 119.3 . . ?
C2 C3 H3 119.3 . . ?
C3 C4 C5 117.0(3) . . ?
C3 C4 C6 122.0(3) . . ?
C5 C4 C6 121.0(3) . . ?
N1 C5 C4 123.4(3) . . ?
N1 C5 H5 118.3 . . ?
C4 C5 H5 118.3 . . ?
C4 C6 H6A 109.5 . . ?
C4 C6 H6B 109.5 . . ?
H6A C6 H6B 109.5 . . ?
C4 C6 H6C 109.5 . . ?
H6A C6 H6C 109.5 . . ?
H6B C6 H6C 109.5 . . ?
C2 C7 H7A 109.5 . . ?
C2 C7 H7B 109.5 . . ?
H7A C7 H7B 109.5 . . ?
C2 C7 H7C 109.5 . . ?
H7A C7 H7C 109.5 . . ?
H7B C7 H7C 109.5 . . ?
N2 C8 C1 111.5(2) . . ?
N2 C8 H8A 109.3 . . ?
C1 C8 H8A 109.3 . . ?
N2 C8 H8B 109.3 . . ?
C1 C8 H8B 109.3 . . ?
H8A C8 H8B 108.0 . . ?
N2 C9 C10 111.4(2) . . ?
N2 C9 C22 109.29(19) . . ?
C10 C9 C22 115.1(2) . . ?
N2 C9 H9 106.9 . . ?
C10 C9 H9 106.9 . . ?
C22 C9 H9 106.9 . . ?
C11 C10 C9 113.0(2) . . ?
C11 C10 H10A 109.0 . . ?
C9 C10 H10A 109.0 . . ?
C11 C10 H10B 109.0 . . ?
C9 C10 H10B 109.0 . . ?
H10A C10 H10B 107.8 . . ?
C12 C11 C10 109.9(2) . . ?
C12 C11 H11A 109.7 . . ?
C10 C11 H11A 109.7 . . ?
C12 C11 H11B 109.7 . . ?
C10 C11 H11B 109.7 . . ?
H11A C11 H11B 108.2 . . ?
C11 C12 C13 110.1(2) . . ?
C11 C12 H12A 109.6 . . ?
C13 C12 H12A 109.6 . . ?
C11 C12 H12B 109.6 . . ?
C13 C12 H12B 109.6 . . ?
H12A C12 H12B 108.1 . . ?
N2 C13 C12 113.9(2) . . ?
N2 C13 H13A 108.8 . . ?
C12 C13 H13A 108.8 . . ?
N2 C13 H13B 108.8 . . ?
C12 C13 H13B 108.8 . . ?
H13A C13 H13B 107.7 . . ?
N3 C14 C15 121.9(2) . . ?
N3 C14 C21 117.0(2) . . ?
C15 C14 C21 121.0(2) . . ?
C16 C15 C14 117.3(2) . . ?
C16 C15 C20 121.0(2) . . ?
C14 C15 C20 121.7(2) . . ?
C15 C16 C17 121.8(2) . . ?
C15 C16 H16 119.1 . . ?
C17 C16 H16 119.1 . . ?
C18 C17 C16 116.6(2) . . ?
C18 C17 C19 121.5(2) . . ?
C16 C17 C19 121.9(2) . . ?
N3 C18 C17 123.3(2) . . ?
N3 C18 H18 118.3 . . ?
C17 C18 H18 118.3 . . ?
C17 C19 H19A 109.5 . . ?
C17 C19 H19B 109.5 . . ?
H19A C19 H19B 109.5 . . ?
C17 C19 H19C 109.5 . . ?
H19A C19 H19C 109.5 . . ?
H19B C19 H19C 109.5 . . ?
C15 C20 H20A 109.5 . . ?
C15 C20 H20B 109.5 . . ?
H20A C20 H20B 109.5 . . ?
C15 C20 H20C 109.5 . . ?
H20A C20 H20C 109.5 . . ?
H20B C20 H20C 109.5 . . ?
N4 C21 C14 112.7(2) . . ?
N4 C21 H21A 109.0 . . ?
C14 C21 H21A 109.0 . . ?
N4 C21 H21B 109.0 . . ?
C14 C21 H21B 109.0 . . ?
H21A C21 H21B 107.8 . . ?
N4 C22 C23 111.6(2) . . ?
N4 C22 C9 108.66(19) . . ?
C23 C22 C9 114.3(2) . . ?
N4 C22 H22 107.3 . . ?
C23 C22 H22 107.3 . . ?
C9 C22 H22 107.3 . . ?
C24 C23 C22 112.4(2) . . ?
C24 C23 H23A 109.1 . . ?
C22 C23 H23A 109.1 . . ?
C24 C23 H23B 109.1 . . ?
C22 C23 H23B 109.1 . . ?
H23A C23 H23B 107.9 . . ?
C25 C24 C23 109.6(2) . . ?
C25 C24 H24A 109.7 . . ?
C23 C24 H24A 109.7 . . ?
C25 C24 H24B 109.7 . . ?
C23 C24 H24B 109.7 . . ?
H24A C24 H24B 108.2 . . ?
C24 C25 C26 110.7(2) . . ?
C24 C25 H25A 109.5 . . ?
C26 C25 H25A 109.5 . . ?
C24 C25 H25B 109.5 . . ?
C26 C25 H25B 109.5 . . ?
H25A C25 H25B 108.1 . . ?
N4 C26 C25 113.8(2) . . ?
N4 C26 H26A 108.8 . . ?
C25 C26 H26A 108.8 . . ?
N4 C26 H26B 108.8 . . ?
C25 C26 H26B 108.8 . . ?
H26A C26 H26B 107.7 . . ?
S1 O1 Mn1 151.96(17) . . ?
O3 S1 O2 116.97(15) . . ?
O3 S1 O1 114.10(15) . . ?
O2 S1 O1 112.93(16) . . ?
O3 S1 C27 104.82(18) . . ?
O2 S1 C27 104.76(19) . . ?
O1 S1 C27 101.02(16) . . ?
F3 C27 F2 108.7(4) . . ?
F3 C27 F1 107.5(4) . . ?
F2 C27 F1 107.1(3) . . ?
F3 C27 S1 110.0(3) . . ?
F2 C27 S1 112.0(3) . . ?
F1 C27 S1 111.5(3) . . ?
S2' O4 Mn1 157.1(3) . . ?
S2 O4 Mn1 167.2(2) . . ?
O5 S2 O6 117.1(5) . . ?
O5 S2 O4 112.9(3) . . ?
O6 S2 O4 116.2(4) . . ?
O5 S2 C28 109.5(5) . . ?
O6 S2 C28 93.4(5) . . ?
O4 S2 C28 104.9(4) . . ?
F5 C28 F4 113.1(9) . . ?
F5 C28 F6 112.2(9) . . ?
F4 C28 F6 105.6(8) . . ?
F5 C28 S2 96.7(8) . . ?
F4 C28 S2 119.5(7) . . ?
F6 C28 S2 109.7(7) . . ?
O4 S2' O6' 114.8(5) . . ?
O4 S2' O5' 111.7(4) . . ?
O6' S2' O5' 115.5(6) . . ?
O4 S2' C28' 93.0(5) . . ?
O6' S2' C28' 103.8(6) . . ?
O5' S2' C28' 115.9(5) . . ?
F5' C28' F4 100.8(9) . . ?
F5' C28' F6' 103.2(10) . . ?
F4 C28' F6' 106.8(9) . . ?
F5' C28' S2' 125.0(9) . . ?
F4 C28' S2' 101.0(7) . . ?
F6' C28' S2' 117.4(9) . . ?

loop_
_geom_torsion_atom_site_label_1
_geom_torsion_atom_site_label_2
_geom_torsion_atom_site_label_3
_geom_torsion_atom_site_label_4
_geom_torsion
_geom_torsion_site_symmetry_1
_geom_torsion_site_symmetry_2
_geom_torsion_site_symmetry_3
_geom_torsion_site_symmetry_4
_geom_torsion_publ_flag
C5 N1 C1 C2 2.1(4) . . . . ?
Mn1 N1 C1 C2 -171.20(19) . . . . ?
C5 N1 C1 C8 -175.4(2) . . . . ?
Mn1 N1 C1 C8 11.2(3) . . . . ?
N1 C1 C2 C3 -2.1(4) . . . . ?
C8 C1 C2 C3 175.3(2) . . . . ?
N1 C1 C2 C7 177.9(3) . . . . ?
C8 C1 C2 C7 -4.7(4) . . . . ?
C1 C2 C3 C4 0.1(4) . . . . ?
C7 C2 C3 C4 -179.8(3) . . . . ?
C2 C3 C4 C5 1.7(4) . . . . ?
C2 C3 C4 C6 -179.6(3) . . . . ?
C1 N1 C5 C4 -0.2(4) . . . . ?
Mn1 N1 C5 C4 172.5(2) . . . . ?
C3 C4 C5 N1 -1.7(4) . . . . ?
C6 C4 C5 N1 179.6(3) . . . . ?
C13 N2 C8 C1 162.8(2) . . . . ?
C9 N2 C8 C1 -72.8(3) . . . . ?
Mn1 N2 C8 C1 42.6(2) . . . . ?
N1 C1 C8 N2 -37.6(3) . . . . ?
C2 C1 C8 N2 144.8(2) . . . . ?
C8 N2 C9 C10 -72.8(3) . . . . ?
C13 N2 C9 C10 50.7(3) . . . . ?
Mn1 N2 C9 C10 172.03(17) . . . . ?
C8 N2 C9 C22 159.0(2) . . . . ?
C13 N2 C9 C22 -77.5(2) . . . . ?
Mn1 N2 C9 C22 43.8(2) . . . . ?
N2 C9 C10 C11 -52.8(3) . . . . ?
C22 C9 C10 C11 72.3(3) . . . . ?
C9 C10 C11 C12 55.2(3) . . . . ?
C10 C11 C12 C13 -55.3(3) . . . . ?
C8 N2 C13 C12 69.8(3) . . . . ?
C9 N2 C13 C12 -53.8(3) . . . . ?
Mn1 N2 C13 C12 -172.75(18) . . . . ?
C11 C12 C13 N2 56.1(3) . . . . ?
C18 N3 C14 C15 -3.1(4) . . . . ?
Mn1 N3 C14 C15 166.9(2) . . . . ?
C18 N3 C14 C21 179.3(2) . . . . ?
Mn1 N3 C14 C21 -10.7(3) . . . . ?
N3 C14 C15 C16 2.4(4) . . . . ?
C21 C14 C15 C16 179.9(2) . . . . ?
N3 C14 C15 C20 -177.2(3) . . . . ?
C21 C14 C15 C20 0.3(4) . . . . ?
C14 C15 C16 C17 0.6(4) . . . . ?
C20 C15 C16 C17 -179.8(3) . . . . ?
C15 C16 C17 C18 -2.8(4) . . . . ?
C15 C16 C17 C19 177.3(3) . . . . ?
C14 N3 C18 C17 0.7(4) . . . . ?
Mn1 N3 C18 C17 -168.1(2) . . . . ?
C16 C17 C18 N3 2.2(4) . . . . ?
C19 C17 C18 N3 -178.0(3) . . . . ?
C26 N4 C21 C14 160.6(2) . . . . ?
C22 N4 C21 C14 -75.5(3) . . . . ?
Mn1 N4 C21 C14 39.0(2) . . . . ?
N3 C14 C21 N4 -20.4(3) . . . . ?
C15 C14 C21 N4 162.0(2) . . . . ?
C21 N4 C22 C23 -71.4(3) . . . . ?
C26 N4 C22 C23 52.3(3) . . . . ?
Mn1 N4 C22 C23 173.42(16) . . . . ?
C21 N4 C22 C9 161.6(2) . . . . ?
C26 N4 C22 C9 -74.7(2) . . . . ?
Mn1 N4 C22 C9 46.5(2) . . . . ?
N2 C9 C22 N4 -63.3(2) . . . . ?
C10 C9 C22 N4 170.5(2) . . . . ?
N2 C9 C22 C23 171.3(2) . . . . ?
C10 C9 C22 C23 45.1(3) . . . . ?
N4 C22 C23 C24 -55.0(3) . . . . ?
C9 C22 C23 C24 68.8(3) . . . . ?
C22 C23 C24 C25 56.1(3) . . . . ?
C23 C24 C25 C26 -54.9(3) . . . . ?
C21 N4 C26 C25 70.6(3) . . . . ?
C22 N4 C26 C25 -53.3(3) . . . . ?
Mn1 N4 C26 C25 -170.80(18) . . . . ?
C24 C25 C26 N4 55.2(3) . . . . ?
Mn1 O1 S1 O3 -31.5(4) . . . . ?
Mn1 O1 S1 O2 105.2(4) . . . . ?
Mn1 O1 S1 C27 -143.4(4) . . . . ?
O3 S1 C27 F3 57.0(4) . . . . ?
O2 S1 C27 F3 -66.7(4) . . . . ?
O1 S1 C27 F3 175.8(3) . . . . ?
O3 S1 C27 F2 177.9(3) . . . . ?
O2 S1 C27 F2 54.2(3) . . . . ?
O1 S1 C27 F2 -63.3(3) . . . . ?
O3 S1 C27 F1 -62.1(3) . . . . ?
O2 S1 C27 F1 174.2(3) . . . . ?
O1 S1 C27 F1 56.7(3) . . . . ?
Mn1 O4 S2 O5 43.5(11) . . . . ?
Mn1 O4 S2 O6 -95.8(12) . . . . ?
Mn1 O4 S2 C28 162.7(9) . . . . ?
O5 S2 C28 F5 32.1(8) . . . . ?
O6 S2 C28 F5 152.4(8) . . . . ?
O4 S2 C28 F5 -89.4(8) . . . . ?
O5 S2 C28 F4 153.4(8) . . . . ?
O6 S2 C28 F4 -86.3(9) . . . . ?
O4 S2 C28 F4 32.0(10) . . . . ?
O5 S2 C28 F6 -84.5(8) . . . . ?
O6 S2 C28 F6 35.9(8) . . . . ?
O4 S2 C28 F6 154.1(8) . . . . ?
Mn1 O4 S2' O6' 106.4(7) . . . . ?
Mn1 O4 S2' O5' -27.5(7) . . . . ?
Mn1 O4 S2' C28' -147.0(6) . . . . ?

_refine_diff_density_max         0.194
_refine_diff_density_min         -0.268
_refine_diff_density_rms         0.056

_shelx_res_file                  
;
TITL triflate.res in P2(1)2(1)2(1)
    created by SHELXL-2018/1 at 12:31:25 on 22-Jul-2021
CELL 1.54178 12.8207 14.4524 17.9758 90 90 90
ZERR 4 0.0003 0.0003 0.0004 0 0 0
LATT -1
SYMM 0.5-X,-Y,0.5+Z
SYMM -X,0.5+Y,0.5-Z
SYMM 0.5+X,0.5-Y,-Z
SFAC C H F Mn N O S
UNIT 112 152 24 4 16 24 8
RIGU O4 > F6'

L.S. 8
PLAN  5
SIZE 0.5 0.4 0.3
TEMP -73.2
CONF
BOND $H
list 4
MORE -1
fmap 2 53
acta
OMIT 0 0 4
OMIT 7 8 9

WGHT    0.032700    0.589100
FVAR       0.35125   0.55552
MN1   4    0.524382    0.519795    0.387703    11.00000    0.02083    0.02762 =
         0.02023    0.00239   -0.00100    0.00044
N1    5    0.533427    0.515202    0.263457    11.00000    0.02599    0.03442 =
         0.02273    0.00210    0.00129    0.00304
N2    5    0.363178    0.566134    0.348577    11.00000    0.02199    0.02645 =
         0.02240   -0.00015    0.00033    0.00061
N3    5    0.495333    0.518497    0.511678    11.00000    0.02802    0.02682 =
         0.02167    0.00152    0.00070   -0.00232
N4    5    0.429130    0.388382    0.411671    11.00000    0.02247    0.02427 =
         0.02170   -0.00116   -0.00159    0.00154
C1    1    0.452456    0.553125    0.227019    11.00000    0.02530    0.02415 =
         0.02570    0.00357   -0.00066   -0.00195
C2    1    0.440764    0.544203    0.150168    11.00000    0.03377    0.02746 =
         0.02638    0.00288   -0.00380   -0.00084
C3    1    0.518263    0.496882    0.111823    11.00000    0.04600    0.03578 =
         0.02257   -0.00094   -0.00010    0.00060
AFIX  43
H3    2    0.512518    0.489798    0.059442    11.00000   -1.20000
AFIX   0
C4    1    0.603305    0.459996    0.148157    11.00000    0.03871    0.03247 =
         0.03068   -0.00030    0.00736    0.00434
C5    1    0.606564    0.470077    0.224451    11.00000    0.02905    0.03737 =
         0.02943    0.00066    0.00209    0.00660
AFIX  43
H5    2    0.663588    0.443670    0.250682    11.00000   -1.20000
AFIX   0
C6    1    0.688418    0.408907    0.107222    11.00000    0.05866    0.06292 =
         0.04247   -0.00220    0.01177    0.02410
AFIX 137
H6A   2    0.736139    0.453605    0.084367    11.00000   -1.50000
H6B   2    0.657340    0.370045    0.068433    11.00000   -1.50000
H6C   2    0.727049    0.369896    0.142284    11.00000   -1.50000
AFIX   0
C7    1    0.347989    0.583885    0.109281    11.00000    0.05392    0.05947 =
         0.02960   -0.00121   -0.01217    0.01541
AFIX 137
H7A   2    0.283888    0.554970    0.127763    11.00000   -1.50000
H7B   2    0.355171    0.571590    0.055912    11.00000   -1.50000
H7C   2    0.344747    0.650827    0.117654    11.00000   -1.50000
AFIX   0
C8    1    0.378279    0.608865    0.274343    11.00000    0.02676    0.02961 =
         0.02469    0.00525   -0.00094    0.00480
AFIX  23
H8A   2    0.406128    0.672284    0.280576    11.00000   -1.20000
H8B   2    0.310093    0.613496    0.248765    11.00000   -1.20000
AFIX   0
C9    1    0.297608    0.480332    0.342562    11.00000    0.02329    0.02800 =
         0.02559   -0.00210   -0.00158   -0.00135
AFIX  13
H9    2    0.323637    0.445124    0.298417    11.00000   -1.20000
AFIX   0
C10   1    0.182750    0.504090    0.327163    11.00000    0.02489    0.03862 =
         0.04081    0.00360   -0.00613   -0.00192
AFIX  23
H10A  2    0.176738    0.530092    0.276392    11.00000   -1.20000
H10B  2    0.140945    0.446535    0.328870    11.00000   -1.20000
AFIX   0
C11   1    0.137839    0.573144    0.382653    11.00000    0.02181    0.04657 =
         0.05120    0.00558    0.00253    0.00615
AFIX  23
H11A  2    0.065678    0.589515    0.368123    11.00000   -1.20000
H11B  2    0.135629    0.544907    0.432806    11.00000   -1.20000
AFIX   0
C12   1    0.204838    0.659811    0.384431    11.00000    0.03224    0.03732 =
         0.03683   -0.00254    0.00364    0.00984
AFIX  23
H12A  2    0.178312    0.702635    0.423029    11.00000   -1.20000
H12B  2    0.200920    0.691652    0.335749    11.00000   -1.20000
AFIX   0
C13   1    0.317481    0.634652    0.401320    11.00000    0.02839    0.02848 =
         0.02869   -0.00320    0.00274    0.00406
AFIX  23
H13A  2    0.360186    0.691703    0.400104    11.00000   -1.20000
H13B  2    0.321346    0.609106    0.452347    11.00000   -1.20000
AFIX   0
C14   1    0.478064    0.434303    0.540651    11.00000    0.02026    0.02728 =
         0.02406    0.00165   -0.00162   -0.00144
C15   1    0.479629    0.418447    0.617533    11.00000    0.02362    0.03312 =
         0.02663    0.00452   -0.00181   -0.00392
C16   1    0.495872    0.494014    0.663164    11.00000    0.02944    0.04041 =
         0.02070    0.00096   -0.00011   -0.00658
AFIX  43
H16   2    0.498022    0.485173    0.715510    11.00000   -1.20000
AFIX   0
C17   1    0.509138    0.582504    0.634647    11.00000    0.02484    0.03560 =
         0.02544   -0.00280   -0.00054   -0.00441
C18   1    0.509914    0.590646    0.558090    11.00000    0.03130    0.02791 =
         0.02648    0.00070   -0.00020   -0.00328
AFIX  43
H18   2    0.521298    0.650101    0.537064    11.00000   -1.20000
AFIX   0
C19   1    0.522255    0.665417    0.684328    11.00000    0.04589    0.04061 =
         0.03151   -0.00803    0.00128   -0.00996
AFIX 137
H19A  2    0.591727    0.664079    0.707043    11.00000   -1.50000
H19B  2    0.469041    0.664142    0.723453    11.00000   -1.50000
H19C  2    0.514544    0.722057    0.654864    11.00000   -1.50000
AFIX   0
C20   1    0.465001    0.322883    0.649720    11.00000    0.05590    0.03796 =
         0.03068    0.00995   -0.00564   -0.01276
AFIX 137
H20A  2    0.393644    0.301747    0.640059    11.00000   -1.50000
H20B  2    0.477283    0.324734    0.703509    11.00000   -1.50000
H20C  2    0.514576    0.280111    0.626494    11.00000   -1.50000
AFIX   0
C21   1    0.460944    0.355767    0.486351    11.00000    0.03025    0.02484 =
         0.02577    0.00277   -0.00277    0.00081
AFIX  23
H21A  2    0.526226    0.319617    0.481816    11.00000   -1.20000
H21B  2    0.406378    0.314072    0.506222    11.00000   -1.20000
AFIX   0
C22   1    0.316527    0.418714    0.411451    11.00000    0.02057    0.02820 =
         0.02382   -0.00290    0.00138    0.00134
AFIX  13
H22   2    0.305619    0.458214    0.456458    11.00000   -1.20000
AFIX   0
C23   1    0.242264    0.336106    0.417829    11.00000    0.02601    0.03261 =
         0.03232    0.00153    0.00268   -0.00281
AFIX  23
H23A  2    0.251048    0.307010    0.467293    11.00000   -1.20000
H23B  2    0.169435    0.358389    0.414077    11.00000   -1.20000
AFIX   0
C24   1    0.261581    0.263688    0.357565    11.00000    0.03705    0.03158 =
         0.03741   -0.00392   -0.00050   -0.00680
AFIX  23
H24A  2    0.214936    0.209986    0.365452    11.00000   -1.20000
H24B  2    0.246035    0.290384    0.308072    11.00000   -1.20000
AFIX   0
C25   1    0.374439    0.232409    0.360349    11.00000    0.04167    0.02752 =
         0.03190   -0.00659    0.00272   -0.00194
AFIX  23
H25A  2    0.388183    0.189023    0.318872    11.00000   -1.20000
H25B  2    0.387484    0.199263    0.407640    11.00000   -1.20000
AFIX   0
C26   1    0.448253    0.315309    0.354463    11.00000    0.02922    0.02667 =
         0.02565   -0.00552    0.00328    0.00294
AFIX  23
H26A  2    0.520966    0.293084    0.359403    11.00000   -1.20000
H26B  2    0.440867    0.343171    0.304427    11.00000   -1.20000
AFIX   0
O1    6    0.596337    0.651452    0.402160    11.00000    0.05761    0.03848 =
         0.05380    0.00758   -0.00144   -0.01894
S1    7    0.601066    0.750509    0.390260    11.00000    0.03980    0.03513 =
         0.02626    0.00279   -0.00436   -0.00449
O2    6    0.572531    0.802321    0.454421    11.00000    0.07301    0.06524 =
         0.03945   -0.01245   -0.00680    0.02156
O3    6    0.558743    0.779864    0.321157    11.00000    0.06506    0.06845 =
         0.03394    0.01013   -0.01075    0.00744
C27   1    0.740375    0.767802    0.381081    11.00000    0.04666    0.05363 =
         0.07101    0.00993   -0.00234   -0.01575
F1    3    0.779965    0.716036    0.326866    11.00000    0.06148    0.11943 =
         0.06176    0.00822    0.02023    0.00783
F2    3    0.790964    0.746047    0.442807    11.00000    0.05560    0.10687 =
         0.07480   -0.01126   -0.02813   -0.00019
F3    3    0.760197    0.855160    0.364669    11.00000    0.08398    0.06791 =
         0.22708    0.04729    0.00060   -0.04176
SAME O4 S2 O6 O5 C28 F5 F6 F4
SAME O4 S2' > C28' F4 F5' F6'
RIGU S2 > F6'
O4    6    0.668882    0.446573    0.396858    11.00000    0.02797    0.06303 =
         0.05542    0.00616   -0.00325    0.01713
PART 1
S2    7    0.752651    0.379881    0.397556    21.00000    0.02324    0.03747 =
         0.05058    0.01731   -0.00255    0.00367
O5    6    0.752805    0.321989    0.334029    21.00000    0.04583    0.03623 =
         0.09637   -0.01482   -0.01781    0.00527
O6    6    0.774485    0.337371    0.467455    21.00000    0.09324    0.08413 =
         0.08757    0.06239   -0.00970    0.01215
C28   1    0.871354    0.448688    0.399032    21.00000    0.02351    0.05096 =
         0.08396   -0.02465   -0.00236   -0.00231
PART 0
F4    3    0.871433    0.526146    0.431682    11.00000    0.06281    0.06598 =
         0.07886   -0.02515    0.00149   -0.01439
PART 1
F5    3    0.881793    0.455350    0.329397    21.00000    0.06694    0.17441 =
         0.06824   -0.04526    0.03558   -0.02803
F6    3    0.947914    0.400423    0.430071    21.00000    0.02689    0.08456 =
         0.16463   -0.01518   -0.02246    0.00958
PART 2
S2'   7    0.745000    0.390746    0.430101   -21.00000    0.02450    0.03049 =
         0.04948    0.00240   -0.00632    0.00147
O5'   6    0.741392    0.396580    0.509036   -21.00000    0.06154    0.08245 =
         0.04611    0.03079   -0.01211   -0.00790
O6'   6    0.752378    0.300489    0.400773   -21.00000    0.05622    0.03176 =
         0.16138   -0.01504    0.00635    0.00043
C28'  1    0.856492    0.455379    0.383222   -21.00000    0.02205    0.05503 =
         0.07793   -0.01713   -0.00578    0.00021
F5'   3    0.848951    0.502302    0.318166   -21.00000    0.07854    0.06483 =
         0.07064    0.01214    0.03051   -0.01237
F6'   3    0.950382    0.409978    0.376801   -21.00000    0.02000    0.08608 =
         0.11043   -0.02142    0.00719    0.00162
HKLF 4


REM  s_a.res in P2(1)2(1)2(1)
REM R1 =  0.0275 for    5658 Fo > 4sig(Fo)  and  0.0290 for all    5853 data
REM    483 parameters refined using    167 restraints

END

WGHT      0.0322      0.6004

REM Highest difference peak  0.194,  deepest hole -0.268,  1-sigma level  0.056
Q1    1   0.6070  0.8275  0.3198  11.00000  0.05    0.19
Q2    1   0.7658  0.5396  0.1591  11.00000  0.05    0.18
Q3    1   0.7338  0.8623  0.4177  11.00000  0.05    0.18
Q4    1   0.6892  0.9319  0.3332  11.00000  0.05    0.17
Q5    1   0.4297  0.7187  0.3362  11.00000  0.05    0.17
;
_shelx_res_checksum              84191

_shelx_hkl_file                  
;
   1   0   0    0.20    0.30
  -1   0   0    0.10    0.20
  -2   0   0  787.82   48.30
   2   0   0  828.12   48.00
  -3   0   0    2.40    1.50
   3   0   0    0.70    0.90
   3   0   0   -0.10    1.00
   4   0   0 4338.77  243.88
  -4   0   0 4165.98  245.78
   4   0   0 4162.28  245.18
   5   0   0    0.80    1.50
   5   0   0    1.40    1.30
   5   0   0    0.80    1.00
  -5   0   0   -0.70    1.90
   6   0   0   19.10    3.50
   6   0   0   12.30    2.70
   6   0   0   14.50    4.20
  -6   0   0   12.90    4.00
  -7   0   0    1.80    3.10
   7   0   0    2.40    2.10
   7   0   0    1.30    2.20
   8   0   0 1099.69   67.69
   8   0   0 1078.89   67.59
   8   0   0 1204.48   73.29
  -8   0   0 1176.88   73.79
   8   0   0 1131.69   68.69
   9   0   0    0.90    1.40
   9   0   0    1.10    1.80
   9   0   0   -2.30    2.40
  -9   0   0    0.50    3.20
  10   0   0   41.70    5.50
 -10   0   0   30.10    9.20
  10   0   0   41.30    5.30
  10   0   0   43.40    5.30
  10   0   0   43.60    4.70
  10   0   0   46.90    5.40
  11   0   0   -1.40    1.70
 -11   0   0   -0.80    4.50
  11   0   0   -1.00    1.80
  11   0   0   -0.50    1.60
  11   0   0    0.50    1.90
  11   0   0   -0.20    1.90
  12   0   0    1.60    2.40
  12   0   0    0.00    1.70
  12   0   0    0.60    1.90
  12   0   0    0.20    2.10
  12   0   0    3.10    2.20
 -12   0   0    2.40    6.00
  13   0   0    1.40    1.90
  13   0   0   -1.10    1.60
  13   0   0    0.60    2.10
  13   0   0    0.10    2.10
  14   0   0  270.17   18.30
  14   0   0  254.07   17.40
  14   0   0  274.77   17.70
  14   0   0  267.67   17.30
  15   0   0    0.90    1.60
  15   0   0    1.40    1.60
  15   0   0   -1.70    1.20
   0   1   0    0.80    0.40
   0  -1   0    0.80    0.40
   1  -1   0   35.90    2.60
  -1  -1   0   31.80    2.60
   1   1   0   31.50    2.50
  -1   1   0   36.50    2.70
  -1  -1   0   33.30    2.30
   1  -1   0   32.20    2.60
   1   1   0   32.70    2.90
   1   1   0   28.40    2.30
  -1   1   0   33.80    2.90
   1  -1   0   32.40    2.70
  -2   1   0 2244.98  124.99
  -2  -1   0 2147.09  125.39
  -2   1   0 2159.88  126.09
   2  -1   0 2136.79  125.09
   2   1   0 2286.27  125.69
  -2  -1   0 2204.88  124.49
   2   1   0 1938.71  124.39
  -3  -1   0  115.89    9.10
   3   1   0  114.59    7.90
  -3   1   0  119.69    8.50
  -3   1   0  118.19    9.60
   3  -1   0  110.49    8.30
   3  -1   0  111.79    8.70
   3   1   0  118.69    7.90
   4   1   0 4659.03  281.77
   4  -1   0 5237.38  280.77
  -4  -1   0 4647.23  281.77
   4   1   0 5015.70  280.27
   4  -1   0 4862.21  281.57
  -4   1   0 4735.53  282.47
   5   1   0  330.87   22.80
   5  -1   0  317.87   22.20
  -5  -1   0  313.87   22.60
   5  -1   0  307.77   21.10
  -5   1   0  329.97   23.40
   5   1   0  322.07   20.80
   5   1   0  318.87   20.70
   6  -1   0   78.29    7.70
   6   1   0   75.59    8.90
   6   1   0   80.99    7.40
  -6   1   0   78.39    9.40
   6  -1   0   70.59    7.40
   6   1   0   82.29    7.50
   6  -1   0   89.09    8.80
  -6  -1   0   77.79    8.90
  -7   1   0   97.99   11.50
  -7  -1   0   88.09   10.70
   7   1   0  101.29   11.10
   7  -1   0  103.39   10.70
   7   1   0   94.99    9.10
   8   1   0    4.40    1.90
   8  -1   0    4.60    1.90
   8   1   0    5.70    1.70
   8  -1   0    3.90    1.60
  -8   1   0    9.40    4.10
   8  -1   0    6.70    1.90
   8   1   0    2.30    3.10
   8   1   0    7.50    2.10
  -8  -1   0    5.40    3.50
   8   1   0    2.00    1.30
   8  -1   0    9.80    3.70
   9  -1   0  826.82   51.79
   9  -1   0  840.52   51.59
   9   1   0  842.82   51.09
  -9   1   0  910.91   59.59
   9   1   0  833.92   51.99
   9   1   0  864.01   58.19
   9   1   0  853.21   51.79
   9   1   0  880.91   52.09
  -9  -1   0  874.61   58.49
   9   1   0  820.22   51.29
   9  -1   0  855.91   51.39
   9  -1   0  856.51   57.39
   9   1   0  840.92   51.79
 -10   1   0   18.50    7.10
  10   1   0    7.10    3.00
  10   1   0    6.30    2.60
  10   1   0    5.50    2.30
  10  -1   0    4.20    2.10
  10  -1   0    7.40    2.60
  10   1   0    9.10    2.90
  10  -1   0    3.90    2.20
  10   1   0    6.80    2.20
 -10  -1   0    7.00    4.70
  10  -1   0    8.10    2.50
 -11  -1   0  132.29   17.40
  11   1   0  131.29   10.70
  11   1   0  132.59   11.00
  11  -1   0  129.49    9.90
  11   1   0  129.39   10.80
  11  -1   0  128.39   11.10
  11   1   0  125.29    9.80
  11  -1   0  125.09   10.50
  11  -1   0  141.19   11.10
  11  -1   0  130.59   10.40
 -11   1   0  123.99   17.60
  11   1   0  129.29   10.90
  12  -1   0   57.29    7.00
  12  -1   0   60.29    5.30
  12   1   0   53.69    5.40
 -12   1   0   42.10   10.40
  12  -1   0   54.59    5.90
  12   1   0   56.19    6.70
  12  -1   0   62.39    6.60
 -12  -1   0   60.69   13.00
  12   1   0   62.19    6.80
  12   1   0   63.99    7.10
  12   1   0   60.69    6.50
  12  -1   0   60.49    6.20
  13  -1   0  359.46   22.40
  13   1   0  336.67   22.60
  13   1   0  345.47   23.00
 -13  -1   0  368.86   33.70
  13   1   0  340.07   22.90
 -13   1   0  345.97   32.40
  13  -1   0  341.37   23.40
  13  -1   0  349.77   22.60
  13  -1   0  343.57   22.80
  13   1   0  339.87   23.30
  14  -1   0    3.00    2.10
  14   1   0    0.30    1.70
  14  -1   0    5.50    2.40
  14   1   0    4.20    2.20
  14  -1   0    1.70    1.50
  14   1   0    3.00    2.20
  14  -1   0    5.10    1.90
  15  -1   0    7.90    2.10
  15  -1   0   10.80    2.30
  15   1   0    8.60    1.90
  15   1   0   11.80    2.30
  15   1   0    7.40    2.10
   0   2   0 2775.52  169.98
   0  -2   0 3104.49  169.68
   1   2   0   98.19    6.60
   1   2   0  107.49    7.40
   1  -2   0   99.39    7.10
  -1   2   0  100.59    7.40
   1  -2   0   88.89    6.90
  -1   2   0  106.09    7.10
  -1  -2   0  111.39    6.70
   1  -2   0  103.29    6.90
  -1   2   0  106.89    7.70
   2   2   0 4233.28  259.17
  -2   2   0 4605.04  260.07
  -2  -2   0 4663.03  259.27
   2  -2   0 4185.98  259.77
   2  -2   0 4517.55  259.37
   2   2   0 4691.83  260.37
  -2   2   0 4631.34  260.67
  -3   2   0   86.19    8.00
  -3  -2   0   94.89    7.30
  -3  -2   0   85.29    6.30
  -3   2   0   95.69    7.20
  -3   2   0   89.49    7.20
   3   2   0   86.79    6.30
   3   2   0   87.99    7.80
   3  -2   0   83.69    7.00
   3  -2   0   85.39    6.90
   4   2   0   13.70    3.30
   4  -2   0   13.70    2.80
   4   2   0   13.90    2.20
   4   2   0   17.90    2.50
  -4   2   0   14.10    3.00
  -4   2   0   14.00    4.30
   4  -2   0   14.30    2.80
  -4  -2   0   18.10    3.30
   5  -2   0   46.60    5.70
   5  -2   0   42.50    5.20
  -5   2   0   42.80    6.40
  -5   2   0   47.40    5.50
  -5  -2   0   32.60    5.40
   5   2   0   41.00    4.40
   5   2   0   43.10    6.20
   5   2   0   49.90    4.70
   6   2   0 5263.57  311.37
   6   2   0 5137.59  308.17
   6  -2   0 5499.15  309.77
  -6  -2   0 5380.36  310.77
   6   2   0 5518.25  308.47
   6  -2   0 5391.86  310.37
  -6   2   0 5118.59  311.67
   7   2   0  306.67   19.60
  -7   2   0  303.07   24.50
   7  -2   0  315.97   22.50
   7  -2   0  317.47   23.00
   7   2   0  291.77   21.10
   7   2   0  323.47   24.10
   7   2   0  308.77   19.70
  -7  -2   0  247.68   22.40
   8  -2   0  131.69   13.30
   8   2   0  137.39   14.30
   8   2   0  133.19   10.00
   8  -2   0  127.99    9.20
  -8   2   0  137.99   15.00
  -8  -2   0  138.19   14.20
   8  -2   0  130.19    9.70
   8   2   0  127.09    9.90
   8  -2   0  127.19    9.60
   8   2   0  128.79    9.50
   8   2   0  125.49    9.50
   8   2   0  126.49   10.10
   8   2   0  118.49    9.70
   9  -2   0   67.19    6.60
   9   2   0   69.29    6.30
   9   2   0   73.89    6.90
   9   2   0   73.09    6.40
   9  -2   0   69.59    6.50
  -9  -2   0   77.19   11.20
  -9   2   0   94.99   13.00
   9   2   0   73.69    6.90
   9  -2   0   76.89   10.80
   9  -2   0   73.99    6.30
   9   2   0   70.99    7.10
   9   2   0   70.39    6.50
   9   2   0   68.79    6.90
   9  -2   0   64.19    6.00
  10   2   0   -0.40    1.60
  10  -2   0    0.90    4.00
  10  -2   0   -0.60    1.80
  10   2   0    1.50    2.20
  10   2   0    1.60    2.00
  10   2   0    1.20    1.80
  10  -2   0    3.90    2.40
 -10   2   0    0.70    3.90
  10  -2   0    2.20    1.80
  10   2   0   -0.10    1.90
  11  -2   0   10.40    2.90
  11  -2   0   15.60    2.90
  11   2   0   14.60    3.80
  11   2   0   11.90    3.60
  11  -2   0   18.30    3.40
  11   2   0   16.50    3.10
  11   2   0   16.70    4.00
  11   2   0   13.20    3.40
  11  -2   0   10.20    3.10
 -11   2   0   12.90    6.50
 -11  -2   0    8.50    6.30
  11  -2   0   16.60    3.90
  12  -2   0   16.70    3.50
  12   2   0   13.70    3.80
  12   2   0   15.40    3.60
 -12  -2   0   11.10    8.10
  12   2   0   19.20    4.00
  12  -2   0    8.90    3.20
  12  -2   0   16.10    3.20
 -12   2   0   10.30    6.60
  12   2   0   17.70    3.00
  12   2   0   18.60    4.10
  12  -2   0   13.80    2.70
  12  -2   0   16.00    3.60
 -13  -2   0   -8.40   10.30
 -13   2   0   -1.00    7.10
  13   2   0   -0.70    1.80
  13   2   0    1.30    2.10
  13   2   0    0.70    2.20
  13  -2   0   -1.10    1.70
  13  -2   0    0.00    2.00
  13  -2   0    2.10    1.60
  13   2   0    1.70    2.20
  13  -2   0    0.60    1.80
  14  -2   0    1.90    2.00
  14   2   0    2.90    2.40
  14  -2   0    2.80    2.00
  14   2   0    1.00    1.80
  14  -2   0    0.00    1.60
  14   2   0    1.90    2.30
  14   2   0    1.60    1.90
  15  -2   0    0.10    1.50
  15   2   0    1.40    1.50
  15  -2   0   -2.20    1.30
  15   2   0   -0.60    1.00
  15   2   0   -0.60    1.30
  15   2   0    0.30    1.50
   0  -3   0    1.70    1.20
   0  -3   0    0.30    0.70
   0   3   0    0.50    0.70
  -1  -3   0  425.76   26.10
   1   3   0  454.35   27.40
  -1   3   0  410.86   26.60
   1   3   0  410.46   26.10
  -1   3   0  433.76   27.60
  -1   3   0  447.16   27.00
   1  -3   0  448.06   26.90
   1  -3   0  456.85   26.80
   2  -3   0 1254.07   77.59
  -2  -3   0 1307.47   76.29
   2   3   0 1298.67   76.59
  -2  -3   0 1278.87   76.59
  -2   3   0 1316.67   77.59
   2   3   0 1295.57   77.49
  -2   3   0 1325.67   78.39
   2  -3   0 1324.27   76.99
   2  -3   0 1390.86   77.69
  -2   3   0 1372.66   78.39
   3   3   0 2354.76  137.89
   3   3   0 2317.87  139.79
   3  -3   0 2164.88  139.09
   3   3   0 2358.16  138.29
  -3  -3   0 2434.66  138.39
  -3   3   0 2397.56  140.39
  -3  -3   0 2404.66  137.99
   3  -3   0 2273.67  138.59
  -3   3   0 2555.44  139.39
  -3   3   0 2416.56  139.59
   3  -3   0 2532.65  139.29
  -4   3   0   12.50    3.00
   4  -3   0   12.40    2.90
   4   3   0   11.60    3.60
  -4  -3   0   10.50    2.50
   4  -3   0   12.70    2.80
   4   3   0    9.60    2.00
  -4   3   0    6.50    2.60
   5   3   0  107.79    8.30
   5  -3   0  102.99    9.30
   5   3   0  104.09   10.50
  -5  -3   0  101.59    9.30
   5   3   0  103.89    8.20
  -5   3   0  102.19   10.70
   5  -3   0  111.59    9.70
  -5   3   0  113.39    9.90
   6   3   0 1391.66   85.49
  -6  -3   0 1455.25   87.49
   6  -3   0 1398.96   87.39
   6   3   0 1436.06   88.79
  -6   3   0 1487.75   88.19
   6  -3   0 1530.25   87.69
  -6   3   0 1388.16   89.19
   7   3   0  471.95   29.40
   7   3   0  451.45   29.30
   7   3   0  482.05   29.60
   7   3   0  468.55   30.80
  -7  -3   0  489.35   33.00
   7   3   0  474.85   29.70
   7   3   0  499.45   34.50
   7  -3   0  424.86   32.30
   7  -3   0  454.25   28.90
   7   3   0  471.95   29.10
   7  -3   0  495.85   32.70
  -8   3   0  253.07   22.10
   8   3   0  226.38   15.40
   8   3   0  231.48   15.80
  -8  -3   0  238.18   19.90
   8  -3   0  243.58   19.50
   8  -3   0  222.78   15.40
   8   3   0  237.48   16.30
   8  -3   0  228.18   15.30
   8   3   0  241.48   16.00
   8   3   0  226.38   15.80
   8   3   0  214.68   15.30
   8  -3   0  230.18   15.60
   8   3   0  209.28   15.60
   9   3   0  256.97   17.80
   9   3   0  239.78   16.60
  -9  -3   0  246.08   22.00
  -9   3   0  232.98   23.70
   9  -3   0  271.77   21.90
   9   3   0  231.98   17.20
   9   3   0  261.17   16.80
   9  -3   0  248.88   16.80
   9   3   0  247.28   17.40
   9   3   0  246.38   17.00
   9  -3   0  248.68   16.80
   9   3   0  240.18   17.20
   9  -3   0  261.27   16.40
  10  -3   0  109.39    9.00
 -10  -3   0  120.69   15.20
  10   3   0  112.79    9.90
  10  -3   0  110.29    9.40
  10   3   0  111.29    9.70
  10   3   0  119.49    9.00
  10  -3   0  114.59    8.40
  10  -3   0  108.49    8.90
  10   3   0  115.49    9.80
  10   3   0  109.59    9.00
 -10   3   0  109.29   15.90
  10   3   0  108.39    9.60
 -11   3   0  187.18   22.30
  11  -3   0  169.48   13.10
  11   3   0  193.68   13.40
  11   3   0  200.78   14.50
  11   3   0  196.18   14.80
  11   3   0  185.58   14.20
  11   3   0  191.08   14.30
  11  -3   0  180.38   13.30
  11  -3   0  193.88   13.60
  11  -3   0  186.98   14.00
 -11  -3   0  186.58   21.40
  12   3   0   24.70    3.40
  12   3   0   24.50    4.70
  12   3   0   20.50    4.10
  12  -3   0   26.00    4.80
  12   3   0   22.20    4.50
 -12  -3   0   19.50   11.40
  12  -3   0   26.30    3.60
  12  -3   0   25.90    4.30
  12  -3   0   24.30    3.50
  12  -3   0   22.40    3.50
 -12   3   0   19.40    9.00
  12   3   0   24.50    4.80
  13   3   0   25.40    4.40
  13   3   0   25.20    4.70
  13  -3   0   19.20    4.10
  13   3   0   28.00    4.50
  13   3   0   25.50    4.70
  13  -3   0   23.70    3.90
 -13   3   0   15.10    8.00
  14   3   0    0.60    2.00
  14  -3   0    3.40    1.90
  14  -3   0    2.80    2.10
  14   3   0    3.40    2.30
  14   3   0    4.40    2.20
  14   3   0    1.50    2.40
  15   3   0   22.20    2.80
  15   3   0   24.90    3.10
  15   3   0   20.40    2.70
  15  -3   0   22.10    3.30
   0   4   0 1801.72  105.29
   0  -4   0 1901.61  105.99
   0  -4   0 1744.33  105.29
   0   4   0 1789.42  106.69
   0   4   0 1787.12  104.39
   1   4   0 1376.26   80.29
  -1  -4   0 1318.37   80.19
  -1   4   0 1353.86   80.69
  -1  -4   0 1448.26   81.49
   1  -4   0 1406.86   80.89
   1  -4   0 1331.37   80.89
  -1   4   0 1387.16   82.09
   1   4   0 1407.26   81.79
  -1   4   0 1313.27   80.69
   2   4   0 1666.03   98.19
   2  -4   0 1592.64   96.79
   2  -4   0 1580.14   97.69
  -2  -4   0 1684.73   96.79
   2  -4   0 1677.93   97.79
  -2   4   0 1641.44   98.29
   2   4   0 1744.23   96.79
  -2   4   0 1592.04   98.69
  -2   4   0 1759.82   97.89
  -3   4   0 1726.93  109.99
   3  -4   0 1802.62  109.69
  -3  -4   0 1820.52  107.59
   3  -4   0 1812.02  108.59
   3   4   0 1935.21  108.19
   3   4   0 1865.21  109.09
   3  -4   0 1954.50  109.69
  -3   4   0 1846.42  109.59
  -3  -4   0 1912.51  108.19
  -3   4   0 1892.61  110.59
  -4   4   0   40.40    5.40
   4  -4   0   36.30    4.50
  -4   4   0   37.60    5.50
  -4  -4   0   45.00    4.60
  -4   4   0   49.30    6.40
   4  -4   0   39.10    5.20
  -4  -4   0   35.70    4.00
   4   4   0   39.60    4.00
   5   4   0   22.80    3.30
   5   4   0   23.70    5.40
  -5  -4   0   25.00    4.30
   5   4   0   26.00    3.40
  -5   4   0   27.30    5.60
   5  -4   0   31.20    4.50
   5  -4   0   30.30    5.00
   6   4   0  500.25   32.20
   6   4   0  512.85   31.70
  -6   4   0  524.05   35.30
  -6  -4   0  524.05   33.80
   6  -4   0  470.05   34.30
   6  -4   0  530.95   34.00
  -6   4   0  520.15   36.50
   7   4   0   16.60    3.30
  -7  -4   0   15.10    4.30
   7   4   0   15.70    3.00
   7   4   0   16.00    3.10
  -7   4   0   11.60    5.20
   7   4   0   17.20    2.90
   7   4   0   15.10    2.80
   7   4   0   14.90    3.20
   7   4   0   14.60    2.70
   7  -4   0   13.40    4.00
   7   4   0   11.80    3.80
   8   4   0   52.09    5.40
   8   4   0   52.69    5.80
   8  -4   0   51.49    5.20
   8   4   0   56.19    6.00
   8   4   0   52.19    5.50
   8   4   0   52.59    5.80
   8   4   0   55.19    5.20
   8  -4   0   52.29    5.30
   8   4   0   56.79    5.70
  -8   4   0   55.79    6.60
   8  -4   0   48.70    7.90
  -8  -4   0   56.29    8.80
  -8   4   0   50.09   10.30
   9  -4   0   44.10    5.00
  -9  -4   0   43.10    9.90
   9  -4   0   48.30    4.90
   9   4   0   44.90    5.70
   9  -4   0   49.99    5.10
   9   4   0   48.90    5.90
   9  -4   0   56.79    9.90
   9   4   0   44.60    5.40
   9   4   0   45.70    5.00
   9   4   0   48.30    5.90
  -9   4   0   63.19    7.00
  -9   4   0   39.40   10.00
   9   4   0   42.20    5.10
 -10   4   0  400.56   28.60
  10  -4   0  436.06   27.70
  10   4   0  400.76   27.30
 -10  -4   0  407.46   33.80
  10  -4   0  431.36   27.10
  10  -4   0  436.46   26.60
 -10   4   0  405.96   35.80
  10   4   0  427.26   27.90
  10  -4   0  429.56   26.90
  10   4   0  435.76   27.10
  10   4   0  440.16   27.90
  10   4   0  453.95   28.50
  10   4   0  414.46   27.80
 -11   4   0  178.78   21.80
  11  -4   0  179.58   13.00
  11  -4   0  188.38   13.70
  11   4   0  190.98   14.10
  11   4   0  179.18   12.80
  11   4   0  189.08   14.40
 -11  -4   0  170.98   21.90
  11   4   0  172.98   13.70
  11   4   0  165.48   12.80
  11  -4   0  180.38   12.80
  11   4   0  194.58   14.20
  11  -4   0  183.78   12.90
 -12   4   0  103.79   16.50
  12   4   0  105.29    9.20
  12  -4   0   97.69    8.20
  12  -4   0  100.59    8.90
  12   4   0   97.69    9.20
  12   4   0  122.29    9.70
  12   4   0   94.79    7.80
  12   4   0   94.29    9.30
  13   4   0    0.00    2.10
  13  -4   0    0.60    1.90
  13  -4   0    1.30    1.90
  13   4   0    2.50    2.80
  13   4   0    1.40    2.30
  13   4   0    1.50    2.00
  14  -4   0   -0.50    1.60
  14   4   0    0.60    1.60
  14  -4   0    0.50    1.70
  14   4   0    3.90    2.40
  14   4   0    1.50    1.90
  14   4   0    2.00    2.10
  15   4   0   10.40    2.00
  15  -4   0    8.90    2.10
  15   4   0    9.10    1.90
  15   4   0   11.60    2.20
   0   5   0   -0.10    1.50
   0   5   0    2.00    1.30
   0  -5   0    1.10    1.40
   0  -5   0   -0.90    1.10
   1   5   0   31.50    3.70
  -1   5   0   33.60    4.20
  -1   5   0   32.20    4.80
   1  -5   0   29.00    4.10
   1   5   0   29.30    4.60
  -1   5   0   26.70    3.90
  -1  -5   0   28.00    4.30
  -1  -5   0   29.00    3.60
   1  -5   0   32.20    4.10
  -2   5   0   36.70    4.80
   2   5   0   31.20    3.70
   2  -5   0   33.80    4.60
  -2  -5   0   31.10    3.70
   2  -5   0   33.30    4.40
  -2  -5   0   31.50    4.50
   2   5   0   30.70    4.70
   2  -5   0   30.50    3.70
  -2   5   0   32.30    4.50
  -2   5   0   29.20    4.90
   3  -5   0  734.53   46.80
  -3   5   0  731.63   47.70
   3  -5   0  742.73   45.40
   3   5   0  793.92   45.40
  -3  -5   0  747.03   45.20
  -3   5   0  768.32   47.00
   3   5   0  761.32   46.80
  -3   5   0  762.32   47.50
   3  -5   0  720.23   46.60
  -4   5   0   12.60    3.40
  -4  -5   0   15.00    2.70
   4  -5   0   13.40    2.90
  -4   5   0    8.90    3.10
   4  -5   0   16.00    3.90
  -4   5   0    6.80    2.90
   4   5   0   12.50    2.60
   4  -5   0   15.40    3.80
  -4  -5   0   12.60    2.50
   5  -5   0  423.96   26.80
   5  -5   0  390.56   28.10
  -5   5   0  422.86   28.60
  -5  -5   0  384.26   26.00
  -5   5   0  409.26   29.60
   6   5   0   10.70    2.40
   6   5   0   13.80    2.80
   6  -5   0    9.20    2.00
   6   5   0   12.70    2.90
  -6   5   0    9.00    4.20
   6  -5   0    6.00    2.90
   6   5   0    8.60    2.30
  -6  -5   0    7.90    3.10
   6   5   0   11.90    2.20
   6  -5   0   10.30    4.20
   6   5   0    5.90    2.40
   6   5   0    7.70    2.00
   6  -5   0    8.20    2.20
   6   5   0   10.90    2.60
  -6   5   0   11.50    4.80
   7  -5   0  116.39   10.80
  -7   5   0  105.49   13.20
   7   5   0  112.69    8.90
   7   5   0  115.29    8.90
   7   5   0  109.29    8.40
  -7  -5   0  107.49   11.00
   7  -5   0  101.69    7.50
   7   5   0  107.09    8.80
  -7   5   0  103.79    9.40
   7   5   0  107.79    9.00
   7   5   0  103.59    8.50
   7   5   0  102.79    8.50
   7  -5   0  104.39    8.40
   8  -5   0   34.40    4.20
   8  -5   0   31.20    7.70
   8   5   0   31.10    4.40
   8   5   0   33.70    4.20
   8   5   0   37.40    4.80
  -8  -5   0   46.40    8.70
   8   5   0   38.40    4.90
   8   5   0   33.60    4.90
   8   5   0   34.90    5.20
  -8   5   0   39.10    5.50
  -8   5   0   42.40    9.30
   8   5   0   33.90    4.40
   9  -5   0  246.38   16.70
   9  -5   0  250.17   21.10
  -9   5   0  246.58   18.40
   9   5   0  240.08   17.20
   9   5   0  239.98   17.30
   9  -5   0  246.28   16.50
   9   5   0  242.08   17.30
   9   5   0  257.37   17.70
   9   5   0  245.08   17.10
  -9  -5   0  259.07   22.10
   9   5   0  237.78   16.50
  -9   5   0  209.68   23.30
  10   5   0  130.29   10.60
  10   5   0  128.79   10.00
  10  -5   0  134.69    9.80
  10   5   0  136.19   10.90
  10   5   0  136.29   11.20
  10   5   0  132.29   11.30
 -10   5   0  130.69   11.80
  10   5   0  125.49   10.90
 -10  -5   0   91.89   20.40
 -10   5   0  109.89   17.10
  10  -5   0  140.59   10.20
  11   5   0  409.36   27.10
  11  -5   0  406.26   26.10
  11   5   0  423.86   27.20
 -11   5   0  424.76   36.60
  11   5   0  427.66   27.40
  11   5   0  426.06   27.70
  11  -5   0  413.86   26.90
 -11   5   0  388.86   28.00
  11   5   0  403.46   26.50
  11   5   0  404.86   26.10
  12   5   0  126.59    9.30
  12   5   0  121.49   10.30
  12   5   0  129.49   10.70
 -12   5   0  143.39   18.40
  12   5   0  118.79   10.40
  12  -5   0  118.49   10.00
  12   5   0  134.39   11.00
  13  -5   0   12.00    2.70
  13   5   0    9.10    3.00
  13  -5   0   10.80    3.10
  13   5   0    8.60    3.20
  13   5   0   10.80    3.50
  13   5   0    7.60    2.50
 -13   5   0   12.30    8.50
  14  -5   0   56.69    4.70
  14   5   0   48.30    5.30
  14   5   0   57.19    5.10
  14   5   0   46.60    5.40
  14  -5   0   48.40    5.30
  14   5   0   56.89    5.30
   0  -6   0   45.70    5.40
   0   6   0   50.09    6.50
   0   6   0   50.19    5.40
   0  -6   0   47.10    5.70
   1   6   0   23.40    3.60
  -1  -6   0   20.20    4.10
   1   6   0   22.00    4.60
  -1   6   0   37.60    7.30
  -1  -6   0   22.30    3.50
  -1   6   0   23.60    3.80
   1  -6   0   22.60    3.90
   1  -6   0   22.40    4.00
  -1   6   0   20.80    3.90
  -2  -6   0  556.04   35.40
   2  -6   0  573.74   36.80
   2   6   0  603.34   35.50
   2   6   0  584.24   37.60
  -2   6   0  575.34   36.50
  -2  -6   0  560.54   37.10
  -2   6   0  577.94   38.10
   2  -6   0  548.25   36.40
   2  -6   0  553.14   35.10
  -2   6   0  575.64   36.70
  -3  -6   0 1062.99   66.19
   3   6   0 1074.89   63.79
   3  -6   0 1040.90   63.69
   3  -6   0 1079.49   65.39
   3  -6   0 1082.59   65.79
  -3   6   0 1059.79   66.79
  -3  -6   0 1057.29   63.79
  -3   6   0 1051.09   65.89
  -3   6   0 1095.39   65.89
   4  -6   0 1050.59   67.49
  -4   6   0 1105.59   68.19
  -4   6   0 1106.49   67.79
   4  -6   0 1091.19   67.19
   4  -6   0 1083.19   65.09
  -5   6   0    7.50    3.50
   5  -6   0   13.80    4.50
   5  -6   0   13.40    2.50
   5   6   0   13.30    2.60
   5   6   0   12.80    2.50
   5   6   0   15.40    2.50
   5   6   0   13.40    2.50
   5   6   0   12.60    3.00
   5  -6   0   11.70    2.40
   5   6   0   12.60    2.40
   5  -6   0   14.00    3.20
  -5   6   0    9.20    4.40
   6  -6   0  131.99   10.90
   6   6   0  122.79    9.60
  -6   6   0  121.89   13.70
   6   6   0  123.69    9.40
   6   6   0  112.99    9.10
   6   6   0  116.39    9.20
   6  -6   0  113.19   13.40
   6   6   0  115.19   10.20
   6   6   0  121.69    9.10
   6  -6   0  122.79    8.70
   6   6   0  122.19    9.40
   6  -6   0  122.69    9.30
   6   6   0  113.99    9.60
   7   6   0  150.68   11.40
   7   6   0  151.98   11.60
   7   6   0  153.38   11.60
  -7   6   0  164.78   17.10
   7  -6   0  152.38   10.50
  -7   6   0  140.39   12.10
   7  -6   0  155.58   11.40
   7  -6   0  175.18   13.90
   7   6   0  156.98   11.90
   7   6   0  145.99   11.80
   7   6   0  152.98   11.20
   8   6   0    3.00    2.10
  -8   6   0   -0.10    1.80
   8   6   0    0.60    1.40
   8  -6   0   -0.80    1.30
   8   6   0   -1.00    1.70
   8   6   0    0.90    1.70
   8  -6   0    1.90    1.30
   8   6   0   -1.90    1.80
  -8   6   0    5.30    3.70
   8   6   0   -0.30    2.00
   9   6   0   11.30    3.30
   9   6   0   11.40    3.60
   9   6   0   14.50    3.80
   9   6   0    6.90    3.20
   9   6   0   11.50    2.80
  -9   6   0   12.60    3.80
   9  -6   0   10.50    3.00
   9   6   0   14.10    3.70
  -9   6   0    3.90    4.60
  10  -6   0    2.90    1.90
  10   6   0    7.80    2.50
  10   6   0    7.00    2.90
  10  -6   0    9.10    2.50
  10   6   0    5.00    3.30
  10   6   0    4.10    2.50
 -10   6   0    5.10    6.20
 -10   6   0    9.00    3.10
  10   6   0    5.80    3.10
  10   6   0    7.70    3.30
  11   6   0   45.70    5.30
 -11   6   0   40.00    6.00
  11   6   0   44.90    4.80
  11   6   0   41.80    6.10
 -11   6   0   37.50    9.70
  11   6   0   44.30    6.30
  11  -6   0   39.10    4.20
  11   6   0   44.90    5.50
  11  -6   0   39.70    4.60
  11  -6   0   42.70    5.20
  11   6   0   48.00    6.20
  12   6   0   11.50    3.00
  12   6   0    8.90    3.30
  12  -6   0   14.30    3.00
  12   6   0    6.00    3.10
 -12   6   0   13.40    3.60
 -12   6   0   15.50    8.50
  12   6   0   10.10    3.30
  12   6   0    8.40    2.60
  13  -6   0    1.60    2.10
  13   6   0    1.80    2.00
  13   6   0    1.60    1.80
  13   6   0    0.20    2.40
  13   6   0    1.70    2.20
  13  -6   0    2.60    1.80
 -13   6   0    6.50    9.20
  14  -6   0    4.50    1.80
  14   6   0    6.10    1.70
  14   6   0    5.50    2.20
  14   6   0    5.80    2.00
  14   6   0    7.20    2.60
  14  -6   0    9.10    1.80
   0  -7   0   -0.90    1.50
   0   7   0    1.20    2.10
   0  -7   0    1.10    2.10
   0   7   0    0.30    1.40
  -1  -7   0    2.10    2.00
  -1   7   0    0.70    1.90
   1  -7   0    5.60    2.60
   1   7   0    1.50    1.60
  -1   7   0   -1.80    1.90
   1  -7   0    1.50    2.10
  -1  -7   0    3.20    1.80
   1   7   0    2.10    2.20
  -1   7   0    0.30    2.30
  -2   7   0   85.39    9.80
  -2   7   0   79.69    8.80
   2  -7   0   80.79    8.40
   2  -7   0   80.09    7.30
  -2   7   0   74.59    8.00
   2  -7   0   72.19    8.50
   2   7   0   80.39    9.40
  -2  -7   0   76.09    8.60
  -3   7   0 1094.89   68.39
  -3   7   0 1117.49   68.89
   3  -7   0 1118.39   68.29
   3  -7   0 1123.89   69.09
  -3   7   0 1068.49   69.89
  -3  -7   0 1101.39   69.19
   3  -7   0 1106.09   65.99
   4  -7   0  116.09    8.80
   4   7   0  114.69    8.70
  -4   7   0  117.29    9.40
   4   7   0  116.39    8.90
  -4   7   0  117.69   12.00
   4  -7   0  112.69   12.20
  -4  -7   0  114.09   12.10
  -4   7   0   96.89   11.50
   4   7   0  114.29    8.70
   4  -7   0  119.59    8.50
   4  -7   0  118.89    9.30
   4   7   0  110.69    8.70
   4  -7   0  121.69   11.60
   4   7   0  117.29    9.40
   5   7   0  126.79    9.90
  -5   7   0  134.89   13.90
   5  -7   0  121.99   14.20
   5   7   0  135.49    9.90
   5   7   0  133.79    9.80
   5  -7   0  122.19    9.50
  -5  -7   0  130.49   13.80
   5   7   0  132.29   10.40
   5   7   0  134.39   10.20
   5  -7   0  141.29   10.60
   5  -7   0  138.09    9.90
  -5   7   0  127.79   16.50
   5   7   0  126.29    9.70
  -5   7   0  134.89   10.80
   6   7   0  457.65   28.90
   6  -7   0  454.15   29.00
  -6   7   0  461.65   34.70
  -6   7   0  455.95   30.00
   6   7   0  436.96   29.00
   6   7   0  469.75   29.20
   6   7   0  434.26   29.60
   6  -7   0  457.05   28.40
   6   7   0  441.96   28.80
   6   7   0  535.95   29.80
   7   7   0   26.10    4.00
   7   7   0   32.70    4.40
   7  -7   0   31.40    4.30
  -7   7   0   24.70    7.00
  -7   7   0   41.90    6.70
   7   7   0   34.70    5.00
   7   7   0   26.50    4.00
   7  -7   0   32.30    3.80
   7   7   0   27.80    4.70
  -8   7   0  217.38   16.40
  -8   7   0  220.78   22.10
   8   7   0  216.68   14.90
   8   7   0  208.28   15.70
   8  -7   0  214.58   15.10
   8  -7   0  206.28   13.50
   8   7   0  211.58   15.50
   8   7   0  211.88   15.10
   8   7   0  213.78   15.60
   8   7   0  210.98   16.10
   9  -7   0  351.06   22.30
  -9   7   0  335.77   23.70
   9   7   0  337.07   22.20
   9   7   0  334.17   23.00
   9   7   0  326.07   22.80
  -9   7   0  307.07   30.10
   9   7   0  345.17   22.50
   9   7   0  348.47   23.40
   9   7   0  347.07   23.10
  10   7   0  103.89    8.90
  10   7   0  101.79    9.50
  10   7   0   95.69    9.40
 -10   7   0  107.39   10.10
  10   7   0  105.69    9.50
  10  -7   0  110.19    8.60
  10   7   0  107.49    8.60
  10  -7   0  118.39    8.70
 -10   7   0   72.09   15.40
  10   7   0   89.89    9.60
  11   7   0   17.10    3.70
 -11   7   0   11.30    3.50
  11  -7   0    8.30    2.70
  11   7   0    9.00    3.10
  11   7   0    7.00    3.00
  11  -7   0   12.00    2.60
  11   7   0   13.20    3.60
  11   7   0   14.20    3.40
 -11   7   0   10.00    7.30
  11  -7   0   10.60    2.20
  12   7   0   28.90    4.70
  12   7   0   30.80    5.20
  12   7   0   30.70    4.10
  12  -7   0   27.80    3.90
 -12   7   0   28.30   10.00
 -12   7   0   30.80    5.20
  12   7   0   26.00    4.00
 -12  -7   0   23.00    9.40
  12   7   0   24.40    4.50
  13   7   0   28.40    3.50
  13   7   0   27.50    4.60
  13  -7   0   24.70    3.90
  13   7   0   23.70    4.00
  13   7   0   27.00    3.60
  13  -7   0   29.60    3.40
  13   7   0   29.40    4.10
  14   7   0    0.60    1.40
  14   7   0   -0.30    1.30
  14   7   0    1.20    1.10
  14  -7   0    0.90    1.30
 -14  -7   0    0.70    1.30
   0   8   0  480.95   29.40
   0   8   0  481.35   34.10
   0   8   0  447.86   29.20
   0  -8   0  468.65   31.90
  -1   8   0  413.56   30.40
  -1   8   0  386.86   25.70
   1  -8   0  412.46   28.10
   1   8   0  394.86   25.50
   1   8   0  396.26   25.40
  -1  -8   0  437.86   28.80
   2   8   0   18.60    2.90
   2  -8   0   24.00    3.20
  -2   8   0   30.60    5.70
   2   8   0   18.60    3.10
   2  -8   0   21.60    2.90
   2  -8   0   21.70    5.00
   2  -8   0   24.30    4.40
   2   8   0   19.80    3.10
  -2  -8   0   18.20    4.60
  -2   8   0   17.50    3.30
   3  -8   0  378.76   23.40
  -3   8   0  376.56   26.80
   3   8   0  371.56   23.50
  -3  -8   0  383.96   27.80
   3  -8   0  383.16   24.30
   3   8   0  354.46   24.10
   3   8   0  353.26   23.60
  -3   8   0  389.96   24.60
   3  -8   0  387.06   26.90
   3   8   0  380.86   23.90
   3   8   0  374.46   23.60
   3  -8   0  368.06   23.80
   3   8   0  368.26   23.60
   4   8   0  242.78   16.20
   4  -8   0  236.88   16.00
   4  -8   0  243.88   19.50
  -4   8   0  227.68   16.90
   4   8   0  242.78   17.00
  -4  -8   0  255.57   20.90
  -4   8   0  260.77   20.50
   4   8   0  247.18   16.00
   4   8   0  239.28   16.30
   4   8   0  248.78   16.50
   4   8   0  247.88   16.20
   4  -8   0  230.48   16.30
   4   8   0  245.88   16.50
   5   8   0  278.07   18.10
   5   8   0  267.97   18.40
   5   8   0  284.57   18.70
   5  -8   0  275.47   18.40
   5   8   0  276.17   19.40
   5  -8   0  276.87   18.80
   5   8   0  294.97   19.00
   5   8   0  275.57   18.50
  -5   8   0  284.07   19.80
  -5  -8   0  284.37   23.80
   5   8   0  281.47   18.60
   5   8   0  287.37   18.80
  -5   8   0  297.07   23.60
   6   8   0   64.29    6.40
  -6   8   0   72.79    7.50
  -6   8   0   60.09   10.70
   6   8   0   62.69    6.10
   6  -8   0   70.89    6.60
   6   8   0   70.59    7.30
   6   8   0   67.29    6.50
   6  -8   0   67.79    6.20
  -6  -8   0   76.99   11.30
   6   8   0   69.59    6.70
   6   8   0   64.29    5.50
   6   8   0   63.39    6.90
   6   8   0   61.99    6.30
   7   8   0   65.59    5.50
  -7   8   0   63.99    7.40
   7   8   0   60.89    6.30
  -7  -8   0   57.59   11.30
   7   8   0   68.79    7.50
   7   8   0   60.99    6.30
   7   8   0   62.09    6.80
   7   8   0   68.29    7.50
  -7   8   0   64.39   12.10
   7  -8   0   67.29    6.60
   7  -8   0   74.49    6.10
   7   8   0   71.39    6.80
   8   8   0  131.79   10.70
   8   8   0  137.19   10.60
   8   8   0  140.49   11.60
   8   8   0  133.19   11.10
  -8   8   0  141.29   12.10
   8   8   0  132.49   11.10
  -8  -8   0  116.79   16.20
   8  -8   0  138.29   10.90
   8   8   0  131.89    9.30
   8   8   0  131.99   11.70
   8  -8   0  140.19    9.40
  -8   8   0  151.98   17.80
   9  -8   0    2.20    2.10
  -9  -8   0   -3.40    4.50
   9   8   0    0.90    1.70
   9   8   0   -0.40    2.00
   9   8   0    1.20    2.10
   9   8   0    1.40    2.20
   9   8   0   -0.20    2.50
  -9   8   0    5.70    3.10
   9   8   0    2.70    2.70
  10   8   0   78.49    8.20
  10  -8   0   81.09    7.20
 -10   8   0   81.09    8.60
  10   8   0   75.59    8.00
 -10  -8   0   61.09   13.30
  10  -8   0   78.59    7.00
  10   8   0   79.79    7.30
  10   8   0   81.49    8.30
 -10   8   0   73.99   15.10
  10   8   0   80.49    8.10
  11   8   0    3.40    3.00
  11  -8   0    4.90    1.80
  11   8   0    6.00    2.20
  11   8   0    5.90    3.00
  11   8   0    5.00    2.70
  11  -8   0    5.80    2.20
 -11   8   0    6.20    2.70
 -11   8   0    0.60    7.60
  11  -8   0    7.60    2.20
  11   8   0    4.90    2.70
 -11  -8   0   -1.60    7.30
  12  -8   0   37.50    4.10
 -12  -8   0   42.20   11.40
 -12   8   0   36.50    5.10
  12   8   0   33.90    4.10
  12   8   0   33.10    4.30
  12   8   0   31.90    5.20
 -12   8   0   36.00   13.90
  12   8   0   31.90    4.80
  12   8   0   33.70    4.70
  13   8   0    9.50    2.60
  13   8   0   13.00    3.30
 -13  -8   0   14.80    2.60
 -13   8   0   21.00    4.60
  13   8   0   14.10    2.40
  13  -8   0   10.50    2.50
  13  -8   0   19.80    2.60
  13   8   0   13.00    2.80
  13   8   0   16.70    2.30
   0  -9   0   -2.80    2.20
   0   9   0    1.90    1.50
   0  -9   0    1.60    1.50
   0   9   0    1.10    1.60
   0  -9   0    0.70    1.30
   1   9   0  108.49    8.70
   1  -9   0   99.49    9.80
  -1  -9   0  111.99   11.30
   1  -9   0  110.89   11.10
   1  -9   0  103.89    8.30
  -1  -9   0  101.39    8.60
   1  -9   0  103.19    8.10
  -1   9   0  106.79    8.60
   1   9   0  101.69    8.30
   1   9   0   99.89    8.30
   2   9   0   16.90    3.20
   2  -9   0   18.30    2.90
  -2   9   0   14.70    3.30
   2   9   0   16.30    3.50
   2  -9   0   19.40    5.10
   2  -9   0   16.90    4.00
   2   9   0   15.00    2.90
  -2  -9   0   22.80    5.70
   2   9   0   20.80    3.10
   2   9   0   21.00    3.30
   2   9   0   23.50    3.00
   2  -9   0   15.10    2.90
  -3   9   0   30.40    4.50
   3   9   0   27.80    3.60
   3  -9   0   31.20    3.90
   3   9   0   27.40    4.20
   3  -9   0   34.50    6.50
   3   9   0   32.00    4.40
  -3  -9   0   24.00    6.20
   3   9   0   31.00    4.10
   3   9   0   32.60    3.80
   3   9   0   28.10    4.10
   3  -9   0   32.30    4.10
   3   9   0   32.00    3.70
  -3   9   0   31.90    6.70
  -4  -9   0   21.50    6.20
   4   9   0   14.00    3.10
  -4   9   0   16.10    5.20
   4   9   0   18.10    3.20
  -4  -9   0   26.80    4.40
   4   9   0   23.10    4.00
   4  -9   0   19.30    5.30
   4  -9   0   21.60    3.50
   4  -9   0   19.70    3.60
   4   9   0   18.40    3.40
   4   9   0   19.60    2.90
   4   9   0   18.00    3.40
  -4   9   0   21.20    4.00
   4   9   0   17.90    3.20
  -5   9   0  310.17   25.60
   5   9   0  318.67   21.00
   5   9   0  308.97   20.30
   5   9   0  311.87   21.10
   5  -9   0  319.67   20.90
   5   9   0  307.87   20.00
  -5  -9   0  317.37   26.30
   5   9   0  314.87   20.50
   5   9   0  306.97   20.60
   5  -9   0  298.97   20.30
   5   9   0  326.47   21.70
   5   9   0  315.97   20.80
  -5   9   0  307.17   21.70
   6   9   0    1.10    2.10
  -6   9   0   13.50    6.10
   6   9   0    5.50    2.40
   6  -9   0    3.80    2.20
   6   9   0    0.00    1.50
   6   9   0    3.10    2.10
  -6   9   0    3.40    2.60
   6   9   0    3.40    1.40
  -6  -9   0    5.40    4.80
   6  -9   0    4.10    2.20
   6   9   0    1.30    1.80
   6   9   0    3.00    2.60
   7  -9   0   27.60    4.60
   7   9   0   28.30    5.30
   7  -9   0   28.00    4.00
   7   9   0   33.90    4.50
   7   9   0   30.70    3.30
   7   9   0   30.10    5.10
  -7   9   0   30.60    5.40
   7   9   0   33.30    5.30
   7   9   0   26.00    4.40
  -7  -9   0   20.00    7.50
  -7   9   0   38.00    9.00
  -8  -9   0    0.60    4.40
   8  -9   0    4.90    1.60
   8   9   0    7.20    3.30
   8   9   0    1.90    2.70
   8   9   0    6.90    2.50
  -8   9   0    8.80    3.50
  -8   9   0   -0.50    5.30
   8  -9   0    5.30    2.70
   8   9   0    6.80    3.40
   8   9   0    5.50    2.60
   9   9   0  378.36   25.50
  -9  -9   0  364.96   33.30
   9   9   0  381.56   25.50
  -9   9   0  427.96   34.30
   9   9   0  378.06   25.50
   9  -9   0  393.56   25.10
  -9   9   0  379.56   26.50
   9   9   0  381.66   24.90
   9   9   0  388.26   26.40
  10  -9   0   84.69    7.60
  10   9   0   82.19    8.20
 -10  -9   0  101.29   15.70
  10  -9   0   91.39    7.60
  10   9   0   93.49    7.80
  10   9   0   86.09    8.60
  10   9   0   82.89    8.60
 -10   9   0   90.29   18.10
 -10   9   0   92.19    9.10
  10   9   0   90.89    8.40
  11  -9   0    9.70    2.10
  11   9   0   10.20    3.30
 -11   9   0    5.70    2.70
 -11  -9   0   -3.70    7.30
  11   9   0   10.20    3.10
  11  -9   0    9.00    2.40
 -11  -9   0   10.00    2.50
 -11   9   0    0.60   11.20
  11   9   0    8.30    3.30
  11   9   0    6.40    2.80
  11   9   0    8.20    2.40
  11  -9   0    7.90    2.10
  12   9   0   35.70    4.30
 -12  -9   0   28.60    3.90
  12   9   0   38.50    4.70
  12   9   0   38.70    5.30
  12  -9   0   40.70    3.90
 -12   9   0   38.00    4.80
  12   9   0   36.90    3.90
  12   9   0   32.30    4.40
  13   9   0    1.70    1.40
  13   9   0    4.40    1.90
  13   9   0    4.10    1.80
  13  -9   0    4.30    1.80
   0 -10   0    3.70    1.70
   0 -10   0    1.90    3.00
   0  10   0   -0.40    1.30
   0  10   0    2.00    1.60
   0 -10   0   -1.20    1.30
  -1 -10   0  139.49   10.00
  -1 -10   0  131.29   10.30
  -1 -10   0  130.09   13.60
   1  10   0  133.89   10.40
   1  10   0  137.79   10.60
   1  10   0  140.09   10.50
  -1  10   0  134.09   10.00
   1  10   0  130.69    9.50
   1 -10   0  135.09   10.40
   1 -10   0  126.69   12.10
  -1  10   0  132.79   10.70
   1 -10   0  149.69   14.00
   1 -10   0  129.79   10.10
   1  10   0  136.39   11.30
   2 -10   0  100.39    8.80
  -2  10   0  111.99    9.50
   2 -10   0  103.89    8.50
   2  10   0  105.99    8.10
   2  10   0  102.59    8.60
   2  10   0  111.79    9.20
   2  10   0  108.69    9.20
  -2 -10   0  107.19    9.00
  -2 -10   0  118.39   12.80
   2  10   0  114.49    9.10
  -2 -10   0  105.69    8.50
   2 -10   0  107.79   11.90
   3 -10   0  299.47   23.40
  -3 -10   0  275.67   18.70
   3  10   0  277.37   18.50
  -3 -10   0  304.97   24.00
   3 -10   0  271.77   19.20
   3  10   0  284.77   18.70
   3  10   0  281.67   18.70
   3  10   0  270.57   18.90
  -3  10   0  292.27   20.00
   3  10   0  287.57   19.70
  -3 -10   0  278.57   19.10
   3  10   0  293.17   19.30
   3 -10   0  288.27   18.90
   4 -10   0  500.65   35.50
   4 -10   0  474.75   31.00
  -4 -10   0  480.15   30.90
  -4 -10   0  506.05   30.80
  -4 -10   0  496.25   36.60
   4  10   0  482.95   31.70
   4 -10   0  501.65   30.60
   4  10   0  466.65   30.40
   4  10   0  480.65   30.50
   4  10   0  482.45   31.00
   4  10   0  496.95   30.40
   4  10   0  483.35   30.60
  -4  10   0  502.65   32.20
  -5 -10   0  138.19   11.20
   5  10   0  152.18   11.20
  -5 -10   0  131.29   11.10
   5  10   0  153.38   11.30
   5  10   0  152.18   11.90
  -5 -10   0  158.68   17.10
   5  10   0  150.38   11.80
   5 -10   0  145.39   11.70
   5  10   0  156.38   12.60
   5  10   0  139.59   10.90
   5  10   0  152.48   10.70
  -5  10   0  142.59   12.40
  -5  10   0  148.49   17.50
   5  10   0  150.48   11.80
   5 -10   0  178.58   11.80
   6  10   0  123.49   10.30
   6  10   0  113.69    8.70
  -6 -10   0  107.79    9.60
   6  10   0  128.99   10.60
   6  10   0  125.09   10.00
   6 -10   0  121.69    9.70
   6  10   0  131.69   11.30
   6  10   0  118.59    9.60
  -6 -10   0  127.99   15.80
   6  10   0  123.49    9.90
   6 -10   0  128.39   10.40
  -6  10   0  120.89   11.20
   7  10   0  119.49   10.00
   7 -10   0  120.69   10.10
  -7  10   0  116.09   11.10
   7 -10   0  125.49    9.30
   7  10   0  109.99   10.30
  -7 -10   0  123.49   16.10
  -7 -10   0  115.69    9.40
  -7  10   0  131.29   17.80
   7  10   0  117.89   10.50
   7  10   0  124.49   11.10
   7  10   0  122.69    9.60
   8  10   0    2.80    2.00
   8  10   0    4.10    3.00
  -8  10   0    8.90    3.90
   8 -10   0    6.80    2.80
   8  10   0    8.10    3.00
  -8 -10   0    3.80    1.90
   8  10   0    3.80    2.90
  -8 -10   0   -0.90    4.80
   8  10   0    3.60    2.80
   8 -10   0    4.20    1.60
  -8  10   0    9.50    8.30
  -9  10   0   28.80   10.70
  -9  10   0   10.20    3.80
   9 -10   0   14.50    3.30
  -9 -10   0   13.60    2.80
   9  10   0    7.90    3.10
   9  10   0   11.10    3.10
   9  10   0   10.90    3.90
   9  10   0   16.70    4.10
   9  10   0   10.90    2.70
  10 -10   0   10.60    2.60
 -10  10   0   10.60    3.70
 -10 -10   0   17.40    8.70
 -10  10   0   14.00   11.20
  10 -10   0    9.90    2.60
  10  10   0   13.10    3.30
  10  10   0   11.00    3.40
  10  10   0   12.20    2.80
  10  10   0   13.80    3.90
 -10 -10   0   10.60    2.60
  10  10   0    8.00    2.90
  11  10   0   -0.30    1.70
  11  10   0   -0.10    1.90
 -11  10   0   -0.20    2.00
  11  10   0   -0.40    1.40
  11 -10   0    0.30    1.20
  11  10   0    0.20    1.80
  11 -10   0    0.20    1.30
  12  10   0   20.40    3.10
  12  10   0   20.10    3.50
  12 -10   0   25.30    4.00
 -12  10   0   22.30    3.80
  12  10   0   18.80    3.10
 -12 -10   0   15.10    2.90
   0 -11   0    3.40    1.70
   0  11   0   -2.90    1.50
   0 -11   0   -8.10    5.90
   0 -11   0   -1.00    1.60
   0 -11   0   -4.40    3.50
   0  11   0    1.50    1.70
   1 -11   0    5.30    4.30
   1  11   0    2.50    1.80
  -1 -11   0    2.50    4.50
   1 -11   0    2.10    1.70
   1  11   0    2.30    1.70
  -1  11   0    2.70    2.10
  -1 -11   0    2.70    1.90
  -1 -11   0    1.80    1.90
   1  11   0    0.20    1.90
   2  11   0   56.59    6.30
  -2 -11   0   42.80    5.40
   2  11   0   50.99    4.90
   2  11   0   54.89    5.60
  -2 -11   0   38.80    8.70
   2  11   0   51.69    5.70
  -2 -11   0   43.20    5.10
   2 -11   0   57.39    9.60
   2  11   0   49.99    5.30
  -2  11   0   53.19    6.20
   2 -11   0   42.20    5.20
   2 -11   0   45.00    5.60
   3  11   0   27.90    3.60
  -3 -11   0   27.30    4.30
  -3 -11   0   24.40    3.90
   3  11   0   24.20    4.50
   3  11   0   29.20    4.00
  -3 -11   0   30.40    7.90
   3  11   0   26.80    5.10
  -3  11   0   24.50    4.80
   3 -11   0   28.10    4.40
   3  11   0   27.90    3.90
   3 -11   0   23.20    6.70
   3 -11   0   26.30    4.60
   4  11   0    8.30    3.10
  -4 -11   0    2.40    4.90
   4  11   0    6.80    2.10
   4 -11   0    8.80    2.90
  -4 -11   0    2.60    2.00
  -4 -11   0    5.50    2.50
   4  11   0    6.10    2.20
   4 -11   0    6.20    2.60
   4  11   0    6.40    2.20
   4  11   0    3.60    2.60
  -4  11   0    5.60    3.00
  -5 -11   0  320.67   27.00
   5  11   0  297.17   20.30
   5  11   0  301.17   21.40
   5  11   0  315.37   20.50
  -5 -11   0  307.47   20.80
   5 -11   0  320.37   20.80
   5  11   0  316.17   21.90
  -5  11   0  307.27   22.10
  -5 -11   0  311.97   20.70
   5  11   0  296.17   19.70
   5 -11   0  321.87   21.30
   5  11   0  319.57   21.30
  -6 -11   0  283.77   19.70
   6 -11   0  288.97   20.30
  -6  11   0  298.57   21.30
   6  11   0  294.67   18.10
   6  11   0  292.37   19.40
  -6 -11   0  272.07   19.60
   6 -11   0  304.07   19.60
   6  11   0  300.27   19.70
  -6 -11   0  318.27   27.20
   6  11   0  280.67   20.10
   6  11   0  296.37   20.00
   6  11   0  291.87   20.90
   7  11   0   49.20    5.50
   7  11   0   36.70    4.80
   7 -11   0   45.30    5.70
  -7  11   0   41.70    6.20
  -7  11   0   38.20    4.80
   7  11   0   40.10    5.90
   7  11   0   40.80    6.30
   7 -11   0   40.80    4.80
  -7 -11   0   33.00    4.70
  -8 -11   0  153.88   20.10
   8  11   0  162.98   12.10
   8 -11   0  160.28   12.20
   8  11   0  162.28   13.30
  -8  11   0  160.18   13.30
   8  11   0  157.88   11.40
   8 -11   0  169.98   10.40
   8  11   0  150.78   12.20
  -8  11   0  152.68   31.30
  -8 -11   0  141.49   11.60
   9  11   0   39.10    5.70
  -9 -11   0   23.50    9.90
   9  11   0   35.20    5.30
  -9 -11   0   32.40    4.60
  -9  11   0   33.70    5.50
   9 -11   0   37.60    4.80
   9  11   0   42.00    4.40
   9  11   0   33.50    4.70
 -10 -11   0    6.50    2.10
  10 -11   0    5.00    1.70
  10  11   0    2.70    1.70
  10  11   0    3.20    2.50
  10  11   0    5.60    2.10
  10  11   0    3.40    2.30
 -10  11   0    3.60    2.40
  10 -11   0    2.00    1.80
  11 -11   0    1.90    1.40
  11 -11   0    4.90    1.40
  11  11   0    0.80    2.00
  11  11   0    3.10    2.10
 -11  11   0    4.00    2.20
  11  11   0    3.50    1.80
 -11 -11   0    1.70    1.70
   0 -12   0  252.57   17.90
   0 -12   0  253.87   17.50
   0 -12   0  260.37   23.10
   0  12   0  254.57   17.40
   0  12   0  276.47   19.10
   0  12   0  245.88   18.00
   1 -12   0   72.59    7.30
  -1 -12   0   74.29    7.10
  -1 -12   0   74.29    7.20
   1  12   0   78.09    7.20
   1  12   0   72.79    7.50
   1 -12   0   72.59    7.00
  -1  12   0   73.29    7.60
   1 -12   0   70.79   11.90
  -1 -12   0   87.39   12.40
   1  12   0   75.29    7.30
  -2 -12   0   92.09   13.40
  -2  12   0   98.79    9.30
   2 -12   0   94.09    8.80
  -2 -12   0  100.39    8.60
   2 -12   0  101.89    8.40
  -2 -12   0   96.39    8.40
   2  12   0  101.59    8.90
   2  12   0  100.79    8.50
   2  12   0   90.29    7.50
   2  12   0   96.29    8.50
   3 -12   0  357.66   29.20
   3  12   0  367.06   24.50
   3 -12   0  355.16   24.20
  -3  12   0  383.46   25.20
   3  12   0  358.86   23.00
  -3 -12   0  349.87   23.90
   3  12   0  367.86   23.60
   3  12   0  348.77   23.80
  -3 -12   0  392.96   30.10
   3 -12   0  375.96   23.90
  -3 -12   0  370.46   23.80
   3  12   0  354.66   24.20
   4  12   0   28.80    5.40
   4  12   0   22.50    3.40
   4  12   0   25.70    3.70
   4  12   0   25.30    4.90
   4 -12   0   30.90    4.80
  -4 -12   0   32.20    4.00
  -4 -12   0   25.70    7.90
   4  12   0   29.30    4.90
  -4  12   0   23.70    5.00
   4 -12   0   27.30    4.90
  -4 -12   0   27.90    4.30
   4  12   0   23.60    3.60
   5  12   0  216.78   16.70
  -5 -12   0  231.28   22.80
  -5 -12   0  213.58   15.70
  -5  12   0  221.98   17.30
   5  12   0  246.38   16.80
   5 -12   0  230.78   15.80
   5  12   0  226.68   15.50
   5 -12   0  214.88   16.30
   5  12   0  229.58   16.60
  -5 -12   0  225.58   15.90
   5  12   0  232.78   14.70
  -6 -12   0  118.19   17.70
   6  12   0  127.79   10.40
   6 -12   0  132.59   10.80
  -6  12   0  138.79   11.80
  -6 -12   0  108.59    9.80
   6 -12   0  129.89   10.00
   6  12   0  128.49    9.90
  -6  12   0  128.99   10.50
   6  12   0  134.79   11.40
  -6 -12   0  126.79   10.00
   6  12   0  132.09   10.90
  -7 -12   0   50.49   12.40
   7 -12   0   71.89    7.10
   7 -12   0   65.99    5.90
   7  12   0   64.39    7.20
  -7  12   0   71.89    6.60
  -7  12   0   61.29    7.60
   7  12   0   63.19    6.20
  -7 -12   0   61.49    6.40
   7  12   0   69.69    7.80
   8  12   0   20.60    4.40
   8  12   0   21.20    4.30
  -8 -12   0   25.40   10.60
   8  12   0   22.10    3.70
  -8  12   0   12.80    3.80
  -8 -12   0   15.60    3.10
   8 -12   0   17.70    3.60
   9  12   0    0.60    1.60
   9  12   0    1.00    2.20
  -9  12   0    3.40    2.40
  -9 -12   0    2.60    1.70
   9  12   0    2.60    2.50
   9 -12   0    3.20    1.90
  10  12   0  103.69    8.40
  10  12   0  101.39    7.80
  10 -12   0  100.29    7.50
  10 -12   0  100.59    7.40
 -10  12   0  107.69    8.90
  10  12   0   99.49    8.60
  11  12   0    0.20    1.20
  11  12   0    0.50    1.50
  11  12   0   -1.00    1.50
 -11 -12   0   -2.00    1.20
 -11  12   0    1.90    1.60
   0  13   0    0.20    1.70
   0 -13   0   16.10    7.40
   0 -13   0   -0.60    1.80
   0 -13   0    0.40    1.80
   0  13   0    0.70    2.30
   0  13   0    0.90    1.90
  -1 -13   0  193.38   14.30
   1  13   0  195.48   14.60
  -1  13   0  213.98   15.80
   1 -13   0  196.28   14.60
  -1  13   0  190.48   14.80
   1  13   0  194.18   14.30
   1 -13   0  194.68   14.10
   1 -13   0  168.78   20.00
  -1 -13   0  201.98   21.20
  -1 -13   0  206.38   14.30
   1  13   0  198.58   14.10
   2 -13   0  120.39   17.60
  -2 -13   0  111.59   17.00
  -2 -13   0  140.29   10.90
   2 -13   0  134.39   11.20
  -2 -13   0  142.09   10.90
  -2  13   0  145.59   11.80
   2  13   0  139.59   11.10
   2  13   0  141.89   10.70
   2  13   0  137.29   10.80
   2 -13   0  139.49   11.00
   3 -13   0  229.38   16.90
  -3 -13   0  231.38   16.50
   3 -13   0  239.48   16.50
   3  13   0  245.88   17.00
   3  13   0  234.58   16.30
   3  13   0  229.08   17.60
  -3 -13   0  246.88   22.70
  -3  13   0  234.78   17.40
   3  13   0  254.67   16.10
   3  13   0  225.48   15.30
  -3 -13   0  233.58   16.50
   4  13   0   74.79    6.30
   4  13   0   78.59    7.90
  -4 -13   0   81.49    7.10
  -4  13   0   76.89    8.40
  -4 -13   0   79.59    7.30
  -4 -13   0   60.79   11.90
   4  13   0   75.59    6.10
   4  13   0   77.09    7.90
   4 -13   0   75.99    7.70
   4  13   0   78.39    8.10
   4 -13   0   81.09    7.60
   5 -13   0    7.70    3.10
  -5 -13   0    8.00    2.50
  -5 -13   0   -0.90    7.90
   5 -13   0   10.10    2.90
   5  13   0    6.90    2.10
   5  13   0    5.10    2.70
  -5  13   0    8.70    3.60
  -5  13   0    6.10    2.60
  -5 -13   0    6.10    2.40
   5  13   0    9.00    3.40
   5  13   0    8.40    3.30
   6 -13   0  180.78   13.20
  -6  13   0  171.78   12.80
  -6 -13   0  167.08   12.50
  -6  13   0  176.78   13.90
  -6 -13   0  165.78   12.30
   6  13   0  167.38   13.20
   6 -13   0  177.98   12.10
  -6 -13   0  170.18   22.10
   6  13   0  173.68   12.20
   6  13   0  170.58   13.40
   6  13   0  170.38   12.60
   7  13   0   43.60    4.60
   7 -13   0   44.60    4.20
  -7  13   0   46.80    4.80
   7  13   0   45.90    5.90
   7  13   0   40.50    5.80
   7 -13   0   45.50    5.50
  -7 -13   0   52.19   17.40
  -7 -13   0   38.80    4.70
  -7  13   0   43.50    6.00
   8  13   0   39.40    5.40
  -8  13   0   46.80    5.70
  -8 -13   0   36.80    4.30
   8  13   0   42.30    5.50
   8  13   0   40.80    4.30
   8 -13   0   35.90    4.60
   9  13   0   49.30    5.50
  -9 -13   0   48.70    4.80
  -9  13   0   55.69    5.90
   9  13   0   49.70    5.70
   9 -13   0   54.39    4.50
   9 -13   0   56.29    5.10
   9  13   0   54.29    4.70
 -10  13   0   18.60    3.30
  10  13   0   19.70    3.20
 -10 -13   0   21.20    2.60
  10 -13   0   21.50    2.40
  10  13   0   20.60    2.60
  10  13   0   17.60    3.20
   0  14   0   66.49    7.00
   0 -14   0   66.09    6.90
   0  14   0   69.39    7.00
   0 -14   0   69.29    6.80
   1  14   0  169.88   13.60
  -1 -14   0  165.78   12.50
  -1 -14   0  170.58   12.20
  -1  14   0  164.98   12.70
   1  14   0  154.18   12.20
   1  14   0  157.68   11.70
   1 -14   0  159.08   12.50
   1 -14   0  161.08   12.30
   1  14   0  163.98   12.20
  -1  14   0  160.78   13.10
  -2 -14   0    3.80    2.10
   2  14   0    3.00    1.90
   2 -14   0    3.20    2.40
   2  14   0    2.90    1.80
   2  14   0    2.40    2.60
   2  14   0   -0.60    1.40
  -2  14   0   -1.10    1.70
  -2  14   0    2.30    2.60
   2 -14   0    3.00    2.30
  -2 -14   0    2.80    2.10
   3 -14   0  261.47   18.10
   3 -14   0  254.67   17.60
   3  14   0  265.57   16.70
   3  14   0  265.67   17.90
   3  14   0  224.78   16.90
  -3  14   0  247.38   19.10
  -3  14   0  267.27   18.70
  -3 -14   0  262.07   17.60
   3  14   0  264.97   18.90
  -3 -14   0  270.07   17.80
  -4 -14   0    7.70    2.70
  -4  14   0    7.10    3.00
   4  14   0    3.50    2.50
  -4 -14   0   14.50    2.80
   4 -14   0    9.20    2.80
   4 -14   0    8.30    2.90
  -4  14   0    9.70    3.10
   4  14   0    5.80    2.80
  -5 -14   0   21.60    4.00
  -5  14   0   25.90    4.80
  -5 -14   0   25.80    3.80
   5  14   0   28.30    4.30
   5  14   0   35.70    5.00
   5 -14   0   20.30    3.90
   5  14   0   21.20    3.00
   5 -14   0   19.70    3.70
  -5  14   0   26.40    4.30
   6  14   0  227.18   16.20
   6 -14   0  230.28   14.90
  -6 -14   0  226.18   15.50
  -6  14   0  229.78   16.60
   6  14   0  235.38   15.40
  -6  14   0  227.78   15.60
   6 -14   0  226.48   15.90
   6  14   0  230.18   14.70
  -7  14   0   53.99    5.10
  -7 -14   0   59.49    5.50
   7  14   0   58.09    4.80
   7  14   0   53.89    5.90
   7 -14   0   55.49    5.70
  -7  14   0   61.69    6.40
   8  14   0    8.80    2.50
   8 -14   0    8.00    2.30
  -8 -14   0   10.50    2.20
  -8  14   0    9.20    2.80
   8  14   0   12.10    2.00
   9  14   0    5.60    1.40
  -9 -14   0    6.40    1.70
   9 -14   0   10.40    2.00
  -9  14   0    9.70    2.30
  -9  14   0    3.10    2.50
   9  14   0   11.60    2.50
   0 -15   0    0.10    1.90
   0 -15   0    1.60    1.90
   0  15   0    0.00    2.30
   0  15   0   -0.30    1.50
   0  15   0    0.20    1.50
  -1  15   0   14.30    3.20
   1 -15   0   14.10    3.30
   1  15   0   16.90    3.10
   1  15   0   14.00    3.10
  -1 -15   0   16.10    3.20
   1  15   0   12.20    2.60
  -1 -15   0   17.80    3.40
  -1  15   0   18.70    3.80
   1 -15   0   16.20    3.50
   1  15   0   13.60    3.80
  -1  15   0   11.10    3.50
   2 -15   0    7.30    2.60
   2  15   0    6.80    2.20
   2  15   0    5.30    2.10
  -2 -15   0    6.00    2.40
   2  15   0    6.20    3.00
   2 -15   0    6.30    2.70
  -2  15   0    7.00    2.70
  -2  15   0    3.70    2.40
  -2  15   0    4.60    2.40
   2  15   0    6.50    1.80
  -2 -15   0    4.70    2.20
   3 -15   0   40.40    5.20
   3  15   0   45.70    5.60
  -3 -15   0   39.80    4.60
   3 -15   0   42.30    5.20
  -3  15   0   39.30    5.70
   3  15   0   38.90    4.60
  -3  15   0   39.60    5.40
  -3  15   0   44.70    5.40
  -3 -15   0   36.70    4.60
  -4  15   0    6.50    2.50
  -4  15   0    4.20    2.50
  -4 -15   0    5.30    2.00
   4 -15   0    5.90    2.40
   4 -15   0    7.50    2.50
  -4  15   0    9.10    3.10
   4  15   0    6.80    2.50
   4  15   0    5.60    2.50
  -4 -15   0    5.40    2.10
   5 -15   0    7.80    2.60
   5  15   0    7.80    2.30
   5  15   0    7.40    2.50
  -5 -15   0   10.10    2.20
  -5  15   0    9.40    2.60
   5 -15   0    7.30    2.10
  -5  15   0    8.20    3.10
  -5 -15   0   10.40    2.50
  -5  15   0    5.30    2.50
  -6  15   0  144.59   11.20
  -6 -15   0  143.39   10.10
   6  15   0  139.19   10.40
  -6  15   0  132.19   10.70
  -6  15   0  143.59   10.00
   6 -15   0  141.29   10.40
   6  15   0  143.69    9.60
   6 -15   0  145.99    9.20
   7  15   0   17.50    3.10
   7 -15   0   19.70    3.00
  -7  15   0   15.80    3.30
  -7  15   0   15.10    3.00
  -7 -15   0   14.90    2.70
   0  16   0    3.10    1.50
   0 -16   0    6.00    2.20
   0  16   0    3.90    1.90
   0 -16   0    5.20    2.20
   0  16   0    4.30    2.40
   1  16   0   20.50    3.10
   1  16   0   23.90    4.20
  -1 -16   0   26.50    3.60
   1 -16   0   26.30    4.20
  -1  16   0   23.70    3.30
  -1  16   0   23.80    4.30
  -1  16   0   22.50    3.50
  -1 -16   0   25.80    3.90
   1  16   0   23.40    2.40
   1 -16   0   25.30    3.80
   2  16   0    7.00    2.60
  -2  16   0    7.70    2.20
  -2 -16   0    9.00    2.30
  -2 -16   0    7.30    2.30
   2 -16   0    6.70    2.30
  -2  16   0    6.50    2.20
  -2  16   0    6.10    2.40
   2 -16   0    6.20    2.40
   3  16   0   45.00    4.20
  -3  16   0   41.80    4.80
  -3 -16   0   52.69    4.90
   3 -16   0   44.50    4.90
  -3  16   0   41.70    4.80
  -3  16   0   48.70    5.30
  -3 -16   0   54.59    4.60
   3  16   0   44.40    5.20
   3 -16   0   45.80    4.80
   4  16   0   12.20    2.30
  -4  16   0    9.60    2.40
   4  16   0    9.30    2.40
  -4 -16   0   10.00    2.30
   4 -16   0   12.30    2.30
   4 -16   0   11.60    2.60
  -4  16   0   11.60    2.70
  -4 -16   0   10.40    2.30
  -4  16   0   12.10    2.70
  -5 -16   0   16.60    2.80
   5  16   0   17.70    2.80
  -5  16   0   18.40    3.00
   5 -16   0   19.70    3.10
  -5  16   0   20.40    3.20
   5  16   0   15.50    2.60
  -5  16   0   19.30    2.80
   5 -16   0   17.60    2.30
  -6  16   0   13.90    2.60
  -6 -16   0   11.30    2.10
   6 -16   0   14.30    2.60
   6  16   0   13.20    2.30
  -6  16   0   11.80    2.40
   0 -17   0    0.10    1.20
   0 -17   0   -0.70    1.50
   0  17   0    0.50    2.00
   0  17   0    0.20    1.60
  -1 -17   0   -0.70    1.10
  -1 -17   0    1.50    1.60
   1  17   0    1.60    1.70
  -1  17   0   -0.20    1.10
   1 -17   0   -1.70    1.00
  -1  17   0    0.60    1.60
   1 -17   0    0.30    1.50
   2  17   0   51.49    4.90
  -2 -17   0   47.80    4.60
  -2  17   0   51.19    4.30
  -2  17   0   49.50    5.00
   2 -17   0   53.89    4.70
  -2 -17   0   55.99    4.40
  -2  17   0   49.40    3.90
   2 -17   0   46.30    4.60
   3 -17   0   64.29    4.80
   3 -17   0   61.19    5.30
  -3 -17   0   64.09    5.20
  -3  17   0   59.79    4.90
   3  17   0   64.49    5.40
  -3  17   0   59.79    5.30
  -3  17   0   59.79    4.70
   0   0   1    0.20    0.20
   0   0  -1    0.40    0.40
   2   0   1  256.57   16.00
   2   0  -1  266.07   15.70
  -2   0  -1  252.07   16.70
  -2   0   1  254.77   15.50
   2   0  -1  234.18   16.50
   2   0   1  260.67   16.00
  -2   0   1  264.87   15.70
   2   0   1  277.97   16.50
  -3   0   1   63.69    4.90
   3   0   1   62.49    5.70
   3   0  -1   61.09    4.90
   3   0   1   62.89    5.30
   3   0  -1   61.99    5.90
  -3   0  -1   69.09    6.20
   3   0   1   60.79    5.20
  -3   0   1   63.89    4.30
   4   0  -1  508.75   33.60
   4   0   1  543.25   33.70
  -4   0  -1  512.75   34.00
   4   0   1  546.85   32.70
   4   0  -1  520.95   32.20
   4   0   1  547.25   32.70
   5   0   1 1100.19   66.19
   5   0  -1 1129.99   66.59
   5   0   1 1110.89   64.99
   5   0  -1 1079.99   64.49
  -5   0  -1 1071.79   66.79
   5   0   1 1066.29   64.89
  -5   0   1 1048.20   66.99
   5   0  -1 1047.60   64.39
  -6   0   1   56.79    7.90
   6   0   1   55.29    6.40
   6   0  -1   55.39    5.90
   6   0   1   55.09    6.00
   6   0  -1   54.69    7.30
  -6   0  -1   59.39    7.80
   6   0  -1   54.99    5.90
   6   0   1   62.39    7.50
   7   0  -1   96.09    9.40
   7   0   1   89.39   10.50
  -7   0  -1  107.19   11.80
   7   0  -1  120.79   11.80
  -7   0   1   98.39   11.40
   8   0  -1   26.60    3.50
   8   0  -1   29.10    3.80
  -8   0   1   39.40    7.50
   8   0   1   21.80    5.80
  -8   0  -1   33.00    7.20
   8   0   1   25.90    3.50
   8   0  -1   28.20    3.70
   8   0  -1   19.20    5.40
   8   0   1   27.70    3.60
  -9   0   1   67.29   11.20
  -9   0  -1   69.59   11.40
   9   0   1   65.69    6.40
   9   0   1   67.79    6.50
   9   0  -1   63.09   10.60
   9   0  -1   64.99    6.70
   9   0   1   73.59    6.30
   9   0  -1   60.49    5.80
   9   0  -1   80.49    6.90
   9   0  -1   71.49    6.70
   9   0  -1   69.29    6.30
   9   0  -1   66.39    6.50
  10   0   1    9.30    2.60
  10   0   1   12.20    3.00
 -10   0  -1    5.80    5.40
  10   0  -1   11.50    2.60
  10   0  -1   11.10    3.20
  10   0  -1   13.80    3.50
  10   0   1   12.20    3.20
 -10   0   1    1.90    4.70
  10   0  -1    8.60    2.80
  10   0  -1    7.30    2.70
  10   0  -1   12.60    2.40
  10   0   1   10.00    2.80
  10   0  -1   10.30    5.40
  11   0  -1    4.90    2.30
  11   0   1    3.40    2.30
  11   0   1    5.50    2.60
  11   0  -1    7.60    3.10
  11   0   1    3.90    2.50
  11   0   1    7.90    2.20
 -11   0  -1   -4.10    4.10
  11   0   1    2.30    2.00
  11   0  -1    7.00    3.00
  11   0  -1    4.70    2.00
  11   0  -1    5.80    2.60
 -11   0   1   -2.10    4.30
  12   0  -1   83.39    7.60
  12   0  -1   76.29    6.80
  12   0   1   72.79    7.70
 -12   0  -1   89.49   15.50
  12   0   1   71.69    7.20
  12   0   1   76.69    7.50
 -12   0   1   94.29   15.10
  12   0   1   80.69    7.90
  12   0  -1   81.79    8.40
  12   0  -1   79.29    8.00
  12   0  -1   73.79    7.40
  13   0  -1  107.09    9.40
  13   0  -1   99.89    7.70
  13   0  -1   93.79    8.30
 -13   0  -1   93.39   17.50
  13   0  -1  101.29    8.40
  13   0   1   98.59    9.00
  13   0  -1  100.49    8.90
  13   0   1   92.29    8.60
  13   0   1   97.49    8.50
  13   0   1   96.59    8.20
 -13   0   1  121.69   17.90
  14   0  -1  168.98   11.50
  14   0   1  165.18   11.20
  14   0  -1  162.38   12.30
  14   0   1  167.58   12.20
  14   0   1  163.68   11.70
  14   0  -1  162.88   12.00
  14   0  -1  156.38   11.40
  14   0   1  157.28   11.50
  15   0  -1   53.99    5.40
  15   0  -1   56.79    5.10
  15   0  -1   54.89    4.40
  15   0   1   57.09    4.60
  15   0  -1   49.00    4.40
  15   0   1   55.49    4.60
  15   0   1   60.89    5.40
   0  -1  -1  110.19    7.60
   0   1  -1  119.99    7.10
   0  -1   1  115.79    7.10
   0   1   1  111.09    7.20
   0   1   1  114.29    7.60
   0  -1  -1  114.99    7.30
   0  -1   1  118.19    7.00
   0   1  -1  113.29    7.00
   0   1  -1  116.89    7.40
  -1   1   1 1279.97   84.39
  -1  -1  -1 1361.66   84.09
   1  -1   1 1309.97   83.69
  -1  -1  -1 1488.85   84.39
   1   1  -1 1520.55   84.59
   1  -1  -1 1535.45   84.59
   1  -1  -1 1438.16   84.59
   1   1   1 1546.65   84.29
  -1   1  -1 1574.24   83.79
   1   1   1 1478.35   84.09
  -1   1  -1 1468.25   84.79
   2   1  -1  157.98   11.60
   2  -1   1  158.98   11.00
   2  -1   1  166.98   11.00
  -2   1   1  158.68   11.00
  -2  -1  -1  156.98   10.90
  -2  -1  -1  150.18   11.30
  -2   1   1  162.88   11.00
   2   1  -1  157.48   10.30
   2   1   1  203.68   10.80
  -2   1  -1  208.58   12.40
   2   1   1  197.08   11.10
   3  -1   1 3229.68  181.58
   3  -1   1 3480.05  181.48
  -3  -1  -1 3097.99  181.88
   3   1  -1 3245.08  180.48
   3   1  -1 3081.59  180.38
  -3   1   1 3141.29  180.88
   3   1  -1 3113.69  182.28
  -3   1  -1 3191.38  182.58
   3   1   1 2813.32  180.08
   3  -1  -1 2918.91  181.78
   3   1   1 3229.08  182.28
   3   1   1 3052.29  180.98
   4   1  -1  651.83   39.20
  -4   1   1  658.63   37.80
   4  -1   1  636.84   38.30
  -4   1   1  642.94   37.00
   4  -1   1  638.14   37.90
   4   1  -1  672.93   37.10
   4   1  -1  684.73   37.10
  -4  -1  -1  635.64   38.90
   4  -1   1  660.83   38.00
  -4   1  -1  523.75   38.80
   4   1   1  535.35   38.40
   4   1   1  537.15   37.20
   4  -1  -1  536.35   38.30
   5   1  -1 2070.69  128.09
   5   1  -1 2100.89  125.69
   5   1  -1 2106.39  125.69
  -5   1   1 2065.49  128.89
  -5   1   1 2055.09  126.49
   5  -1   1 2155.88  127.49
   5  -1   1 2162.18  126.79
   5  -1   1 2098.79  126.69
  -5  -1  -1 2012.10  127.79
   5   1   1 2267.37  126.49
   5   1   1 2384.56  126.69
  -5  -1   1 2144.19  128.39
   5   1   1 2361.76  128.59
   5  -1  -1 2210.68  127.89
  -6  -1  -1  197.08   16.50
   6   1  -1  194.98   14.30
   6  -1   1  191.18   15.80
   6   1  -1  191.28   14.30
   6   1  -1  187.98   16.40
  -6   1   1  185.68   17.00
   6  -1   1  201.08   15.30
   6  -1   1  189.98   15.10
   6  -1  -1  204.18   15.10
   6   1   1  222.28   17.00
   6   1   1  230.48   15.40
   6  -1  -1  216.48   16.60
  -6   1  -1  211.28   17.40
   6   1   1  203.68   15.00
  -6  -1   1  223.18   17.30
   6  -1  -1  201.38   15.90
   7   1  -1  385.06   24.00
   7   1  -1  391.06   25.50
  -7  -1  -1  419.06   28.70
   7  -1   1  414.26   27.80
  -7   1   1  432.46   29.50
   7  -1   1  374.66   26.40
   7   1  -1  376.26   24.00
   7   1  -1  432.86   29.00
  -7  -1   1  335.47   27.40
  -7   1  -1  342.27   28.00
   7  -1  -1  357.06   27.30
   7   1   1  356.16   27.50
   7   1   1  329.97   25.60
   7  -1  -1  342.27   25.90
   8  -1   1  143.49   10.00
   8   1  -1  132.89   10.10
   8  -1   1  136.49    9.40
   8   1  -1  140.79   10.30
   8  -1   1  146.99   14.00
   8   1  -1  131.89    9.60
   8   1  -1  135.69    9.80
  -8  -1  -1  150.18   14.80
  -8   1   1  144.09   15.00
   8   1  -1  137.99   10.10
   8  -1   1  147.39   10.10
   8   1  -1  152.58   15.00
   8  -1  -1  100.29   12.80
  -8  -1   1  100.99   13.30
   8   1   1  100.59   13.10
  -8   1  -1   99.39   13.50
   9   1  -1  155.48   11.30
   9   1  -1  153.38   10.40
   9   1  -1  147.89   11.20
  -9   1   1  145.99   16.70
   9   1  -1  147.69   11.30
   9  -1   1  145.19   10.00
   9   1  -1  149.39   11.30
   9  -1   1  152.08   10.90
  -9  -1  -1  145.79   16.00
   9  -1   1  149.49   10.90
   9   1  -1  163.08   16.50
   9   1  -1  147.59   10.70
   9  -1   1  140.59   10.30
   9  -1  -1  128.49   10.70
  -9  -1   1  140.89   16.00
  -9   1  -1  126.89   15.80
   9   1   1  138.09   10.90
   9   1   1  132.39   10.30
   9  -1  -1  133.59   10.80
   9  -1  -1  128.29   10.50
   9  -1  -1  139.59   10.90
   9   1   1  131.19   10.70
   9   1   1  132.69   10.80
   9  -1  -1  141.69   15.30
  10  -1   1  581.34   39.00
 -10  -1  -1  588.24   46.20
  10  -1   1  562.54   39.20
  10   1  -1  566.64   38.50
  10   1  -1  565.74   38.90
  10   1  -1  585.64   39.60
  10  -1   1  552.64   38.50
  10   1  -1  550.14   45.50
  10   1  -1  546.65   39.30
  10   1  -1  523.65   39.40
  10   1  -1  566.14   39.30
 -10   1   1  545.65   46.30
  10  -1  -1  741.53   40.00
  10   1   1  686.33   38.90
  10   1   1  682.83   39.90
  10  -1  -1  707.73   39.80
 -10  -1   1  753.12   48.50
  10   1   1  736.03   40.50
  10  -1  -1  734.33   39.60
  10   1   1  701.63   39.80
  10  -1  -1  691.13   40.00
  10  -1  -1  735.53   47.30
  10   1   1  699.23   39.80
 -10   1  -1  659.63   48.00
 -11  -1  -1  131.89   16.90
  11   1  -1  125.79   10.30
  11   1  -1  133.29   10.90
  11   1  -1  114.99    9.50
  11  -1   1  147.19   10.70
  11   1  -1  130.29   10.60
  11   1  -1  134.19   10.60
  11  -1   1  132.99   10.30
  11  -1   1  135.09   10.80
  11  -1   1  134.79   10.30
  11  -1   1  135.09    9.90
 -11   1   1  125.99   17.50
  11  -1  -1  110.69    9.70
  11  -1  -1  108.79    9.70
  11   1   1  114.99   10.00
  11   1   1  112.69    9.90
  11   1   1  105.89    8.90
  11   1   1  111.09   10.10
 -11  -1   1  108.79   16.30
  11   1   1  111.19   10.30
  11  -1  -1  114.59   10.50
  11  -1  -1  107.39   10.10
 -11   1  -1   90.39   15.90
  11  -1  -1  115.19    9.50
  12   1  -1  309.17   20.00
  12  -1   1  303.47   20.70
 -12  -1  -1  290.77   29.50
  12   1  -1  310.97   20.80
  12   1  -1  304.37   21.30
  12  -1   1  306.47   20.10
  12   1  -1  312.27   21.00
  12  -1   1  297.67   21.10
  12   1  -1  300.07   21.00
  12  -1   1  297.17   20.50
 -12   1   1  322.87   29.50
  12  -1  -1  305.67   20.40
 -12   1  -1  288.97   29.00
 -12  -1   1  302.17   28.70
  12  -1  -1  290.07   19.80
  12   1   1  309.57   20.70
  12   1   1  311.47   21.20
  12   1   1  311.27   20.60
  12  -1  -1  291.47   20.30
  12   1   1  302.87   21.00
  12  -1  -1  297.67   21.30
  12  -1  -1  312.57   21.10
  13  -1   1   -0.40    2.00
 -13   1   1    8.80    7.80
  13  -1   1    1.50    2.00
  13   1  -1    1.30    2.20
  13   1  -1    1.30    1.90
  13  -1   1   -0.50    1.50
  13  -1   1    1.10    1.90
  13   1  -1   -0.50    1.90
  13   1  -1    2.80    2.00
 -13  -1  -1    5.90    8.60
  13   1  -1   -0.70    1.80
  13  -1  -1    2.70    1.90
  13  -1  -1    2.00    1.90
  13   1   1    0.90    2.10
  13   1   1    2.10    2.20
 -13   1  -1   11.10    9.20
  13  -1  -1    0.70    1.60
  13  -1  -1    2.60    2.50
  13   1   1    3.10    2.20
 -13  -1   1   -4.00    8.20
  13   1   1    2.10    2.10
  13  -1  -1    3.60    2.40
  14  -1   1  148.59   12.10
  14  -1   1  155.18   11.50
  14   1  -1  146.39   12.10
  14   1  -1  147.29   11.60
  14  -1   1  145.09   11.40
  14   1  -1  141.49   11.80
  14   1  -1  154.78   11.60
  14   1   1  181.98   12.20
  14   1   1  178.68   12.40
  14  -1  -1  183.98   11.40
  14  -1  -1  184.48   12.20
  14   1   1  176.78   11.70
  14   1   1  179.48   12.00
  14  -1  -1  171.98   12.60
  14  -1  -1  187.78   11.50
  15  -1   1   20.70    2.70
  15   1  -1   18.90    3.30
  15   1  -1   20.40    2.60
  15  -1   1   15.80    3.00
  15   1  -1   19.50    3.40
  15   1  -1   21.00    2.90
  15  -1   1   23.50    2.70
  15  -1  -1   21.90    3.10
  15   1   1   25.50    3.30
  15   1   1   17.60    2.70
  15  -1  -1   20.00    3.30
   0  -2  -1  367.36   23.80
   0   2  -1  363.66   23.00
   0  -2  -1  413.16   23.40
   0   2  -1  407.86   23.30
   0  -2   1  401.26   23.20
   0  -2   1  397.96   23.10
   0   2   1  388.56   24.00
   0   2   1  366.36   23.30
   1  -2   1  608.54   40.30
   1   2  -1  633.64   40.80
   1  -2   1  647.54   40.50
  -1   2   1  619.04   41.00
  -1  -2  -1  634.34   40.40
  -1  -2  -1  595.74   40.10
  -1   2   1  653.23   40.60
  -1  -2   1  794.52   39.90
   1  -2  -1  746.63   41.20
  -1   2  -1  743.23   40.70
  -1   2  -1  753.82   41.20
   1   2   1  735.73   40.50
   1   2   1  764.22   41.10
  -2   2   1  873.71   49.10
  -2  -2  -1  859.41   48.70
  -2  -2  -1  899.21   48.90
   2  -2   1  849.32   49.00
  -2   2   1  875.81   49.50
   2   2  -1  865.01   47.90
   2   2  -1  908.01   49.80
   2  -2   1  893.71   48.40
   2  -2  -1  805.92   49.00
  -2   2  -1  754.82   49.70
   2  -2  -1  802.92   49.10
  -2  -2   1  785.52   47.80
   2   2   1  716.53   48.40
   2  -2  -1  780.22   49.40
  -2   2  -1  795.52   49.00
   2   2   1  744.83   48.70
   3  -2   1 1824.22   99.49
   3  -2   1 1862.21   99.19
  -3  -2  -1 1910.11   99.69
  -3   2   1 1787.32   99.59
   3   2  -1 1853.61   98.19
  -3   2   1 1935.91   99.69
  -3  -2  -1 1947.91   99.19
   3   2  -1 1762.32   98.19
   3   2   1 1478.25   98.39
  -3   2  -1 1499.25  100.29
   3   2   1 1432.56   98.59
   3  -2  -1 1547.65   99.79
   3  -2  -1 1520.25   99.49
   3  -2  -1 1609.54   99.29
   3   2   1 1609.14  100.19
  -3   2  -1 1569.94   99.29
   4   2  -1 1044.00   66.19
  -4   2   1 1022.70   67.19
   4  -2   1 1100.79   67.59
  -4  -2  -1 1042.30   67.89
   4  -2   1 1061.79   67.49
   4   2  -1 1130.19   66.29
   4   2  -1 1122.39   68.79
  -4   2   1 1127.89   67.69
   4  -2  -1 1142.99   68.19
  -4   2  -1 1233.18   68.19
  -4  -2   1 1157.28   68.59
   4   2   1 1243.28   69.19
  -4   2  -1 1169.48   69.49
   4  -2  -1 1181.98   67.79
   4   2   1 1228.78   67.29
  -5  -2  -1 1252.87   76.39
  -5   2   1 1263.27   77.99
   5   2  -1 1332.47   77.39
   5   2  -1 1246.28   74.19
   5  -2   1 1254.87   75.69
   5   2  -1 1299.77   74.19
  -5   2   1 1274.97   75.79
   5  -2   1 1332.67   75.99
   5  -2  -1 1184.58   75.39
   5  -2  -1 1225.38   76.29
  -5  -2   1 1210.78   76.49
  -5   2  -1 1241.68   77.59
   5   2   1 1286.47   74.99
   5   2   1 1235.58   74.89
   6   2  -1 1063.69   61.49
  -6   2   1 1162.48   63.79
   6   2  -1 1065.89   61.59
   6  -2   1 1094.59   63.59
  -6  -2  -1 1053.69   64.19
   6   2  -1 1093.59   65.19
   6  -2   1 1030.20   63.19
   6  -2   1 1070.69   63.59
   6   2   1  958.40   61.99
   6   2   1  914.01   61.89
  -6  -2   1  976.80   63.99
   6   2   1  976.30   64.29
   6  -2  -1  991.50   63.89
   6  -2  -1  920.01   62.59
   7  -2   1  558.14   37.60
  -7   2   1  627.34   40.60
   7   2  -1  614.54   35.00
   7   2  -1  626.04   39.80
   7   2  -1  608.94   34.80
   7   2  -1  602.84   34.70
   7   2  -1  612.34   36.00
   7   2  -1  622.54   34.90
   7  -2  -1  506.65   36.90
   7   2   1  503.25   36.20
   7   2   1  532.35   38.70
   7  -2  -1  525.35   37.90
   7   2   1  493.35   34.30
   7   2   1  474.35   34.50
  -7  -2   1  545.75   38.40
  -7   2  -1  540.85   39.50
   8   2  -1  225.68   16.10
   8   2  -1  224.68   20.80
   8   2  -1  237.78   16.30
   8  -2   1  214.38   15.70
  -8  -2  -1  232.98   20.30
   8   2  -1  226.38   15.70
  -8   2   1  234.18   21.50
   8  -2   1  224.08   15.40
   8   2  -1  210.78   15.50
   8   2  -1  228.68   16.10
   8  -2   1  227.88   19.40
   8   2   1  251.67   16.20
   8   2   1  239.78   16.00
   8   2   1  248.98   15.70
   8   2   1  253.47   16.90
   8  -2  -1  234.18   15.80
   8  -2  -1  229.08   15.90
   8  -2  -1  243.78   20.30
   8   2   1  245.18   16.10
  -8   2  -1  260.47   22.20
  -8  -2   1  253.57   20.90
   9   2  -1   22.40    3.90
   9   2  -1   21.60    3.80
   9   2  -1   19.60    6.40
  -9   2   1   21.60    7.20
   9   2  -1   17.20    3.30
   9  -2   1   17.60    3.10
   9  -2   1   27.20    3.70
   9   2  -1   28.50    4.20
   9  -2   1   19.30    3.50
   9  -2   1   22.60    3.20
   9   2  -1   25.40    4.10
   9   2  -1   21.80    3.30
  -9  -2  -1   18.50    5.80
   9   2  -1   21.20    4.20
   9  -2  -1   21.60    3.70
   9   2   1   22.20    3.70
  -9   2  -1   19.00    6.60
  -9  -2   1   22.50    6.60
   9  -2  -1   27.40    3.70
   9  -2  -1   22.60    3.50
   9   2   1   20.10    3.80
   9  -2  -1   10.50    5.00
   9   2   1   19.20    3.20
   9   2   1   18.40    3.50
   9   2   1   21.70    3.80
 -10  -2   1   78.29   12.40
  10  -2  -1   71.69    7.30
  10  -2  -1   80.39    7.10
  10   2   1   69.89    7.30
  10   2   1   77.99    6.60
  10   2   1   75.29    7.40
  10  -2  -1   63.59   11.20
  10   2   1   72.49    7.30
  10   2   1   73.99    7.30
  10   2   1   79.49    7.80
  10  -2  -1   72.19    6.80
  10  -2  -1   77.79    6.90
 -10   2  -1   78.09   13.40
  11   2  -1  237.98   17.00
  11   2  -1  236.38   17.00
 -11   2   1  194.78   23.30
  11   2  -1  234.28   16.80
  11  -2   1  221.88   15.70
  11  -2   1  224.08   16.30
  11  -2   1  229.08   16.40
 -11  -2  -1  232.08   23.70
  11   2  -1  233.98   15.90
  11   2  -1  234.58   16.70
  11  -2  -1  240.38   16.00
  11   2   1  226.98   15.40
  11   2   1  225.98   16.50
  11   2   1  232.08   17.00
 -11  -2   1  226.68   23.60
  11  -2  -1  231.18   16.70
  11   2   1  235.38   16.80
 -11   2  -1  223.78   24.20
  11   2   1  234.18   16.60
  11  -2  -1  229.58   16.10
  11  -2  -1  229.38   15.90
  11  -2  -1  230.18   17.10
  12  -2   1   88.09    7.90
 -12  -2  -1   83.29   16.90
  12  -2   1   84.19    7.90
  12   2  -1   84.39    8.30
  12   2  -1   82.79    7.40
  12  -2   1   92.89    8.70
  12   2  -1   88.49    8.40
  12   2  -1   91.69    8.60
 -12   2   1   73.19   14.40
  12   2  -1   92.29    8.80
  12  -2   1   89.69    7.40
  13   2  -1   36.40    4.10
  13  -2   1   37.70    4.60
  13   2  -1   40.50    5.50
 -13  -2  -1   33.90   13.10
  13  -2   1   37.00    4.70
  13   2  -1   38.90    5.20
  13  -2   1   34.70    4.30
  13   2  -1   37.50    5.20
 -13   2   1   35.30    9.90
  13   2  -1   34.60    5.50
  13  -2   1   40.60    5.50
  13   2   1   37.30    5.20
  13  -2  -1   42.50    5.30
  13   2   1   42.00    5.30
  13  -2  -1   35.90    4.30
 -13   2  -1   41.80   11.00
  13  -2  -1   39.10    4.20
  13   2   1   44.00    5.20
  13  -2  -1   41.50    5.70
  13   2   1   42.60    5.50
  13  -2  -1   39.20    4.60
 -13  -2   1   22.60   13.00
  14  -2  -1   17.70    3.40
  14  -2  -1   18.10    3.50
  14   2   1   19.50    3.50
  14   2   1   17.90    3.40
  14  -2  -1   17.70    3.20
  14   2   1   20.20    3.60
  14   2   1   20.90    3.60
  15   2  -1   63.29    5.40
  15   2  -1   59.49    5.70
  15   2  -1   64.29    5.70
  15  -2   1   61.49    5.70
  15   2  -1   61.49    5.10
  15  -2  -1   73.89    5.50
  15   2   1   77.49    5.80
  15  -2  -1   68.69    5.90
  15   2   1   58.49    5.30
  15   2   1   74.79    5.20
   0   3  -1 1841.92  106.29
   0   3   1 1747.43  105.29
   0  -3  -1 1912.51  105.49
   0  -3   1 1884.31  105.09
   0   3  -1 1717.63  104.89
   0   3  -1 1754.02  104.89
   0   3   1 1793.02  106.29
   0  -3   1 1852.71  105.39
   0  -3  -1 1801.32  105.99
  -1   3   1 3974.30  213.58
   1   3  -1 4141.19  211.78
   1  -3   1 4043.00  212.38
  -1   3  -1 3263.97  212.48
  -1   3  -1 3593.14  213.28
   1  -3  -1 3349.76  212.68
   1   3   1 3331.27  212.88
   1   3   1 3732.73  212.28
   2  -3   1  370.96   22.80
   2   3  -1  379.66   21.70
  -2   3   1  354.56   22.90
   2  -3   1  394.66   23.10
  -2  -3  -1  389.26   22.10
   2   3  -1  374.56   23.50
   2  -3   1  387.06   21.80
  -2   3   1  396.06   23.80
  -2  -3  -1  365.96   22.40
   2  -3  -1  356.16   23.00
  -2   3  -1  325.47   22.70
   2   3   1  357.36   23.10
   2   3   1  329.57   22.20
  -2  -3   1  357.46   21.60
   2  -3  -1  332.67   22.70
  -2   3  -1  348.97   23.50
   2  -3  -1  350.76   23.20
   3  -3   1  913.41   42.70
   3  -3  -1  667.03   43.70
  -3   3  -1  660.23   44.10
   3   3   1  663.33   42.60
   3   3   1  695.63   42.40
   3  -3  -1  661.73   43.10
  -3   3  -1  695.83   43.30
  -3  -3   1  706.13   42.80
   4   3  -1  528.75   28.50
   4  -3   1  507.75   30.40
   4   3  -1  490.85   28.40
   4   3  -1  521.95   31.60
  -4  -3  -1  506.35   29.40
  -4  -3  -1  502.55   29.90
  -4   3   1  482.75   30.30
  -4   3   1  510.15   30.40
   4  -3   1  499.25   29.50
   4   3   1  446.96   29.10
  -4   3  -1  423.56   31.20
  -4   3  -1  451.25   30.20
   4  -3  -1  402.66   29.70
   4  -3  -1  405.46   29.80
   4   3   1  415.86   28.40
  -4  -3   1  429.16   29.80
   5  -3   1  993.20   58.99
  -5   3   1  950.60   58.29
  -5   3   1  992.70   61.09
   5   3  -1  992.10   60.29
   5   3  -1 1007.10   56.89
  -5  -3  -1  931.71   58.59
   5  -3   1 1051.29   58.59
  -5   3   1  985.10   58.99
   5   3  -1  965.80   56.79
   5   3   1  892.41   57.49
   5  -3  -1  894.71   58.59
   5  -3  -1  914.61   58.89
  -5  -3   1  891.71   58.59
  -5   3  -1  974.20   59.19
  -5   3  -1  931.11   60.49
  -6   3   1 1101.39   68.19
   6  -3   1  993.10   65.49
   6  -3   1 1092.09   65.29
   6   3  -1 1036.10   66.99
   6   3  -1 1052.09   63.29
  -6   3   1 1049.49   65.99
  -6  -3  -1 1034.40   65.49
  -6  -3   1 1094.49   65.99
   6  -3  -1 1063.29   65.79
  -6   3  -1 1095.59   67.89
   6   3   1 1033.10   64.19
   6  -3  -1 1084.39   65.69
   7  -3   1  108.99   11.50
   7   3  -1  115.09    9.30
   7  -3   1  121.19    8.90
  -7  -3  -1  128.59   12.20
   7   3  -1  111.09    9.00
   7   3  -1  117.79   13.20
   7  -3   1  135.79   11.90
   7   3  -1  114.39    9.00
   7   3  -1  115.29   10.00
   7   3  -1  127.39    9.50
   7   3  -1  116.89    9.30
  -7   3   1  128.59   13.50
   7   3  -1  112.89    8.90
   7   3   1  155.58   11.70
   8   3  -1  309.37   22.60
   8  -3   1  300.07   22.10
   8   3  -1  302.77   22.40
   8   3  -1  308.57   22.20
   8  -3   1  313.07   22.10
   8  -3   1  340.47   25.90
  -8  -3  -1  325.27   26.50
   8   3  -1  325.77   22.80
   8   3  -1  306.57   22.20
   8   3  -1  310.27   22.60
  -8   3   1  306.57   28.10
   8   3  -1  307.27   27.40
   8   3  -1  311.67   22.80
   8  -3  -1  409.46   23.00
   8  -3  -1  412.26   22.90
   8   3   1  382.36   23.00
   8  -3  -1  426.16   28.00
  -8   3  -1  403.96   24.60
   8   3   1  393.46   22.60
   8  -3  -1  401.46   22.30
   8   3   1  416.76   23.20
   8   3   1  418.46   23.30
  -9   3   1   87.99   13.40
  -9  -3  -1   86.59   11.90
   9  -3   1   90.99    7.30
   9   3  -1   98.89    7.60
   9  -3   1   92.59    7.70
   9  -3   1   92.79    7.40
   9   3  -1   96.29    7.60
   9   3  -1  104.89    8.30
   9   3  -1   99.29    8.10
   9   3  -1   95.39    8.20
   9   3  -1  101.59    8.10
   9   3  -1   98.49   13.50
   9  -3   1   96.69    7.20
   9   3  -1   98.39    7.50
   9  -3  -1   73.69    6.60
   9  -3  -1   76.19    7.10
   9   3   1   73.99    7.40
   9  -3  -1   72.69    7.20
   9   3   1   66.39    7.30
   9   3   1   71.49    6.80
  -9   3  -1   78.59    8.40
   9  -3  -1   76.49   11.20
   9   3   1   72.99    7.60
  -9  -3   1   65.89   11.20
   9   3   1   72.49    7.20
  -9   3  -1   68.99   12.30
  10  -3   1   70.49    6.50
  10  -3   1   69.09    6.10
 -10   3   1   53.89   12.80
  10   3  -1   67.19    7.30
  10  -3   1   73.79    6.50
  10   3  -1   75.99    7.60
  10  -3   1   71.69    6.90
  10   3  -1   72.49    7.40
  10   3  -1   73.09    6.60
 -10  -3  -1   70.39   12.90
  10   3  -1   69.49    6.60
  10   3  -1   66.39    6.50
  10   3  -1   63.69    7.10
  11   3  -1    8.30    3.30
  11   3  -1    8.70    3.10
  11  -3   1    9.80    2.40
  11   3  -1    6.40    2.40
  11   3  -1    4.80    2.00
  11  -3   1   12.30    3.00
  11   3  -1   13.40    3.70
 -11   3   1   10.50    7.70
 -11   3  -1   -0.30    4.70
  11  -3  -1    3.60    1.90
 -11  -3   1    6.20    7.00
  11   3   1    4.70    1.90
  11   3   1    6.40    3.10
  11   3   1    2.30    2.00
  11  -3  -1    3.60    1.80
  11   3   1    2.70    2.50
  11  -3  -1    4.60    2.10
  11   3   1    6.10    3.00
  11   3   1    4.10    2.30
  11  -3  -1    4.20    2.70
  12   3  -1  148.69   12.00
  12   3  -1  138.59   11.60
 -12  -3  -1  135.59   21.90
  12   3  -1  145.39   11.90
 -12   3   1  165.88   20.40
  12  -3   1  146.59   11.30
  12  -3   1  137.39   11.80
  12  -3   1  143.19   10.90
  12   3  -1  149.59   10.80
  12   3  -1  140.49   11.90
  12  -3  -1  142.09   11.70
 -12  -3   1  126.49   21.40
 -12   3  -1  165.18   20.00
  12   3   1  150.58   11.70
  12  -3  -1  140.19   10.70
  12  -3  -1  147.19   12.10
  12   3   1  149.09   11.70
  12   3   1  148.29   11.70
  12   3   1  152.48   12.20
  12  -3  -1  138.19   10.60
  13  -3   1    6.40    2.10
 -13   3   1   20.00    8.30
  13   3  -1    5.60    2.50
  13   3  -1   10.60    2.10
  13  -3   1    6.70    2.70
  13  -3   1    6.40    2.50
  13   3  -1    5.20    2.70
  13   3  -1    9.00    3.10
  13   3  -1    7.30    2.80
  13   3   1    2.70    2.50
  13   3   1    2.40    2.60
  13   3   1    1.80    2.00
  13  -3  -1    4.50    2.50
  13  -3  -1    2.30    2.20
  13   3   1    6.50    2.80
 -13   3  -1    0.00    6.30
  14  -3   1   67.39    7.10
  14   3  -1   71.29    7.10
  14   3  -1   69.09    6.90
  14   3  -1   71.09    7.00
  14  -3   1   70.09    6.40
  14   3  -1   68.19    7.20
  14   3   1  100.49    7.60
  14   3   1   95.49    7.30
  14  -3  -1   89.59    7.70
  14   3   1   98.29    7.40
  14  -3  -1   97.69    7.20
  14   3   1   95.49    7.20
  15  -3  -1   17.40    2.60
  15  -3  -1   11.70    2.60
  15   3   1   14.60    2.40
  15   3   1   20.20    2.60
  15   3   1   18.80    2.50
   0  -4  -1  289.27   18.30
   0  -4   1  275.37   17.90
   0  -4  -1  270.77   18.70
   0  -4   1  279.77   18.20
   0   4  -1  287.67   17.90
   0   4  -1  284.07   17.40
   0   4   1  283.07   19.30
   0   4   1  279.67   18.20
  -1   4   1 1328.07   75.99
  -1  -4  -1 1379.26   75.79
   1  -4   1 1283.77   74.49
  -1  -4  -1 1218.08   74.29
   1  -4   1 1271.47   74.49
   1   4  -1 1311.87   75.59
   1   4  -1 1419.46   73.99
  -1   4   1 1321.97   74.89
   1  -4  -1 1190.78   74.59
   1   4   1 1218.28   75.49
  -1  -4   1 1195.18   73.69
  -1   4  -1 1216.58   75.69
  -1  -4   1 1242.88   74.79
  -1   4  -1 1210.68   74.59
   1  -4  -1 1215.88   75.09
   1   4   1 1232.28   74.29
  -1   4  -1 1219.28   74.39
  -2  -4  -1  574.94   34.00
   2   4  -1  593.74   35.30
   2  -4   1  570.04   34.40
   2   4  -1  598.94   33.30
   2  -4   1  603.34   34.80
   2  -4   1  600.64   33.10
  -2   4   1  602.84   34.90
  -2   4   1  574.14   35.70
  -2   4  -1  553.44   34.60
  -2   4  -1  531.25   35.40
   2  -4  -1  499.55   34.10
  -2   4  -1  513.85   34.90
   2  -4  -1  524.45   34.60
   2  -4  -1  506.45   34.70
   2   4   1  540.65   33.90
   2   4   1  540.65   35.00
  -2  -4   1  547.55   33.20
   3   4  -1 1439.06   92.39
  -3   4   1 1439.76   92.99
   3  -4   1 1359.86   91.39
  -3  -4  -1 1525.45   90.29
  -3   4   1 1417.96   92.49
   3  -4   1 1509.05   90.29
  -3  -4  -1 1517.25   90.99
   3   4  -1 1581.44   90.09
  -3   4   1 1586.94   92.09
   3  -4   1 1518.45   91.89
  -3   4  -1 1656.93   92.19
   3  -4  -1 1670.03   92.29
   3   4   1 1611.54   91.99
   3   4   1 1705.63   91.19
  -3  -4   1 1582.14   90.29
  -3   4  -1 1557.44   92.99
   3  -4  -1 1506.95   92.19
  -3  -4   1 1667.13   90.19
   3  -4  -1 1587.64   91.69
  -4   4   1 1264.57   73.59
  -4   4   1 1144.99   73.59
   4   4  -1 1322.47   74.69
  -4  -4  -1 1232.48   72.19
   4   4  -1 1247.68   71.09
  -4   4   1 1233.28   74.99
   4  -4   1 1282.87   71.99
  -4  -4  -1 1176.78   72.09
   4  -4   1 1220.08   73.49
   4   4   1 1169.38   72.09
  -4   4  -1 1222.78   73.49
   4  -4  -1 1199.78   72.99
  -4  -4   1 1198.68   71.99
   4  -4  -1 1151.08   73.49
   4   4   1 1216.28   72.09
   4  -4  -1 1158.88   73.19
  -4   4  -1 1195.48   74.59
  -5   4   1  156.58   14.00
  -5   4   1  161.78   12.50
  -5  -4  -1  148.49   11.50
   5  -4   1  151.98   12.50
  -5   4   1  162.08   12.80
   5   4  -1  164.68   10.20
   5   4  -1  157.08   10.20
   5   4  -1  158.58   13.60
   5  -4   1  160.38   11.40
  -5  -4  -1  156.48   11.30
   5   4   1  116.69   10.60
  -5   4  -1  116.29   12.80
  -5  -4   1  117.19   11.00
  -5   4  -1  113.29   11.90
   5  -4  -1  122.99   11.50
  -6  -4  -1  380.06   28.00
   6   4  -1  403.06   30.20
   6  -4   1  406.86   27.90
   6   4  -1  374.96   26.20
  -6   4   1  394.96   30.80
   6  -4   1  379.16   29.00
   6  -4   1  358.26   27.20
   6   4  -1  381.76   26.20
  -6   4   1  420.16   29.80
   6   4  -1  399.56   26.30
   6   4  -1  380.76   26.20
  -6   4  -1  459.25   30.60
   6   4   1  454.15   26.50
   6   4   1  451.65   27.90
  -6  -4   1  470.25   28.90
   6  -4  -1  488.95   30.10
  -6   4  -1  467.65   31.70
   6   4   1  450.15   26.60
   6  -4  -1  483.05   29.50
   7   4  -1  149.49    9.90
  -7   4   1  156.08   15.40
   7  -4   1  144.49    9.00
   7   4  -1  142.49   10.30
   7   4  -1  148.89   10.20
   7   4  -1  150.78    9.90
   7   4  -1  156.28   14.90
   7   4  -1  146.39   10.30
   7   4  -1  156.08   10.40
   7   4  -1  152.28   10.40
   7  -4   1  159.48   12.60
   7  -4   1  153.98   10.00
  -7  -4  -1  155.98   13.00
   7   4  -1  144.89   10.70
   7   4   1  108.09    9.50
   7   4   1  111.69    9.80
   7   4   1  106.89   10.00
  -7  -4   1  108.09   11.90
   7   4   1  109.09    9.40
   7   4   1  105.49    9.60
   7  -4  -1  103.69   12.00
   7  -4  -1  105.79    9.30
  -7   4  -1  110.79   13.90
   7   4   1  105.89    9.60
   8   4  -1  203.28   13.60
  -8   4   1  201.08   19.70
   8   4  -1  197.98   13.70
   8  -4   1  187.48   12.90
   8   4  -1  196.08   13.10
  -8   4   1  187.08   14.50
   8   4  -1  187.08   13.00
   8   4  -1  197.88   13.40
   8   4  -1  203.68   13.60
  -8  -4  -1  197.58   16.90
   8   4  -1  181.58   13.30
   8  -4   1  204.08   16.20
   8   4   1  174.38   13.20
   8  -4  -1  175.58   12.50
   8  -4  -1  181.88   16.50
   8   4   1  164.38   12.50
   8  -4  -1  163.18   12.60
  -8  -4   1  168.78   16.30
   8   4   1  170.38   13.10
   8   4   1  165.38   12.90
  -8   4  -1  172.28   18.70
  -8   4  -1  174.88   14.00
   8   4   1  170.88   13.30
   8   4   1  171.48   13.20
   9   4  -1   22.60    3.90
   9  -4   1   27.60    3.60
   9   4  -1   27.30    4.00
  -9  -4  -1   31.90    8.10
  -9   4   1   24.00    5.00
   9   4  -1   21.80    3.80
   9   4  -1   15.70    3.60
   9   4  -1   23.80    4.50
  -9   4   1   20.30    8.10
   9  -4   1   26.20    3.60
   9   4  -1   23.70    3.80
   9   4  -1   26.00    4.70
  -9   4  -1   44.80   11.20
  10  -4  -1  312.27   19.80
  10   4   1  297.87   19.50
  10   4   1  295.37   20.30
  10   4   1  280.07   20.00
  10  -4  -1  290.27   19.90
 -10  -4   1  321.87   26.80
  10  -4  -1  292.97   19.00
  10   4   1  303.07   20.90
  10   4   1  294.27   20.50
  10  -4  -1  290.27   19.50
 -10   4  -1  284.57   28.30
  10  -4  -1  310.27   25.70
  10   4   1  298.07   20.40
 -10   4  -1  303.77   21.70
  11   4  -1  144.19   11.00
  11  -4   1  125.29    8.90
  11  -4   1  133.99   10.30
  11  -4   1  130.79    9.80
  11   4  -1  129.69   11.10
  11   4  -1  125.99    9.70
  11   4  -1  142.09   11.20
  11   4  -1  140.49   11.10
 -11   4   1  141.89   18.30
 -11  -4  -1  134.29   19.70
  11   4  -1  132.19   10.00
  11   4   1  121.99   10.60
  11   4   1  123.89   10.60
  11  -4  -1  111.49   10.30
  11   4   1  116.19   10.90
  11   4   1  118.69    9.30
  11  -4  -1  123.49    9.50
 -11   4  -1  108.59   17.00
 -11  -4   1   97.49   18.30
  11   4   1  120.39   10.30
  11  -4  -1  126.39    9.80
 -11   4  -1  100.19   10.90
  12  -4   1   84.79    7.30
 -12   4   1  109.39   16.40
  12   4  -1   85.59    8.70
  12   4  -1   83.59    8.60
  12  -4   1   84.49    7.90
  12   4  -1   86.99    8.50
  12   4  -1   87.69    8.60
  12   4  -1   87.99    7.40
  12   4   1  103.59    8.80
  12   4   1   98.69    8.60
  12  -4  -1   99.19    8.60
  12   4   1   95.29    8.80
  12  -4  -1   91.99    7.50
  12   4   1   92.79    9.00
  12  -4  -1   88.79    7.50
  12  -4  -1  101.39    9.00
  13   4  -1   54.69    6.10
  13   4  -1   58.79    6.50
  13   4  -1   50.09    6.00
  13   4  -1   52.99    6.10
  13  -4   1   49.60    6.00
  13  -4   1   56.29    5.40
 -13   4   1   35.20   10.70
  13   4  -1   56.59    4.90
  13  -4  -1   54.29    6.20
  13   4   1   55.69    6.20
  13   4   1   58.49    6.40
  13   4   1   48.20    5.60
  13   4   1   55.89    6.50
  13  -4  -1   52.59    5.70
 -13   4  -1   38.60   12.50
  14  -4   1    8.40    2.60
  14  -4   1   12.20    2.30
  14   4  -1    8.30    2.80
  14   4  -1    8.20    2.60
  14   4  -1   11.00    3.10
  14   4  -1   12.50    2.70
  14  -4  -1    6.50    2.20
  14   4   1    9.30    2.70
  14   4   1    9.30    2.50
  14  -4  -1    6.20    2.40
  14   4   1    6.80    2.50
  14   4   1    5.30    2.30
  15   4  -1   86.49    6.40
  15   4  -1   86.29    6.40
  15   4  -1   84.99    6.50
  15  -4   1   82.89    6.60
  15   4  -1   82.39    6.20
  15  -4  -1   77.89    6.60
  15   4   1   82.99    6.40
  15   4   1   85.39    6.00
  15   4   1   87.49    6.00
   0  -5  -1  762.22   49.80
   0  -5  -1  839.62   49.50
   0   5  -1  834.42   49.00
   0   5  -1  826.82   47.90
   0   5  -1  792.12   50.69
   0  -5   1  839.42   49.50
   0   5   1  861.11   49.50
   0   5   1  803.82   48.00
   0   5   1  786.12   50.79
   0  -5   1  796.32   48.90
   1  -5  -1  101.09    8.50
  -1   5  -1  110.69    8.50
  -1  -5   1   94.79    8.40
   1   5   1  100.39    9.30
  -1   5  -1  101.09    9.50
   1  -5  -1   96.09    8.70
  -1   5  -1   98.49    8.10
  -1  -5   1  103.19    7.70
   1   5   1  101.69    8.20
   2  -5   1  347.37   21.60
  -2  -5  -1  347.37   22.40
   2  -5   1  351.56   19.70
  -2   5   1  349.87   23.00
  -2   5   1  344.87   21.70
  -2   5   1  350.46   22.00
   2  -5   1  316.47   21.00
   2   5  -1  360.36   20.20
  -2  -5  -1  346.07   21.00
  -2   5  -1  289.57   21.40
   2  -5  -1  292.27   21.40
  -2  -5   1  265.67   21.20
  -2  -5   1  302.27   19.90
   2   5   1  298.37   20.60
   2   5   1  296.07   21.90
   2  -5  -1  277.97   21.30
  -2   5  -1  301.87   21.20
   2  -5  -1  289.47   20.70
  -3   5   1  860.61   49.30
  -3   5   1  882.21   49.30
  -3   5   1  881.21   48.50
   3   5  -1  862.81   45.90
  -3  -5  -1  850.21   46.90
   3  -5   1  848.42   47.80
   3  -5   1  843.22   48.10
   3  -5   1  868.91   45.60
  -3   5  -1  681.93   47.40
   3  -5  -1  635.54   47.40
   3   5   1  666.33   46.30
   3  -5  -1  670.03   46.70
   3   5   1  659.33   47.40
  -3  -5   1  668.43   45.50
  -3   5  -1  660.23   47.90
  -4   5   1  367.76   26.20
   4  -5   1  360.56   23.30
  -4  -5  -1  375.76   24.30
   4  -5   1  341.87   25.30
  -4  -5  -1  379.36   23.20
   4   5  -1  380.56   23.10
  -4   5   1  381.66   26.80
  -4   5   1  388.56   26.00
   4  -5  -1  384.96   25.00
  -4  -5   1  368.46   23.00
   4  -5  -1  369.46   25.80
  -4   5  -1  363.56   25.70
   4   5   1  391.86   24.30
  -4  -5   1  360.66   22.90
  -4   5  -1  369.66   26.60
   4   5   1  370.76   24.90
   4  -5  -1  374.06   25.70
   5   5  -1  257.17   17.70
  -5   5   1  239.08   20.30
  -5   5   1  253.17   20.50
   5  -5   1  256.37   18.30
  -5   5   1  262.77   21.80
  -5  -5  -1  300.47   19.20
   5  -5   1  241.98   20.40
  -5   5  -1  307.47   21.60
  -5   5  -1  322.87   22.80
   5  -5  -1  297.87   20.00
   5  -5  -1  296.37   21.10
  -5  -5   1  300.97   18.90
   6   5  -1  201.28   13.60
   6  -5   1  207.28   13.60
   6   5  -1  211.08   13.90
  -6  -5  -1  211.08   15.60
   6   5  -1  203.78   14.20
  -6   5   1  225.98   18.10
   6  -5   1  209.38   13.10
   6  -5   1  204.98   17.60
   6   5  -1  202.98   13.60
   6   5  -1  202.08   13.60
   6   5  -1  199.28   13.70
  -6   5   1  213.38   18.50
  -6   5  -1  145.49   16.90
   6  -5  -1  151.08   15.00
   7   5  -1   56.99    5.40
   7  -5   1   57.99    4.80
  -7  -5  -1   52.79    7.90
   7   5  -1   59.29    5.60
   7   5  -1   59.99    5.90
   7   5  -1   54.59    5.70
  -7   5   1   57.19    6.30
   7   5  -1   53.59    5.30
   7  -5   1   56.69    5.40
   7   5  -1   59.39    5.90
   7   5  -1   59.89    5.80
   7  -5   1   60.09    7.50
  -7   5   1   63.79   10.10
  -7  -5   1   63.19    7.80
   7   5   1   58.59    5.80
   7   5   1   45.30    5.60
   7   5   1   55.49    5.60
   7   5   1   53.39    5.60
  -7   5  -1   49.20    5.90
   7   5   1   49.90    4.90
  -7   5  -1   61.29    9.80
   7   5   1   50.29    5.20
   7  -5  -1   45.90    7.50
   7  -5  -1   42.50    4.30
   7  -5  -1   49.99    5.10
   8  -5   1  331.57   22.60
   8  -5   1  363.26   24.00
   8   5  -1  358.96   24.10
   8   5  -1  347.27   24.30
  -8   5   1  345.97   30.60
   8   5  -1  360.36   24.70
   8   5  -1  363.56   24.60
  -8  -5  -1  398.16   28.30
  -8   5   1  344.87   25.30
   8   5  -1  352.66   24.60
   8   5  -1  344.97   24.00
   8   5  -1  374.66   24.70
   8   5   1  391.76   24.70
   8   5   1  399.96   24.70
   8   5   1  370.46   24.30
   8  -5  -1  363.76   23.90
   8   5   1  414.46   25.00
   8  -5  -1  415.86   24.30
   8  -5  -1  428.46   28.90
   8   5   1  388.36   24.00
  -8  -5   1  417.46   27.90
  -8   5  -1  399.06   25.80
  -8   5  -1  398.76   31.80
   8   5   1  380.36   24.90
  -9   5   1    2.60    5.00
   9   5  -1    4.00    2.10
  -9  -5  -1    6.00    5.80
   9   5  -1    4.20    2.10
   9   5  -1    5.10    3.10
   9  -5   1    3.10    2.00
   9   5  -1   10.40    3.30
  -9   5   1    5.50    3.00
   9  -5   1    8.30    2.20
   9   5  -1    7.40    3.00
   9   5  -1    4.40    2.40
   9   5  -1    6.40    2.60
  -9   5  -1   17.80    6.50
   9  -5  -1   10.00    5.70
  10  -5   1   75.99    6.60
  10  -5   1   70.39    6.80
  10   5  -1   74.49    7.70
 -10  -5  -1   52.29   17.90
  10   5  -1   72.09    7.70
  10   5  -1   79.69    7.60
  10  -5   1   65.59    6.30
  10   5  -1   73.09    7.00
  10   5  -1   78.89    6.90
 -10   5   1   71.09    8.00
  10   5  -1   77.39    7.80
  10   5   1   64.69    6.20
  10   5   1   64.99    6.90
 -10   5  -1   63.69    7.70
  10   5   1   66.89    6.90
  10   5   1   66.19    7.60
  10  -5  -1   64.19    6.00
  10  -5  -1   67.89    6.70
  10  -5  -1   89.29   14.30
  10   5   1   67.19    7.50
  10  -5  -1   68.29    6.30
 -10   5  -1   55.19   12.70
  10   5   1   68.39    7.50
  11   5  -1   72.19    8.10
 -11   5   1   66.69   14.60
  11   5  -1   79.39    8.20
  11   5  -1   73.69    7.10
  11   5  -1   83.99    8.40
  11  -5   1   78.79    6.50
  11   5  -1   80.99    7.20
  11  -5   1   69.99    7.20
  11   5  -1   74.79    7.70
  11  -5  -1   77.79    7.70
  11   5   1   84.29    8.20
  11   5   1   78.19    7.20
  11   5   1   82.09    8.50
  11   5   1   77.99    8.20
 -11   5  -1   77.29    8.40
  11   5   1   87.19    7.80
  11   5   1   82.29    6.70
  11  -5  -1   82.29    7.00
 -11   5  -1   73.19   14.40
  12   5  -1  116.59    9.30
  12   5  -1  114.59   10.40
  12   5  -1  117.39   10.10
  12  -5   1  120.19    9.70
  12   5  -1  116.99   10.60
 -12   5   1  137.59   18.10
  12   5  -1  119.89   10.30
  12  -5  -1  121.39   10.00
  12  -5  -1  124.89    9.30
  12   5   1  133.49   10.90
  12   5   1  126.19   10.50
  12   5   1  130.09   10.10
  12  -5  -1  128.49   10.60
 -12   5  -1  124.19   11.20
 -12   5  -1   91.39   17.70
  12   5   1  130.69   10.70
  13  -5   1   61.89    5.60
  13   5  -1   63.19    6.60
 -13   5   1   39.20   11.80
 -13  -5  -1   74.29   14.30
  13  -5   1   62.49    6.40
  13   5  -1   58.29    6.80
  13   5  -1   58.99    6.50
  13   5  -1   65.29    6.30
  13   5   1   59.39    5.90
  13   5   1   59.09    6.50
  13   5   1   61.59    6.40
  13  -5  -1   58.99    5.90
  13  -5  -1   55.69    6.30
  13   5   1   64.39    6.70
 -13   5  -1   60.09   12.40
  14  -5   1   14.20    3.00
  14   5  -1   15.60    3.30
  14   5  -1   17.40    3.20
  14   5  -1   18.60    3.10
  14   5  -1   15.20    2.90
  14  -5  -1   16.60    2.90
  14   5   1   13.20    2.90
  14   5   1   14.90    2.90
  14   5   1   13.60    3.20
  14   5   1   16.60    2.80
  14  -5  -1   10.40    2.80
   0  -6   1  177.78   13.00
   0   6  -1  185.48   12.90
   0   6   1  166.28   14.50
   0  -6  -1  170.28   13.20
   0  -6   1  164.88   13.10
   0  -6  -1  175.38   13.80
   0   6   1  186.88   13.50
  -1  -6  -1  200.88   13.60
  -1  -6   1  149.69   12.10
  -1  -6   1  145.09   11.10
   1  -6  -1  151.58   12.30
   1   6   1  150.78   13.20
  -1   6  -1  140.59   11.50
  -1   6  -1  153.58   11.90
   1   6   1  144.89   11.50
   1  -6  -1  145.29   12.30
   2  -6   1  131.39   10.80
   2  -6   1  113.09   10.00
  -2   6   1  121.19   10.80
  -2  -6  -1  122.99   11.30
   2   6  -1  130.89    9.40
  -2  -6  -1  120.99   10.00
   2  -6   1  122.19    8.70
  -2   6   1  127.99   11.90
  -2   6   1  127.29   10.60
  -2   6  -1  126.99   10.70
  -2  -6   1  123.49   10.80
   2  -6  -1  119.79   10.80
   2   6   1  129.69   11.60
   2   6   1  115.49    9.80
   2  -6  -1  117.39   10.60
  -2   6  -1  122.29   10.50
  -2  -6   1  126.89    9.30
   2  -6  -1  126.49   10.00
  -3  -6  -1 1403.56   90.09
  -3   6   1 1394.26   90.49
  -3   6   1 1408.36   89.59
   3   6  -1 1431.36   87.09
   3  -6   1 1275.37   88.89
   3  -6   1 1386.36   88.79
  -3   6   1 1451.55   89.59
  -3  -6  -1 1353.16   87.89
  -3   6  -1 1545.35   90.19
   3  -6  -1 1601.84   90.19
  -3  -6   1 1483.45   87.09
   3  -6  -1 1596.44   89.99
  -3  -6   1 1496.05   89.99
   3  -6  -1 1594.94   88.59
   3   6   1 1539.55   90.19
  -3   6  -1 1636.64   89.99
   3   6   1 1613.64   88.39
  -4   6   1  662.43   40.10
  -4   6   1  663.93   40.40
  -4   6   1  661.93   40.60
   4  -6   1  617.54   39.50
   4  -6  -1  599.14   37.90
  -4   6  -1  551.64   39.60
   4  -6  -1  572.04   39.20
   4   6   1  556.44   38.40
  -4   6  -1  543.15   39.00
   4  -6  -1  535.15   39.00
   5  -6   1  508.25   30.70
   5   6  -1  521.95   31.40
   5   6  -1  511.65   30.50
   5  -6   1  494.25   34.50
  -5   6   1  547.15   35.20
   5  -6   1  528.15   30.40
  -5   6   1  533.55   35.60
  -5   6   1  569.84   35.60
   5   6  -1  517.95   30.70
   5   6  -1  525.05   30.80
   5   6  -1  526.05   30.90
   5   6  -1  520.05   30.90
   5   6  -1  511.15   30.70
   5   6  -1  522.95   30.90
   5   6   1  467.35   31.30
   5  -6  -1  444.66   32.10
   5  -6  -1  459.35   30.10
  -5   6  -1  494.65   35.00
  -5   6  -1  449.06   31.20
   5   6   1  451.85   30.60
   5  -6  -1  470.35   34.30
  -5   6  -1  466.35   34.90
   5  -6  -1  451.55   30.40
   5   6   1  454.65   30.50
   5   6   1  466.15   30.70
   6   6  -1  356.06   24.30
   6  -6   1  378.16   23.90
   6   6  -1  371.16   24.60
  -6   6   1  387.36   29.90
   6   6  -1  372.76   24.70
  -6   6   1  366.66   25.40
   6  -6   1  368.16   24.40
   6   6  -1  369.56   25.10
   6   6  -1  381.56   24.60
   6   6  -1  358.06   24.10
   6   6  -1  374.66   24.50
   6  -6   1  347.07   28.70
   6   6  -1  356.86   24.30
   6   6   1  397.96   24.80
   6  -6  -1  408.36   24.50
  -6   6  -1  439.56   30.70
   6   6   1  390.86   24.30
   6  -6  -1  395.36   23.80
   6   6   1  408.96   25.50
  -6   6  -1  387.96   25.50
  -6   6  -1  373.96   29.60
   6   6   1  408.26   24.80
   6   6   1  390.76   24.40
   6   6   1  408.76   24.80
   6  -6  -1  428.36   27.20
  -7   6   1    6.40    4.40
   7   6  -1    4.90    1.90
   7  -6   1    5.60    1.90
   7   6  -1    4.20    2.20
   7   6  -1    5.40    2.40
   7   6  -1    3.90    2.00
  -7   6   1    5.70    2.20
   7   6  -1    6.70    2.40
   7   6  -1    5.50    2.20
   7   6  -1    6.80    2.80
   7  -6   1    4.50    2.00
   7   6  -1    6.50    2.60
  -7   6  -1   13.70    4.90
   7   6   1   12.10    2.90
   7   6   1   11.40    2.80
  -8   6   1   68.09    7.50
   8  -6   1   68.99    6.30
   8   6  -1   60.29    5.50
   8   6  -1   67.79    7.00
  -8   6   1   64.39   11.80
   8   6  -1   58.49    5.90
   8   6  -1   66.89    6.50
   8  -6   1   64.59    4.90
   8   6  -1   71.99    6.50
   8   6  -1   77.19    7.20
   8   6  -1   67.79    6.70
   8   6  -1   65.79    6.60
   8   6   1   48.30    6.10
  -8   6  -1   53.99    6.70
   8   6   1   51.79    6.30
   8  -6  -1   51.39    5.70
   8   6   1   47.10    6.10
  -8   6  -1   44.10   10.80
   8   6   1   44.40    5.50
   8   6   1   51.49    6.60
   8  -6  -1   58.59    9.70
   8   6   1   56.59    5.70
   9   6  -1  152.48   11.90
  -9   6   1  150.28   12.70
   9   6  -1  150.88   11.60
  -9   6   1  127.99   17.60
   9   6  -1  146.89   11.80
   9   6  -1  145.19   11.70
   9   6  -1  152.18   11.20
   9   6  -1  146.59   11.80
   9  -6   1  151.28   11.10
  -9   6  -1  143.09   12.60
   9   6   1  136.79   10.70
   9   6   1  146.39   11.80
   9  -6  -1  144.79   10.80
   9   6   1  141.09   11.20
   9   6   1  136.19   11.70
  -9   6  -1  129.59   17.80
   9   6   1  139.19   11.70
   9   6   1  142.39   11.80
  10  -6   1   69.99    6.30
  10   6  -1   72.19    7.70
 -10   6   1   59.89    7.60
 -10   6   1   61.69   13.20
  10   6  -1   68.69    7.20
  10   6  -1   70.69    7.60
  10  -6   1   77.79    6.70
  10   6  -1   73.89    8.00
  10   6  -1   68.69    6.60
  10   6  -1   67.29    7.20
  11   6  -1   25.70    4.10
  11   6  -1   26.10    5.10
  11   6  -1   27.00    4.50
  11   6  -1   24.40    5.00
  11  -6   1   22.40    3.60
 -11   6   1   34.80   10.80
  11   6  -1   21.00    3.70
  11  -6   1   19.50    3.30
 -11   6   1   22.20    4.80
  11   6  -1   26.20    5.00
 -11   6  -1   24.60    5.10
  11   6   1   18.80    3.50
  11   6   1   20.40    4.80
  11   6   1   22.50    4.00
  11  -6  -1   23.20    3.50
  11   6   1   23.60    4.20
  11  -6  -1   17.50    3.90
  11   6   1   21.40    4.60
 -11   6  -1   12.80    6.90
  11   6   1   20.10    4.30
  12   6  -1   20.80    4.00
 -12   6   1   25.80    9.70
  12  -6   1   19.70    3.70
  12   6  -1   17.50    3.20
  12   6  -1   21.80    4.90
  12   6  -1   16.70    3.20
  12   6  -1   20.20    4.50
  12   6  -1   18.70    4.00
  12   6   1   19.20    3.40
 -12   6  -1   22.00    8.80
  12   6   1   20.70    4.30
  12   6   1   18.30    4.00
  12   6   1   17.40    3.80
  12  -6  -1   19.80    3.90
  12   6   1   19.90    3.70
 -12   6  -1   19.00    4.20
  12  -6  -1   23.50    3.40
 -13  -6  -1   50.89   12.40
  13   6  -1   75.49    7.20
  13   6  -1   73.39    6.50
  13  -6   1   65.59    6.70
  13  -6   1   73.59    6.00
  13   6  -1   72.69    7.20
 -13   6   1   64.49   15.50
  13   6  -1   66.79    6.80
  13   6   1   69.79    6.50
  13  -6  -1   72.69    6.40
  13   6   1   69.49    7.00
  13  -6  -1   68.69    6.80
  13   6   1   68.99    7.00
 -13  -6   1   65.99   17.80
 -13   6  -1   61.19   14.10
  13   6   1   78.19    6.40
  14   6  -1   -2.20    1.20
  14   6  -1   -1.10    1.50
  14  -6   1    0.50    1.60
  14   6  -1   -0.40    1.20
  14   6  -1    1.30    2.00
  14  -6  -1    2.20    1.50
  14   6   1    2.30    1.70
  14  -6  -1    0.50    1.40
  14   6   1    3.20    1.80
  14   6   1    1.90    1.40
   0   7  -1  132.59   11.00
   0  -7  -1  141.59   12.20
   0  -7  -1  134.89   11.70
   0  -7   1  135.39   11.20
   0  -7   1  142.39   11.60
   0   7   1  136.89   11.70
   0   7   1  129.69   13.00
  -1   7   1  508.55   32.60
  -1  -7  -1  471.65   29.90
  -1   7   1  515.35   30.70
   1   7  -1  496.55   29.30
  -1   7   1  486.15   28.70
   1  -7   1  484.25   29.80
   1  -7   1  486.35   30.20
  -1  -7  -1  501.95   31.00
   1  -7  -1  407.46   30.00
  -1   7  -1  412.76   28.30
  -1  -7   1  402.56   29.50
   1   7   1  406.06   29.30
  -1  -7   1  382.96   28.60
   1  -7  -1  403.66   29.90
  -1   7  -1  423.86   29.70
   1   7   1  422.56   31.50
  -2   7   1  388.66   29.00
   2  -7   1  434.26   27.90
  -2  -7  -1  408.16   28.00
   2  -7   1  426.16   27.10
  -2   7   1  415.56   27.80
   2  -7   1  423.66   24.70
  -2   7   1  423.86   27.00
  -2   7  -1  378.86   26.70
   2  -7  -1  366.66   27.50
   2   7   1  376.66   28.50
   2  -7  -1  379.86   27.40
  -2   7  -1  392.56   27.50
  -2  -7   1  382.46   27.30
   2  -7  -1  379.16   26.20
   3   7   1  100.49   10.90
   3  -7  -1  109.19   10.90
  -3   7  -1  112.99   10.90
  -3   7  -1   99.89   10.40
   3  -7  -1  108.19   10.70
   3  -7  -1  107.49    9.40
  -3  -7   1   97.59   10.60
   3   7   1  101.79    8.60
  -3   7  -1  101.79    9.80
  -4   7   1  316.47   22.10
  -4  -7  -1  305.67   22.50
   4   7  -1  302.87   18.00
   4   7  -1  300.47   18.20
   4  -7   1  306.67   17.70
  -4   7   1  296.37   18.90
   4   7  -1  301.37   18.60
   4  -7   1  294.57   18.00
  -4   7   1  310.17   22.70
   4   7  -1  297.57   17.90
   4   7  -1  289.47   18.10
   4   7  -1  312.47   18.10
   4   7  -1  314.27   18.10
  -4   7   1  333.07   27.30
   4  -7   1  287.47   22.10
   4   7   1  224.28   17.30
  -4   7  -1  233.28   18.20
   4  -7  -1  225.18   20.90
   4   7   1  236.18   17.70
   4   7   1  227.08   17.50
  -4  -7   1  237.08   20.80
   4  -7  -1  249.28   20.80
   4  -7  -1  229.98   18.80
   4  -7  -1  227.38   17.20
   4  -7  -1  225.58   17.50
  -4   7  -1  243.58   21.10
   5   7   1   74.59    6.40
   5   7   1   74.99    6.70
   5  -7  -1   72.99    6.40
   5  -7  -1   63.09   10.30
   5   7   1   76.89    7.00
   5  -7  -1   69.79    7.80
   5   7   1   75.69    6.20
  -5   7  -1   75.89    7.20
  -5   7  -1   83.99   10.50
   5   7   1   75.59    7.20
   5  -7  -1   65.59    6.10
   6   7  -1  333.67   21.20
   6   7  -1  313.97   19.60
   6   7  -1  330.27   20.90
   6   7  -1  350.16   20.90
   6   7  -1  337.27   20.90
  -6   7   1  351.66   26.80
   6   7  -1  357.26   20.90
   6   7  -1  343.37   20.70
   6   7  -1  343.37   21.70
   6  -7   1  355.46   21.00
  -6   7   1  347.27   22.00
   6   7  -1  331.17   20.40
   6   7  -1  323.07   20.30
   6  -7   1  350.86   20.40
   6   7   1  286.77   20.60
   6   7   1  294.07   20.80
   6   7   1  270.87   20.10
   6   7   1  276.47   20.10
   6  -7  -1  284.97   19.80
   6   7   1  275.57   20.40
  -6   7  -1  292.17   25.60
   6  -7  -1  276.47   20.40
   6   7   1  288.37   21.30
   6  -7  -1  295.27   22.50
  -6   7  -1  279.77   21.30
   7   7  -1  152.98   12.30
   7   7  -1  156.08   11.50
   7   7  -1  169.48   12.60
   7   7  -1  165.08   12.20
   7   7  -1  159.68   13.00
  -7   7   1  152.48   13.10
   7   7  -1  149.39   10.80
   7   7  -1  164.18   12.80
  -7   7   1  181.28   18.40
   7  -7   1  160.68   12.20
   7   7  -1  160.88   12.40
   7  -7   1  160.68   11.50
   7   7  -1  145.09   12.00
   7   7   1  217.08   13.30
   7  -7  -1  217.18   15.90
   8   7  -1   71.39    7.70
   8   7  -1   72.39    8.00
   8   7  -1   66.09    6.90
  -8   7   1   65.49   12.60
   8   7  -1   73.29    7.30
   8  -7   1   69.69    6.00
   8   7  -1   71.79    5.60
   8  -7   1   72.49    7.30
  -8   7   1   73.89    8.00
   8   7  -1   73.49    7.90
   8   7  -1   65.49    7.40
  -8   7  -1   88.69    8.80
   8   7   1   85.49    7.90
  -8   7  -1   72.99   13.00
   8   7   1   92.59    7.40
   8   7   1   86.89    8.40
   8   7   1   88.49    8.40
   8  -7  -1   92.59    5.80
   8   7   1   88.69    8.00
   8   7   1   92.89    7.50
   9   7  -1  118.69   10.00
   9   7  -1  106.19   10.10
   9   7  -1  108.79   10.50
   9   7  -1  110.99   10.30
  -9   7   1  104.09   10.50
   9   7  -1  106.49   10.10
  -9   7   1  113.19   16.50
   9  -7   1  113.79    9.70
   9   7  -1  112.39    9.50
   9   7   1  123.29   10.70
   9   7   1  130.79    9.80
  -9   7  -1  123.39   11.10
   9   7   1  133.29   10.60
   9   7   1  133.49   10.60
   9   7   1  121.19    9.40
  -9   7  -1  106.99   16.80
   9  -7  -1  135.69    9.80
   9   7   1  126.09   10.70
  10  -7   1  105.29    8.70
  10   7  -1  111.49    8.90
 -10   7   1  136.99   18.20
  10   7  -1  109.69   10.00
 -10   7   1  119.89   10.50
  10  -7   1  119.69    8.50
  10   7  -1  105.49    9.50
  10   7  -1  111.69    9.30
  10   7  -1  107.29    9.50
 -10  -7  -1  106.29   15.50
  10   7  -1  104.29    9.70
  10  -7  -1   92.19    8.40
  10   7   1   98.49    8.60
  10  -7  -1   91.79    8.10
  10   7   1   89.69    9.30
 -10   7  -1   93.79    9.70
  10   7   1   98.09    9.30
  10   7   1  105.09    9.70
  10   7   1   87.19    9.20
 -10   7  -1   89.39   16.00
  11   7  -1   13.20    2.90
  11  -7   1   11.10    2.80
 -11  -7  -1   16.90    7.60
 -11   7   1   13.60    3.90
  11   7  -1    6.70    2.60
  11  -7   1    9.20    2.50
  11   7  -1   10.50    3.30
  11   7  -1   12.20    3.70
  11   7  -1   11.00    3.00
  11   7  -1   12.90    4.30
 -11   7   1   11.00    7.50
 -11   7  -1   13.80    8.90
  11   7   1   20.30    4.10
  11   7   1   18.70    3.90
 -11  -7   1   22.00    9.50
  11   7   1   21.90    4.40
 -11   7  -1   20.30    4.40
 -12  -7  -1    8.70    7.70
  12   7  -1    5.10    2.30
  12   7  -1    3.80    2.70
 -12   7   1    9.10    3.20
  12   7  -1    3.40    2.60
  12   7   1   10.10    2.70
  12   7   1   11.60    2.70
  12   7   1    9.60    2.80
 -12  -7   1    2.70    6.50
  12  -7  -1   10.90    2.80
  12   7   1   10.80    3.40
 -12   7  -1   12.10    9.00
  12   7   1   13.40    3.60
  12  -7  -1   11.70    2.40
 -12   7  -1    9.90    3.00
  13  -7   1    5.00    2.10
  13  -7   1    3.70    1.60
  13   7  -1    6.40    2.10
  13   7  -1    4.90    3.00
  13   7  -1    8.00    2.10
  13   7  -1    5.10    2.30
  13   7  -1    4.50    2.30
  13  -7  -1    5.90    2.20
  13   7   1    8.50    2.60
  13  -7  -1    7.70    2.10
 -13   7  -1   11.10    2.90
  13   7   1    7.20    2.50
  13   7   1    9.70    2.20
  13   7   1    7.30    2.80
 -14  -7  -1    4.70    1.60
  14   7  -1    3.90    1.80
  14   7  -1    3.50    1.50
  14  -7   1    3.80    1.70
  14   7  -1    3.60    2.20
  14   7  -1    5.30    1.90
  14  -7  -1    8.30    2.10
  14   7   1    8.40    1.90
 -14  -7   1    8.50    1.80
  14   7   1    7.50    2.10
   0   8   1  176.48   12.40
   0   8  -1  173.78   12.40
   0   8   1  173.18   12.60
   0  -8   1  179.88   14.60
   0  -8  -1  183.38   15.30
   0   8   1  181.08   16.70
  -1  -8  -1  288.67   21.50
   1   8  -1  272.37   18.00
   1  -8   1  288.77   19.00
   1  -8   1  297.87   20.60
  -1   8   1  288.47   23.00
  -1   8   1  280.67   18.60
  -1   8  -1  267.47   18.30
   1  -8  -1  282.87   21.00
   1   8   1  285.47   22.80
  -1  -8   1  283.27   20.80
   1   8   1  260.17   18.10
   1   8   1  245.88   17.90
   2   8  -1  479.45   28.60
   2   8  -1  507.15   29.40
  -2   8   1  492.35   30.70
   2   8  -1  470.75   29.00
  -2  -8  -1  498.95   32.70
   2  -8   1  437.06   29.20
   2  -8   1  490.05   31.20
   2  -8   1  508.65   29.10
   2   8  -1  478.15   28.40
  -2   8   1  498.95   34.20
   2  -8  -1  464.25   30.40
   2   8   1  405.76   28.30
   2  -8  -1  410.16   28.40
   2  -8  -1  412.56   28.00
  -2  -8   1  468.15   31.80
   2   8   1  433.96   32.90
  -2   8  -1  436.56   29.00
   2   8   1  428.16   28.50
  -2   8  -1  457.65   30.80
   2  -8  -1  456.05   31.80
   2   8   1  420.66   28.80
  -3   8   1  461.65   34.20
   3   8  -1  478.55   29.00
   3   8  -1  496.05   29.30
  -3  -8  -1  495.55   33.60
  -3   8   1  482.85   30.00
   3  -8   1  490.05   28.90
   3   8  -1  468.45   29.60
  -3   8   1  495.55   32.40
   3   8  -1  493.05   29.30
   3   8  -1  484.85   29.10
   3   8  -1  455.35   28.70
   3  -8   1  515.15   32.50
   3  -8   1  479.55   29.30
  -3   8  -1  457.35   32.40
  -3   8  -1  439.36   29.60
   3   8   1  429.86   28.90
   3   8   1  431.06   29.00
   3  -8  -1  451.45   30.70
   3   8   1  462.05   29.20
  -3  -8   1  473.85   32.90
   3  -8  -1  433.16   29.10
   3  -8  -1  450.55   28.70
   3   8   1  447.26   29.60
   3  -8  -1  467.65   32.80
   4   8  -1  366.86   23.90
  -4   8   1  405.96   28.80
   4   8  -1  400.16   25.40
   4   8  -1  380.46   24.60
   4  -8   1  378.56   24.70
   4   8  -1  371.86   24.60
   4   8  -1  402.86   24.70
   4  -8   1  402.76   24.40
  -4   8   1  396.46   25.70
   4   8  -1  399.36   24.80
  -4  -8  -1  416.56   29.90
   4   8  -1  389.26   24.60
   4   8  -1  396.46   24.60
   4  -8  -1  393.26   28.60
  -4   8  -1  386.46   28.60
   4  -8  -1  378.66   26.10
   4   8   1  376.06   24.30
   4   8   1  375.66   24.70
   4   8   1  375.36   24.50
   4  -8  -1  388.56   24.30
  -4  -8   1  385.56   29.00
  -4   8  -1  395.26   25.60
   4   8   1  385.36   24.80
   4   8   1  392.86   25.50
   4   8   1  375.56   24.40
   4  -8  -1  376.66   24.70
   5   8  -1  312.67   20.30
   5   8  -1  324.47   20.70
   5   8  -1  340.07   21.20
   5   8  -1  322.27   20.80
   5   8  -1  317.57   19.80
   5   8  -1  347.67   21.20
  -5  -8  -1  325.87   26.30
   5  -8   1  318.07   20.50
  -5   8   1  328.57   25.60
   5   8  -1  315.47   20.50
  -5   8   1  331.67   22.00
   5   8  -1  344.67   21.00
   5  -8   1  330.97   21.00
   5  -8  -1  291.07   21.90
   5   8   1  302.67   20.80
   5   8   1  312.57   21.60
   5   8   1  295.77   20.20
   5  -8  -1  310.37   20.30
  -5  -8   1  327.17   25.90
   5   8   1  305.17   20.80
   5   8   1  300.77   20.60
  -5   8  -1  315.57   25.60
   5   8   1  297.87   20.30
  -5   8  -1  305.67   21.60
   5  -8  -1  303.27   20.70
   6   8  -1   33.10    4.50
   6   8  -1   30.90    4.50
   6   8  -1   37.00    4.70
   6   8  -1   31.20    4.30
   6   8  -1   31.40    4.00
   6   8  -1   28.30    4.10
  -6  -8  -1   24.60    6.80
   6  -8   1   34.30    4.60
  -6   8   1   30.30    5.00
   6   8  -1   30.00    3.30
   6   8  -1   34.20    5.20
   6   8  -1   30.70    5.20
   6   8  -1   27.30    3.80
  -6   8   1   40.30    9.00
   6  -8   1   31.20    4.30
  -7   8   1   13.40    5.80
  -7   8  -1   17.60    6.40
   7  -8  -1   23.80    3.50
  -7   8  -1   16.80    3.80
  -7   8  -1   19.40    3.80
   7   8   1   22.80    4.10
   7   8   1   16.90    3.60
   7  -8  -1   27.70    4.30
   7   8   1   25.80    5.10
   7   8   1   20.40    3.40
  -7  -8   1   24.80    7.50
   7   8   1   20.40    4.10
   7   8   1   16.70    3.50
   8   8  -1   51.19    6.10
   8   8  -1   51.79    7.30
  -8   8   1   47.10    6.80
   8  -8   1   49.30    6.20
   8   8  -1   51.49    6.20
   8   8  -1   49.40    6.70
   8   8  -1   47.60    6.50
   8  -8   1   49.70    5.10
   8   8  -1   49.50    6.50
  -8   8   1   52.99   12.20
   8   8   1   71.39    7.60
   8   8   1   72.39    6.90
  -8   8  -1   67.69   12.80
   8   8   1   75.39    7.40
  -8   8  -1   73.09    7.90
  -8  -8   1   68.09   11.80
   8   8   1   72.69    7.40
   8  -8  -1   70.59    4.80
   8  -8  -1   77.69    6.80
   8   8   1   77.69    6.50
  -9  -8  -1  258.37   28.00
   9   8  -1  292.07   21.90
   9   8  -1  285.17   21.60
  -9   8   1  267.67   28.60
   9   8  -1  278.97   22.10
   9   8  -1  299.77   21.50
   9   8  -1  305.97   22.00
  -9   8   1  282.27   22.50
   9   8  -1  282.67   21.10
   9  -8   1  298.17   21.30
   9   8   1  362.76   22.30
   9   8   1  358.36   22.40
   9   8   1  364.16   22.50
  -9  -8   1  345.87   29.90
  -9   8  -1  362.96   23.50
   9  -8  -1  374.86   21.70
   9   8   1  365.16   21.60
   9   8   1  364.66   23.10
   9   8   1  357.06   20.20
  -9   8  -1  331.17   30.30
 -10   8   1   59.69    7.60
  10   8  -1   64.49    7.40
  10  -8   1   66.49    6.70
  10   8  -1   59.69    6.70
  10   8  -1   60.29    6.70
  10   8  -1   60.29    7.70
  10   8  -1   69.59    7.50
 -10  -8  -1   56.09   13.00
  10  -8   1   67.99    6.10
 -10   8   1   67.19   14.20
  10   8  -1   66.19    7.50
 -10   8  -1   66.99   15.20
  10   8   1   73.89    7.80
  10  -8  -1   84.39    7.00
 -10   8  -1   77.69    8.20
  10   8   1   79.79    7.90
  10   8   1   73.89    6.70
  10  -8  -1   79.59    6.60
  10   8   1   80.09    7.80
 -10  -8   1   84.39   14.10
  10   8   1   79.39    7.60
 -11   8   1    1.30    2.30
  11   8  -1    3.60    2.80
  11   8  -1    4.80    3.10
  11   8  -1    4.20    2.40
  11   8  -1    4.80    2.40
  11  -8   1    5.40    2.00
  11  -8   1    5.40    2.20
 -11  -8  -1   14.80    7.90
  11   8  -1    4.80    2.70
 -11  -8   1   -7.80    5.70
  11   8   1    0.30    1.90
 -11   8  -1    2.20    2.40
  11   8   1    3.40    2.10
 -11   8  -1    9.20    9.00
  11   8   1    3.50    2.50
  11   8   1    3.00    2.60
  11   8   1    1.70    2.50
  11  -8  -1    2.00    1.90
  11  -8  -1    4.50    1.60
  12   8  -1   86.39    7.50
  12   8  -1   83.39    6.80
 -12   8   1   91.69    8.00
  12  -8   1   85.69    6.50
  12   8  -1   86.69    7.60
  12   8  -1   85.09    6.90
 -12  -8  -1   78.19   15.20
  12   8  -1   84.19    7.70
 -12   8   1   85.29   18.50
 -12   8  -1   69.89    7.60
  12   8   1   66.69    6.70
  12   8   1   69.19    7.10
  12   8   1   71.19    7.00
 -12  -8   1   59.69   15.20
  12   8   1   74.49    6.40
  12   8   1   69.99    7.40
 -12   8  -1   67.09   16.30
  12  -8  -1   66.99    6.50
 -13  -8  -1   16.20    2.60
  13   8   1    9.10    2.40
 -13  -8   1   12.20    2.40
  13  -8  -1    9.80    2.40
  13   8   1   11.50    2.10
  13  -8  -1   14.60    2.40
 -13   8  -1   19.00    3.20
  13   8   1   10.70    2.00
  13   8   1   10.20    2.50
   0  -9  -1 1053.79   62.39
   0   9  -1 1025.20   62.29
   0   9   1 1072.39   68.49
   0  -9  -1 1072.49   66.39
   0   9  -1 1006.60   62.29
   0   9   1 1033.30   62.59
   0  -9   1 1129.59   65.79
   0  -9   1  979.50   62.19
   0  -9  -1 1026.20   61.99
   1   9  -1  161.88   12.00
  -1  -9  -1  166.68   11.60
   1   9  -1  165.68   12.10
  -1   9   1  175.28   17.10
   1   9  -1  168.78   12.00
   1  -9   1  157.38   14.40
   1   9  -1  151.88   12.70
   1   9  -1  168.28   11.90
  -1  -9  -1  161.58   15.30
  -1   9   1  163.98   12.40
  -1  -9  -1  155.38   11.90
   1  -9   1  160.58   11.70
   1  -9   1  174.58   12.60
   1  -9   1  157.18   11.90
   1   9   1  209.88   12.60
   2  -9   1   95.39   10.50
  -2  -9  -1   97.59    8.30
  -2   9   1   95.89    8.60
  -2  -9  -1   85.69    7.70
   2   9  -1   90.09    7.60
   2   9  -1   96.89    7.90
   2   9  -1   93.69    8.20
  -2  -9  -1  103.99   11.60
   2   9  -1  104.29    8.60
  -2   9   1   90.29   12.20
   2   9  -1   96.09    7.90
   2  -9   1   93.59    7.70
   2   9  -1   92.39    8.20
   2  -9   1   92.49    8.00
   2   9   1  113.69    8.80
   2  -9  -1  125.69    8.70
   2   9   1  124.39    8.90
   2   9   1  127.99    8.90
   2  -9  -1  124.29   12.00
   3   9  -1   53.39    5.70
  -3  -9  -1   53.99    5.60
   3   9  -1   61.69    5.90
  -3   9   1   55.29    6.30
   3   9  -1   55.59    5.40
   3  -9   1   60.59    5.90
   3   9  -1   59.29    6.20
   3   9  -1   54.99    5.90
   3   9  -1   56.39    5.20
   3  -9   1   56.69    8.30
  -3  -9  -1   57.79    9.10
   3   9  -1   59.29    5.50
  -3  -9  -1   56.29    5.50
   3  -9   1   61.29    5.60
  -3   9   1   57.49    8.90
   3   9   1   58.99    6.00
  -3   9  -1   64.29    9.70
   3  -9  -1   56.59    7.50
   3   9   1   60.49    5.60
   3   9   1   56.69    5.40
  -3   9  -1   57.09    6.20
   3  -9  -1   59.29    5.90
   3  -9  -1   65.39    5.70
   3   9   1   58.79    5.40
   3   9   1   67.69    6.40
   3  -9  -1   72.49    9.40
  -3  -9   1   70.49    9.20
   3   9   1   58.69    5.70
  -4  -9  -1   86.59    6.80
   4   9  -1   86.89    7.40
  -4   9   1   82.49    7.80
   4   9  -1   84.69    6.90
   4   9  -1   88.19    6.30
  -4  -9  -1   88.39   11.10
  -4   9   1   93.19   11.10
   4   9  -1   87.89    6.90
   4  -9   1   83.69    7.10
   4   9  -1   88.09    7.70
  -4  -9  -1   89.49    7.00
   4   9  -1   80.49    7.00
   4   9  -1   86.89    6.90
   4  -9   1   81.89    6.80
   4   9   1   57.69    6.80
  -4   9  -1   62.59    7.30
   4  -9  -1   67.69    9.80
   4   9   1   59.69    6.10
   4   9   1   59.29    6.80
   4  -9  -1   59.79    6.60
   4   9   1   63.39    6.30
  -4  -9   1   74.09   10.30
  -4   9  -1   54.49   10.60
   4   9   1   63.89    6.20
   4   9   1   58.99    6.90
   4  -9  -1   63.09    6.40
   5   9  -1   72.89    7.90
   5   9  -1   74.59    6.30
   5   9  -1   77.39    7.40
  -5  -9  -1   79.19    7.10
   5   9  -1   65.09    6.70
  -5   9   1   75.69   11.70
  -5  -9  -1   67.99    7.20
   5   9  -1   74.99    7.10
   5   9  -1   80.79    7.60
   5  -9   1   70.89    7.10
   5  -9   1   77.79    7.50
  -5   9   1   75.29    8.10
   5   9  -1   73.79    7.20
   5   9  -1   71.99    7.40
  -5  -9  -1   77.89   11.60
   5   9   1   90.09    7.40
   5   9   1   97.79    7.30
   5  -9  -1   90.19    7.70
   5   9   1   96.09    8.50
   5  -9  -1   96.29    7.50
  -5  -9   1  107.19   12.60
   5   9   1   98.09    8.20
   5   9   1   98.49    7.30
  -5   9  -1  103.19    8.80
   5   9   1  100.09    8.30
   6   9  -1    7.00    2.40
  -6  -9  -1    5.90    4.60
  -6   9   1    0.40    4.00
   6   9  -1    8.30    2.80
   6   9  -1    7.60    2.60
   6  -9   1    8.50    2.70
   6   9  -1    3.20    2.00
   6  -9   1    8.70    3.00
  -6   9   1    8.50    3.30
   6   9  -1    6.60    2.70
   6   9  -1   12.80    2.20
  -6  -9  -1    8.70    3.10
  -6  -9  -1   11.00    2.50
   6   9  -1    9.30    2.80
   6   9  -1   14.70    3.90
   6   9  -1    8.00    2.40
  -6   9  -1    8.10    3.80
   6   9   1    9.70    2.70
   6   9   1    6.40    2.00
   6   9   1    8.80    3.20
   6   9   1    5.40    2.40
   6  -9  -1    9.00    2.90
  -6   9  -1    2.00    4.60
   6   9   1    4.40    2.20
  -6  -9   1    9.40    5.20
   6  -9  -1    7.20    2.50
   6   9   1    5.70    2.70
  -7   9   1   20.10    6.80
   7  -9   1    9.40    2.70
   7  -9   1    7.10    2.90
   7   9  -1    9.70    2.90
   7   9  -1    6.20    2.80
  -7  -9  -1   10.70    2.80
  -7   9   1    7.00    3.40
   7   9  -1   10.90    3.20
   7   9  -1    7.70    3.20
   7   9  -1    8.10    2.90
   7   9  -1    8.60    3.10
  -7  -9  -1   13.60    7.20
   7   9   1    8.60    3.20
  -7  -9   1   11.90    7.30
   7   9   1    7.40    3.10
   7  -9  -1   10.00    2.60
   7  -9  -1   11.30    3.00
  -7   9  -1   18.60    6.90
   7   9   1    9.50    2.70
   7   9   1   13.00    2.50
   7   9   1    7.60    3.20
  -7   9  -1   10.10    3.60
   7   9   1    9.80    3.10
  -7   9  -1    5.10    2.30
   8   9  -1  196.98   13.90
   8   9  -1  186.78   14.90
  -8   9   1  206.28   21.30
   8  -9   1  203.28   14.20
  -8   9   1  199.78   15.30
   8   9  -1  197.98   14.30
  -8  -9  -1  186.18   20.70
   8  -9   1  197.98   12.60
  -8  -9  -1  200.48   13.70
   8   9  -1  197.08   14.30
   8   9  -1  191.18   13.80
   8   9  -1  196.38   14.40
   8   9   1  179.58   12.30
   8  -9  -1  180.58   13.70
   8   9   1  173.88   13.90
  -8  -9   1  199.78   21.20
   8  -9  -1  179.68   11.80
  -8   9  -1  170.08   14.80
   8   9   1  172.88   13.20
   8   9   1  170.98   13.80
   8   9   1  180.38   14.90
  -8   9  -1  146.39   20.10
   8   9   1  173.88   14.10
   9   9  -1  214.58   14.80
   9   9  -1  211.78   15.40
   9   9  -1  218.98   15.40
   9  -9   1  205.98   14.80
   9   9  -1  200.38   15.10
   9   9  -1  216.88   16.00
  -9   9   1  212.18   23.20
  -9  -9  -1  197.98   14.50
  -9  -9  -1  218.78   22.80
  -9   9   1  222.78   16.40
   9   9   1  198.18   15.00
   9   9   1  199.18   14.30
   9  -9  -1  197.98   14.50
  -9  -9   1  209.08   22.40
  -9   9  -1  196.78   16.00
  -9   9  -1  182.68   23.10
   9   9   1  190.98   15.10
   9   9   1  195.68   15.70
   9   9   1  193.58   15.00
 -10   9   1   41.30    6.20
  10  -9   1   42.70    4.60
 -10  -9  -1   32.30   10.00
  10   9  -1   43.40    5.20
  10   9  -1   40.60    6.10
  10   9  -1   37.50    5.60
  10   9  -1   42.40    6.00
  10   9  -1   38.20    6.00
 -10  -9  -1   42.40    5.30
  10  -9   1   39.60    5.00
 -10   9   1   37.80   10.60
 -10  -9  -1   36.90    4.80
  10   9   1   56.49    6.60
  10   9   1   58.69    6.70
  10  -9  -1   54.39    5.40
  10   9   1   51.59    6.10
  10  -9  -1   59.69    5.40
 -10   9  -1   51.99   12.60
  10   9   1   58.09    5.50
  10   9   1   54.39    6.10
 -10  -9   1   56.59   13.00
 -10   9  -1   52.59    6.60
 -11  -9  -1   91.39   16.20
  11   9  -1   87.39    7.90
  11   9  -1   84.99    7.90
 -11   9   1   70.59   15.00
  11   9  -1   88.89    7.80
 -11   9   1   90.49    8.30
  11   9  -1   91.89    7.30
 -11  -9  -1   78.39    7.00
  11  -9   1   82.59    6.70
  11   9  -1   87.79    8.10
  11  -9   1   82.19    6.80
  11   9   1   81.29    7.70
 -11   9  -1   82.69    8.30
 -11  -9   1   83.49   16.80
  11  -9  -1   85.09    6.20
  11  -9  -1   76.19    7.00
  11  -9  -1   80.89    6.70
 -11   9  -1   90.69   19.10
 -11  -9   1   66.19    6.60
  11   9   1   80.89    7.60
  11   9   1   77.69    7.70
  11   9   1   79.79    8.00
  11   9   1   80.89    6.70
  12  -9   1   12.00    2.80
 -12  -9  -1   11.30    2.50
  12   9  -1   18.30    2.90
  12   9  -1   13.10    3.30
  12   9  -1   13.80    3.10
  12   9  -1    9.20    2.70
  12   9  -1   12.10    2.70
 -12  -9   1   13.10    2.50
  12   9   1   21.00    3.50
  12   9   1   20.40    3.40
 -13  -9   1   19.60    2.80
  13  -9  -1   23.00    3.10
  13   9   1   22.80    3.20
 -13   9  -1   24.70    3.60
  13   9   1   23.30    2.70
  13   9   1   22.80    3.20
   0 -10  -1   31.80    4.00
   0 -10  -1   26.60    4.00
   0 -10  -1   28.90    6.60
   0  10  -1   31.10    3.40
   0  10   1   28.50    3.80
   0  10  -1   32.70    4.00
   0 -10   1   34.70    6.80
   0  10  -1   31.00    4.20
   0  10   1   26.90    4.30
   0 -10   1   32.30    4.10
   0 -10   1   28.60    3.80
   1  10  -1   40.10    4.60
   1  10  -1   40.30    4.80
  -1 -10  -1   48.50    8.00
  -1 -10  -1   39.80    4.60
   1 -10   1   41.90    4.60
   1  10  -1   45.40    5.20
  -1  10   1   40.60    5.10
  -1  10   1   32.00    4.50
  -1 -10  -1   41.30    4.80
   1 -10   1   35.80    7.30
   1 -10   1   43.40    4.90
   1  10  -1   42.00    5.50
   1  10  -1   39.00    4.10
  -1 -10   1   37.20    4.70
   1  10   1   48.70    5.50
   1 -10  -1   46.00    5.10
   1 -10  -1   48.00    4.90
  -1 -10   1   35.20    7.40
  -1 -10   1   37.30    4.40
   1  10   1   45.30    5.10
   1  10   1   42.30    5.50
   1  10   1   41.60    4.80
   1 -10  -1   34.30    7.30
   1 -10  -1   51.49    8.30
  -1  10  -1   46.20    5.30
  -1  10  -1   35.30    4.50
  -2 -10  -1  218.08   14.10
   2  10  -1  214.28   14.50
   2  10  -1  224.28   14.70
   2 -10   1  237.48   18.00
   2 -10   1  206.68   13.90
   2  10  -1  220.28   13.70
  -2  10   1  226.08   15.20
   2  10  -1  212.68   13.90
   2  10  -1  220.98   14.50
  -2 -10  -1  219.48   14.50
   2 -10   1  211.58   14.40
  -2 -10   1  202.38   17.90
   2  10   1  177.08   14.20
   2 -10  -1  188.78   17.70
   2 -10  -1  180.68   14.10
  -2  10  -1  191.58   14.50
   2 -10  -1  197.98   13.80
  -2 -10   1  182.58   13.70
   2  10   1  180.68   14.20
  -2 -10   1  181.58   13.90
   2 -10  -1  180.28   16.00
   2  10   1  184.98   14.00
   2  10   1  185.18   14.20
   2  10   1  167.38   13.20
   3 -10   1  144.29   11.30
  -3 -10  -1  163.58   16.20
   3  10  -1  144.59   11.80
  -3 -10  -1  151.68   11.20
  -3 -10  -1  158.18   11.60
   3  10  -1  154.78   11.80
   3  10  -1  154.38   11.30
   3  10  -1  156.78   11.10
  -3  10   1  158.28   12.40
   3  10  -1  151.18   10.90
   3  10  -1  160.18   11.60
   3 -10   1  172.18   15.00
   3 -10   1  161.08   11.80
   3 -10  -1  159.38   11.30
   3  10   1  150.28   11.40
  -3 -10   1  142.39   11.10
   3  10   1  149.88   11.70
  -3 -10   1  172.18   15.80
  -3  10  -1  154.98   12.30
  -3 -10   1  125.09   11.20
   3  10   1  146.69   11.30
   3  10   1  160.08   10.90
   3 -10  -1  139.59   11.40
   3  10   1  152.28   11.90
   3 -10  -1  153.18   15.20
   4  10  -1   87.69    7.30
   4  10  -1   88.59    6.60
  -4 -10  -1   87.09    7.40
   4  10  -1   88.99    7.10
   4  10  -1   93.59    7.40
   4  10  -1   95.29    8.30
  -4  10   1   93.89    8.60
  -4 -10  -1   94.09   12.30
  -4 -10  -1   89.59    7.50
   4 -10   1   85.69    7.60
   4  10  -1   88.69    7.80
   4  10  -1   97.69    8.40
   4 -10   1   93.69    7.50
   4  10   1   66.59    6.50
   4  10   1   59.49    7.30
  -4  10  -1   62.69    7.60
   4 -10  -1   69.09    7.00
   4  10   1   61.29    6.60
   4  10   1   65.79    7.30
   4  10   1   62.89    6.60
   4  10   1   61.99    6.60
   4 -10  -1   65.59    7.10
   5  10  -1   37.50    4.80
   5  10  -1   39.30    5.60
  -5 -10  -1   36.20    4.70
   5  10  -1   37.60    4.80
   5 -10   1   34.00    5.00
  -5  10   1   37.60    5.90
  -5  10   1   34.30    8.20
   5  10  -1   40.60    5.20
   5  10  -1   37.20    3.70
   5 -10   1   34.90    5.00
   5  10  -1   35.80    4.40
  -5 -10  -1   22.10    6.60
   5  10  -1   39.90    5.40
   5  10  -1   35.40    5.10
  -5 -10  -1   29.80    4.60
   6  10  -1  177.58   12.80
  -6 -10  -1  178.18   13.30
   6  10  -1  198.68   13.50
   6  10  -1  190.38   13.60
  -6  10   1  189.08   14.80
   6 -10   1  194.08   13.40
  -6 -10  -1  205.78   20.40
   6 -10   1  198.78   14.10
   6  10  -1  190.58   14.10
   6  10  -1  183.98   13.60
   6  10  -1  183.98   14.50
   6  10  -1  182.58   13.60
  -6 -10  -1  187.48   13.40
  -6  10   1  210.68   20.20
  -6  10  -1  172.98   14.60
   6  10   1  171.08   12.60
   6  10   1  177.88   14.50
   6  10   1  169.38   12.80
  -6  10  -1  198.48   20.80
  -6 -10   1  184.78   19.50
   6 -10  -1  167.78   12.90
   6  10   1  185.38   14.00
   6  10   1  176.18   13.70
   6  10   1  178.08   13.30
   6  10   1  157.38   13.20
   6 -10  -1  183.18   13.80
   7  10  -1   16.70    3.60
  -7 -10  -1   24.20    8.90
   7  10  -1   17.40    4.10
  -7  10   1   16.60    4.20
  -7 -10  -1   22.10    3.90
  -7  10   1   12.50    7.70
   7 -10   1   23.50    4.60
  -7 -10  -1   24.20    3.90
   7  10  -1   23.00    5.00
   7 -10   1   20.50    3.60
   7  10  -1   26.20    5.00
   7  10  -1   18.70    3.60
  -7 -10   1   27.90    5.10
  -7  10  -1   28.90   10.40
  -7  10  -1   21.80    4.80
  -7  10  -1   22.70    3.90
   7  10   1   27.20    5.00
  -7 -10   1   22.80    7.90
   7  10   1   30.60    5.80
   7  10   1   30.90    5.40
   7  10   1   25.00    3.80
   7  10   1   23.90    4.20
   7  10   1   26.40    3.20
   7 -10  -1   24.30    4.30
  -8 -10  -1   29.20    4.40
  -8  10   1   30.90    9.70
   8 -10   1   30.30    3.90
  -8  10   1   31.30    5.70
   8  10  -1   31.50    4.60
   8  10  -1   31.90    5.50
  -8 -10  -1   29.90    8.70
   8  10  -1   30.20    5.60
   8 -10   1   30.60    5.10
   8  10  -1   32.40    6.00
   8  10  -1   32.80    4.90
  -8 -10  -1   27.60    4.50
  -8  10  -1   42.80   11.60
   8 -10  -1   43.80    5.50
  -8 -10   1   39.30   10.70
   8  10   1   42.60    6.20
   8 -10  -1   41.40    3.30
   8  10   1   50.19    6.10
   8  10   1   45.40    6.50
   8  10   1   45.30    4.70
  -8 -10   1   43.70    4.70
  -8  10  -1   41.10    6.10
   8  10   1   45.20    5.40
   9  10  -1    6.20    3.20
   9  10  -1    8.60    2.70
  -9 -10  -1    4.40    2.70
   9  10  -1    7.30    2.90
  -9  10   1    9.10    3.40
  -9 -10  -1    5.30    2.00
   9 -10   1    4.80    2.60
  -9 -10  -1    6.40    7.20
   9  10  -1    7.30    2.90
   9  10  -1    5.00    3.20
  -9  10   1   10.20    9.70
  -9  10  -1  -13.10    9.20
  -9  10  -1    1.40    2.40
  -9 -10   1   -1.50    6.40
  -9 -10   1    0.30    1.70
   9  10   1    1.20    1.90
   9  10   1    0.10    2.30
   9 -10  -1    3.50    2.30
   9  10   1    0.40    2.40
   9  10   1    1.50    1.60
   9  10   1    2.30    3.10
 -10  10   1   39.10   14.10
 -10 -10  -1   55.69    5.60
  10 -10   1   55.89    5.60
  10  10  -1   55.09    6.60
  10  10  -1   55.79    6.50
  10  10  -1   57.19    6.10
  10 -10   1   52.89    4.90
  10  10  -1   54.79    6.40
 -10 -10  -1   80.69   15.00
 -10  10   1   54.09    6.70
  10  10  -1   53.29    5.40
 -10 -10   1   52.29    5.20
  10  10   1   51.39    5.80
  10  10   1   50.49    5.90
 -10 -10   1   40.50   11.90
  10 -10  -1   52.29    5.20
 -10  10  -1   41.80   14.90
 -10  10  -1   47.40    6.40
  10 -10  -1   49.70    5.20
  10  10   1   48.60    6.30
  10  10   1   49.00    5.00
  11  10  -1  100.19    7.70
  11  10  -1   96.39    7.50
  11  10  -1   99.89    8.10
  11 -10  -1   70.39    5.90
  11  10   1   68.09    7.10
 -11 -10   1   66.39    6.30
  11 -10  -1   71.79    5.50
  11 -10  -1   76.19    6.40
  11  10   1   67.69    6.80
  11  10   1   76.69    5.90
 -11  10  -1   73.99    7.60
  11  10   1   68.49    6.70
  12  10  -1    5.20    2.10
  12  10  -1    5.60    2.10
  12  10  -1    5.70    2.30
 -12  10   1   10.90    2.60
 -12 -10  -1    7.60    2.10
  12  10   1   17.10    2.80
  12 -10  -1   13.20    2.40
  12  10   1   11.00    2.60
  12 -10  -1    9.30    2.10
  12  10   1    9.70    2.40
 -12 -10   1   10.00    2.10
 -12  10  -1   17.60    3.50
   0  11  -1   10.60    2.80
   0  11   1    3.70    2.00
   0 -11   1    4.30    2.20
   0  11  -1    6.40    2.30
   0 -11   1    5.90    2.30
   0  11  -1    6.20    3.10
   0 -11  -1    4.20    4.90
   0 -11  -1   -2.30    3.60
   0 -11  -1    4.00    2.20
   0 -11  -1    3.80    2.20
   0  11   1    8.30    2.70
   0 -11   1   11.80    5.30
   1  11  -1   62.69    5.70
   1  11  -1   66.69    6.50
   1  11  -1   68.39    6.60
   1  11  -1   63.79    7.20
   1 -11   1   65.99   10.10
   1 -11   1   65.39    6.30
   1 -11   1   61.99    6.50
  -1  11   1   61.09    6.90
  -1 -11  -1   67.39    6.60
  -1 -11  -1   58.09    6.20
  -1  11   1   66.59    8.00
  -1 -11  -1   59.99   10.10
   1  11   1   75.29    7.30
   1  11   1   66.39    6.50
  -1  11  -1   67.99    6.90
  -1 -11   1   59.79    9.80
  -1  11  -1   67.59    6.30
  -1 -11   1   69.79    6.40
   1 -11  -1   71.69   10.70
   1 -11  -1   64.89    6.60
   1 -11  -1   67.59    6.30
  -1 -11   1   68.09    6.50
   1  11   1   66.89    6.80
   2  11  -1  348.27   22.50
  -2 -11  -1  336.27   27.20
   2 -11   1  326.97   21.80
  -2  11   1  345.47   23.20
   2  11  -1  336.17   21.40
   2 -11   1  331.67   22.40
   2  11  -1  335.47   21.90
   2  11  -1  340.37   22.60
  -2 -11  -1  332.27   22.30
  -2 -11  -1  319.67   21.80
   2 -11   1  360.66   26.70
   2  11  -1  333.47   22.50
   2  11   1  344.17   22.60
   2 -11  -1  300.77   21.70
  -2 -11   1  387.46   27.50
  -2  11  -1  335.07   22.80
  -2 -11   1  319.57   22.10
  -2 -11   1  349.27   22.00
   2 -11  -1  350.96   27.20
   2  11   1  333.57   22.30
   2  11   1  333.27   22.40
   2  11   1  332.07   21.20
   2 -11  -1  328.97   22.40
   2  11   1  319.67   22.10
   3 -11   1  137.69   14.30
   3 -11   1  122.79    9.60
   3  11  -1  123.39    9.10
  -3 -11  -1  119.69    9.40
   3  11  -1  124.59    9.70
   3  11  -1  127.39   10.10
   3 -11   1  121.99    9.90
  -3 -11  -1  113.09    9.50
  -3  11   1  113.39   10.40
   3  11  -1  116.59   10.00
   3  11  -1  114.49    9.00
  -3 -11  -1  129.49   14.80
  -3 -11   1  117.59   13.80
   3  11   1  106.09    8.60
   3  11   1  114.69   10.10
   3 -11  -1  104.89    9.30
   3  11   1  108.29    9.90
   3  11   1  110.09    9.30
  -3  11  -1  111.39   10.20
   3 -11  -1  109.19    9.70
   3 -11  -1  120.99   14.10
  -3 -11   1  113.89    9.20
  -3 -11   1  109.09    9.30
   3  11   1  109.99    9.00
  -4  11   1   63.49    7.60
  -4 -11  -1   65.99    6.50
   4  11  -1   69.99    5.80
   4  11  -1   68.99    7.30
   4 -11   1   74.49    7.20
   4 -11   1   63.99    7.00
   4  11  -1   64.09    6.40
  -4 -11  -1   69.49    7.00
  -4 -11  -1   69.29   11.80
   4  11  -1   74.49    6.60
   4  11  -1   73.09    7.60
   4  11  -1   71.59    7.50
   4 -11  -1   68.19    6.80
   4  11   1   65.39    6.30
   4 -11  -1   75.89   11.80
  -4  11  -1   60.59    7.40
   4 -11  -1   70.49    7.10
   4  11   1   67.39    6.40
  -4 -11   1   67.49    6.50
   4  11   1   65.49    6.20
  -4 -11   1   69.89   11.50
   4  11   1   71.49    7.60
   4  11   1   62.99    7.20
   5  11  -1   26.60    5.00
   5  11  -1   27.50    4.20
  -5 -11  -1   24.80    7.40
  -5  11   1   20.40    4.40
   5  11  -1   26.30    5.00
   5 -11   1   28.40    4.60
   5  11  -1   25.40    4.40
  -5 -11  -1   31.30    4.50
  -5 -11  -1   23.40    3.90
   5  11  -1   21.80    3.70
   5 -11   1   30.00    4.90
   5  11  -1   24.40    4.30
   5  11  -1   25.50    2.90
   5 -11  -1   30.20    4.90
  -5 -11   1   29.90    4.20
   5  11   1   24.10    4.80
   5  11   1   26.90    5.10
   5  11   1   25.70    3.60
  -5  11  -1   27.60    5.50
   5 -11  -1   22.70    4.10
  -5 -11   1   25.70    7.90
   5  11   1   23.30    4.20
   5  11   1   23.10    3.70
  -6 -11  -1  533.95   39.30
   6 -11   1  539.15   31.00
   6 -11   1  518.75   31.70
  -6  11   1  544.75   33.20
   6  11  -1  491.85   31.50
  -6 -11  -1  494.55   31.20
   6  11  -1  536.45   32.70
   6  11  -1  518.75   31.00
   6  11  -1  514.85   31.20
  -6 -11  -1  493.15   31.10
   6  11  -1  516.85   31.60
   6  11   1  468.55   31.50
  -6  11  -1  471.65   32.40
   6  11   1  454.05   31.00
   6  11   1  463.75   30.40
  -6  11  -1  451.95   31.20
   6 -11  -1  476.65   31.40
   6 -11  -1  489.75   30.60
   6  11   1  480.35   32.30
   6  11   1  460.65   30.00
   6  11   1  472.65   30.90
  -6 -11   1  443.26   30.80
  -6 -11   1  457.05   37.80
   7  11  -1  477.85   29.40
  -7 -11  -1  414.66   28.70
   7  11  -1  466.95   29.00
   7 -11   1  473.25   28.30
  -7  11   1  454.45   30.50
   7  11  -1  472.75   30.50
   7  11  -1  454.95   29.30
  -7 -11  -1  506.05   37.80
  -7 -11  -1  449.95   28.80
   7 -11   1  463.15   29.40
   7  11  -1  443.96   28.60
   7 -11  -1  461.25   29.30
   7 -11  -1  448.46   27.90
  -7  11  -1  453.85   30.50
   7  11   1  428.96   29.20
   7  11   1  436.96   28.20
   7  11   1  451.15   30.20
   7  11   1  442.26   28.80
  -7 -11   1  435.56   36.60
  -7  11  -1  445.26   28.70
  -7 -11   1  432.06   28.60
   8 -11   1   15.80    2.70
  -8 -11  -1   18.80    8.30
   8  11  -1   17.40    3.40
   8  11  -1   17.50    3.50
   8  11  -1   17.60    4.20
  -8 -11  -1   18.00    3.40
  -8 -11  -1   15.60    3.10
   8  11  -1   12.00    3.20
   8 -11   1   14.60    3.50
  -8  11   1   -2.60   16.40
  -8  11   1   17.80    3.50
   8  11  -1   18.10    4.40
  -8  11   1   15.40    4.00
   8  11   1   10.00    3.40
   8 -11  -1   13.00    3.20
  -8 -11   1   15.60    3.30
   8  11   1   13.80    2.80
  -8  11  -1   41.60   16.60
   8  11   1   15.40    4.40
  -8 -11   1    3.10    7.10
   8  11   1   13.70    3.20
  -8  11  -1   11.80    3.70
   9  11  -1   91.59    7.00
  -9 -11  -1   73.49   15.50
  -9 -11  -1   88.49    7.40
   9  11  -1   92.79    8.50
   9 -11   1   85.09    7.30
  -9  11   1   91.79    8.50
   9  11  -1   85.69    7.30
   9  11  -1   83.79    7.70
  -9  11  -1   65.09    8.00
   9  11   1   58.99    6.70
   9  11   1   68.09    7.40
   9  11   1   69.99    6.30
  -9 -11   1   69.39   14.70
   9 -11  -1   65.69    6.80
   9  11   1   65.99    7.80
  10 -11   1    1.20    1.80
 -10  11   1    1.90    2.20
  10  11  -1    4.20    1.90
  10  11  -1    2.10    2.00
 -10 -11  -1    2.90    1.80
  10 -11   1    5.20    1.50
  10  11  -1    3.60    2.70
  10  11  -1    3.90    2.60
  10 -11  -1    1.00    1.60
 -10 -11   1    2.70    1.90
 -10  11  -1    0.50    2.00
  10  11   1    3.60    2.50
  10 -11  -1    3.00    1.60
  10  11   1    4.00    2.40
  10  11   1    2.60    1.90
  11  11  -1   41.00    4.90
  11  11  -1   38.80    4.40
  11  11  -1   44.70    4.90
 -11 -11  -1   33.10    4.00
  11 -11   1   42.00    3.70
 -11  11   1   37.20    4.80
  11  11   1   41.90    4.70
  11  11   1   39.70    4.30
 -11  11  -1   47.40    5.30
 -11 -11   1   33.70    4.00
  11  11   1   41.30    4.80
  11 -11  -1   45.40    4.10
   0  12   1    9.00    2.90
   0 -12  -1    6.80    2.60
   0 -12   1    6.20    2.40
   0 -12  -1    7.90    5.30
   0  12  -1    4.40    3.00
   0 -12   1    5.50    2.30
   0 -12   1   -3.40    5.60
   0 -12  -1    4.60    2.40
   0  12  -1    6.10    2.50
   0  12  -1    6.70    2.40
   0  12   1    6.50    3.00
   0  12   1    5.10    2.60
  -1 -12  -1   42.00    9.60
   1  12  -1   47.20    5.50
  -1 -12  -1   44.20    9.30
   1  12  -1   54.19    5.90
  -1  12   1   51.79    6.40
  -1 -12  -1   46.60    5.60
   1 -12   1   48.50    5.80
   1  12  -1   52.69    6.10
   1 -12   1   47.20    5.50
   1 -12   1   68.29   11.30
  -1 -12  -1   53.99    5.80
  -1  12  -1   45.60    6.70
   1  12   1   50.59    5.50
   1 -12  -1   45.50    5.40
   1 -12  -1   59.79   10.80
   1  12   1   47.20    5.80
  -1 -12   1   50.69    5.60
  -1 -12   1   43.50    9.00
  -1  12  -1   45.00    5.90
   1 -12  -1   47.60    5.90
  -1 -12   1   47.70    5.60
   1  12   1   46.20    5.80
   2 -12   1   65.39   13.60
   2 -12   1   85.39    8.40
  -2 -12  -1   86.79    8.20
   2  12  -1   85.09    8.50
   2  12  -1   89.19    7.90
   2 -12   1   84.69    8.20
   2  12  -1   77.79    7.30
  -2 -12  -1   81.49   12.60
  -2  12   1   82.29    8.90
  -2 -12  -1   90.39    8.30
   2  12  -1   84.89    8.30
   2 -12  -1  112.59   14.10
   2  12   1  115.49    8.80
   2  12   1  116.29    8.70
   2 -12  -1  115.99    9.20
   2 -12  -1  117.69    8.70
   2  12   1  113.69    8.90
  -2 -12   1  112.19    8.60
   3  12  -1  110.69    9.90
  -3  12   1  108.59    9.80
   3  12  -1  114.19    8.00
  -3 -12  -1  103.99    8.80
   3  12  -1  108.19    8.10
   3  12  -1  107.19    8.70
   3 -12   1  109.79    8.80
   3 -12   1  109.09    9.10
  -3 -12  -1  106.49   13.80
   3  12  -1  119.59    9.40
   3  12  -1  117.19    9.40
  -3 -12   1   88.09    8.10
  -3 -12   1   82.29    8.00
  -3 -12   1   97.29   13.40
   3  12   1   82.09    8.00
   3  12   1   90.89    9.00
  -3  12  -1   83.99    9.00
   3  12   1   88.69    8.70
   3  12   1   79.39    7.30
   3 -12  -1   78.79   13.50
   3 -12  -1   86.59    8.70
   3 -12  -1   84.99    8.30
   4  12  -1   72.29    6.50
   4  12  -1   68.19    6.40
   4 -12   1   62.69    6.90
   4  12  -1   66.99    7.40
   4  12  -1   65.19    7.60
  -4 -12  -1   70.89   12.40
  -4 -12  -1   70.09    6.90
  -4 -12  -1   64.89    6.50
   4  12  -1   65.49    5.50
  -4  12   1   67.89    7.90
   4 -12   1   69.49    7.20
   4  12  -1   68.39    7.60
  -4 -12   1   74.29   13.00
   4 -12  -1   68.09    7.10
   4  12   1   65.29    7.30
  -4 -12   1   67.19    6.50
   4  12   1   69.19    6.30
   4  12   1   62.89    5.90
  -4 -12   1   70.69    6.60
   4  12   1   71.69    7.70
  -4  12  -1   76.09    8.10
   4 -12  -1   68.99    7.30
  -5 -12  -1   74.89   13.30
   5  12   1   45.80    5.00
  -5 -12   1   62.09   13.50
   5  12   1   43.60    4.70
  -5  12  -1   44.90    6.50
   5  12   1   54.69    6.20
   5 -12  -1   49.30    5.70
  -5  12  -1   47.30    5.80
   5 -12  -1   45.60    6.00
  -5 -12   1   47.30    5.20
   5  12   1   41.50    6.20
   5  12   1   49.30    6.50
  -6 -12  -1  113.39    8.50
   6  12  -1  116.39    9.50
  -6  12   1  111.99   10.10
  -6 -12  -1  131.29   16.90
   6  12  -1  115.29    9.80
  -6 -12  -1  116.39    8.70
   6  12  -1  112.79    8.80
  -6  12  -1   89.59    9.30
   6  12   1   78.69    7.90
   6 -12  -1   85.79    7.80
   6 -12  -1   87.29    8.60
   6  12   1   83.69    6.70
  -6  12  -1   84.89    8.20
  -6 -12   1   90.39   16.10
   6  12   1   89.89    7.80
   6  12   1   87.19    8.90
   6  12   1   83.29    8.90
  -6 -12   1   78.29    7.80
  -7 -12  -1   66.39   14.60
  -7 -12  -1   66.39    6.30
   7 -12   1   62.69    6.80
   7  12  -1   64.19    6.30
   7  12  -1   64.79    7.50
  -7  12   1   58.89    7.40
   7  12  -1   59.99    7.10
  -7 -12  -1   54.99    6.30
  -7  12   1   56.69    6.20
   7 -12   1   63.79    5.90
   7  12   1   72.69    7.40
   7 -12  -1   69.89    6.90
  -7  12  -1   69.79    7.80
   7  12   1   76.29    7.90
  -7 -12   1   75.99   16.80
  -7  12  -1   62.09    6.20
   7 -12  -1   71.49    5.60
  -7 -12   1   62.39    6.30
   7  12   1   67.89    6.20
   8 -12   1   37.00    3.20
  -8 -12  -1   36.90    6.30
   8 -12   1   29.90    4.60
   8  12  -1   38.10    5.30
  -8 -12  -1   35.80    4.50
   8  12  -1   32.00    5.50
   8  12  -1   35.80    4.60
  -8 -12  -1   24.30   10.40
  -8  12   1   38.00    5.70
   8  12   1   31.90    5.40
  -8 -12   1   24.40    3.90
  -8 -12   1   29.80   12.30
   8  12   1   31.00    4.10
   8 -12  -1   29.90    4.50
  -8  12  -1   27.60    5.20
   8  12   1   29.50    5.00
  -9  12   1    6.60    2.80
  -9 -12  -1    6.20    2.10
   9  12  -1    4.30    2.10
   9 -12   1    5.30    2.30
   9  12  -1    2.50    2.50
   9  12  -1    3.20    2.60
   9  12   1    9.40    3.10
   9  12   1   10.80    3.10
   9 -12  -1   10.30    2.50
  -9  12  -1   13.80    3.50
  10  12  -1    0.50    1.50
 -10  12   1    0.80    1.70
  10  12  -1   -0.40    1.90
 -10 -12  -1    0.10    1.30
  10  12  -1    1.80    1.90
  10 -12   1    1.80    1.50
  10 -12  -1   -0.40    1.30
  10  12   1    0.10    1.60
  10  12   1    2.50    1.60
 -10  12  -1    2.70    2.00
 -10 -12   1   -1.00    1.50
  10  12   1    0.90    2.10
  10 -12  -1   -0.60    1.40
  11  12  -1   35.90    4.10
  11  12  -1   34.90    3.80
 -11  12   1   41.50    4.20
  11  12  -1   35.70    3.60
 -11  12  -1   29.00    3.80
  11  12   1   30.90    3.80
  11  12   1   27.40    3.70
  11  12   1   36.40    3.40
 -11 -12   1   29.10    3.20
   0 -13  -1  182.28   19.60
   0  13  -1  172.38   12.80
   0 -13  -1  184.18   13.30
   0 -13   1  182.78   13.40
   0 -13  -1  190.98   13.90
   0 -13   1  186.88   13.80
   0  13  -1  191.48   13.90
   0  13   1  164.58   14.00
   0  13   1  189.58   14.10
   0  13  -1  192.48   14.60
   0  13   1  186.28   13.10
   1 -13   1   57.09    6.10
   1 -13   1   57.39    6.30
   1  13  -1   58.39    5.80
  -1 -13  -1   60.29   12.40
  -1  13   1   57.99    6.70
  -1 -13  -1   55.09    6.10
  -1 -13  -1   51.89    6.00
  -1  13   1   54.09    7.00
   1  13  -1   63.69    6.50
   1  13  -1   60.99    6.10
   1 -13  -1   54.99   11.80
  -1 -13   1   75.09   15.00
   1  13   1   49.80    5.70
  -1 -13   1   47.60    5.50
   1  13   1   51.69    6.20
  -1 -13   1   51.19    5.80
   1 -13  -1   47.50    6.10
   1  13   1   44.60    5.60
  -1  13  -1   46.00    6.80
   1 -13  -1   47.00    5.80
  -1  13  -1   47.30    6.10
   2  13  -1  281.67   19.40
  -2 -13  -1  275.37   24.40
   2 -13   1  284.87   18.00
  -2 -13  -1  265.37   17.90
   2  13  -1  272.77   18.20
  -2 -13  -1  264.37   18.00
   2  13  -1  278.47   17.50
   2 -13   1  273.37   18.20
   2  13  -1  285.97   18.30
  -2  13   1  285.77   19.00
   2  13   1  220.18   17.20
  -2 -13   1  243.58   23.80
  -2 -13   1  238.48   17.50
   2 -13  -1  237.98   17.60
   2 -13  -1  253.67   24.20
  -2 -13   1  233.08   17.40
   2  13   1  242.38   17.70
  -2  13  -1  247.28   18.30
   2 -13  -1  262.47   18.20
  -2  13  -1  213.08   19.00
   2  13   1  245.78   17.70
  -3 -13  -1   81.79    7.40
   3 -13   1   82.79    7.80
   3 -13   1   84.29    7.70
  -3  13   1   84.09    8.50
   3  13  -1   83.59    7.20
   3  13  -1   80.69    8.40
   3  13  -1   90.09    8.10
   3  13  -1   84.89    6.40
  -3 -13  -1   87.89    7.40
  -3 -13  -1   53.69   12.60
   3  13  -1   78.69    6.30
   3 -13  -1   60.19    7.30
  -3 -13   1   58.99    6.60
   3  13   1   64.89    7.30
   3  13   1   61.79    6.60
  -3  13  -1   68.69    7.90
  -3 -13   1   60.99    6.80
  -3 -13   1   85.19   15.40
   3 -13  -1   68.59    7.10
   4  13  -1   22.20    4.40
   4 -13   1   17.80    3.80
  -4  13   1   16.60    3.90
   4  13  -1   21.30    4.30
   4  13   1    9.20    3.20
  -4 -13   1   13.80    9.10
  -4 -13   1   10.70    2.80
   4 -13  -1   11.70    3.30
   4  13   1    6.50    2.10
  -4  13  -1    9.70    3.30
  -4  13  -1    9.80    3.20
   4  13   1   12.50    3.50
   4 -13  -1    9.70    3.10
   4  13   1   12.20    2.80
  -4 -13   1   15.90    3.30
  -5 -13  -1   13.40    3.00
  -5 -13  -1   12.30    7.80
   5  13  -1   14.00    3.80
   5 -13   1   16.30    3.60
   5  13  -1   11.70    3.50
   5  13  -1   12.40    2.70
   5  13  -1   10.50    3.30
   5 -13   1   13.70    3.50
  -5  13   1   14.00    4.20
  -5 -13  -1   13.80    3.20
   5  13   1   15.10    2.60
  -5 -13   1   13.90    3.70
   5 -13  -1   12.60    3.10
  -5  13  -1   12.30    3.30
   5 -13  -1    9.50    3.20
  -5 -13   1   18.90    3.40
   5  13   1   14.20    3.70
   5  13   1    9.90    3.20
  -5 -13   1   19.60   10.70
   5  13   1   15.80    2.40
   5  13   1   11.30    3.00
  -5  13  -1   10.30    3.60
   6 -13   1   67.99    6.80
   6  13  -1   61.99    7.10
  -6 -13  -1   70.89    6.30
   6  13  -1   64.09    5.90
  -6 -13  -1   58.89   12.10
   6  13  -1   61.39    6.90
  -6 -13  -1   59.79    6.10
  -6  13   1   64.99    7.40
   6  13  -1   64.19    6.20
  -6  13   1   65.99    6.40
   6 -13   1   67.59    6.10
   6 -13  -1   54.99    6.30
   6  13   1   55.79    6.80
  -6  13  -1   60.09    7.30
   6  13   1   54.49    5.40
  -6  13  -1   51.19    5.90
   6 -13  -1   59.79    5.60
  -6 -13   1   47.30   14.40
  -6 -13   1   56.19    5.90
   6  13   1   53.89    5.90
   6  13   1   56.09    6.70
   7  13  -1   36.10    5.30
  -7 -13  -1   27.80   11.20
   7 -13   1   34.80    4.70
  -7  13   1   36.90    5.40
   7  13  -1   25.60    4.80
  -7 -13  -1   29.40    4.00
   7 -13   1   33.40    3.70
   7  13   1   25.30    3.40
  -7 -13   1   24.30    3.80
   7  13   1   23.90    4.50
   7 -13  -1   21.70    2.80
   7 -13  -1   15.90    3.60
  -7  13  -1   21.40    3.40
   7  13   1   23.30    4.70
  -7  13  -1   23.10    4.70
   8 -13   1   27.70    4.20
   8  13  -1   33.40    3.90
   8  13  -1   31.90    4.80
  -8  13   1   31.50    4.70
   8  13  -1   24.80    4.50
  -8 -13  -1   31.70    3.90
  -8  13  -1   28.20    4.80
   8  13   1   27.30    4.70
  -8 -13   1   25.70    3.60
   8  13   1   27.10    4.50
   8 -13  -1   23.90    4.00
   8  13   1   29.80    3.50
   9  13  -1   11.40    2.90
   9  13  -1   13.50    3.10
   9  13   1    7.00    2.50
   9 -13  -1    8.00    1.90
  -9  13  -1    4.70    2.40
  -9 -13   1    4.00    1.70
   9 -13  -1    9.00    2.20
   9  13   1    8.40    2.00
   9  13   1    5.50    2.30
 -10  13   1   43.90    4.50
 -10 -13  -1   34.20    3.70
  10  13  -1   39.20    4.40
  10  13  -1   43.60    3.80
  10 -13   1   44.30    3.70
  10  13  -1   42.70    4.50
  10 -13  -1   41.30    3.50
 -10  13  -1   38.70    5.00
  10  13   1   38.60    3.50
  10  13   1   39.20    4.40
  10 -13  -1   43.60    3.40
 -10  13  -1   45.20    4.70
   0 -14  -1   26.30    4.50
   0  14  -1   30.20    5.00
   0  14   1   24.50    4.20
   0 -14   1   29.90    4.60
   0  14  -1   29.40    4.30
   0  14  -1   28.10    5.20
   0 -14   1   30.00    4.40
   0  14   1   29.50    4.70
   0  14  -1   24.10    4.50
   0 -14  -1   35.30   10.70
   0 -14  -1   19.80    3.90
   1  14  -1  120.49    9.20
   1 -14   1  117.39    9.90
  -1  14   1  105.69   10.30
  -1 -14  -1   92.09   18.50
  -1  14   1  117.79   10.40
   1  14  -1  120.49    9.50
   1 -14   1  129.19   10.10
   1  14  -1  116.29   10.90
   1  14  -1  126.99   10.20
  -1 -14  -1  122.89    9.80
  -1 -14  -1  123.59   10.10
  -1  14  -1  124.19   10.20
   1  14   1  119.89    9.70
   1 -14  -1   94.69   19.30
   1  14   1  120.89    9.30
  -1 -14   1  127.49    9.80
   1  14   1  128.69   10.00
  -1 -14   1  120.29    9.80
  -1  14  -1  125.99   10.80
   1 -14  -1  125.49   10.00
   1 -14  -1  128.49   10.30
  -1  14  -1  124.29   10.90
  -2 -14  -1   22.70    4.10
  -2 -14  -1   20.20   11.40
   2 -14   1   23.50    4.20
  -2 -14  -1   21.30    3.90
   2  14  -1   16.90    4.20
   2  14  -1   24.80    3.80
  -2  14   1   18.70    4.40
   2 -14   1   19.20    4.00
  -2  14   1   21.30    4.50
   2  14  -1   20.60    3.60
   2  14  -1   17.60    3.10
   2  14   1   22.80    4.00
  -2  14  -1   23.30    4.40
  -2  14  -1   18.80    4.30
  -2 -14   1   21.70    3.80
   2  14   1   22.70    3.60
  -2  14  -1   21.20    4.40
   2 -14  -1   26.60    4.30
   2 -14  -1   19.20    3.70
   2  14   1   25.40    3.90
   2  14   1   25.30    4.80
  -2 -14   1   18.70    3.50
  -3  14   1    1.40    2.70
   3  14  -1    1.80    1.80
  -3 -14  -1    3.30    2.20
   3  14  -1    0.70    1.90
  -3 -14  -1    1.60    1.80
   3 -14   1    2.70    2.40
  -3 -14  -1  -14.50    9.40
   3 -14   1    0.50    2.00
  -3  14   1    2.20    2.40
   3  14  -1    0.10    2.30
   3 -14  -1    1.40    2.20
   3  14   1   -2.40    1.70
   3 -14  -1    2.80    2.40
  -3 -14   1    3.60    2.10
  -3  14  -1    3.30    2.90
  -3 -14   1    4.30    1.90
   3  14   1    3.70    2.20
  -3  14  -1    3.90    2.40
   3  14   1    1.90    2.40
   3  14   1    1.40    1.60
  -3  14  -1    3.60    2.40
   4 -14   1    9.40    2.90
   4  14  -1    6.60    2.90
   4  14  -1    1.10    1.50
   4 -14   1    8.50    2.80
  -4 -14  -1   10.80   10.80
  -4 -14  -1    7.20    2.60
   4  14  -1    8.00    2.10
   4  14  -1    7.40    2.90
  -4 -14  -1    8.30    2.50
  -4 -14   1    2.70    2.10
   4  14   1    3.30    2.40
   4  14   1    3.60    2.60
   4 -14  -1    2.60    2.30
  -4  14  -1    2.90    3.00
  -4 -14   1    4.10    2.20
  -4  14  -1    1.50    2.10
  -4  14  -1    1.60    2.50
   4  14   1    2.80    1.30
   4 -14  -1    1.80    2.20
   5  14  -1   26.80    4.70
   5  14  -1   29.20    4.40
  -5 -14  -1   27.90    4.00
  -5  14   1   27.90    4.40
   5 -14   1   28.30    4.60
  -5  14   1   31.20    5.00
  -5 -14  -1   21.90   13.80
   5  14  -1   25.90    3.40
   5 -14   1   30.10    4.40
  -5 -14  -1   30.00    4.40
   6  14  -1    8.20    2.40
   6  14  -1   12.20    2.40
  -6 -14  -1    7.60    2.20
  -6  14   1    9.70    3.00
   6  14  -1    5.00    2.60
   6 -14   1    8.10    2.30
  -6 -14  -1    6.90    2.30
  -6  14   1   12.90    2.80
   6 -14   1    9.00    2.80
  -6  14  -1    3.80    2.10
  -6 -14   1    2.60    2.00
   6  14   1    5.20    2.60
   6  14   1    9.70    1.90
   6  14   1    4.30    2.00
   6 -14  -1    6.10    2.60
   6 -14  -1    4.10    1.80
  -6  14  -1    4.30    2.80
   7 -14   1    8.50    2.70
   7  14  -1   11.30    2.20
  -7  14   1    7.40    2.80
   7 -14   1    8.20    1.60
   7  14  -1    5.00    2.40
  -7 -14  -1   10.80    2.50
  -7  14   1   12.30    2.40
   7 -14  -1   15.10    3.20
  -7 -14   1   17.30    3.10
   7  14   1   17.20    3.50
   7  14   1   16.00    2.50
  -7  14  -1   16.60    3.60
   8  14  -1   11.70    2.10
   8  14  -1   12.70    3.00
  -8 -14  -1   13.60    2.50
   8 -14   1    9.50    2.40
  -8  14   1    9.10    2.70
  -8  14  -1   11.20    2.90
   8  14   1    9.40    2.70
   8 -14  -1    9.00    2.30
  -8  14  -1   10.90    3.40
  -8 -14   1   10.50    2.30
   8  14   1   10.50    1.80
   9  14  -1   68.19    5.60
  -9  14   1   76.49    6.00
   9 -14  -1   59.69    4.70
   9  14   1   56.89    5.40
  -9  14  -1   62.49    5.90
  -9 -14   1   48.10    4.70
  -9  14  -1   56.49    5.50
   0 -15  -1  163.38   11.90
   0 -15   1  162.08   11.80
   0  15   1  153.68   11.60
   0  15   1  145.69   11.40
   0 -15  -1  157.08   11.70
   0  15  -1  157.38   11.30
   0  15   1  157.98   12.70
   0 -15   1  158.48   11.70
   0  15  -1  152.48   11.80
   0  15  -1  153.78   12.70
   1 -15   1   28.60    4.30
  -1  15   1   32.00    5.00
  -1  15   1   34.80    4.70
   1  15  -1   30.70    3.40
   1 -15   1   36.20    4.70
  -1 -15  -1   34.10    4.50
  -1  15   1   30.80    4.30
   1  15  -1   30.60    5.10
   1  15  -1   33.80    4.20
  -1 -15  -1   33.80    4.60
   1  15  -1   29.40    3.70
   1 -15  -1   25.60    4.30
  -1  15  -1   24.50    4.40
  -1 -15   1   25.00    3.90
   1  15   1   18.60    3.60
   1  15   1   17.30    4.20
  -1 -15   1   25.20    4.00
   1  15   1   18.00    3.30
  -1  15  -1   19.80    4.50
  -1  15  -1   23.00    3.80
   1  15   1   22.00    3.70
   1 -15  -1   24.20    4.10
  -2  15   1   24.70    4.40
   2 -15   1   24.20    4.20
  -2 -15  -1   20.50    4.00
  -2  15   1   25.00    4.70
  -2  15   1   22.60    4.30
   2 -15   1   20.70    3.90
   2  15  -1   23.00    3.70
  -2 -15  -1   28.20    4.10
   2  15  -1   25.70    3.60
   2  15  -1   21.80    4.50
  -2 -15   1   29.50    4.20
  -2  15  -1   26.70    4.80
   2 -15  -1   32.90    4.80
   2  15   1   33.30    5.10
  -2 -15   1   37.60    4.20
   2 -15  -1   34.10    4.60
   2  15   1   29.80    3.60
  -2  15  -1   31.20    4.40
   2  15   1   32.10    3.80
  -2  15  -1   30.90    4.60
  -3 -15  -1   22.00    3.80
  -3 -15  -1   24.30    3.80
   3 -15   1   21.80    4.00
   3  15  -1   19.80    4.20
  -3  15   1   24.40    4.40
  -3  15   1   17.30    3.80
  -3  15   1   20.00    4.50
   3  15  -1   24.70    3.50
   3 -15   1   24.10    4.20
   3  15  -1   19.40    3.50
  -3  15  -1   25.10    4.50
   3  15   1   29.50    4.70
   3 -15  -1   25.60    4.30
  -3  15  -1   28.80    4.40
  -3  15  -1   28.80    4.80
   3  15   1   32.10    4.00
   3 -15  -1   23.70    4.30
  -3 -15   1   31.00    4.10
   3  15   1   29.10    2.90
  -3 -15   1   28.90    3.80
   4 -15   1  150.58   10.80
  -4  15   1  157.28   11.50
  -4  15   1  144.79   11.50
   4 -15   1  159.28   11.30
  -4 -15  -1  163.68   11.00
  -4  15   1  166.28   12.00
  -4 -15  -1  154.18   10.70
   4  15  -1  150.88   10.80
   4  15  -1  150.38   11.50
  -4 -15   1  142.69   10.50
   4 -15  -1  147.29   11.20
   4 -15  -1  141.29   10.50
  -4  15  -1  128.19   11.60
  -4  15  -1  143.49   11.20
  -4 -15   1  126.99   10.30
  -4  15  -1  133.19   11.20
   4  15   1  146.49   10.80
   4  15   1  137.89   11.10
   5  15  -1   57.49    5.60
   5  15  -1   61.29    5.60
  -5 -15  -1   48.40    5.20
  -5  15   1   60.69    5.70
   5 -15   1   57.79    5.80
  -5  15   1   54.79    6.40
  -5 -15  -1   57.59    5.20
   5 -15   1   56.39    5.20
  -5  15   1   53.09    6.00
   5  15   1   51.19    5.20
  -5  15  -1   49.20    6.10
   5 -15  -1   51.69    5.60
  -5  15  -1   53.79    5.50
  -5  15  -1   50.49    5.80
   5 -15  -1   49.50    4.70
   5  15   1   53.59    5.50
  -5 -15   1   56.19    5.10
   6  15  -1    4.30    2.10
   6  15  -1    6.10    1.90
   6 -15   1    4.70    2.10
   6 -15   1    7.30    1.80
  -6  15   1    9.10    2.10
  -6  15   1    5.20    2.40
  -6 -15  -1    7.80    2.20
  -6  15   1    7.50    3.00
  -6  15  -1    1.60    1.50
   6  15   1    0.90    1.90
  -6  15  -1   -0.20    2.00
   6  15   1    2.40    1.90
  -6 -15   1    2.40    1.60
  -7  15   1    9.60    2.90
  -7  15   1   11.60    2.70
   7 -15   1   11.80    2.40
   7  15  -1   12.40    2.60
   7  15   1    6.50    2.20
  -7 -15   1    9.10    2.00
   7 -15  -1    6.60    1.90
  -7  15  -1    7.90    2.80
  -7  15  -1    7.70    2.30
   0  16  -1   52.99    4.30
   0 -16   1   50.69    5.40
   0 -16   1   59.79    5.30
   0  16  -1   52.29    5.20
   0  16   1   48.20    4.70
   0 -16  -1   53.39    5.40
   0  16  -1   45.60    5.80
   0  16   1   52.19    4.90
   0 -16  -1   63.49    5.60
   0  16   1   46.40    5.90
   1 -16   1   12.20    2.70
   1 -16   1    8.70    2.60
  -1  16   1   11.60    2.50
   1  16  -1   12.80    2.50
  -1  16   1    9.50    2.90
  -1  16   1   11.00    2.50
  -1 -16  -1   10.00    2.70
  -1 -16  -1   15.50    3.10
   1  16  -1   10.80    3.10
  -1  16  -1   18.60    3.20
   1  16   1   20.30    3.80
   1  16   1   12.10    2.30
   1 -16  -1   18.60    3.30
   2 -16   1    3.20    1.90
  -2  16   1    3.70    2.00
  -2 -16  -1    5.40    2.00
  -2  16   1    3.30    2.30
  -2  16   1    5.50    2.00
   2 -16   1    4.70    2.30
  -2 -16  -1    2.60    1.90
   2  16  -1    2.40    2.00
   2  16  -1    3.40    1.80
  -2  16  -1    7.50    2.70
   2  16   1    9.30    2.70
  -2  16  -1    8.10    2.20
  -2  16  -1   10.30    2.60
  -2 -16   1    8.90    2.50
   2 -16  -1    7.70    2.30
   2 -16  -1   11.60    2.80
   3 -16   1    1.70    1.90
   3  16  -1    1.20    1.70
   3 -16   1    3.50    1.90
  -3  16   1    1.30    1.60
  -3 -16  -1    2.30    1.70
  -3 -16  -1    0.90    1.60
   3  16  -1    1.50    1.40
  -3  16   1    1.20    1.70
  -3  16   1    0.00    1.60
  -3  16  -1   -1.00    1.50
   3 -16  -1   -1.50    1.60
   3  16   1   -0.50    1.60
  -3 -16   1    0.40    1.40
  -3  16  -1    0.20    1.60
   3  16   1    1.90    1.40
  -3  16  -1   -1.00    1.30
  -3 -16   1    0.50    1.60
   3 -16  -1    1.60    1.80
  -4 -16  -1   26.70    3.40
  -4  16   1   28.20    3.90
   4  16  -1   27.40    3.80
  -4  16   1   28.80    3.80
  -4 -16  -1   26.20    3.60
   4 -16   1   31.00    3.90
   4 -16   1   31.70    3.60
   4  16  -1   28.00    3.30
  -4  16   1   26.10    3.60
  -4 -16   1   31.10    3.60
   4 -16  -1   23.30    3.70
   4  16   1   32.00    3.50
  -4  16  -1   26.40    3.80
  -4  16  -1   25.60    3.70
   4  16   1   29.40    3.70
   4 -16  -1   27.40    3.20
  -4  16  -1   30.30    3.80
  -5  16   1   11.50    2.50
   5  16  -1   12.90    2.40
   5 -16   1   11.10    2.40
  -5 -16  -1   10.00    2.20
  -5  16   1   11.90    2.50
  -5  16   1   11.50    2.30
   5  16  -1   10.50    2.00
   5 -16   1   13.00    2.30
   5 -16  -1   10.30    1.70
  -5  16  -1   13.00    2.40
   5  16   1   16.50    2.40
  -5 -16   1   16.80    2.50
  -5  16  -1   11.50    2.70
   5  16   1   13.90    2.50
  -5  16  -1   13.00    2.60
   5 -16  -1   16.70    3.00
   6 -16   1   34.90    3.50
  -6  16   1   31.10    2.90
  -6 -16  -1   33.70    3.20
   6  16  -1   33.00    3.30
  -6  16   1   33.50    3.80
  -6  16   1   35.40    3.70
   6 -16  -1   26.40    3.40
  -6  16  -1   25.60    3.40
  -6  16  -1   28.90    3.40
   6  16   1   24.00    3.10
  -6 -16   1   25.20    2.90
   0  17  -1   79.99    5.80
   0 -17  -1   88.09    6.50
   0  17  -1   72.79    6.60
   0 -17   1   77.79    6.50
   0 -17   1   77.89    6.20
   0  17   1   75.79    6.70
   0 -17  -1   79.39    6.30
  -1  17   1   25.80    2.50
   1 -17   1   24.20    3.30
   1 -17   1   27.10    3.20
  -1 -17  -1   30.10    3.30
  -1  17   1   24.10    3.50
   1  17  -1   25.90    3.50
  -1  17   1   25.90    3.10
  -1 -17  -1   26.60    3.50
   1 -17  -1   21.40    3.20
  -1  17  -1   20.70    3.40
  -1  17  -1   20.30    2.80
  -1 -17   1   20.50    3.40
   1  17   1   22.10    3.50
   1 -17  -1   21.60    3.20
  -1 -17   1   24.70    3.00
   2 -17   1    9.30    2.20
  -2 -17  -1    9.90    2.00
   2 -17   1   12.70    2.50
   2  17  -1   11.60    2.50
  -2  17   1    8.50    2.30
  -2 -17  -1    9.40    2.20
  -2  17   1   11.70    2.10
  -2  17   1   11.70    2.00
   2  17   1   16.90    2.90
  -2  17  -1   17.30    2.50
   2 -17  -1   17.60    2.70
  -2 -17   1   17.50    2.80
  -2  17  -1   15.90    2.90
  -2 -17   1   14.80    2.40
  -3  17   1   41.40    3.50
  -3  17   1   42.80    4.20
   3 -17   1   42.40    3.70
   3 -17   1   41.00    4.00
  -3 -17  -1   42.30    3.90
  -3  17   1   43.80    3.80
   3  17  -1   42.20    4.00
  -3 -17  -1   37.80    3.50
  -3  17  -1   33.10    3.60
   3 -17  -1   37.20    3.90
  -3  17  -1   34.10    3.90
  -3 -17   1   39.60    3.80
  -3  17  -1   31.50    3.00
   3  17   1   35.60    3.80
   3 -17  -1   37.60    3.40
   0   0   2  757.02   42.20
   0   0  -2  726.43   42.80
   0   0  -2  690.93   42.30
   1   0   2 1376.16   78.29
  -1   0  -2 1395.46   79.19
  -1   0   2 1390.16   77.89
   1   0  -2 1315.27   78.49
   1   0  -2 1288.37   78.79
  -1   0  -2 1363.46   78.29
   1   0  -2 1318.47   77.89
  -2   0   2  128.79    8.40
   2   0   2  129.59    9.00
  -2   0  -2  129.59    9.60
  -2   0  -2  138.09    9.00
  -2   0   2  132.49    8.90
   2   0  -2  132.49    9.70
   2   0  -2  131.89    8.40
   3   0  -2  464.05   27.30
  -3   0   2  471.35   27.30
  -3   0  -2  441.56   28.80
  -3   0   2  435.66   27.10
   3   0   2  461.35   27.90
   3   0  -2  454.15   28.90
   3   0   2  438.86   27.90
  -4   0   2  607.84   36.00
   4   0   2  612.34   36.70
   4   0  -2  603.64   36.00
   4   0   2  624.44   36.80
   4   0   2  571.14   37.20
  -4   0   2  561.14   35.20
  -4   0  -2  575.94   37.80
   4   0  -2  608.24   38.00
   5   0   2 3099.49  173.18
  -5   0  -2 2923.81  174.58
   5   0  -2 3041.00  172.28
   5   0  -2 2798.62  174.18
   5   0   2 2977.40  173.88
   5   0   2 2937.61  172.88
  -6   0  -2    5.20    3.30
   6   0  -2   -0.50    1.00
   6   0   2    0.40    1.50
   6   0  -2    1.00    1.80
  -6   0   2    4.80    2.90
   6   0   2    1.50    1.70
   6   0  -2    2.40    1.70
   7   0  -2   99.39   11.20
  -7   0   2  103.49   11.70
  -7   0  -2  104.69   11.40
   7   0   2   96.89    9.70
   7   0  -2   86.89    7.50
   7   0  -2   88.69    9.10
   7   0  -2   90.09    9.90
   8   0  -2   38.90    4.20
   8   0  -2   40.50    4.60
   8   0  -2   44.40    4.80
   8   0   2   39.90    4.40
   8   0  -2   41.90    4.70
  -8   0   2   39.10    8.10
   8   0  -2   38.70    4.60
   8   0   2   40.90    4.10
   8   0  -2   44.80    4.80
  -8   0  -2   50.39    8.60
   8   0   2   39.70    4.40
   8   0  -2   36.00    7.50
   9   0  -2  914.31   55.79
   9   0  -2  897.81   56.19
   9   0  -2  942.61   56.69
   9   0  -2  932.51   62.89
   9   0  -2  939.51   56.89
   9   0  -2  954.70   56.69
   9   0   2  926.41   56.19
  -9   0   2  977.50   63.99
   9   0   2  919.01   56.29
   9   0  -2  931.21   56.49
   9   0   2  906.01   55.29
  -9   0  -2  985.00   63.99
 -10   0  -2    4.50    4.30
  10   0  -2   -0.80    1.40
  10   0   2    1.50    1.50
  10   0   2    0.70    1.60
 -10   0   2    4.00    5.00
  10   0  -2    0.00    1.30
  10   0  -2    2.70    1.90
  10   0  -2    2.50    2.10
  10   0  -2    3.90    4.20
  10   0   2   -0.50    1.70
  10   0  -2   -2.10    1.70
  10   0  -2    0.60    1.80
  11   0  -2    8.90    2.60
  11   0  -2   13.60    3.20
  11   0  -2   10.00    2.30
  11   0   2   10.00    3.20
  11   0   2   11.30    3.10
  11   0  -2   10.50    3.10
 -11   0   2   -1.00    5.80
  11   0  -2   10.90    3.50
  11   0  -2    6.50    5.80
  11   0  -2    7.80    2.90
  11   0   2    9.60    3.20
 -11   0  -2    6.50    6.90
 -12   0  -2   89.69   16.40
  12   0  -2   81.79    7.60
  12   0  -2   91.19    8.00
  12   0  -2   92.89    8.30
  12   0   2   84.99    7.70
  12   0  -2   89.69    8.90
  12   0   2   90.19    8.50
  12   0   2   88.19    8.40
  12   0  -2   95.99    8.80
  12   0   2   84.49    7.90
 -12   0   2   75.19   15.10
  13   0   2  298.97   19.90
  13   0   2  291.37   18.90
  13   0  -2  282.37   19.30
 -13   0   2  282.47   28.40
 -13   0  -2  287.47   29.70
  13   0  -2  283.77   19.00
  13   0   2  278.47   19.00
  13   0  -2  281.27   19.80
  13   0   2  293.77   19.70
  13   0  -2  288.87   20.20
  13   0  -2  291.97   18.80
  14   0   2    0.30    1.70
  14   0  -2    1.40    1.90
  14   0  -2   -0.30    1.40
  14   0  -2    2.10    2.20
  14   0   2    0.40    1.80
  14   0  -2    1.20    1.80
  14   0   2   -0.40    1.50
  15   0   2    8.20    2.20
  15   0   2    8.20    1.90
  15   0  -2    6.70    2.20
  15   0  -2    7.80    2.30
  15   0  -2   10.30    1.90
   0  -1  -2 3336.17  199.78
   0   1  -2 3747.53  200.08
   0   1  -2 3314.77  199.28
  -1  -1  -2  596.44   36.70
  -1   1   2  628.54   36.30
   1  -1   2  625.64   36.30
  -1   1   2  585.74   36.80
   1   1  -2  585.74   35.40
   1   1  -2  615.64   36.80
   1  -1   2  611.24   36.30
  -1  -1  -2  623.64   36.40
   1  -1  -2  627.84   36.80
  -1  -1   2  632.74   35.40
   1   1   2  648.04   36.40
   1  -1  -2  634.04   37.00
   1   1   2  682.83   37.00
   1  -1  -2  579.14   36.20
  -1   1  -2  551.24   37.10
  -2  -1  -2 1887.41  102.79
   2   1  -2 1687.93  100.89
   2   1  -2 1822.52  102.89
  -2  -1  -2 1740.93  101.99
  -2   1   2 1921.91  101.99
   2  -1   2 1989.70  102.29
   2  -1   2 1819.42  102.19
  -2   1   2 1636.34  102.09
   2   1   2 1536.05  101.89
   2  -1  -2 1669.63  102.69
   2  -1  -2 1600.34  102.59
   2   1   2 1757.52  102.09
   3   1  -2  270.97   15.70
   3  -1   2  269.37   16.90
   3  -1   2  242.38   16.60
   3   1  -2  260.27   15.70
   3  -1   2  250.77   16.80
  -3  -1  -2  270.67   17.50
  -3   1   2  254.37   16.50
  -3   1   2  278.87   16.60
   3   1  -2  254.57   17.70
  -3  -1  -2  261.77   16.70
  -3   1  -2  252.37   17.90
   3   1   2  253.17   16.20
   3  -1  -2  245.88   17.60
   3  -1  -2  243.08   16.50
   3   1   2  255.37   16.70
   4  -1   2  717.63   43.70
   4  -1   2  712.93   43.80
   4   1  -2  680.63   42.40
   4   1  -2  713.93   44.80
  -4   1   2  722.13   43.30
   4   1  -2  726.53   42.30
   4  -1   2  754.72   43.80
  -4   1   2  719.23   42.90
  -4  -1  -2  688.93   44.40
  -5   1   2 1011.70   61.09
   5  -1   2  947.31   62.39
   5   1  -2  986.00   61.19
  -5   1   2 1034.10   62.19
   5   1  -2  997.90   61.09
   5  -1   2 1028.40   62.99
   5   1  -2 1073.09   64.29
   5  -1   2 1025.10   62.69
  -5  -1  -2  950.30   63.49
   5  -1  -2 1113.29   64.29
   5  -1  -2 1023.20   62.19
   5   1   2 1086.69   62.59
   5   1   2 1121.49   62.69
  -5   1  -2 1084.39   64.69
   6   1  -2    7.90    2.20
   6  -1   2   11.10    3.30
   6  -1   2    8.90    3.10
  -6   1   2    7.90    3.60
   6   1  -2    8.60    2.30
  -6  -1  -2   12.40    4.30
   6  -1   2   10.50    3.20
   6   1  -2    6.50    3.00
  -6   1  -2   13.20    3.60
  -6  -1   2   18.20    4.60
   7  -1   2    9.00    3.10
   7  -1   2    9.50    3.40
   7   1  -2    8.40    2.20
   7   1  -2    8.40    1.90
  -7  -1  -2    7.70    3.30
   7   1  -2    9.20    2.80
   7   1  -2   11.80    2.50
  -7   1   2   11.90    4.30
   7  -1  -2    5.00    2.80
  -7   1  -2    5.80    3.20
   7  -1  -2    8.90    4.20
  -7  -1   2   11.90    4.50
   8   1  -2    2.00    3.20
  -8   1   2    6.40    4.20
   8   1  -2    3.00    1.30
   8  -1   2    2.60    1.40
   8   1  -2    1.40    1.40
   8   1  -2    4.60    1.60
   8   1  -2    2.40    1.70
   8   1  -2    3.20    1.60
   8   1  -2    1.50    1.60
   8  -1   2    3.20    1.50
   8  -1   2    5.10    1.60
   9  -1   2   18.60    3.00
   9   1  -2   15.40    2.90
   9   1  -2   18.00    3.50
   9   1  -2   19.40    3.80
   9   1  -2   14.40    3.10
  -9   1   2   11.00    5.30
   9  -1   2   15.80    3.10
   9  -1   2   18.90    3.10
   9   1  -2   16.20    3.60
   9   1  -2   18.20    3.40
   9  -1  -2   17.10    2.80
   9  -1  -2   19.40    3.20
   9  -1  -2   19.50    3.60
   9  -1  -2   17.40    3.10
  -9  -1   2   15.10    5.90
   9  -1  -2   16.60    6.40
   9   1   2   17.80    3.60
  -9   1  -2   21.70    7.10
   9   1   2   17.50    3.10
   9  -1  -2   16.10    3.50
   9   1   2   20.60    3.80
  10   1  -2  208.38   14.60
  10   1  -2  216.88   15.20
  10   1  -2  211.68   15.70
  10   1  -2  181.48   20.90
  10   1  -2  205.78   15.60
  10  -1   2  221.38   15.10
  10  -1   2  215.18   14.10
 -10   1   2  221.18   22.50
  10  -1   2  211.08   15.10
 -10  -1  -2  214.08   21.90
  10   1  -2  207.88   15.40
  10   1  -2  223.58   15.70
  10   1   2  206.48   15.20
 -10   1  -2  223.28   22.80
  10  -1  -2  208.48   15.80
  10  -1  -2  227.88   21.60
  10  -1  -2  217.38   15.40
  10   1   2  207.28   15.40
  10  -1  -2  217.18   15.20
 -10  -1   2  229.98   22.40
  10  -1  -2  205.98   15.60
  10  -1  -2  216.08   15.10
  10   1   2  211.98   15.20
  11   1  -2   71.19    5.70
  11  -1   2   67.59    6.90
 -11  -1  -2   59.69   12.80
 -11   1   2   68.29   13.40
  11  -1   2   69.09    6.20
  11   1  -2   65.69    7.00
  11   1  -2   64.19    7.10
  11   1  -2   66.59    7.30
  11  -1   2   68.29    6.50
  11   1  -2   62.69    6.70
  11   1  -2   62.69    6.30
  11   1   2   56.19    6.30
  11   1   2   50.59    6.30
 -11  -1   2   44.70   10.60
  11   1   2   57.49    6.40
  11  -1  -2   58.99    6.90
  11  -1  -2   55.59    5.90
  11   1   2   47.20    6.50
  11  -1  -2   41.20    9.90
  11  -1  -2   46.90    5.70
  11  -1  -2   50.09    6.10
 -11   1  -2   51.69   12.40
  11  -1  -2   52.99    6.90
  12  -1   2   30.30    4.90
  12   1  -2   30.10    5.40
  12  -1   2   28.00    4.70
  12   1  -2   26.20    4.60
  12   1  -2   36.00    5.40
 -12  -1  -2   38.40   11.00
  12  -1   2   25.00    4.00
  12   1  -2   28.60    4.90
  12   1  -2   27.50    4.20
  12  -1   2   27.00    4.30
 -12   1   2   23.70    8.40
  12   1   2   34.10    5.10
 -12   1  -2   13.40    8.10
  12  -1  -2   32.40    5.40
 -12  -1   2   32.20    9.00
  12  -1  -2   28.70    4.10
  12  -1  -2   28.00    4.40
  12   1   2   29.50    4.70
  12  -1  -2   34.50    5.20
  12   1   2   34.00    4.80
  12  -1  -2   30.10    4.20
  12   1   2   33.50    5.20
  13   1  -2   23.20    3.50
  13   1  -2   17.20    3.90
 -13   1   2   23.00    9.30
  13   1  -2   17.50    4.00
  13   1  -2   21.20    3.80
  13  -1   2   22.80    4.00
  13  -1   2   19.20    3.50
 -13  -1  -2   37.90   11.30
  13  -1   2   16.80    3.70
  13  -1   2   21.90    3.90
  13   1  -2   18.10    4.10
  13  -1  -2   31.20    5.10
 -13   1  -2   33.60   11.20
  13  -1  -2   27.60    4.30
  13  -1  -2   31.00    4.70
  13   1   2   32.90    4.50
  13   1   2   34.40    4.90
  13  -1  -2   25.40    3.70
 -13  -1   2   12.10    8.70
  13  -1  -2   26.50    3.60
  14  -1   2   75.59    6.40
  14   1  -2   74.89    6.30
  14   1  -2   75.19    6.60
  14   1  -2   77.99    7.30
  14   1  -2   73.89    7.10
  14  -1   2   75.99    6.90
  14  -1   2   72.89    6.30
  14   1   2   76.69    6.60
  14  -1  -2   76.89    6.30
  14   1   2   74.29    6.80
  14  -1  -2   67.59    7.10
  14   1   2   71.29    6.70
  14  -1  -2   73.59    6.90
  14   1   2   76.09    6.20
  15   1  -2   55.99    5.50
  15   1  -2   56.89    4.80
  15   1  -2   56.49    5.40
  15  -1   2   51.39    4.50
  15  -1   2   59.09    5.20
  15   1  -2   51.19    4.40
  15   1   2   72.39    5.30
  15   1   2   56.69    5.00
  15  -1  -2   67.29    5.30
  15  -1  -2   62.19    5.70
   0   2   2  109.29    8.20
   0  -2  -2  104.89    8.10
   0   2  -2  112.79    7.20
   0  -2   2  111.59    7.10
   0   2  -2  105.49    7.10
   0   2  -2  115.29    7.90
   0  -2  -2  116.89    7.70
   0  -2   2  107.99    6.90
   0   2   2  108.39    7.70
   1   2  -2  817.12   48.60
  -1   2   2  814.52   49.10
  -1  -2  -2  816.32   48.40
  -1  -2  -2  824.42   49.20
  -1  -2  -2  853.91   48.50
   1  -2   2  828.72   48.30
  -1   2   2  879.61   48.60
  -1  -2   2  853.91   47.20
   1   2   2  831.22   48.90
   1  -2  -2  793.92   49.00
  -1   2  -2  802.82   49.10
  -1   2  -2  726.13   48.10
   1   2   2  797.62   48.30
   1  -2  -2  833.92   48.50
   2  -2   2  796.32   46.60
  -2  -2  -2  740.33   46.30
  -2   2   2  737.23   46.90
   2   2  -2  748.53   47.10
  -2   2   2  798.92   46.60
  -2  -2  -2  755.92   46.70
   2  -2  -2  804.32   47.20
  -2   2  -2  809.82   46.60
  -2   2  -2  801.42   47.60
   2   2   2  814.82   46.70
   2  -2  -2  777.12   47.10
   2   2   2  758.32   46.30
   2  -2  -2  804.02   46.60
  -3  -2  -2  268.67   17.80
   3   2  -2  286.97   15.90
   3   2  -2  263.57   15.90
   3  -2   2  272.77   17.70
  -3   2   2  269.77   17.70
  -3  -2  -2  281.17   17.50
  -3   2   2  283.27   17.60
   3   2  -2  278.77   18.60
   3  -2  -2  269.97   17.50
  -3   2  -2  270.47   18.80
   3   2   2  255.27   17.20
   3  -2  -2  249.58   18.10
   3  -2  -2  257.87   18.20
  -3   2  -2  248.08   17.60
   3   2   2  254.67   17.10
  -4  -2  -2  319.07   20.30
   4  -2   2  323.87   20.70
  -4   2   2  311.77   20.30
   4  -2   2  314.57   20.20
   4   2  -2  329.97   18.80
  -4  -2  -2  297.57   20.80
  -4   2   2  312.57   20.40
   4   2  -2  319.27   21.70
   4   2  -2  304.47   18.70
   4   2   2  319.27   20.20
  -4   2  -2  285.37   21.70
   4  -2  -2  288.97   21.10
   4   2   2  278.77   19.10
   4  -2  -2  303.87   20.30
  -6  -2  -2  207.08   16.50
   6  -2   2  195.18   15.70
   6   2  -2  222.58   14.40
   6  -2   2  193.08   15.80
   6  -2   2  217.58   15.80
  -6   2   2  172.68   17.10
   6   2  -2  214.78   17.30
  -6   2   2  215.18   16.00
   6   2  -2  218.58   14.00
  -6  -2   2  196.38   16.70
   6  -2  -2  193.68   16.40
   6   2   2  197.98   15.10
   6   2   2  194.88   15.10
  -6   2  -2  178.18   17.00
   7   2  -2  822.72   49.30
   7  -2   2  821.62   51.99
   7   2  -2  782.22   48.50
  -7  -2  -2  848.12   52.89
   7   2  -2  788.62   48.60
   7   2  -2  860.61   53.99
   7   2  -2  791.22   48.60
   7   2  -2  796.12   48.60
   7  -2   2  879.21   51.99
   7  -2   2  784.42   48.10
  -7   2   2  845.12   54.69
   7   2  -2  762.22   48.30
   7  -2  -2  708.23   52.99
   7   2   2  779.52   48.40
  -7   2  -2  818.32   54.09
   7  -2  -2  832.02   52.89
   7   2   2  767.82   50.79
  -7  -2   2  796.52   52.79
  -8  -2  -2  148.59   14.60
   8   2  -2  142.29    9.90
   8   2  -2  156.28   10.70
   8  -2   2  149.79    9.90
   8   2  -2  151.88   10.60
   8   2  -2  148.79   15.30
   8   2  -2  143.59   10.20
   8   2  -2  152.68   10.60
  -8   2   2  148.89   15.80
   8  -2   2  149.88   10.20
   8   2  -2  154.08   10.60
  -8  -2   2  125.99   14.10
   8  -2  -2  123.19    9.90
   8   2   2  115.09    9.70
   8   2   2  125.29   10.10
   8   2   2  114.59    9.90
  -8   2  -2  113.89   14.50
   8   2   2  111.79    9.70
   8  -2  -2  106.39    9.60
   8  -2  -2  114.29   13.40
   8  -2  -2  112.99    9.70
   9   2  -2  926.91   56.89
   9   2  -2  956.30   56.99
   9  -2   2  922.91   56.49
  -9  -2  -2 1022.30   63.49
   9   2  -2  904.01   56.09
   9   2  -2  900.31   56.39
   9   2  -2  906.21   56.19
   9  -2   2  938.81   56.19
   9   2  -2  882.71   63.49
   9  -2   2  942.51   55.89
  -9   2   2  930.31   64.39
   9   2  -2  895.61   56.89
   9   2  -2  885.01   56.79
   9   2   2  902.61   55.89
  -9  -2   2 1038.30   63.89
   9  -2  -2  953.20   56.59
   9  -2  -2  935.21   56.39
  -9   2  -2  939.41   58.19
   9  -2  -2 1006.70   63.39
   9   2   2  958.70   56.79
   9   2   2  922.81   56.59
   9  -2  -2  958.90   56.59
  -9   2  -2  986.60   64.99
   9   2   2  916.81   56.29
   9   2   2  932.81   56.59
  10   2  -2   15.40    3.30
  10  -2   2   18.80    3.40
  10   2  -2   15.60    3.90
  10   2  -2    7.20    5.20
  10  -2   2   17.90    3.80
 -10   2   2    9.10    6.00
  10   2  -2   17.20    3.80
  10   2  -2   15.40    4.10
  10  -2   2   18.60    3.00
  10   2  -2   17.40    4.10
  10   2  -2   14.50    3.20
 -10  -2  -2   23.40    7.40
  10   2   2   26.60    4.40
  10  -2  -2   28.10    7.80
  10  -2  -2   24.10    3.50
  10   2   2   28.70    4.40
 -10   2  -2   13.80    6.70
  10  -2  -2   23.80    3.80
  10   2   2   26.00    4.10
 -10  -2   2   20.40    7.80
  10   2   2   23.60    4.30
  10   2   2   28.60    4.20
  11  -2  -2   49.99    5.60
  11  -2  -2   49.70    6.40
  11  -2  -2   49.00    5.20
  11  -2  -2   60.59   11.70
  11  -2  -2   49.10    5.50
  11   2   2   49.10    5.90
  11   2   2   50.49    6.50
  11   2   2   43.30    5.80
  11  -2  -2   45.20    5.90
 -11  -2   2   34.50    9.90
  11   2   2   49.00    6.00
 -11   2  -2   58.69   12.20
  12  -2   2   37.70    4.60
 -12   2   2   32.60    9.80
  12   2  -2   29.00    5.10
  12  -2   2   33.40    4.00
  12   2  -2   32.20    4.90
  12   2  -2   31.70    4.20
  12  -2   2   34.40    4.60
 -12  -2  -2   25.70    9.60
  12   2  -2   30.30    5.20
  12  -2   2   35.80    5.20
  12   2  -2   32.90    5.20
  12   2   2   27.90    4.80
 -12   2  -2   34.20   11.40
  12  -2  -2   22.10    3.70
  12  -2  -2   19.40    3.80
  12   2   2   21.00    4.40
  12  -2  -2   20.00    3.50
  12   2   2   19.90    4.20
  12  -2  -2   27.20    4.80
  12   2   2   23.60    4.50
 -12  -2   2   15.60    8.90
  12  -2  -2   22.10    4.80
  13   2  -2    7.80    2.90
  13  -2   2   10.20    2.80
  13  -2   2    8.10    2.70
  13   2  -2    4.90    2.20
  13  -2   2    8.70    2.60
  13   2  -2   10.60    3.40
  13   2  -2    9.00    3.30
  13   2  -2    8.30    3.00
 -13   2   2   -4.10    6.10
 -13  -2  -2   30.10   12.40
 -13  -2   2   31.10   12.50
 -13   2  -2   13.20    8.00
  14   2  -2   43.90    5.20
  14  -2   2   37.60    4.80
  14  -2   2   40.90    4.20
  14   2  -2   42.30    4.90
  14   2  -2   37.60    4.30
  14  -2   2   42.90    4.20
  14   2  -2   37.20    5.00
  14   2   2   41.70    4.70
  14   2   2   37.10    4.80
  14  -2  -2   41.50    5.20
  14  -2  -2   51.29    4.30
  14  -2  -2   43.00    4.90
  14   2   2   36.20    4.50
  14   2   2   39.20    4.50
  15   2  -2   12.80    1.90
  15   2  -2    8.40    2.50
  15  -2   2   11.00    2.30
  15   2  -2   12.60    2.60
  15   2  -2   10.00    2.20
  15   2   2   12.60    2.30
  15  -2  -2   11.90    2.50
  15   2   2    9.80    2.00
  15  -2  -2   15.70    2.50
   0  -3  -2   84.19    6.70
   0   3  -2   87.79    6.60
   0  -3   2   89.39    6.20
   0   3   2   82.19    6.70
   0  -3  -2   87.99    7.30
   0  -3   2   90.29    6.20
   0   3  -2   84.49    6.20
   0   3   2   87.49    7.40
   0   3  -2   89.69    6.20
   1  -3   2   25.50    2.70
  -1  -3  -2   25.30    3.80
   1   3  -2   26.30    3.30
  -1   3   2   23.60    3.30
  -1  -3  -2   28.30    3.30
   1  -3   2   21.10    2.90
  -1   3   2   27.10    3.90
   1   3  -2   23.10    2.30
   1   3   2   35.10    3.60
  -1  -3   2   33.20    2.50
   1  -3  -2   37.30    3.70
  -1   3  -2   34.70    3.90
   1  -3  -2   33.00    3.90
   1   3   2   31.40    3.90
  -1   3  -2   35.60    3.50
   2  -3   2  965.30   50.29
   2   3  -2  976.20   48.30
  -2  -3  -2  990.80   50.19
  -2   3   2  978.50   51.19
   2  -3  -2  793.22   50.09
  -2   3  -2  733.93   50.59
   2   3   2  766.22   50.09
   2  -3  -2  729.33   50.29
  -2   3  -2  750.72   49.80
  -2  -3   2  767.32   48.10
   2  -3  -2  731.33   50.19
   3  -3   2   26.60    2.90
   3  -3   2   34.80    4.20
  -3  -3  -2   36.90    4.00
  -3   3   2   34.20    4.10
   3   3  -2   32.10    4.50
  -3   3   2   36.80    4.60
   3   3  -2   33.50    2.40
   3   3  -2   32.30    2.30
  -3  -3  -2   32.00    3.90
  -4   3   2  494.45   30.20
  -4  -3  -2  489.75   29.90
  -4   3   2  517.55   30.20
   4  -3   2  498.75   28.80
  -4  -3  -2  525.75   29.60
   4  -3   2  489.25   30.00
   4  -3  -2  372.36   29.80
   4  -3  -2  392.46   29.80
   4   3   2  392.56   28.90
  -5   3   2  285.67   19.60
   5  -3   2  267.77   19.50
   5   3  -2  284.17   20.80
   5   3  -2  286.77   16.90
   5  -3   2  291.17   18.70
  -5   3   2  275.67   19.10
   5   3  -2  285.27   17.00
  -5  -3  -2  272.07   19.30
   5  -3  -2  253.57   19.60
   5  -3  -2  264.67   19.20
   5   3   2  253.77   17.00
   5   3   2  269.37   18.70
  -5  -3   2  252.17   19.60
  -5   3  -2  254.57   20.80
  -6   3   2 1230.18   74.19
  -6   3   2 1283.77   78.19
   6  -3   2 1274.97   75.89
  -6  -3  -2 1206.48   75.29
  -6   3   2 1326.97   76.19
   6  -3   2 1244.58   74.39
   6   3  -2 1226.78   76.99
   6   3  -2 1257.27   72.39
   6  -3   2 1184.68   75.39
  -6   3  -2 1171.98   77.29
   6   3   2 1212.28   74.39
   6  -3  -2 1183.48   75.09
   6  -3  -2 1216.28   76.09
  -6  -3   2 1191.28   75.69
   7   3  -2   75.19    6.80
   7   3  -2   77.79    7.00
   7  -3   2   70.29    6.40
   7   3  -2   76.99    6.80
   7   3  -2   71.79    6.60
   7   3  -2   75.69    6.70
   7   3  -2   77.59   10.20
   7  -3   2   60.19    9.00
  -7   3   2   73.99   10.70
   7   3  -2   81.19    6.60
  -7  -3  -2   68.39    9.00
   7   3  -2   74.39    6.70
   7   3  -2   78.49    6.60
   7   3   2   94.89    7.10
   7   3   2   83.89    6.70
  -7   3  -2   97.99   11.50
   7   3   2   85.69    6.60
  -7  -3   2   69.69    9.20
   7  -3  -2   90.49   10.20
  -8   3   2   44.10    9.00
   8   3  -2   44.70    8.60
   8   3   2   28.10    4.00
  -8   3  -2   30.60    4.90
   8  -3  -2   25.30    3.50
   8   3   2   27.00    3.70
   8   3   2   26.20    3.70
   8  -3  -2   31.50    6.90
   8  -3  -2   24.20    3.60
  -8  -3   2   29.50    6.90
  -8   3  -2   35.40    8.10
   8  -3  -2   29.90    3.80
   8   3   2   26.80    4.00
   8   3   2   26.80    4.10
   9   3  -2   53.69    5.90
  -9   3   2   48.90   10.60
   9   3  -2   47.20    5.00
   9   3  -2   55.39    6.00
   9   3  -2   52.19    5.70
   9   3  -2   45.60   10.00
   9   3  -2   54.29    5.90
   9  -3   2   48.90    4.90
   9   3  -2   45.20    5.00
   9   3  -2   43.80    5.00
  -9  -3  -2   50.69    9.90
   9  -3   2   44.10    4.80
   9   3   2   43.00    5.20
  -9   3  -2   50.79    6.30
   9   3   2   48.30    5.50
   9  -3  -2   37.10    5.00
  -9  -3   2   46.60    9.40
   9   3   2   41.70    4.50
   9  -3  -2   40.70    4.80
   9  -3  -2   37.00    4.80
   9   3   2   39.20    5.30
   9  -3  -2   37.90    4.80
   9   3   2   41.80    4.90
  -9   3  -2   47.60   10.30
   9   3   2   39.10    4.90
   9  -3  -2   41.10    8.80
  10   3  -2   27.20    4.70
 -10   3   2   14.50    6.70
  10   3  -2   24.20    3.80
  10   3  -2   23.30    4.60
  10   3  -2   23.60    3.80
  10  -3   2   21.20    3.70
  10   3  -2   26.20    4.50
  10   3  -2   27.20    4.70
 -10  -3  -2   16.60    7.10
  10   3  -2   24.80    3.90
  10  -3   2   21.80    3.40
 -10   3  -2   12.70    6.60
  10   3   2   20.00    4.10
  10  -3  -2   15.90    3.30
  10   3   2   18.90    3.80
  10  -3  -2   19.80    3.80
  10  -3  -2   16.60    3.80
  10   3   2   20.60    3.50
 -10  -3   2   12.70    5.80
  10   3   2   15.20    3.40
  10  -3  -2   18.90    3.40
  10   3   2   17.90    4.20
 -10   3  -2   18.40    4.30
  10   3   2   16.80    3.70
  10  -3  -2   12.50    5.80
 -11  -3  -2  101.49   17.30
  11   3  -2  121.79   10.90
  11   3  -2  111.99   10.60
 -11   3   2  116.49   17.50
  11   3  -2  117.69   10.70
  11  -3   2  109.39    9.70
  11   3  -2  121.09   10.70
  11  -3   2  118.19    9.00
  11   3  -2  108.49    9.80
  11  -3  -2  144.29   10.40
  11   3   2  139.39   10.80
 -11  -3   2  124.49   18.00
  11  -3  -2  138.19   11.00
  11  -3  -2  124.49   16.60
 -11   3  -2  120.09   17.60
  11  -3  -2  135.69   10.10
  11   3   2  140.19   10.60
 -11   3  -2  122.69   11.40
  11   3   2  138.29   11.30
  11   3   2  139.99   10.70
  12   3  -2   96.09    9.10
  12  -3   2   95.59    8.10
  12  -3   2  104.09    8.50
  12   3  -2   96.79    8.90
  12   3  -2   99.29    8.20
 -12  -3  -2   81.69   16.40
  12   3  -2   98.39    9.20
  12  -3   2   89.79    8.80
  12   3  -2  101.39    9.20
 -12   3   2  104.29   16.50
  12  -3  -2   92.49    9.20
 -12   3  -2  110.59   17.30
  12   3   2  100.49    8.70
  12  -3  -2   92.19    8.80
  12   3   2  101.39    8.80
  12  -3  -2   88.69    7.90
  12   3   2   92.79    8.70
  12   3   2  101.79    9.40
  12  -3  -2   89.49    7.80
 -12  -3   2  102.59   18.40
  13  -3   2   36.40    4.30
  13   3  -2   38.60    5.40
 -13   3   2   34.30    9.60
  13   3  -2   38.40    5.60
  13   3  -2   37.40    5.40
  13   3  -2   35.20    4.30
  13  -3   2   36.90    5.30
  13   3  -2   34.80    5.10
  13  -3   2   41.50    4.60
  13   3   2   44.50    5.60
  13  -3  -2   45.40    5.50
  13   3   2   44.90    5.50
 -13   3  -2   57.49   14.00
  13  -3  -2   36.30    4.30
  13  -3  -2   42.60    4.50
  13  -3  -2   45.60    5.70
  13   3   2   42.70    5.10
  13   3   2   42.30    5.40
  14   3  -2   13.70    2.90
  14   3  -2   17.10    3.60
  14  -3   2   21.10    3.00
  14   3  -2   17.00    3.30
  14  -3   2   15.80    2.80
  14   3  -2   17.80    3.60
  14  -3   2   20.10    3.60
  15   3  -2    1.80    1.50
  15   3  -2    1.10    1.80
  15   3  -2    1.80    1.60
  15  -3   2    2.10    1.40
  15   3  -2    2.10    1.20
  15   3   2    0.10    1.10
  15  -3  -2    1.20    1.20
   0  -4   2  973.20   57.99
   0   4   2 1004.90   58.69
   0  -4  -2  963.60   59.29
   0  -4  -2  981.10   58.69
   0   4   2  975.60   59.69
   0   4  -2  987.70   58.19
   0  -4   2  959.70   57.89
   0   4  -2 1012.20   57.99
  -1   4   2  196.08   14.20
   1   4  -2  213.38   12.10
   1  -4   2  190.78   12.40
   1  -4   2  190.18   12.90
  -1  -4  -2  195.88   13.10
  -1   4   2  196.78   13.30
  -1  -4  -2  191.08   14.00
   1   4  -2  204.68   13.10
  -1   4  -2  168.78   13.30
   1  -4  -2  183.18   13.20
   1  -4  -2  178.88   13.60
  -1   4  -2  182.18   12.80
   1   4   2  176.08   12.80
  -1  -4   2  182.28   12.80
  -1  -4   2  178.28   11.90
   1   4   2  167.28   13.60
  -2   4   2  811.12   54.09
   2  -4   2  883.11   53.19
  -2  -4  -2  836.92   52.79
  -2   4   2  843.72   53.39
   2  -4   2  860.51   52.69
   2   4  -2  864.11   53.59
   2   4  -2  869.71   51.39
  -2  -4   2  963.70   51.49
   2   4   2  948.41   53.09
   2  -4  -2  850.01   53.49
  -2   4  -2  919.01   54.19
  -2   4  -2  922.81   53.39
   2  -4  -2  874.51   53.89
   2  -4  -2  884.41   53.49
   2   4   2  897.71   53.99
   3   4  -2 1348.57   75.29
  -3   4   2 1186.68   78.29
   3   4  -2 1300.27   78.49
  -3  -4  -2 1287.27   77.29
   3  -4   2 1339.87   77.99
  -3  -4  -2 1315.27   76.69
  -3   4   2 1299.87   77.99
   3   4   2 1314.87   77.19
  -3   4  -2 1280.97   78.99
   3  -4  -2 1314.27   78.59
  -3   4  -2 1308.67   77.99
   3   4   2 1306.07   77.99
   3  -4  -2 1314.87   78.09
   3  -4  -2 1319.07   78.09
  -4  -4  -2  395.86   27.20
  -4   4   2  391.86   28.40
   4   4  -2  415.16   25.10
   4   4  -2  363.56   28.40
  -4  -4  -2  414.76   27.20
   4   4  -2  407.76   25.10
   4  -4   2  381.06   25.70
   4  -4   2  393.76   27.90
  -4   4   2  412.56   28.10
   4  -4  -2  461.45   28.60
  -4   4  -2  467.25   30.00
   4   4   2  447.26   27.60
   4   4   2  469.75   27.60
   4  -4  -2  441.46   28.90
   4  -4  -2  464.65   28.70
  -4  -4   2  455.65   27.60
  -4   4  -2  465.85   28.70
   5   4  -2   13.50    1.80
   5   4  -2   14.30    1.80
   5  -4   2   13.10    3.40
  -5   4   2   11.10    3.40
  -5   4   2   15.20    3.80
  -5  -4  -2   17.10    3.50
   5   4  -2   11.90    3.80
  -5  -4  -2   13.70    3.40
  -5   4   2   15.00    4.70
   5  -4   2   13.70    3.10
  -6  -4  -2  243.78   17.30
   6   4  -2  211.18   18.20
   6  -4   2  204.38   13.50
  -6   4   2  222.78   16.40
  -6   4   2  220.98   19.00
  -6   4   2  227.08   17.70
   6   4  -2  205.88   14.20
   6   4  -2  212.88   14.30
   6   4  -2  214.78   13.30
   6  -4   2  212.78   14.00
   6   4  -2  206.08   14.20
   6   4  -2  206.18   14.00
   6  -4   2  186.48   16.70
   6  -4   2  225.78   15.40
   6   4   2  192.88   15.70
  -6  -4   2  193.88   16.10
   6  -4  -2  180.58   16.50
  -6   4  -2  184.18   17.90
   6  -4  -2  208.28   17.10
   6   4   2  185.28   13.90
   7   4  -2  520.65   31.60
   7   4  -2  495.55   31.20
   7   4  -2  501.35   31.60
   7   4  -2  487.55   31.20
   7   4  -2  482.35   36.50
   7   4  -2  461.95   31.50
  -7  -4  -2  457.35   34.60
   7   4  -2  493.35   31.20
   7   4  -2  503.35   31.50
   7  -4   2  498.75   31.20
  -7   4   2  512.05   37.50
   7  -4   2  511.65   30.40
   7   4  -2  495.65   31.60
   7  -4  -2  516.95   31.00
   7   4   2  523.25   31.50
  -7   4  -2  509.85   32.50
  -7  -4   2  515.85   34.80
   7  -4  -2  543.15   35.60
   7   4   2  493.75   31.20
   7   4   2  535.75   31.70
  -7   4  -2  532.25   37.70
   8   4  -2   44.70    9.00
   8  -4  -2   39.90    7.90
   8   4   2   35.80    4.60
  -8  -4   2   33.20    7.50
   8   4   2   35.10    4.10
   8   4   2   30.80    3.80
   8   4   2   30.00    4.50
   8   4   2   40.40    4.70
   8   4   2   33.80    4.60
  -8   4  -2   30.10    4.90
   8  -4  -2   28.50    3.70
   8  -4  -2   27.20    3.80
  -8   4  -2   20.30    6.80
   9  -4  -2   23.80    7.00
   9   4   2   31.50    4.70
   9  -4  -2   34.60    3.70
   9   4   2   35.00    4.50
   9   4   2   33.00    4.00
   9   4   2   31.80    5.00
   9  -4  -2   29.90    4.10
  -9  -4   2   29.60    7.70
  -9   4  -2   30.40    8.70
   9   4   2   31.80    4.20
  -9   4  -2   29.20    5.10
   9  -4  -2   30.70    4.20
   9   4   2   33.20    4.90
  10  -4  -2   64.99    6.40
 -10   4  -2   61.49    7.60
  10   4   2   61.99    6.50
  10   4   2   64.29    7.30
  10   4   2   65.99    6.00
 -10   4  -2   67.79   13.10
  10   4   2   63.09    7.00
  10   4   2   70.79    6.80
  10   4   2   72.49    7.30
  10  -4  -2   63.59    6.60
  10  -4  -2   57.89   11.70
  11   4  -2  314.97   23.60
  11  -4   2  303.37   22.60
  11   4  -2  318.07   22.80
  11   4  -2  310.37   23.40
  11  -4   2  298.67   21.80
  11   4  -2  311.37   23.40
 -11   4   2  306.87   31.10
  11   4  -2  309.17   23.40
 -11  -4  -2  331.27   30.70
 -11  -4   2  419.46   31.60
  11   4   2  388.96   23.70
  11  -4  -2  386.36   23.30
  11   4   2  374.96   23.40
  11   4   2  371.96   23.00
  11   4   2  392.86   24.40
 -11   4  -2  385.06   25.00
  11  -4  -2  377.36   30.80
 -11   4  -2  370.66   32.90
  11  -4  -2  367.06   23.80
  11   4   2  381.66   23.80
  11  -4  -2  362.56   22.80
  12   4  -2    3.60    2.60
  12   4  -2    9.20    3.40
  12  -4   2    4.70    2.10
 -12   4   2    2.20    6.30
  12   4  -2    3.20    2.70
  12   4  -2    7.40    2.50
  12  -4   2    7.80    2.30
  12   4  -2    5.20    2.80
  12   4   2   15.80    3.80
  12   4   2   15.00    3.80
 -12   4  -2   17.40    4.60
  12  -4  -2   13.80    3.70
  12   4   2   16.90    4.00
 -12   4  -2   13.80    7.40
  12  -4  -2   13.90    3.50
 -13   4   2    5.70    7.90
  13   4  -2   11.10    3.30
  13  -4   2    9.70    2.30
  13   4  -2   10.40    2.30
  13   4  -2    6.50    2.70
  13  -4   2   17.80    3.10
  13  -4   2   11.10    3.20
  13   4  -2    9.90    3.00
  13   4  -2    8.70    3.20
  13  -4  -2   19.80    4.10
  13   4   2   18.40    3.90
 -13   4  -2   26.40   10.10
  14   4   2   20.50    3.00
  14   4   2   17.80    3.40
  14  -4  -2   12.10    3.10
  14   4   2   13.50    3.00
  14   4   2   16.50    2.80
  14  -4  -2   14.00    2.90
   0   5  -2  118.99    8.60
   0  -5  -2  110.99    9.90
   0   5   2  121.89    9.60
   0   5  -2  121.59    8.90
   0  -5   2  112.99    8.90
   0  -5  -2  115.09    9.40
   0   5   2  117.69   10.50
   0  -5   2  119.59    8.90
   1  -5   2  645.54   36.50
  -1   5   2  625.14   38.20
  -1  -5  -2  604.24   37.50
  -1  -5  -2  658.83   36.70
  -1   5   2  659.53   37.20
   1  -5   2  596.64   35.80
   1   5  -2  649.54   35.40
  -1   5  -2  565.84   36.50
   1  -5  -2  529.25   36.50
   1  -5  -2  514.65   36.80
   1   5   2  507.35   37.20
  -1   5  -2  545.95   36.00
  -1  -5   2  521.25   35.10
   1   5   2  570.34   36.30
  -2  -5  -2   68.99    7.90
   2   5  -2   75.49    5.70
  -2   5   2   74.69    7.60
  -2   5   2   74.89    8.20
   2  -5   2   67.09    6.50
  -2  -5  -2   75.19    7.00
   2  -5   2   68.59    7.00
   2  -5  -2   83.99    7.70
  -2  -5   2   79.79    5.80
  -2   5  -2   81.39    7.80
   2   5   2   78.79    8.10
   2   5   2   85.99    7.20
   2  -5  -2   83.59    7.90
   2  -5  -2   81.19    7.50
  -2   5  -2   83.79    7.50
  -3  -5  -2  911.01   55.89
   3  -5   2  928.61   56.69
  -3   5   2  908.41   57.69
   3   5  -2  966.50   53.89
  -3  -5  -2  902.21   57.69
  -3   5   2  954.00   56.89
   3   5  -2  965.40   57.29
   3  -5  -2  904.21   56.39
   3  -5  -2  901.41   57.09
   3   5   2  898.61   56.89
  -3   5  -2  868.11   57.29
  -3   5  -2  920.01   56.59
   3   5   2  962.40   55.99
  -3  -5   2  901.91   53.79
   3  -5  -2  916.91   56.89
  -4  -5  -2  517.55   32.80
  -4   5   2  514.15   34.50
  -4  -5  -2  540.05   31.70
   4   5  -2  541.15   30.20
   4   5  -2  533.25   34.70
  -4   5   2  541.55   35.50
   4   5  -2  545.35   30.20
  -4   5   2  506.85   34.00
   4  -5   2  519.85   34.00
   4  -5  -2  514.65   34.50
   4   5   2  495.55   32.60
   4   5   2  485.55   33.20
  -4   5  -2  488.45   34.80
   4  -5  -2  472.15   33.70
  -4  -5   2  505.75   31.50
   4  -5  -2  513.45   33.50
  -4   5  -2  467.45   33.70
  -5  -5  -2  188.98   13.80
  -5   5   2  207.78   17.20
   5  -5   2  178.38   15.40
  -5   5   2  198.88   15.90
  -5   5   2  199.58   16.10
   5   5  -2  202.38   16.40
   5  -5  -2  173.78   15.10
   5  -5  -2  183.38   15.00
  -5   5  -2  158.08   15.10
   5   5   2  170.58   13.70
  -5   5  -2  177.58   16.40
  -5  -5   2  172.88   13.40
  -6   5   2  446.56   30.30
  -6   5   2  439.16   32.40
   6   5  -2  404.96   26.80
   6  -5   2  395.16   30.60
  -6  -5  -2  432.46   28.80
   6   5  -2  411.56   27.00
   6  -5   2  440.36   26.90
   6  -5   2  417.66   26.30
   6   5  -2  419.46   27.00
  -6   5   2  392.96   30.90
   6   5  -2  405.56   26.80
   6   5  -2  416.66   27.00
   6   5  -2  424.16   31.40
   6   5  -2  406.76   27.20
   6   5  -2  414.66   27.00
   6   5  -2  389.86   26.60
   6   5   2  440.76   27.10
   6  -5  -2  434.56   30.90
  -6   5  -2  441.56   27.90
   6   5   2  442.16   27.10
   6   5   2  454.95   27.20
   6  -5  -2  457.15   26.90
  -6  -5   2  455.55   28.80
   6  -5  -2  463.25   30.50
  -6   5  -2  477.15   32.90
   7   5  -2  151.88   11.30
   7   5  -2  132.69   10.60
   7   5  -2  135.79   15.60
   7   5  -2  139.49   11.60
  -7  -5  -2  153.28   13.90
  -7   5   2  143.59   16.10
  -7   5   2  146.39   12.20
   7   5  -2  142.69   11.40
   7  -5   2  143.79   11.10
   7   5  -2  143.49   11.50
   7   5  -2  136.89   11.00
   7   5  -2  139.29   11.40
   7   5  -2  147.69   11.40
   7  -5   2  148.39   10.50
   7   5  -2  143.79   11.10
   7  -5  -2  183.38   15.30
   7   5   2  168.08   12.20
   7  -5  -2  157.98   11.20
  -7  -5   2  178.78   14.20
   7   5   2  162.28   11.70
   7   5   2  168.28   11.00
   7   5   2  159.88   11.30
  -7   5  -2  184.78   17.70
   7   5   2  173.28   11.80
   7   5   2  172.58   11.80
   7  -5  -2  168.98   11.30
  -7   5  -2  165.28   12.50
   8   5  -2   32.30    4.30
   8   5  -2   31.70    4.70
   8   5  -2   27.00    4.30
   8   5  -2   31.80    4.70
   8  -5   2   33.20    4.30
  -8   5   2   40.00    5.40
   8   5  -2   31.00    3.70
   8   5  -2   32.10    4.20
  -8   5   2   20.10    7.10
   8   5  -2   28.30    4.50
   8   5  -2   32.80    4.40
  -8  -5  -2   37.00    7.40
   8  -5   2   29.20    3.10
   8   5   2   28.80    4.50
   8  -5  -2   30.10    3.90
  -8   5  -2   30.00    8.50
  -8  -5   2   35.30    7.10
  -8   5  -2   29.80    5.50
   8   5   2   32.20    3.90
   8  -5  -2   24.70    3.70
   8   5   2   29.80    4.00
   8   5   2   26.90    4.60
   8   5   2   28.80    4.60
   8  -5  -2   20.00    6.70
   8   5   2   28.40    4.60
   9   5  -2  180.18   12.90
   9   5  -2  159.98   12.10
  -9   5   2  164.78   19.00
   9   5  -2  168.78   12.80
   9  -5   2  180.48   12.20
   9   5  -2  173.38   12.90
  -9  -5  -2  183.08   18.00
   9   5  -2  170.98   12.20
   9   5  -2  175.28   12.60
   9   5  -2  167.88   12.60
   9  -5   2  168.58   11.70
  -9   5   2  173.68   14.00
  -9  -5   2  154.18   16.60
   9   5   2  151.58   12.50
   9  -5  -2  149.88   16.90
   9   5   2  148.59   12.40
   9  -5  -2  152.88   11.70
  -9   5  -2  144.49   18.70
  -9   5  -2  156.88   13.30
   9   5   2  144.39   11.30
   9   5   2  148.69   12.30
   9  -5  -2  148.99   11.20
   9   5   2  150.88   11.90
   9   5   2  143.39   12.20
  10   5  -2   58.99    7.10
  10   5  -2   62.19    7.40
  10   5  -2   55.69    6.40
  10  -5   2   63.59    6.20
  10   5  -2   58.69    6.40
  10   5  -2   55.69    7.00
 -10  -5  -2   49.50   18.40
  10  -5   2   63.09    6.10
  10   5  -2   62.19    7.00
  10   5  -2   63.89    6.40
 -10   5  -2   60.19    7.40
  10   5   2   55.79    5.60
  10   5   2   67.19    6.60
 -10   5  -2   63.59   13.20
  10  -5  -2   81.49   13.90
  10  -5  -2   64.69    5.60
  10   5   2   66.59    7.30
  10   5   2   65.09    6.70
  10  -5  -2   62.29    6.10
  10   5   2   64.69    7.30
  10  -5  -2   63.19    6.40
  10   5   2   62.09    7.10
  11  -5   2    6.10    2.20
  11   5  -2    5.60    3.10
  11   5  -2    7.70    3.30
  11   5  -2    9.20    3.70
  11   5  -2    3.90    2.40
  11   5  -2    8.70    2.90
  11   5  -2    5.60    2.40
 -11   5   2    6.70    6.10
  11  -5   2    8.00    2.40
  11   5   2   11.20    3.60
  11   5   2    6.80    2.70
  11  -5  -2   10.50    2.70
 -11   5  -2   20.30    8.50
  11   5   2    9.60    2.70
  11  -5  -2    7.80    2.20
 -11   5  -2    6.20    2.70
  11   5   2    6.40    3.20
  11  -5  -2    5.70    2.80
  11   5   2    7.20    3.00
  12   5  -2   30.50    5.20
  12   5  -2   26.60    4.90
  12  -5   2   31.50    4.30
 -12   5   2   21.80    8.80
  12   5  -2   27.00    4.60
  12   5  -2   30.70    4.20
  12   5  -2   30.80    5.40
 -12   5  -2   34.00    5.50
  12   5   2   35.40    5.40
  12  -5  -2   36.30    4.30
  12   5   2   33.50    5.50
 -12   5  -2   18.00    9.30
  12  -5  -2   31.90    4.90
  12  -5  -2   32.30    5.10
  12   5   2   42.60    4.80
  12   5   2   36.80    5.40
  12   5   2   28.50    4.20
  13   5  -2   19.90    3.90
  13   5  -2   20.70    3.90
 -13   5   2   12.90    8.40
  13   5  -2   16.70    3.60
  13  -5   2   18.90    3.90
  13   5  -2   20.30    3.10
  13   5  -2   19.30    4.30
 -13  -5  -2    6.20    8.30
  13  -5   2   19.90    3.10
  13   5   2   26.40    4.40
  13   5   2   23.20    3.90
  13  -5  -2   23.00    3.30
 -13   5  -2    6.20    9.40
  13  -5  -2   23.00    3.90
  13   5   2   29.40    3.60
  13  -5  -2   27.50    4.40
  13   5   2   28.30    4.50
  14   5  -2    5.40    2.00
  14  -5   2    2.70    1.80
  14   5  -2    2.70    1.90
  14   5  -2    2.30    2.40
  14   5  -2    3.00    2.40
  14   5   2    9.60    2.00
  14  -5  -2    6.40    2.20
  14  -5  -2   10.10    2.20
  14   5   2    7.10    2.40
  14   5   2    8.30    2.10
   0  -6   2  224.78   16.00
   0  -6  -2  238.58   17.40
   0  -6  -2  223.68   16.50
   0  -6   2  220.58   15.70
   0   6  -2  240.98   15.90
   0   6   2  222.98   16.50
   0   6   2  223.98   14.90
   0   6   2  230.48   17.90
  -1   6   2   33.20    4.40
  -1   6   2   22.90    5.10
  -1   6   2   33.70    5.10
  -1  -6  -2   29.50    5.10
   1  -6   2   23.30    3.90
   1   6  -2   28.50    3.70
   1  -6   2   27.20    4.20
  -1  -6  -2   25.00    4.30
  -1   6  -2   38.00    4.90
   1  -6  -2   36.20    5.00
   1   6   2   40.10    4.80
  -1   6  -2   40.20    4.70
   1  -6  -2   34.40    5.10
   1   6   2   38.30    5.80
  -1  -6   2   33.50    3.80
  -1  -6   2   29.90    4.40
   2  -6  -2   24.50    4.70
   2   6   2   26.90    5.00
   2  -6  -2   23.40    4.30
  -2  -6   2   17.30    4.00
   2   6   2   32.20    4.40
   2  -6  -2   23.90    4.60
  -2   6  -2   20.20    4.80
  -2   6  -2   23.30    4.30
  -2  -6   2   26.40    3.10
  -3  -6  -2   24.00    4.40
   3  -6   2   23.80    4.90
   3  -6   2   25.10    4.40
  -3   6   2   29.30    5.40
  -3   6   2   26.90    4.90
   3   6  -2   32.30    3.10
  -3   6   2   31.90    5.80
   3  -6  -2   22.00    4.40
   3  -6  -2   24.40    5.00
   3   6   2   27.70    4.40
  -3  -6   2   23.90    2.80
   3   6   2   28.70    5.20
  -3   6  -2   20.50    4.70
  -3   6  -2   22.80    4.80
   3  -6  -2   23.60    4.80
   4  -6  -2  101.99    9.80
   4  -6  -2   94.79   10.50
  -4   6  -2  105.59   10.70
  -4   6  -2  105.09   11.10
   4   6   2  105.49   10.30
   5  -6   2    8.60    4.30
  -5   6   2   13.30    4.50
   5   6  -2   16.60    2.90
   5   6  -2    5.20    2.00
   5  -6   2    8.90    2.00
  -5   6   2    9.90    4.40
   5  -6   2   11.00    2.40
  -5   6   2   10.00    3.90
   5   6  -2   11.60    2.70
   5   6  -2   10.80    2.50
   5   6  -2   13.30    2.50
   5   6  -2   11.30    2.40
   5   6  -2    7.60    2.20
   6   6  -2   59.89    6.00
   6   6  -2   59.99    6.20
   6   6  -2   60.19    6.00
  -6   6   2   69.29    9.90
   6   6  -2   60.89    5.80
   6  -6   2   86.59   14.80
   6  -6   2   65.99    5.50
   6   6  -2   64.29    6.20
   6   6  -2   62.49    5.60
   6   6  -2   59.19    5.80
   6  -6   2   59.99    5.80
   6   6  -2   64.69    5.90
   6   6  -2   63.09    5.80
   7   6  -2   34.40    3.90
  -7   6   2   39.20    8.40
  -7   6   2   34.20    4.70
   7  -6   2   40.60    4.00
   7  -6   2   36.10    4.50
   7   6  -2   36.90    4.50
   7   6  -2   39.80    4.90
   7   6  -2   38.90    4.80
   7   6  -2   34.30    4.40
   7   6  -2   32.20    4.30
   7   6  -2   36.90    4.80
   7   6  -2   40.40    4.60
   7   6  -2   38.00    4.90
   7  -6  -2   24.30    3.20
   7   6   2   25.90    4.50
   7   6   2   32.10    4.80
   7  -6  -2   31.00    4.00
   7  -6  -2   24.90    6.00
   7   6   2   36.60    4.00
   7   6   2   25.50    3.70
  -7   6  -2   26.10    7.20
  -7   6  -2   25.10    4.70
   7  -6  -2   24.40    4.00
   7   6   2   30.20    4.20
   7   6   2   32.00    5.00
   8   6  -2   83.99    7.40
   8  -6   2   85.19    7.40
   8   6  -2   87.39    7.80
   8   6  -2   84.99    7.60
   8   6  -2   83.09    7.40
   8   6  -2   82.19    7.70
   8   6  -2   88.89    8.00
  -8   6   2   88.29    8.60
   8   6  -2   93.39    8.00
   8   6  -2   78.19    6.50
  -8   6   2   88.09   13.40
   8  -6   2   91.39    6.20
   8  -6  -2   68.29    6.70
   8   6   2   65.79    7.60
   8   6   2   70.39    6.50
   8  -6  -2   60.19   10.60
  -8   6  -2   72.49   12.20
  -8   6  -2   66.59    7.80
   8  -6  -2   67.59    6.70
   8   6   2   67.99    7.50
   8   6   2   73.69    6.80
   8   6   2   68.09    7.50
   8   6   2   64.59    7.20
   9   6  -2  207.18   16.30
  -9   6   2  214.38   17.10
  -9   6   2  198.18   22.70
   9   6  -2  200.58   16.30
   9   6  -2  203.58   16.10
   9   6  -2  207.68   15.80
   9  -6   2  204.28   15.20
   9  -6   2  213.28   15.80
   9   6  -2  207.18   16.30
   9   6  -2  203.28   16.20
   9   6  -2  199.78   15.80
   9   6   2  247.68   16.70
  -9   6  -2  252.67   17.80
  -9   6  -2  221.68   23.60
   9   6   2  256.37   16.80
   9  -6  -2  243.08   21.90
   9   6   2  244.48   17.00
   9  -6  -2  261.67   15.80
   9   6   2  247.98   16.10
   9  -6  -2  242.18   15.60
   9   6   2  256.17   15.60
   9   6   2  268.07   17.20
  10   6  -2   70.79    7.50
  10   6  -2   68.99    7.40
  10  -6   2   70.99    6.90
  10   6  -2   72.09    7.90
  10   6  -2   66.19    7.80
  10   6  -2   65.69    7.00
  10  -6   2   61.29    6.50
 -10   6   2   71.79   13.70
  10   6  -2   71.09    7.70
 -10   6   2   68.99    8.30
  10   6   2   76.39    8.00
 -10   6  -2   79.89    8.40
  10   6   2   84.89    7.30
 -10   6  -2   88.49   14.50
  10   6   2   82.39    8.10
  10   6   2   75.59    8.20
  10  -6  -2   81.99    7.30
  10   6   2   86.89    8.00
  10  -6  -2   74.19    6.20
  11  -6   2   19.10    3.30
  11   6  -2   14.40    3.40
  11   6  -2   17.90    3.50
  11   6  -2   17.20    4.40
  11   6  -2   17.60    3.80
  11   6  -2   16.60    4.50
 -11   6   2    6.90    7.20
  11   6  -2   12.10    3.90
 -11   6   2   10.40    3.90
  11  -6   2   15.50    3.10
 -11   6  -2   27.10    4.90
  11   6   2   24.60    4.00
 -11   6  -2   28.00    9.60
  11  -6  -2   24.40    4.20
  11   6   2   19.30    4.20
  11  -6  -2   23.20    3.80
  11   6   2   23.50    4.40
  11   6   2   26.80    3.90
  11   6   2   28.20    4.90
  12   6  -2   70.19    7.20
  12   6  -2   75.29    6.80
  12   6  -2   70.59    7.60
  12   6  -2   73.89    7.70
  12   6  -2   69.39    6.60
  12  -6   2   81.79    6.70
 -12  -6  -2   73.29   14.20
 -12   6   2   57.89   13.50
  12   6  -2   72.69    8.00
  12   6   2   75.79    6.80
  12  -6  -2   83.79    6.90
  12   6   2   78.49    7.80
 -12   6  -2   79.19    8.30
  12  -6  -2   83.89    7.60
  12  -6  -2   78.29    7.60
  12   6   2   84.79    8.00
 -12   6  -2   75.29   15.60
  12   6   2   83.59    7.40
  12   6   2   80.49    7.00
  13   6  -2    0.40    1.80
 -13  -6  -2    3.90    8.60
  13   6  -2    0.90    1.80
  13   6  -2    0.90    2.60
  13  -6   2    1.40    1.80
  13   6  -2   -1.20    1.90
  13  -6  -2    2.80    2.10
 -13   6  -2   -0.20    2.40
  13   6   2    1.80    1.60
  13   6   2    2.20    2.00
  13  -6  -2    4.60    2.00
  13   6   2    4.20    2.40
  13   6   2    2.60    2.70
  14   6  -2   18.10    2.80
  14   6  -2   13.40    2.90
  14   6  -2   11.80    2.70
  14   6  -2   13.70    2.70
  14  -6   2   15.90    2.90
   0   7   2  690.13   45.00
   0  -7   2  654.23   42.10
   0  -7  -2  681.33   43.80
   0  -7   2  655.63   42.10
   0  -7  -2  663.53   43.00
   0   7   2  688.63   43.20
   0   7  -2  675.53   42.30
  -1   7   2   85.09    8.20
   1  -7   2   82.29    8.20
  -1  -7  -2   85.29    8.90
  -1   7   2   94.19    9.70
   1  -7   2   84.19    7.00
  -1  -7  -2   79.09    9.20
   1  -7   2   83.09    8.80
   1  -7  -2  106.89   10.10
  -1   7  -2  112.49    9.40
   1  -7  -2  105.99   10.10
   1   7   2  104.19    9.40
  -1  -7   2  108.59    9.30
   1   7   2  107.69   11.00
  -1   7  -2  101.49    8.70
  -2   7   2  363.66   26.00
   2  -7   2  354.46   25.50
  -2   7   2  361.06   27.20
  -2  -7  -2  359.16   26.40
   2  -7   2  348.87   24.50
  -2   7   2  366.46   25.10
   2  -7  -2  376.46   26.20
  -2   7  -2  382.06   25.90
  -2   7  -2  386.06   26.40
   2   7   2  378.56   27.10
   2  -7  -2  377.66   25.40
   2  -7  -2  349.77   26.00
  -2  -7   2  357.16   25.30
   3   7  -2  406.46   23.90
  -3   7   2  414.06   27.10
  -3   7   2  417.76   28.80
   3   7  -2  403.76   24.40
  -3   7   2  395.56   27.40
   3  -7   2  426.16   26.00
  -3  -7  -2  428.66   28.50
   3  -7  -2  367.96   26.90
   3  -7  -2  345.17   23.30
  -3  -7   2  365.06   26.60
   3  -7  -2  368.46   25.90
  -3   7  -2  364.96   27.10
  -3   7  -2  351.06   24.20
   3  -7  -2  345.67   27.00
   3  -7  -2  340.07   23.60
   3   7   2  334.87   23.60
   3   7   2  351.86   27.30
   4  -7   2   84.79    7.30
  -4   7   2   99.29   11.20
  -4   7   2  104.59   10.90
  -4   7   2   88.99   11.00
   4   7  -2  116.69    8.80
  -4   7   2   87.29    8.20
   4   7  -2   80.09    8.00
   4   7  -2   90.49    8.00
   4   7  -2   83.19    7.70
   4   7  -2   84.49    7.40
   4   7  -2   85.39    7.40
   4  -7   2   81.69    7.40
  -4  -7  -2   89.89   10.90
   4   7  -2   92.09    7.60
   4  -7  -2   99.49   11.20
   4  -7  -2  105.89   10.10
  -4  -7   2  114.89   11.10
   4  -7  -2  108.89    7.90
   4   7   2  108.49    8.10
  -4   7  -2  111.19   11.60
   4   7   2  104.79    8.00
  -4   7  -2  104.89    8.40
   4  -7  -2  107.29   11.10
   4  -7  -2  109.59    7.50
   4   7   2  105.99   10.90
   5  -7   2   93.59    7.90
   5   7  -2   93.99    7.90
  -5   7   2  100.79   11.50
   5  -7   2  103.59    7.70
   5   7  -2   90.99    8.00
   5   7  -2  104.79    8.50
  -5   7   2  101.39   11.80
   5   7  -2   96.29    7.70
   5   7  -2   95.19    7.80
  -5  -7  -2   98.09   11.70
  -5   7   2  100.39    8.60
   5   7  -2   98.69    8.00
   5   7  -2   94.69    7.80
   5   7  -2  102.79    7.90
   5   7  -2   97.49    7.90
   5   7  -2  103.89    8.40
  -5   7  -2   67.49   10.60
  -6   7   2   22.70    4.20
   6   7  -2   20.00    3.40
   6   7  -2   21.30    3.50
   6   7  -2   20.10    4.00
   6   7  -2   18.60    3.40
   6   7  -2   21.80    3.90
   6   7  -2   21.10    3.50
   6   7  -2   21.10    3.60
   6  -7   2   24.20    3.80
   6   7  -2   22.10    4.10
   6   7  -2   23.50    3.40
   6   7  -2   18.30    3.00
   6  -7   2   23.60    3.50
   6   7   2   13.50    3.40
   6   7   2   12.50    2.90
  -6   7  -2   17.40    5.50
   6   7   2   16.60    3.50
   6   7   2   15.00    3.40
   6  -7  -2   10.40    4.40
   6   7   2   29.70    4.40
   6  -7  -2   17.80    2.90
  -6   7  -2   11.70    3.30
   6   7   2   13.70    2.80
   7   7  -2  167.98   11.80
   7   7  -2  177.58   12.60
   7   7  -2  161.58   11.50
   7  -7   2  167.58   12.30
  -7  -7  -2  175.38   18.10
  -7   7   2  189.18   18.50
  -7   7   2  184.28   13.70
   7   7  -2  169.78   12.30
   7   7  -2  172.58   13.00
   7   7  -2  183.78   12.70
   7  -7   2  181.78   11.70
   7   7  -2  176.58   12.30
   7   7  -2  187.88   13.00
   7   7  -2  177.68   12.40
   7  -7  -2  158.48   15.10
   7   7   2  150.58   12.30
   7   7   2  147.09   12.00
   7   7   2  146.39   12.70
  -7   7  -2  131.49   17.00
   7  -7  -2  145.19   10.70
   7   7   2  143.29   12.20
   7  -7  -2  147.69   11.80
  -7   7  -2  145.89   12.90
   7   7   2  143.89   11.50
   7   7   2  147.19   11.60
   8   7  -2   24.80    4.60
   8  -7   2   23.20    3.20
   8   7  -2   31.30    5.70
  -8  -7  -2   14.00    6.00
  -8   7   2   16.30    7.60
  -8   7   2   18.90    4.10
   8   7  -2   22.30    4.10
   8   7  -2   21.60    4.10
   8  -7   2   25.00    4.30
   8   7  -2   17.30    3.80
   8   7  -2   24.60    4.10
   8   7  -2   19.70    4.00
   8   7  -2   25.10    3.60
  -8   7  -2   34.50    5.40
   8  -7  -2   34.10    4.40
  -8   7  -2   34.80    8.70
   8   7   2   34.00    4.90
   8   7   2   36.70    5.30
   8   7   2   30.90    5.40
   8  -7  -2   26.20    7.60
   8   7   2   33.20    4.30
   8   7   2   31.70    4.90
   9   7  -2   45.90    6.20
   9  -7   2   48.60    5.60
   9  -7   2   49.90    3.90
   9   7  -2   47.90    6.60
  -9   7   2   61.29   13.00
  -9  -7  -2   49.20   11.00
   9   7  -2   44.30    6.10
   9   7  -2   46.80    5.60
  -9   7   2   46.10    6.20
   9   7  -2   46.60    6.20
   9   7  -2   50.29    5.90
   9   7   2   43.00    5.80
   9   7   2   40.50    6.20
   9   7   2   41.10    4.90
  -9   7  -2   37.30    6.20
   9   7   2   40.20    6.00
   9  -7  -2   46.20    5.20
   9   7   2   37.40    6.20
  10  -7   2   34.60    4.70
  10   7  -2   27.00    5.20
  10   7  -2   27.60    4.60
  10   7  -2   23.90    4.80
 -10   7   2   20.70    9.20
 -10   7   2   28.10    5.20
  10   7  -2   18.80    4.20
  10   7  -2   23.30    4.30
  10  -7   2   27.80    3.80
  10   7  -2   26.10    5.00
  10  -7  -2   32.60    3.90
  10   7   2   31.10    4.20
 -10   7  -2   34.60    5.60
 -10   7  -2   21.90    8.10
  10   7   2   37.00    5.40
  10  -7  -2   36.20    4.70
  10   7   2   38.90    5.50
  10   7   2   39.60    5.50
  10   7   2   36.30    6.00
  11   7  -2   18.30    4.40
 -11   7   2   12.70    8.80
  11   7  -2   15.50    3.70
  11   7  -2   17.10    3.30
 -11  -7  -2   13.10    6.50
  11   7  -2   18.10    4.30
  11   7  -2   17.00    3.60
  11  -7   2   16.70    3.10
  11  -7   2   16.70    3.10
  11   7  -2   11.70    3.50
 -11   7   2   20.40    4.40
  11   7   2   14.50    3.10
  11  -7  -2   15.40    3.30
  11   7   2   17.00    3.70
  11   7   2   12.90    3.40
 -11   7  -2   11.00    3.60
  11   7   2   13.60    3.60
  11   7   2   10.10    3.30
 -11   7  -2    5.90    8.20
  12   7  -2    0.70    1.60
  12   7  -2    4.20    2.10
 -12   7   2   10.70    8.70
  12   7  -2    1.60    2.70
 -12  -7  -2    1.10    6.10
  12  -7   2    2.60    1.90
  12  -7   2    2.80    1.40
  12   7  -2    2.40    2.20
  12   7  -2    1.00    2.10
  12   7  -2    2.90    2.60
  12   7   2    2.80    2.00
  12  -7  -2    2.40    2.10
 -12  -7   2   18.00    9.30
  12  -7  -2    3.60    2.10
  12   7   2    3.20    2.70
 -12   7  -2    2.40    2.20
  12   7   2    1.40    1.70
  12   7   2    4.50    2.50
 -12   7  -2    9.80    9.40
  12  -7  -2    0.40    1.40
  12   7   2    1.40    2.30
  13   7  -2   24.60    3.90
  13  -7   2   24.70    3.70
  13   7  -2   24.90    3.50
  13   7  -2   23.40    4.30
  13   7  -2   25.60    3.90
 -13  -7  -2   25.50    3.40
  13   7   2   15.70    3.00
  13  -7  -2   17.10    3.10
  13   7   2   16.20    2.70
  13   7   2   17.90    2.60
  13   7   2   12.60    3.20
  13  -7  -2   13.10    3.10
 -13   7  -2   18.70    3.80
  14   7  -2   31.60    3.50
  14   7  -2   31.10    3.80
  14   7  -2   29.70    4.00
  14   7  -2   32.20    3.20
 -14  -7  -2   29.90    3.30
  14  -7   2   30.60    3.60
  14  -7  -2   31.80    3.60
  14  -7  -2   29.80    3.10
  14   7   2   29.40    3.20
 -14  -7   2   29.60    3.10
  14   7   2   30.00    3.60
   0   8  -2   68.19    6.20
   0   8   2   73.99    6.20
   0  -8   2   75.19    7.90
   0   8   2   65.69    6.30
   0  -8  -2   73.69    8.70
   0   8   2   64.39    9.30
   1  -8   2  131.39   10.90
   1   8  -2  103.49    8.70
   1   8  -2  122.29    9.90
  -1  -8  -2  135.89   12.60
  -1   8   2  135.69   10.20
  -1   8   2  130.19    9.60
  -1   8   2  141.69   13.70
   1   8  -2  128.99    8.90
  -1  -8   2  111.79   10.90
   1  -8  -2  108.69    8.90
   1  -8  -2  109.79    8.80
   1   8   2  109.59    9.00
   1  -8  -2  119.09   11.80
  -1   8  -2  115.79    9.70
  -1   8  -2  114.39    9.10
   1   8   2  104.99   12.50
   1   8   2  122.09    9.20
   2   8  -2  163.08   11.40
   2   8  -2  163.38   11.30
  -2   8   2  158.78   13.40
   2  -8   2  161.48   13.20
  -2   8   2  151.98   11.90
  -2   8   2  170.18   16.20
   2   8  -2  159.58   11.30
   2   8  -2  161.68   11.90
  -2  -8  -2  162.58   15.00
   2   8  -2  161.08   11.80
   2  -8  -2  161.68   13.70
  -2   8  -2  162.58   11.80
   2  -8  -2  161.18   11.20
   2  -8  -2  157.38   11.40
  -2  -8   2  154.18   13.80
   2   8   2  160.28   11.50
   2   8   2  161.58   11.60
  -2   8  -2  159.98   13.60
   2   8   2  170.38   16.00
   2  -8  -2  162.28   14.70
   3   8  -2   55.99    5.20
  -3   8   2   56.79    7.80
  -3   8   2   44.70    8.40
   3  -8   2   63.69    7.30
   3   8  -2   61.39    5.50
   3  -8   2   60.09    5.50
   3   8  -2   55.19    5.30
   3   8  -2   57.19    5.20
   3   8  -2   63.89    5.80
   3   8  -2   59.59    5.20
   3   8  -2   59.69    5.50
  -3   8   2   53.19    5.70
   3  -8   2   60.49    5.20
  -3  -8  -2   54.09    8.10
   3   8   2   49.50    5.20
   3   8   2   36.90    7.80
   3  -8  -2   37.30    6.70
  -3   8  -2   39.80    8.00
   4   8  -2  249.68   16.40
  -4  -8  -2  245.88   16.40
   4  -8   2  239.88   16.20
  -4   8   2  239.08   21.10
  -4  -8  -2  258.17   21.30
   4   8  -2  243.98   16.10
   4   8  -2  224.08   15.20
   4   8  -2  253.47   17.00
   4   8  -2  244.38   16.10
   4   8  -2  244.38   16.30
   4   8  -2  242.68   16.30
   4   8  -2  252.87   16.30
   4   8  -2  239.98   16.10
  -4  -8  -2  227.28   16.20
  -4   8   2  250.77   20.20
  -4   8   2  250.87   17.20
   4   8  -2  239.88   16.70
   4  -8   2  249.78   16.00
   4   8   2  210.78   15.60
   4   8   2  235.18   16.40
   4   8   2  229.38   16.00
  -4  -8   2  240.48   20.00
   4   8   2  219.38   15.80
   4   8   2  238.38   16.90
   4  -8  -2  234.28   16.20
  -4   8  -2  221.68   16.70
  -4   8  -2  242.28   20.90
   4  -8  -2  248.28   20.40
   4  -8  -2  241.48   15.80
   4   8   2  242.88   16.40
   4  -8  -2  243.58   18.60
   4   8   2  236.08   20.20
   5   8  -2   68.49    6.40
   5   8  -2   65.79    6.10
   5   8  -2   72.79    6.90
  -5   8   2   68.49   10.20
   5   8  -2   68.49    5.20
   5   8  -2   73.99    6.50
   5  -8   2   74.49    6.40
   5   8  -2   75.69    6.50
   5   8  -2   67.99    6.40
  -5  -8  -2   68.99   10.70
  -5   8   2   72.29    7.30
   5  -8   2   69.99    6.50
   5   8  -2   73.29    6.50
   5   8  -2   66.99    6.50
  -5   8   2   75.09   10.80
   5   8  -2   65.29    6.00
  -5   8  -2   60.59    6.80
   5  -8  -2   60.49    6.20
   5   8   2   58.19    6.30
   5   8   2   70.09    7.10
   5  -8  -2   59.59    5.90
   5  -8  -2   63.69    9.40
  -5  -8   2   71.29    9.70
   5   8   2   57.29    6.50
   5   8   2   60.19    5.90
   5   8   2   61.69    5.80
   5  -8  -2   64.29    8.80
  -5   8  -2   55.89   10.00
   6   8  -2  177.28   13.80
   6   8  -2  187.98   14.40
  -6   8   2  182.38   15.30
   6  -8   2  185.98   14.50
   6   8  -2  180.28   14.00
   6   8  -2  185.08   15.10
  -6   8   2  198.18   19.60
   6   8  -2  193.58   14.40
   6   8  -2  180.58   14.30
   6   8  -2  178.28   14.80
   6   8  -2  194.98   14.60
   6   8  -2  182.68   14.30
   6  -8   2  195.48   14.10
   6   8  -2  181.48   14.30
  -6  -8  -2  194.28   20.10
   6   8   2  228.78   14.70
   6  -8  -2  232.48   17.80
  -6   8  -2  238.28   16.00
   6   8   2  239.38   15.20
   6  -8  -2  223.28   14.80
  -6  -8   2  243.18   20.70
   6   8   2  232.98   15.90
   6   8   2  232.98   14.40
  -6   8  -2  247.38   21.40
   6   8   2  235.58   15.20
   6  -8  -2  233.68   14.10
   7   8  -2  183.08   14.00
  -7   8   2  220.78   21.70
   7   8  -2  214.28   15.60
   7   8  -2  197.18   15.00
  -7   8   2  204.88   16.10
   7   8  -2  209.78   15.10
   7   8  -2  197.98   14.90
  -7  -8  -2  209.28   21.30
   7  -8   2  205.18   15.00
   7   8  -2  191.88   15.60
   7   8  -2  192.68   14.70
   7  -8   2  231.48   14.50
   7   8   2  212.88   15.20
  -7  -8   2  221.18   21.10
  -7   8  -2  231.18   22.00
   7   8   2  216.68   14.50
   7   8   2  203.88   15.90
   7   8   2  206.58   15.30
   7  -8  -2  211.98   13.60
  -7   8  -2  212.68   16.10
   7  -8  -2  212.58   14.90
   7   8   2  211.68   15.00
   8   8  -2    6.20    2.80
   8   8  -2   13.50    4.00
   8   8  -2   15.70    3.60
   8  -8   2   15.70    2.80
   8   8  -2    9.90    2.80
  -8   8   2   21.30    7.80
   8  -8   2   10.20    2.90
  -8  -8  -2   19.50    7.60
  -8   8   2   14.90    4.20
   8   8  -2   15.30    2.80
   8   8  -2   10.20    3.20
   8   8  -2   16.10    4.00
   8   8   2    4.30    3.10
   8   8   2    4.50    2.00
  -8   8  -2    2.00    5.40
  -9  -8  -2  128.49   17.60
  -9   8   2  119.59   17.90
   9   8  -2  125.59   11.90
   9  -8   2  118.39    9.00
  -9   8   2  126.79   12.00
   9   8  -2  133.09   11.50
   9   8  -2  124.49   11.60
   9  -8   2  130.39   11.00
   9   8  -2  133.59   11.40
   9   8  -2  126.49   10.90
   9   8  -2  133.69   11.20
   9  -8  -2  160.48   11.10
  -9   8  -2  152.08   19.80
   9   8   2  166.08   12.60
   9   8   2  155.28   12.00
   9   8   2  154.98   10.80
  -9   8  -2  158.48   12.80
  -9  -8   2  145.79   18.00
   9   8   2  166.68   11.90
   9   8   2  161.28   11.80
  10   8  -2  227.08   17.50
 -10  -8  -2  237.78   25.10
  10   8  -2  243.78   18.00
  10   8  -2  246.58   17.50
  10  -8   2  248.78   17.20
  10   8  -2  235.98   18.00
 -10   8   2  241.08   18.50
  10   8  -2  291.37   18.50
 -10   8   2  259.27   26.10
  10   8  -2  232.78   17.10
  10   8   2  260.97   18.00
  10  -8  -2  261.37   16.70
  10  -8  -2  262.77   17.50
  10   8   2  257.07   18.00
 -10   8  -2  259.27   18.90
 -10  -8   2  233.98   24.50
  10   8   2  251.37   18.20
  10   8   2  262.07   17.70
  10   8   2  239.48   16.70
  10   8   2  247.38   15.80
 -10   8  -2  271.47   27.90
  11   8  -2   39.20    5.70
  11   8  -2   39.50    5.00
 -11   8   2   37.90    5.70
  11   8  -2   44.50    5.70
  11   8  -2   36.20    4.90
  11   8  -2   39.80    5.30
  11   8  -2   38.70    5.60
  11  -8   2   38.80    4.40
 -11  -8  -2   38.80   11.10
  11  -8   2   36.20    4.30
 -11  -8   2   55.69   12.70
 -11   8  -2   54.39   12.60
  12   8  -2   76.29    7.20
 -12  -8  -2   72.99   16.90
  12   8  -2   69.09    7.20
  12   8  -2   75.99    6.60
  12   8  -2   77.99    7.20
  12   8  -2   76.09    6.70
 -12  -8  -2   66.19    6.30
 -12  -8  -2   74.39    6.60
  12  -8   2   83.19    5.50
 -12   8   2   81.39    7.70
  12   8   2   73.79    6.80
  12  -8  -2   72.89    6.00
  12   8   2   73.39    5.90
  12  -8  -2   67.49    6.80
  12   8   2   75.09    7.10
  12  -8  -2   69.39    6.60
  12   8   2   76.69    6.70
 -12   8  -2   78.39    7.70
  13   8  -2   40.50    4.70
  13   8  -2   37.50    4.70
  13  -8   2   41.60    4.60
  13   8  -2   34.90    3.80
  13   8  -2   44.20    4.30
 -13  -8  -2   43.10    4.30
  13   8  -2   40.70    5.00
  13   8   2   51.79    4.60
 -13  -8   2   35.20    4.00
  13  -8  -2   52.29    4.40
  13   8   2   47.90    4.00
  13  -8  -2   50.39    4.80
  13   8   2   51.49    4.90
   0  -9   2   42.00    6.70
   0  -9  -2   41.20    4.80
   0  -9  -2   40.00    7.20
   0   9  -2   45.00    4.30
   0   9  -2   45.30    4.80
   0   9   2   51.09    4.90
   0   9   2   51.79    5.30
   0  -9  -2   42.00    4.50
   0   9   2   42.00    8.40
   0   9  -2   49.10    4.80
   1   9  -2  479.95   32.80
  -1   9   2  480.15   33.20
  -1   9   2  495.45   38.40
   1  -9   2  497.05   34.90
   1   9  -2  516.65   32.70
   1   9  -2  530.35   33.80
   1  -9   2  474.45   32.40
  -1  -9  -2  486.95   32.80
   1   9  -2  500.75   32.20
   1   9  -2  557.94   32.90
   1  -9   2  477.85   32.60
  -1  -9  -2  507.65   32.50
  -1  -9  -2  521.95   37.20
   1  -9  -2  595.64   36.90
   1  -9  -2  578.84   37.40
   1  -9  -2  539.75   33.00
   1   9   2  532.85   33.00
   1   9   2  567.94   33.40
  -1   9  -2  562.94   33.30
   1   9   2  558.64   33.20
  -1  -9   2  618.74   36.40
   1   9   2  577.94   39.40
   1  -9  -2  544.15   32.70
   2  -9   2   10.10    2.40
   2   9  -2   10.30    2.40
   2   9  -2   11.50    2.90
   2  -9   2   10.50    3.70
  -2  -9  -2   15.10    2.70
   2   9  -2   11.90    3.20
  -2   9   2   14.30    6.40
  -2  -9  -2    7.50    2.10
  -2   9   2   12.10    3.10
   2   9  -2    9.50    2.30
   2   9  -2    9.70    2.70
   2   9  -2   14.50    2.70
  -2  -9  -2    4.30    3.60
   2  -9   2    8.20    2.30
  -2  -9   2   19.50    4.90
   2  -9  -2   18.90    5.00
   2   9   2   20.30    6.60
   3   9  -2  171.68   12.10
   3   9  -2  173.48   11.60
   3  -9   2  167.48   11.70
   3   9  -2  175.58   12.30
   3   9  -2  177.98   11.20
  -3  -9  -2  176.28   16.50
  -3   9   2  186.98   15.20
   3  -9   2  178.08   14.40
   3   9  -2  174.48   11.90
   3  -9   2  180.78   12.10
   3   9  -2  177.38   11.80
   3   9  -2  182.08   11.70
  -3   9   2  169.28   12.70
  -3  -9  -2  173.18   11.70
  -3   9   2  177.58   17.50
  -3  -9   2  120.39   14.10
   3   9   2  124.09   11.30
   3   9   2  123.79   11.50
   3   9   2  129.89   11.80
   3   9   2  122.49   15.30
  -3   9  -2  121.89   14.00
   4   9  -2  305.27   19.50
   4   9  -2  313.47   20.50
   4   9  -2  323.37   20.90
   4   9  -2  321.87   21.40
   4  -9   2  314.77   20.80
   4   9  -2  308.27   21.20
  -4  -9  -2  320.97   26.10
  -4   9   2  331.37   27.10
   4   9  -2  307.17   20.60
   4  -9   2  333.17   20.50
   4   9  -2  293.77   20.10
   4   9  -2  315.87   20.80
   4   9  -2  306.17   20.50
  -4  -9  -2  311.77   20.60
  -4  -9  -2  308.27   20.40
   4   9  -2  323.37   20.60
  -4   9   2  326.07   24.70
   4   9   2  298.27   20.20
   4  -9  -2  310.87   23.20
   4   9   2  312.97   20.00
   4   9   2  310.47   20.80
   4   9   2  315.27   20.60
  -4   9  -2  312.67   25.40
  -4  -9   2  311.97   24.80
   4  -9  -2  319.17   20.90
   4  -9  -2  309.47   25.40
  -4   9  -2  311.07   21.50
   4   9   2  312.67   21.40
   4  -9  -2  306.07   20.20
   5   9  -2    7.20    2.30
   5   9  -2    9.70    2.70
  -5  -9  -2   10.40    2.60
  -5  -9  -2    6.90    2.50
   5   9  -2    9.20    2.40
  -5   9   2   12.70    4.20
   5   9  -2   10.90    3.20
  -5  -9  -2    6.10    4.30
   5   9  -2    8.90    3.10
   5   9  -2   12.10    2.90
   5  -9   2    8.00    2.60
   5   9  -2   11.90    2.80
   5  -9   2    7.70    2.60
   5   9  -2   10.60    3.10
   5   9  -2   10.20    2.70
   5   9  -2   12.30    2.00
  -6   9   2   61.19    7.50
  -6  -9  -2   65.99    6.20
   6   9  -2   65.19    6.10
   6   9  -2   65.09    6.10
   6   9  -2   57.39    6.40
   6   9  -2   67.79    7.40
   6  -9   2   62.19    6.80
  -6  -9  -2   74.59    6.90
  -6  -9  -2   55.59   11.20
   6  -9   2   64.09    6.50
   6   9  -2   63.19    6.60
   6   9  -2   64.19    6.70
   6   9  -2   65.69    6.90
   6   9  -2   66.29    6.40
  -6   9   2   77.79   12.10
   6   9  -2   69.69    6.90
  -6   9  -2   55.29    7.20
   6  -9  -2   64.09    6.10
  -6   9  -2   69.39    6.50
   6   9   2   70.69    6.50
   6   9   2   61.59    7.20
   6   9   2   63.09    7.30
  -6  -9   2   79.49   11.80
   6  -9  -2   60.69    6.60
   6   9   2   66.39    7.10
   6   9   2   72.19    6.30
   6   9   2   69.49    6.10
   6   9   2   60.49    6.40
  -6   9  -2   65.49   13.20
  -7  -9  -2  124.89   16.70
   7   9  -2  143.19   10.90
   7   9  -2  140.29   11.60
   7   9  -2  135.29   10.90
  -7  -9  -2  140.59   10.10
  -7  -9  -2  135.29   10.50
   7   9  -2  141.79   10.70
  -7   9   2  116.99   16.80
   7  -9   2  138.89   10.00
  -7   9   2  143.19   11.90
   7  -9   2  138.29   10.80
   7   9  -2  127.09    9.60
   7   9  -2  133.09   10.50
   7   9  -2  137.49   10.60
   7   9   2  121.69    9.70
   7  -9  -2  119.29    9.10
   7   9   2  111.69   10.10
  -7   9  -2  115.39   17.60
  -7   9  -2  119.59   11.40
   7   9   2  114.79   10.50
   7   9   2  124.19   10.80
   7   9   2  116.79    9.50
   7  -9  -2  126.99   10.40
   7   9   2  111.89   11.00
  -7  -9   2  128.19   16.30
  -7   9  -2  124.79    9.90
  -8  -9  -2    6.20    2.40
  -8   9   2    8.50    3.40
   8   9  -2    7.40    2.90
   8   9  -2    4.70    2.70
   8   9  -2    7.30    2.90
   8  -9   2    4.40    2.60
   8   9  -2    7.70    3.30
   8   9  -2    6.60    2.90
  -8   9   2   -4.30    5.50
   8  -9   2    5.60    2.20
  -8  -9  -2   -0.80    5.70
  -8  -9  -2    7.90    2.50
   8   9  -2    6.10    2.80
  -8  -9   2   12.10    6.80
   8   9   2    7.80    2.70
   8   9   2    9.10    2.60
   8   9   2    6.60    3.00
  -8   9  -2    4.50    6.70
   8   9   2    7.40    3.10
  -8   9  -2    5.60    3.00
   8   9   2   12.20    2.40
   8  -9  -2   10.20    2.90
   8   9   2    7.60    3.60
   9  -9   2   68.19    7.10
   9  -9   2   67.39    5.20
   9   9  -2   67.49    7.00
   9   9  -2   70.89    7.90
  -9  -9  -2   61.29   13.70
  -9   9   2  101.89   15.70
  -9  -9  -2   59.49    6.50
   9   9  -2   66.99    7.40
  -9  -9  -2   66.79    6.60
   9   9  -2   68.69    7.20
   9   9  -2   71.69    7.60
  -9   9   2   71.69    8.20
   9   9  -2   70.09    7.60
   9   9   2   77.29    8.30
  -9  -9   2   80.19   14.10
   9   9   2   71.39    6.40
  -9   9  -2   85.69   16.70
   9   9   2   75.19    7.70
   9  -9  -2   78.49    7.00
   9   9   2   73.59    8.10
   9   9   2   76.89    5.90
   9   9   2   76.69    7.40
  -9   9  -2   74.89    8.40
  10   9  -2   12.50    3.60
  10   9  -2   13.30    3.20
 -10   9   2   14.00    4.00
 -10   9   2    0.30    7.50
  10   9  -2    9.50    3.10
  10   9  -2   13.20    3.40
 -10  -9  -2   13.30    3.10
 -10  -9  -2   15.20    7.80
  10   9  -2   14.00    3.80
  10  -9   2   13.40    3.30
 -10  -9  -2   17.10    3.40
 -10   9  -2    7.30    2.90
 -10  -9   2   14.10    7.60
  10  -9  -2   10.40    2.70
  10   9   2    7.00    2.90
  10   9   2    9.50    3.70
 -10   9  -2   -1.10    8.10
  10   9   2    9.00    3.40
  10  -9  -2    8.00    2.40
  10   9   2    7.70    2.40
  10   9   2    6.80    2.80
 -11  -9  -2   60.19    5.70
  11  -9   2   61.69    5.10
  11   9  -2   52.59    6.40
  11   9  -2   55.69    5.80
 -11  -9  -2   51.19    5.50
  11   9  -2   58.29    6.30
 -11  -9  -2   83.49   15.30
  11   9  -2   58.09    6.30
  11   9  -2   54.89    6.30
  11  -9   2   63.19    5.60
 -11   9   2   61.79    6.80
 -11   9   2   43.20   12.60
 -11   9  -2   59.09   13.90
  11   9   2   54.19    5.90
 -11   9  -2   66.39    7.10
  11   9   2   54.69    5.10
  11   9   2   59.29    6.20
 -11  -9   2   40.10   12.80
  11  -9  -2   57.19    5.40
  11   9   2   57.09    6.40
  12   9  -2    0.60    2.00
  12   9  -2    0.60    1.60
  12   9  -2    0.50    1.40
  12   9  -2    1.30    2.30
  12   9  -2    0.50    1.80
 -12  -9  -2    1.40    1.50
  12  -9   2    3.70    1.50
 -12   9   2    2.10    2.40
 -12  -9   2    0.00    1.50
  12  -9  -2    3.10    1.70
  12   9   2    2.90    2.10
  12   9   2    1.80    1.80
  12   9   2    3.70    2.00
 -12   9  -2    4.20    2.30
  12  -9  -2    2.40    1.90
  13   9   2   23.20    3.20
 -13   9  -2   26.00    3.60
  13  -9  -2   21.80    2.60
  13  -9  -2   26.20    3.10
 -13  -9   2   15.50    2.90
  13   9   2   20.40    2.60
  13   9   2   23.60    3.10
   0 -10  -2    1.00    1.50
   0  10   2    2.70    3.70
   0  10   2   -1.90    1.10
   0  10  -2    3.20    1.50
   0 -10   2   -1.60    1.40
   0 -10  -2    1.00    1.30
   0 -10  -2   -3.20    2.60
   0  10  -2   -0.40    1.50
   0  10   2    0.30    1.50
   0  10  -2    2.70    1.60
   0  10  -2    2.60    1.70
   0 -10   2    4.50    3.60
   0 -10   2    3.20    1.70
   1  10  -2   48.20    4.70
   1 -10   2   51.99    8.10
   1  10  -2   53.49    6.30
  -1 -10  -2   43.80    5.00
  -1 -10  -2   49.60    5.50
   1  10  -2   50.19    5.20
  -1  10   2   45.90    5.10
   1 -10   2   45.30    5.00
   1  10  -2   52.09    5.70
  -1 -10  -2   51.99    8.70
  -1  10   2   45.40    9.40
   1 -10   2   49.00    5.40
  -1  10   2   46.70    5.80
   1  10  -2   50.99    5.40
   1 -10  -2   55.09    5.70
   1  10   2   49.60   10.00
   1 -10  -2   66.89    9.20
  -1 -10   2   53.79    5.70
  -1  10  -2   49.10    5.30
   1  10   2   58.39    5.90
   1 -10  -2   57.49    8.70
   1  10   2   55.59    5.60
  -1 -10   2   55.09    5.40
   1 -10  -2   58.09    5.50
  -1  10  -2   58.29    5.80
  -2 -10  -2   21.10    6.00
   2  10  -2   17.60    3.40
  -2  10   2   22.70    7.00
   2  10  -2   14.80    3.00
  -2  10  -2    9.20    2.80
   2 -10  -2    8.10    2.40
   2 -10  -2    8.20    4.40
  -2 -10   2    2.60    4.00
   2 -10  -2   10.20    4.90
   2  10   2    9.70    2.70
  -2 -10   2    9.70    2.40
   2  10   2   11.40    2.90
   2 -10  -2    7.10    2.20
  -2 -10   2    4.60    2.40
  -2  10  -2    7.80    2.90
   2  10   2    6.70    2.60
   2  10   2    8.80    3.20
   3  10  -2  121.79   10.20
   3  10  -2  117.99   10.50
   3  10  -2  126.59   11.00
   3  10  -2  128.89   10.40
  -3 -10  -2  124.69    9.90
  -3 -10  -2  133.49   10.30
   3  10  -2  113.09   10.00
   3 -10   2  124.79   10.00
   3  10  -2  120.79    9.80
   3 -10   2  109.09   10.00
   3  10  -2  120.29    9.40
  -3 -10  -2  116.59   14.30
   3 -10  -2  133.49   13.20
  -3 -10   2  142.19   14.20
  -3  10  -2  135.49   10.40
   3  10   2  148.39   10.40
   3  10   2  136.99    9.70
   3  10   2  135.29   10.30
   3 -10  -2  149.49   10.20
  -3  10  -2  139.69   11.00
   3 -10  -2  143.09   10.70
   3 -10  -2  156.98   15.10
   3  10   2  143.89   10.90
   3  10   2  144.59   10.80
  -4 -10  -2  248.28   17.60
   4 -10   2  240.78   17.40
   4  10  -2  253.77   17.40
   4  10  -2  271.87   16.50
   4  10  -2  254.57   17.50
  -4 -10  -2  260.17   17.60
   4  10  -2  264.37   17.80
   4 -10   2  240.08   17.60
  -4  10   2  246.48   18.60
  -4 -10  -2  276.47   23.60
   4  10  -2  256.67   18.40
   4  10  -2  271.57   18.60
   4  10  -2  250.17   17.60
   4  10  -2  277.47   17.60
   4 -10  -2  257.97   17.30
   4 -10  -2  257.87   17.90
   4 -10  -2  265.17   22.80
   4  10   2  263.17   18.00
   4  10   2  258.67   17.60
  -4  10  -2  255.57   18.60
  -4 -10   2  272.67   22.40
   4  10   2  238.28   18.10
   4  10   2  255.27   17.10
   5  10  -2   73.89    7.60
  -5  10   2   68.49    8.00
   5 -10   2   74.39    7.30
   5  10  -2   73.59    7.90
   5  10  -2   82.89    7.40
  -5 -10  -2   74.29   12.10
  -5 -10  -2   81.29    7.20
   5  10  -2   68.99    7.10
   5  10  -2   70.39    7.40
   5  10  -2   69.59    7.10
  -5 -10  -2   70.79    7.00
   5 -10   2   70.89    7.40
   5  10  -2   75.29    6.90
  -5  10   2   56.79   12.90
  -5 -10   2   84.59   12.30
   5 -10  -2   85.69    7.70
   5  10   2   89.29    7.40
   5  10   2   84.79    6.90
   5  10   2   80.89    7.00
  -5  10  -2   70.39   13.10
   5 -10  -2   84.29    7.30
   5  10   2   79.69    7.70
   5  10   2   79.59    8.10
  -5  10  -2   73.39    8.20
  -6 -10  -2   98.49    9.30
  -6  10   2   97.69   16.20
   6  10  -2  109.29    9.70
   6  10  -2  106.69   10.10
  -6  10   2   97.39   10.50
   6  10  -2  104.49   10.60
  -6 -10  -2  102.49   15.10
   6 -10   2  104.69    9.60
   6  10  -2  101.39    9.70
   6  10  -2  113.59    9.60
   6 -10   2  107.29   10.00
  -6 -10  -2  100.09    9.30
   6  10  -2  111.39    9.80
   6  10  -2   98.39    9.00
  -6 -10   2  147.29   16.60
   6  10   2  140.09   11.40
  -6  10  -2  113.89   18.10
   6  10   2  143.19   10.70
   6  10   2  142.69    9.50
   6  10   2  146.09   10.10
   6 -10  -2  142.79   10.50
  -6  10  -2  145.59   10.30
  -6  10  -2  137.29   11.40
   6 -10  -2  137.09    9.60
   6  10   2  143.39    9.80
   6  10   2  140.69   10.10
   7  10  -2    8.90    3.10
   7 -10   2    5.80    2.60
  -7  10   2    2.30    7.50
  -7  10   2    9.60    3.70
  -7 -10  -2    4.60    2.20
   7  10  -2    4.40    2.60
  -7 -10  -2   14.90    6.90
   7  10  -2    7.70    2.70
   7  10  -2    2.40    2.90
   7  10  -2   11.00    3.70
  -7 -10  -2    7.70    2.30
   7 -10   2    3.20    2.50
  -7  10  -2   15.20    9.00
   7  10   2   10.90    2.60
  -7  10  -2   11.60    3.90
   7 -10  -2   15.10    3.70
   7  10   2   10.20    2.90
  -7 -10   2   11.00    6.30
   7  10   2   11.40    3.40
  -7  10  -2   10.60    2.70
   7  10   2   10.40    3.40
   7 -10  -2   14.10    2.50
   7  10   2   14.60    2.70
  -8  10   2  137.99   19.20
   8  10  -2  154.38   12.70
   8  10  -2  153.68   12.10
   8  10  -2  147.69   11.80
   8  10  -2  148.69   11.90
   8 -10   2  159.28   12.00
  -8 -10  -2  155.48   18.90
  -8  10   2  141.39   12.60
   8  10  -2  151.48   11.50
  -8 -10  -2  145.69   11.30
   8 -10   2  152.58   10.50
  -8 -10  -2  141.29   11.10
   8  10   2  141.89   11.40
   8 -10  -2  149.39   11.60
  -8  10  -2  128.09   20.10
  -8  10  -2  149.19   12.70
   8  10   2  155.58   12.90
  -8 -10   2  179.78   19.70
   8  10   2  135.59   11.60
   8  10   2  137.99   10.50
   8  10   2  144.59   10.20
   9  10  -2  142.39   11.20
  -9 -10  -2  173.78   19.60
  -9 -10  -2  134.19   11.00
  -9  10   2  130.09   20.60
   9 -10   2  148.89   11.50
   9  10  -2  146.59   11.80
   9  10  -2  151.08   11.80
   9  10  -2  138.09   12.20
  -9  10   2  146.79   12.50
  -9 -10  -2  143.79   11.20
   9  10  -2  141.69   11.70
   9  10   2  153.28   12.60
  -9 -10   2  147.49   20.10
   9  10   2  152.18   11.80
   9 -10  -2  158.68   11.30
  -9  10  -2  150.78   12.80
  -9  10  -2  153.28   22.10
   9  10   2  164.98   11.80
   9  10   2  147.59   10.60
  10 -10   2  146.99   11.40
  10 -10   2  149.99   10.80
 -10  10   2  149.99   12.70
 -10  10   2  121.09   23.40
  10  10  -2  146.49   12.00
  10  10  -2  147.49   12.20
  10  10  -2  148.09   11.80
 -10 -10  -2  141.89   11.30
  10  10  -2  142.49   11.80
  10  10  -2  142.49   11.30
 -10 -10  -2  132.69   11.10
 -10 -10  -2  159.08   20.10
 -10 -10   2  152.58   11.20
  10  10   2  162.18   11.80
 -10  10  -2  170.58   13.00
 -10 -10   2  152.08   21.90
  10 -10  -2  185.18   11.80
  10  10   2  171.08   12.00
  10  10   2  180.58   12.90
  10 -10  -2  173.58   11.10
 -10  10  -2  179.58   24.30
  10  10   2  165.88   10.70
  11 -10   2   14.70    2.70
  11  10  -2   17.90    3.20
 -11  10   2   18.40    3.80
  11  10  -2   14.50    3.50
 -11 -10  -2   19.50    3.40
  11  10  -2   14.50    3.20
  11  10  -2   14.80    3.30
  11  10  -2   17.40    3.50
  11 -10  -2   21.30    3.10
 -11  10  -2   25.00    4.40
  11 -10  -2   23.90    3.30
  11  10   2   18.70    3.60
 -11 -10   2   16.30    2.90
  11  10   2   24.00    4.00
  11  10   2   26.00    3.70
  12  10  -2   89.79    7.20
 -12  10   2  106.39    7.70
 -12 -10  -2   97.49    7.00
  12  10  -2  100.09    7.10
  12  10  -2   98.09    7.30
  12 -10  -2   78.99    6.50
  12  10   2   79.29    6.90
  12 -10  -2   81.59    6.80
  12  10   2   80.49    6.90
  12  10   2   79.59    6.90
 -12  10  -2   82.29    7.40
   0 -11   2   -1.00    4.10
   0 -11   2    3.40    2.00
   0 -11  -2    2.20    3.40
   0  11   2    2.40    2.00
   0  11  -2   -0.40    2.20
   0 -11  -2    4.20    2.20
   0 -11  -2    2.10    2.00
   0  11  -2    5.00    2.00
   0  11   2    2.40    1.70
   0 -11   2    1.90    1.80
   0 -11  -2    7.80    4.50
   0  11  -2    3.70    2.00
   1 -11   2   45.50    8.30
   1 -11   2   43.20    5.00
  -1 -11  -2   49.70    5.50
  -1 -11  -2   53.29    5.60
  -1 -11  -2   39.50    8.90
   1  11  -2   44.60    5.80
  -1  11   2   47.60    5.80
   1  11  -2   46.40    5.50
   1  11  -2   44.00    4.60
   1 -11   2   45.30    5.30
   1  11  -2   40.50    4.90
   1  11   2   42.60    5.40
  -1 -11   2   37.10    8.60
  -1  11  -2   46.50    5.00
   1 -11  -2   56.09   10.60
  -1  11  -2   45.60    5.60
  -1 -11   2   44.30    5.10
   1 -11  -2   41.30    5.00
   1 -11  -2   37.50    5.10
   1  11   2   48.50    5.30
   1  11   2   43.90    5.60
   1 -11  -2   53.59    9.50
  -1 -11   2   46.00    5.20
  -2  11   2    5.40    2.50
   2 -11   2   11.50    5.90
   2  11  -2    5.80    2.70
  -2 -11  -2    6.90    4.70
  -2 -11  -2    2.10    2.20
  -2 -11  -2    3.50    2.00
   2  11  -2    3.20    2.60
   2  11  -2    5.40    2.60
   2 -11   2    5.60    2.30
   2 -11   2    4.80    2.40
   2  11  -2    6.80    2.10
   2  11  -2    4.70    2.00
  -2  11  -2    5.60    2.60
   2 -11  -2    3.40    2.10
   2 -11  -2    5.30    2.30
   2  11   2    7.50    2.60
   2 -11  -2    0.10    4.20
  -2 -11   2    7.30    2.30
   2  11   2    7.50    2.60
   2  11   2    5.00    2.20
   2  11   2    4.40    2.80
  -2 -11   2   12.40    5.30
   3  11  -2  151.68   12.10
   3  11  -2  152.38   10.60
  -3  11   2  146.09   12.40
  -3 -11  -2  160.48   11.80
  -3 -11  -2  145.49   11.20
   3 -11   2  144.19   11.60
   3 -11   2  151.58   11.40
  -3 -11  -2  171.98   17.50
   3  11  -2  159.58   11.80
   3  11  -2  148.99   12.50
   3  11  -2  146.29   11.70
   3  11  -2  150.98   11.10
  -3 -11   2  135.79   11.10
   3 -11  -2  163.28   16.70
   3 -11  -2  135.99   11.20
   3  11   2  136.89   10.50
   3  11   2  149.19   12.00
  -3  11  -2  141.59   12.10
   3  11   2  142.69   11.10
   3 -11  -2  149.69   11.80
   3  11   2  155.08   12.20
   3  11   2  157.98   11.70
  -3 -11   2  170.48   16.30
  -3 -11   2  145.89   11.90
   4  11  -2    1.70    1.70
   4  11  -2    2.60    2.50
   4  11  -2    0.80    1.40
   4  11  -2    1.50    1.90
  -4 -11  -2   -2.30    4.30
  -4 -11  -2    2.10    1.80
  -4 -11  -2    1.30    2.20
   4  11  -2    3.70    2.50
   4  11  -2    1.30    2.40
   4 -11   2    2.70    2.10
  -4  11   2   -0.30    2.00
   4 -11   2    1.80    2.20
   4  11  -2    3.00    1.40
   4  11   2    2.60    1.60
   4  11   2   -0.70    1.40
  -4 -11   2   -5.80    4.60
   4 -11  -2    1.10    2.00
  -4  11  -2    2.20    2.40
   4 -11  -2    1.90    2.20
  -4 -11   2   -2.40    1.90
  -4  11  -2   -1.70    1.90
   4  11   2    1.10    2.00
   4  11   2    1.30    2.50
   4 -11  -2    2.10    4.10
   5  11  -2  394.26   25.50
   5 -11   2  430.76   25.70
   5  11  -2  379.56   25.40
  -5 -11  -2  399.56   32.50
  -5  11   2  411.56   27.30
  -5 -11  -2  372.96   25.70
   5  11  -2  404.26   26.80
   5  11  -2  382.76   25.50
   5  11  -2  403.56   26.50
   5 -11   2  396.96   26.20
  -5 -11  -2  382.56   25.50
   5  11  -2  400.86   26.00
   5  11   2  377.16   26.50
   5  11   2  377.56   25.10
   5 -11  -2  393.36   26.00
   5  11   2  397.36   26.10
  -5  11  -2  381.66   26.80
   5  11   2  398.66   25.50
   5 -11  -2  399.66   25.40
  -5 -11   2  429.36   32.20
  -5  11  -2  396.36   26.30
   6  11  -2  158.08   11.40
  -6  11   2  156.28   13.20
  -6 -11  -2  171.68   12.10
   6 -11   2  166.48   12.60
   6  11  -2  162.68   12.50
   6  11  -2  154.68   12.10
   6  11  -2  159.68   13.10
   6  11  -2  162.48   12.20
   6  11  -2  163.68   12.00
   6 -11   2  165.68   12.00
   6  11  -2  163.88   12.10
  -6 -11  -2  176.48   19.20
  -6 -11  -2  157.88   12.00
   6  11   2  146.49   11.50
   6  11   2  142.49   12.30
   6 -11  -2  150.38   12.20
   6  11   2  146.59   12.90
  -6  11  -2  151.38   12.00
  -6  11  -2  148.19   13.10
  -6 -11   2  132.49   18.20
   6  11   2  151.78   11.30
   6  11   2  149.49   11.80
   6 -11  -2  150.98   11.30
   7 -11   2   52.59    5.90
   7  11  -2   61.29    7.40
  -7 -11  -2   74.09   13.70
  -7 -11  -2   51.79    5.80
   7  11  -2   56.89    6.80
  -7 -11  -2   52.69    6.00
   7  11  -2   54.19    6.20
  -7  11   2   55.39    7.30
  -7  11   2   18.90   21.60
   7 -11   2   57.39    6.60
   7  11  -2   50.69    6.60
   7  11  -2   61.49    6.30
   7 -11  -2   58.29    6.50
   7  11   2   53.99    7.20
   7  11   2   56.89    5.90
  -7  11  -2   60.09    5.90
   7  11   2   61.19    7.00
   7 -11  -2   59.19    5.10
   7  11   2   53.29    5.00
  -7 -11   2   61.09   12.30
  -7  11  -2   64.79    7.60
  -8  11   2   37.50   25.30
  -8  11   2   43.00    4.60
   8  11  -2   39.30    5.90
   8 -11   2   44.80    5.60
  -8 -11  -2   37.50    4.90
   8  11  -2   40.60    5.70
   8  11  -2   34.50    5.50
  -8 -11  -2   37.00    5.00
  -8 -11  -2   44.90   11.40
   8  11  -2   41.50    5.00
   8  11  -2   42.50    5.20
  -8  11   2   38.70    6.00
   8 -11   2   39.90    4.20
   8 -11  -2   32.30    4.90
  -8 -11   2   34.80    5.00
   8  11   2   31.40    5.50
   8  11   2   32.70    5.70
   8  11   2   33.20    4.50
  -8  11  -2   34.60    5.80
  -8 -11   2   22.90   11.00
   9  11  -2    4.90    3.20
  -9 -11  -2    7.50    2.20
  -9  11   2    3.00    2.40
   9  11  -2    3.00    2.10
   9  11  -2    4.70    2.90
   9 -11   2    7.50    2.60
  -9 -11  -2    7.50    2.50
   9  11  -2    5.70    2.40
  -9 -11  -2    8.10    7.80
   9  11  -2    2.30    2.90
   9  11   2    6.10    2.40
  -9 -11   2    4.70    2.30
   9  11   2    7.70    3.30
  -9 -11   2    1.10   11.60
  -9  11  -2    3.10    2.70
   9  11   2    3.10    2.70
   9 -11  -2    3.50    2.10
  10  11  -2   39.60    4.30
 -10  11   2   41.30    5.40
  10  11  -2   38.00    5.20
  10  11  -2   39.00    5.10
  10  11  -2   43.60    4.90
  10 -11   2   42.00    4.50
 -10 -11  -2   41.60    4.60
  10 -11  -2   34.80    4.10
  10  11   2   32.70    4.80
  10 -11  -2   35.30    3.90
 -10  11  -2   27.40    4.80
  10  11   2   32.70    4.30
  10  11   2   25.60    4.70
  11  11  -2   20.50    3.30
  11  11  -2   18.20    3.40
 -11  11   2   24.10    3.90
 -11 -11  -2   23.10    3.10
  11  11  -2   22.40    3.00
  11  11  -2   15.90    3.30
  11 -11   2   21.90    2.70
 -11 -11   2   12.10    2.40
  11  11   2   21.30    3.60
  11  11   2   15.80    2.80
  11 -11  -2   14.10    2.60
  11 -11  -2   14.70    2.30
 -11  11  -2   16.20    3.60
  11  11   2   14.70    3.00
   0 -12  -2    6.20    5.10
   0 -12   2   10.70    7.70
   0  12   2    3.20    2.40
   0  12  -2    4.20    2.30
   0 -12  -2    5.90    2.60
   0 -12   2    4.40    2.10
   0 -12   2    6.60    2.30
   0  12  -2    2.90    3.00
   0  12  -2    2.50    2.00
   0  12   2    3.30    1.90
   0 -12  -2    3.20    2.30
   0  12   2    2.10    2.30
  -1  12   2   75.69    8.00
   1  12  -2   67.89    6.40
   1  12  -2   75.29    7.30
   1  12  -2   79.29    8.10
  -1 -12  -2   70.49    7.40
  -1 -12  -2   69.99   13.30
   1  12  -2   76.19    7.20
   1 -12   2   73.79    7.20
  -1 -12  -2   82.49   11.80
  -1 -12  -2   79.89    7.60
   1  12  -2   76.59    8.40
   1 -12   2   73.79    7.50
   1 -12  -2   82.89    7.80
   1 -12  -2   80.89    7.30
   1 -12  -2   80.09   11.90
  -1  12  -2  102.69    9.70
  -1  12  -2   78.79    7.30
   1  12   2   84.69    7.80
  -1 -12   2  103.99   13.80
  -1 -12   2   85.39    7.40
   1  12   2   85.39    7.90
  -1 -12   2   82.79    7.50
  -1  12  -2   85.39    7.90
   1  12   2   84.29    7.50
  -2 -12  -2   62.99    6.50
  -2 -12  -2   64.29   11.40
   2  12  -2   60.59    6.60
  -2 -12  -2   70.39    6.80
   2  12  -2   64.69    6.70
   2  12  -2   65.09    6.00
   2  12  -2   62.29    7.30
  -2  12   2   64.29    7.40
   2 -12   2   54.09    6.30
   2  12  -2   60.09    5.70
  -2  12  -2   61.39    7.00
  -2 -12   2   59.09    6.20
   2 -12  -2   46.20   10.10
  -2 -12   2   63.09    6.30
   2  12   2   58.09    5.90
   2 -12  -2   61.79    6.70
   2  12   2   65.89    6.70
   2 -12  -2   61.49    6.40
  -2 -12   2   80.59   13.00
   2  12   2   61.89    6.60
   3  12  -2  254.37   18.90
  -3 -12  -2  256.77   17.50
  -3 -12  -2  250.67   23.50
   3 -12   2  249.78   17.90
  -3 -12  -2  245.58   17.80
   3 -12   2  266.47   17.70
   3  12  -2  268.17   18.40
   3  12  -2  254.37   17.90
   3  12  -2  254.67   17.00
   3  12  -2  255.67   17.90
  -3  12   2  252.77   18.70
   3  12  -2  253.57   16.50
   3 -12  -2  266.37   23.80
  -3  12  -2  255.37   18.50
  -3 -12   2  257.47   22.90
   3  12   2  248.28   17.70
   3 -12  -2  258.57   18.10
   3 -12  -2  270.27   17.60
  -3 -12   2  236.48   17.20
  -3 -12   2  237.08   17.30
   3  12   2  259.17   18.20
  -4 -12  -2   39.00    4.90
  -4 -12  -2   33.00    5.00
   4  12  -2   31.30    4.50
   4  12  -2   31.00    4.50
   4 -12   2   37.20    5.30
  -4 -12  -2   23.50    7.90
   4  12  -2   34.20    5.70
   4  12  -2   33.00    5.70
   4  12  -2   34.10    5.60
   4 -12   2   33.50    5.30
  -4  12   2   34.30    6.00
   4 -12  -2   43.10    5.60
  -4 -12   2   49.99   10.60
   4  12   2   41.70    4.30
   4 -12  -2   49.50   11.00
   4  12   2   44.70    6.10
  -4 -12   2   43.70    4.90
  -4  12  -2   45.60    5.90
   4 -12  -2   42.10    5.70
   4  12   2   41.00    4.90
   4  12   2   46.40    6.00
  -4  12  -2   36.00    5.80
   5  12  -2   67.99    7.50
  -5 -12  -2   65.69    6.80
   5 -12   2   67.59    7.00
   5  12  -2   68.49    7.80
  -5 -12  -2   54.69   12.70
  -5  12   2   68.09    8.00
   5  12  -2   66.19    7.30
  -5 -12  -2   65.09    6.90
   5 -12   2   71.49    7.50
   5  12  -2   71.29    6.40
   5  12  -2   71.99    6.60
  -5  12  -2   66.59    7.80
   5 -12  -2   69.49    6.70
  -5  12  -2   59.49    6.90
  -5 -12   2   78.49   15.40
   5  12   2   79.59    8.00
   5  12   2   69.69    6.10
   5  12   2   65.59    7.60
   5  12   2   72.69    7.20
  -5 -12   2   72.09    6.60
   5 -12  -2   65.99    7.20
   5  12   2   75.99    6.50
   6  12  -2  151.88   12.10
   6  12  -2  145.49   12.50
   6  12  -2  135.49   11.50
   6  12  -2  140.59   11.20
  -6  12   2  138.29   12.70
   6 -12   2  153.88   11.40
   6 -12   2  141.89   11.90
  -6 -12  -2  132.99   11.40
  -6 -12  -2  151.38   18.80
  -6 -12  -2  143.29   11.40
   6 -12  -2  164.68   12.20
  -6  12  -2  151.58   12.80
   6  12   2  154.28   11.50
   6 -12  -2  160.98   10.90
  -6  12  -2  150.38   11.60
  -6 -12   2  143.99   11.20
   6  12   2  165.28   10.80
   6  12   2  164.28   12.90
   6  12   2  158.78   11.00
   6  12   2  164.48   12.50
  -6 -12   2  153.58   20.50
   7  12  -2   21.30    4.70
  -7  12   2   17.40    4.20
   7 -12   2   16.10    3.80
  -7 -12  -2   24.50    4.00
   7  12  -2   22.70    4.10
   7  12  -2   17.70    4.00
  -7 -12  -2   19.20    4.00
   7  12  -2   17.80    3.60
   7 -12   2   20.50    3.90
  -7  12  -2   27.00    5.20
   7  12   2   24.60    3.60
   7  12   2   28.20    5.10
   7  12   2   26.10    5.00
   7 -12  -2   27.80    3.10
  -7  12  -2   31.00    3.80
  -7 -12   2   20.70    3.80
   7 -12  -2   21.80    4.10
   8  12  -2  124.69    9.40
   8  12  -2  118.39   10.00
   8 -12   2  115.39    9.70
  -8  12   2  115.29    8.90
  -8  12   2  122.69   10.80
  -8 -12  -2  121.19    9.40
  -8 -12  -2  122.99    9.50
   8  12  -2  112.29   10.40
   8 -12   2  130.59    8.40
  -8 -12  -2  121.69   18.30
   8  12  -2  127.09    9.60
   8 -12  -2  119.29    9.50
   8  12   2  120.89    9.10
   8  12   2  120.59   10.50
  -8 -12   2  106.39    9.10
  -8  12  -2  118.09   10.70
   8  12   2  117.49   10.00
  -9 -12  -2   48.00    4.90
  -9 -12  -2   43.90    4.80
   9  12  -2   49.20    5.70
   9  12  -2   50.89    5.20
   9  12  -2   46.00    5.80
  -9  12   2   51.59    6.10
   9 -12   2   47.90    5.20
   9  12   2   52.29    5.80
   9  12   2   46.70    5.80
   9 -12  -2   43.30    4.70
  -9  12  -2   51.69    6.20
   9  12   2   49.60    4.70
  -9 -12   2   38.50    4.70
  10  12   2   25.20    3.20
  10  12   2   23.60    4.00
  10 -12  -2   27.50    3.20
  10 -12  -2   27.60    3.00
 -10 -12   2   22.30    3.30
 -10  12  -2   27.50    4.30
  10  12   2   24.50    4.00
  11  12  -2   29.60    3.30
 -11 -12  -2   25.20    3.10
  11  12  -2   26.60    3.60
 -11  12   2   29.60    3.70
  11  12  -2   29.00    3.80
  11 -12   2   28.60    2.70
  11  12   2   29.10    3.70
 -11  12  -2   34.90    4.00
  11  12   2   28.30    3.50
  11 -12  -2   31.30    3.10
  11  12   2   30.30    3.00
 -11  12  -2   31.80    4.00
  11 -12  -2   28.70    2.90
   0  13  -2   74.29    7.00
   0  13  -2   89.49    7.90
   0  13   2   70.79    7.10
   0  13  -2   89.39    9.00
   0 -13  -2   94.49    8.30
   0  13   2   85.69    8.40
   0 -13   2   84.39    7.80
   0  13   2   85.59    8.30
   0 -13   2   83.49    7.60
   0 -13  -2   86.29    7.70
   0  13  -2   87.19    8.50
   0 -13  -2   88.19   13.60
  -1 -13  -2  155.58   11.70
   1  13  -2  156.68   12.10
   1  13  -2  155.58   11.10
   1 -13   2  165.38   11.70
   1  13  -2  169.08   13.00
   1 -13   2  165.18   11.50
  -1  13   2  157.48   12.30
   1  13  -2  158.78   11.20
  -1 -13  -2  160.58   17.70
  -1  13   2  139.59   12.30
  -1 -13  -2  150.78   11.40
  -1  13  -2  125.99   12.00
   1  13   2  131.79   10.90
   1  13   2  129.89   11.40
   1 -13  -2  120.39   10.80
   1 -13  -2  132.59   11.40
  -1  13  -2  127.39   12.20
   1 -13  -2  140.79   16.80
  -1 -13   2  133.79   11.00
  -1  13  -2  139.49   11.50
  -1 -13   2  135.49   10.80
   1  13   2  136.59   10.90
   2  13  -2    7.50    2.10
  -2 -13  -2    6.40    2.80
  -2 -13  -2    8.90    2.90
   2  13  -2   12.60    3.20
   2  13  -2    6.70    2.90
   2 -13   2    5.20    2.60
   2  13  -2    7.90    2.80
  -2  13   2    6.40    2.90
  -2 -13  -2    0.50    4.60
   2 -13   2    8.70    3.00
  -2 -13   2    7.80    2.60
  -2  13  -2    6.60    2.80
  -2  13  -2    4.00    2.50
  -2  13  -2    3.90    3.40
   2  13   2   10.70    2.30
   2 -13  -2    7.80    2.90
   2  13   2    8.90    2.80
  -2 -13   2   13.20    2.80
   2  13   2    8.60    2.60
   2 -13  -2    9.50    6.60
   2 -13  -2    6.60    2.70
   3  13  -2  125.79   11.60
   3  13  -2  123.89    9.80
   3 -13   2  133.79   10.90
   3  13  -2  128.99    8.90
  -3 -13  -2  140.69   17.30
  -3  13   2  133.79   11.80
   3  13  -2  127.49   10.90
   3  13  -2  127.99   10.60
  -3 -13  -2  133.99   10.70
   3 -13   2  131.19   11.00
  -3 -13  -2  130.69   10.70
   3 -13  -2  142.49   17.20
  -3  13  -2  124.59   12.40
   3 -13  -2  147.89   11.30
  -3 -13   2  133.49   10.50
   3 -13  -2  149.29   10.80
  -3 -13   2  139.49   10.50
  -3  13  -2  144.79   11.60
   3  13   2  138.79   10.60
   3  13   2  141.59   11.10
  -3  13  -2  132.59   11.50
   4  13  -2  162.98   12.40
   4  13  -2  147.99   11.30
   4  13  -2  163.58   12.10
   4 -13   2  159.38   12.10
  -4 -13  -2  160.08   18.10
   4  13  -2  154.08   12.60
  -4 -13  -2  156.48   11.60
   4 -13   2  156.18   11.80
  -4  13   2  156.98   12.80
   4  13  -2  151.88   10.90
  -4 -13  -2  157.68   11.70
   4 -13  -2  141.69   11.80
   4  13   2  138.19   11.80
  -4  13  -2  140.19   12.00
   4 -13  -2  139.79   11.30
   4  13   2  142.39   11.00
  -4 -13   2  138.89   11.10
   4  13   2  137.29   12.00
  -4  13  -2  141.59   12.30
  -5  13   2   11.10    3.70
  -5 -13  -2   16.10    3.30
   5  13  -2   12.90    2.80
   5 -13   2   18.20    4.00
   5  13  -2   16.70    3.20
   5 -13   2   12.70    3.30
  -5 -13  -2   14.50    3.30
   5  13  -2   17.50    4.00
   5  13  -2   11.10    3.60
  -5 -13  -2   12.20    7.90
   5  13  -2   17.50    3.70
  -6 -13  -2   35.70    9.90
  -6 -13  -2   27.20    4.10
  -6 -13  -2   27.10    4.20
   6  13  -2   31.40    5.30
   6  13  -2   23.90    4.70
   6  13  -2   20.30    4.00
   6  13  -2   26.50    4.00
   6 -13   2   29.40    4.90
   6 -13   2   26.70    4.40
  -6  13   2   27.20    5.20
  -6 -13   2   31.70    4.40
  -6  13  -2   35.70    4.50
   6 -13  -2   32.70    4.90
   6  13   2   35.50    5.30
  -6  13  -2   33.60    5.50
   6  13   2   33.50    3.70
   6  13   2   30.90    4.30
   6  13   2   36.30    5.40
   6 -13  -2   34.20    3.90
  -7  13   2   12.30    3.60
   7  13  -2   10.00    3.30
  -7 -13  -2    8.10    2.50
   7  13  -2   11.80    3.50
  -7 -13  -2   14.50    2.90
   7  13  -2   11.90    2.70
   7 -13   2   10.60    2.40
  -7 -13  -2   12.30    9.00
  -7  13   2   12.90    2.70
   7 -13   2    7.60    2.80
   7  13   2    3.40    2.70
  -7  13  -2    4.80    2.60
  -7 -13   2    6.10    2.20
   7  13   2    7.00    2.00
  -7  13  -2    4.40    2.10
   7 -13  -2    4.90    2.30
   7  13   2    8.10    3.00
  -8  13   2   78.49    7.30
   8  13  -2   68.99    6.80
   8 -13   2   71.09    4.60
  -8 -13  -2   67.39    6.00
  -8 -13  -2   67.69    6.10
   8  13  -2   70.49    7.00
   8  13  -2   74.79    6.00
   8 -13   2   70.29    6.40
   8  13   2   65.09    6.50
  -8 -13   2   56.29    5.70
   8  13   2   55.29    6.50
   8  13   2   61.09    5.40
  -8  13  -2   66.19    7.00
   8 -13  -2   60.19    6.00
   9  13  -2   38.30    4.70
  -9  13   2   35.80    4.70
   9 -13   2   42.10    4.20
   9  13  -2   40.60    3.90
   9  13  -2   35.90    4.50
  -9 -13  -2   34.90    3.70
   9 -13  -2   28.30    3.50
  -9 -13   2   25.10    3.60
   9  13   2   30.30    4.30
   9  13   2   29.50    3.30
   9  13   2   28.00    4.30
  -9  13  -2   26.80    4.20
 -10 -13  -2   18.80    2.60
  10  13  -2   18.40    2.60
  10  13  -2   16.70    3.20
 -10  13   2   23.80    3.40
  10 -13   2   18.60    2.70
  10  13  -2   20.40    3.30
 -10  13  -2   26.00    3.70
  10  13   2   25.40    3.50
  10 -13  -2   29.80    2.80
  10 -13  -2   26.00    2.60
  10  13   2   25.70    2.50
 -10  13  -2   30.40    3.90
   0  14  -2   -0.30    1.90
   0 -14  -2    0.90    2.00
   0  14   2    2.00    2.20
   0 -14   2    1.20    2.00
   0 -14  -2    0.50    1.90
   0 -14   2   -0.60    1.50
   0  14  -2    1.70    2.50
   0  14  -2   -0.20    1.80
   0  14   2    2.30    1.70
   0 -14  -2    5.10    7.60
   0  14  -2    1.10    1.70
   1  14  -2   96.49    9.20
  -1 -14  -2   95.19    8.20
  -1 -14  -2   74.19   16.60
  -1  14   2   79.59    8.20
  -1  14   2   88.09    8.40
   1  14  -2   87.39    7.40
   1 -14   2   97.49    8.20
   1 -14   2   86.59    8.00
   1  14  -2   87.59    8.30
   1  14  -2   86.49    7.20
  -1 -14  -2   90.09    7.80
   1 -14  -2   92.79    8.30
   1  14   2   78.09    7.30
   1  14   2   82.99    7.30
   1  14   2   88.09    8.10
   1 -14  -2   66.39   13.50
  -1 -14   2   86.59    7.70
  -1 -14   2   86.19    7.70
  -1  14  -2   92.89    9.10
  -1  14  -2   86.19    7.90
   1 -14  -2   91.29    8.00
  -1  14  -2   88.69    8.70
  -2  14   2   49.10    6.30
   2  14  -2   44.80    3.90
   2  14  -2   51.59    5.20
  -2  14   2   45.20    6.10
   2  14  -2   52.09    6.60
   2  14  -2   48.40    5.40
  -2 -14  -2   46.50    5.40
   2 -14   2   46.70    5.70
   2 -14   2   49.80    5.60
  -2 -14  -2   45.50   10.80
  -2 -14  -2   45.30    5.30
  -2  14  -2   33.50    5.10
   2 -14  -2   32.20    5.10
   2  14   2   37.70    5.00
   2 -14  -2   41.60   11.00
  -2 -14   2   33.00    4.70
  -2 -14   2   38.80    4.80
  -2  14  -2   37.10    5.90
   2  14   2   31.50    4.70
  -2  14  -2   33.00    5.90
   2 -14  -2   37.70    5.40
   3 -14   2   19.90    3.90
  -3 -14  -2   17.50    9.60
  -3 -14  -2   20.50    3.90
  -3  14   2   20.60    4.60
   3 -14   2   18.50    3.80
   3  14  -2   17.80    4.30
   3  14  -2   22.80    3.70
   3  14  -2   19.20    3.90
  -3 -14  -2   18.30    3.60
   3 -14  -2   12.40    3.20
   3  14   2   19.20    3.80
  -3  14  -2   18.00    4.00
  -3  14  -2   12.70    3.70
   3  14   2   14.90    3.10
   3  14   2   10.70    3.40
  -3 -14   2   14.60    3.30
   3 -14  -2   13.70    3.40
  -3  14  -2   14.30    3.90
  -3 -14   2   14.80    3.20
   4 -14   2   15.10    3.70
   4 -14   2   13.50    3.30
  -4 -14  -2   17.10    3.60
  -4  14   2   15.40    4.00
   4  14  -2   16.20    3.20
   4  14  -2   14.70    2.80
   4  14  -2   17.00    4.20
  -4 -14  -2    6.00    9.00
  -4 -14  -2   16.70    3.60
   4  14  -2   16.50    3.60
   4  14   2   24.60    4.20
   4 -14  -2   26.60    4.40
  -4 -14   2   22.30    3.80
  -4  14  -2   26.80    4.50
  -4  14  -2   25.90    5.10
   4 -14  -2   25.70    4.00
   5 -14   2   10.20    3.10
  -5 -14  -2    6.20    2.60
   5  14  -2    9.40    2.20
  -5 -14  -2    9.70    2.50
   5  14  -2    6.00    2.70
   5  14  -2    0.20    1.50
   5  14  -2   12.00    2.90
  -5  14   2    5.60    2.80
   5 -14   2    8.10    2.60
   5 -14  -2    2.30    2.30
  -5  14  -2    3.20    2.30
   5  14   2   -0.30    1.80
  -5 -14   2    5.10    2.10
   5 -14  -2    3.90    2.10
  -5  14  -2    3.50    2.70
   5  14   2    3.40    2.40
  -5  14  -2    0.90    2.00
  -6 -14  -2   86.89    6.70
  -6 -14  -2   76.19    6.90
  -6  14   2   80.79    7.70
   6 -14   2   79.39    6.40
  -6  14   2   86.29    6.90
   6  14  -2   79.79    6.20
   6  14  -2   74.39    6.50
   6  14  -2   80.09    7.30
   6 -14   2   77.19    7.20
   6 -14  -2   67.89    6.80
  -6  14  -2   72.29    6.50
  -6 -14   2   67.29    6.50
  -6  14  -2   63.89    7.80
   6 -14  -2   67.79    5.50
  -6  14  -2   69.89    7.30
   6  14   2   70.69    7.10
   6  14   2   59.49    6.00
  -7  14   2    2.20    2.10
  -7 -14  -2    0.30    1.50
  -7  14   2    2.60    1.60
   7  14  -2    3.50    2.20
   7 -14   2    0.20    1.20
   7  14  -2    0.80    1.50
  -7 -14  -2    0.60    1.60
   7 -14   2    0.90    1.90
   7 -14  -2    0.90    1.70
  -7  14  -2    1.70    2.10
  -7  14  -2    1.00    2.30
  -7  14  -2    2.20    1.70
  -7 -14   2   -0.20    1.60
   7  14   2   -0.20    1.90
   8  14  -2   16.60    3.30
  -8  14   2   20.40    3.70
  -8 -14  -2   17.10    3.00
   8 -14   2   19.50    3.30
   8  14  -2   22.60    2.90
  -8 -14   2   25.10    3.10
   8  14   2   24.50    3.80
   8 -14  -2   24.00    3.10
  -8  14  -2   23.60    3.80
  -8  14  -2   25.90    4.30
  -9  14   2    5.90    2.00
   9 -14   2    8.80    1.90
   9  14  -2    5.80    2.00
  -9 -14  -2    5.40    1.60
   9  14  -2    6.40    1.50
  -9  14  -2    7.10    2.20
   9 -14  -2    7.50    1.50
  -9  14  -2    5.80    2.30
   9 -14  -2   10.40    1.90
   9  14   2    4.40    2.00
   0  15  -2    1.30    2.30
   0  15   2    4.30    1.90
   0 -15   2    0.60    1.90
   0  15  -2    1.40    2.20
   0 -15  -2    0.20    2.00
   0 -15  -2    0.30    1.90
   0  15   2    1.10    1.90
   0 -15   2    0.50    1.70
   0  15  -2   -0.50    1.20
   1 -15   2   38.10    4.50
  -1 -15  -2   37.10    4.70
   1  15  -2   33.70    5.30
   1  15  -2   31.00    4.30
  -1 -15  -2   34.90    4.70
  -1  15   2   33.70    4.80
   1  15  -2   35.50    3.80
  -1  15   2   28.60    4.10
   1 -15   2   33.20    4.70
   1  15  -2   32.90    3.10
   1  15   2   25.10    4.10
   1 -15  -2   25.30    4.30
  -1 -15   2   24.80    4.00
   1  15   2   24.50    4.80
  -1  15  -2   26.60    4.90
  -1  15  -2   26.30    4.00
   1 -15  -2   32.00    4.40
  -1  15  -2   25.20    4.50
  -1 -15   2   24.70    4.30
  -2  15   2   10.70    3.00
   2  15  -2   12.60    3.00
  -2 -15  -2   16.10    3.20
   2  15  -2   16.30    3.00
   2  15  -2   10.20    3.50
   2 -15   2   13.00    3.20
  -2  15   2   15.40    3.50
   2 -15   2   15.20    3.40
  -2 -15  -2   12.80    2.90
   2  15   2    5.00    2.60
  -2 -15   2    6.00    2.40
  -2 -15   2    4.90    2.30
   2 -15  -2    6.00    2.60
  -2  15  -2    5.10    2.70
  -2  15  -2    7.40    2.50
   2  15   2    9.10    2.50
   2  15   2   11.50    2.40
   2 -15  -2    4.80    2.50
  -2  15  -2    6.90    2.60
   3  15  -2  150.18   12.30
   3 -15   2  166.88   11.60
  -3  15   2  161.88   12.20
   3 -15   2  162.08   11.90
  -3 -15  -2  171.08   11.50
  -3 -15  -2  167.88   11.80
   3  15  -2  157.98   11.30
  -3  15   2  150.28   12.10
   3  15  -2  159.68   11.30
   3 -15  -2  153.78   11.80
   3  15   2  160.28   10.70
  -3 -15   2  140.89   11.00
   3  15   2  162.08   12.40
   3  15   2  158.18   11.30
  -3  15  -2  151.88   11.70
   3 -15  -2  142.39   11.20
  -3 -15   2  159.08   11.40
  -3  15  -2  160.68   12.20
  -3  15  -2  149.29   12.20
   4 -15   2   84.09    7.30
   4  15  -2   87.69    7.30
  -4  15   2   95.79    8.20
  -4  15   2   84.59    7.90
  -4 -15  -2   92.29    7.30
   4 -15   2   88.99    7.50
  -4 -15  -2   91.79    7.30
   4  15  -2   92.39    7.90
  -4  15   2   94.69    7.90
  -4  15  -2   71.29    7.80
   4 -15  -2   71.49    6.70
   4  15   2   79.49    7.10
  -4  15  -2   76.29    7.40
  -4 -15   2   79.59    6.90
  -4  15  -2   73.69    7.30
   4  15   2   82.19    7.40
   4 -15  -2   79.99    7.40
   5 -15   2   47.70    4.60
  -5  15   2   45.60    5.70
  -5 -15  -2   47.00    4.60
  -5 -15  -2   44.30    4.90
  -5  15   2   46.70    5.40
  -5  15   2   48.20    5.00
   5 -15   2   51.49    5.30
   5  15  -2   45.80    4.80
   5  15  -2   54.69    5.20
   5 -15  -2   36.00    3.90
   5  15   2   38.60    4.40
  -5  15  -2   32.10    4.80
   5 -15  -2   34.10    4.70
  -5 -15   2   36.60    4.20
  -5  15  -2   43.20    4.70
   5  15   2   35.30    4.60
  -5  15  -2   29.50    5.20
   6 -15   2    2.20    1.50
  -6 -15  -2    1.20    1.80
   6 -15   2    3.00    1.90
   6  15  -2    1.40    1.90
  -6  15   2    3.00    2.10
  -6  15   2    3.70    1.60
   6  15  -2   -0.60    1.40
  -6  15   2    2.10    2.50
  -6 -15  -2    0.80    1.50
  -6  15  -2    8.30    3.10
  -6  15  -2    5.40    2.20
   6 -15  -2    7.10    2.30
   6  15   2    5.60    2.20
   7 -15   2    5.80    1.90
  -7  15   2    5.90    2.70
   7  15  -2    7.30    2.20
  -7  15   2    7.30    2.30
   7  15   2    1.60    1.60
  -7  15  -2   -1.80    1.60
  -7 -15   2    2.80    1.40
  -7  15  -2    1.80    1.60
   7 -15  -2    2.40    1.50
   0 -16  -2    1.60    1.90
   0  16  -2    3.50    1.90
   0  16  -2    0.80    2.00
   0  16   2    1.00    1.60
   0 -16   2    0.60    1.40
   0 -16   2   -0.10    1.80
   0  16   2    1.70    2.10
   0 -16  -2    4.20    2.00
   0  16   2    2.10    1.60
   1 -16   2   23.70    3.90
  -1  16   2   20.50    3.40
   1 -16   2   17.90    3.30
  -1  16   2   13.60    3.10
  -1 -16  -2   23.50    3.40
   1  16  -2   16.10    3.60
   1  16  -2   21.50    3.20
  -1 -16  -2   21.20    3.70
  -1  16   2   16.70    2.70
   1 -16  -2   12.00    3.00
   1  16   2   17.00    2.80
  -1 -16   2   19.30    3.50
  -1  16  -2   20.20    2.60
   1  16   2   16.90    3.70
  -1  16  -2   17.10    3.40
   1 -16  -2   21.60    3.50
  -1  16  -2   10.90    3.10
  -1 -16   2   20.10    3.10
  -2 -16  -2    6.40    2.10
  -2  16   2    4.30    1.90
   2  16  -2    5.10    2.40
  -2  16   2    1.90    2.10
   2 -16   2    3.40    2.10
   2 -16   2    6.00    2.20
   2  16  -2    7.30    2.00
  -2  16   2    4.80    2.20
  -2 -16  -2    4.60    2.00
  -2 -16   2    7.30    2.20
   2  16   2    7.10    2.50
  -2  16  -2    6.00    1.80
  -2 -16   2    6.50    1.90
  -2  16  -2    4.70    2.30
   2 -16  -2    7.10    2.40
   2 -16  -2    3.00    2.00
   2  16   2    6.50    1.50
  -2  16  -2    4.00    2.10
  -3  16   2    4.50    2.20
  -3  16   2    5.90    1.90
   3 -16   2    6.60    2.20
   3  16  -2    3.80    2.10
  -3 -16  -2    5.90    2.10
  -3  16   2    4.50    2.10
  -3 -16  -2    4.70    1.90
   3 -16   2    2.70    2.10
   3  16  -2    7.00    1.70
   3  16  -2    7.40    2.00
   3  16   2    8.90    2.40
  -3  16  -2    7.20    2.40
   3 -16  -2    8.20    2.20
  -3 -16   2    7.90    2.30
  -3  16  -2    7.20    2.10
   3  16   2   10.60    1.90
  -3  16  -2    9.20    2.50
   3 -16  -2    8.30    2.40
   4 -16   2    0.50    1.50
   4  16  -2    3.90    1.90
  -4  16   2    1.90    1.70
  -4  16   2    4.10    1.90
  -4  16   2    1.70    1.60
  -4 -16  -2    0.30    1.50
   4 -16   2    0.90    1.60
   4  16  -2    2.80    1.60
  -4 -16  -2    1.90    1.40
  -4  16  -2    6.30    2.00
  -4  16  -2    4.90    2.00
   4  16   2    8.00    2.10
   4 -16  -2    8.60    2.30
  -5  16   2    2.80    1.60
   5 -16   2    2.70    1.50
  -5 -16  -2    0.20    1.20
  -5  16   2    3.60    1.80
  -5 -16  -2    2.70    1.50
  -5  16   2    1.90    1.40
   5  16  -2    3.40    1.50
   5 -16   2    2.10    1.60
   5  16  -2    3.30    1.50
   5 -16  -2    0.70    1.40
  -5  16  -2    0.80    1.20
   5  16   2   -2.20    1.20
   5  16   2   -0.20    1.10
  -5  16  -2   -0.10    1.40
  -5 -16   2    0.80    1.20
  -5  16  -2    0.90    1.40
   0  17  -2    0.40    1.50
   0  17   2   -0.20    0.90
   0 -17  -2   -0.70    1.40
   0 -17  -2    1.90    1.50
   0 -17   2    2.80    1.40
   0  17   2    0.00    1.30
   0  17  -2    1.60    1.40
   0 -17   2   -0.10    1.60
   1 -17   2   86.09    6.80
  -1 -17  -2   79.89    6.60
   1  17  -2   75.39    6.10
   1  17  -2   80.19    7.00
  -1  17   2   79.29    7.00
  -1 -17  -2   83.79    6.70
  -1  17   2   83.19    6.20
   1 -17   2   86.19    6.70
   1  17   2   91.29    7.20
  -1 -17   2   92.79    6.50
  -1 -17   2  102.99    7.10
   1 -17  -2   98.59    6.70
   1 -17  -2  101.19    7.10
  -1  17  -2   89.49    7.30
  -1  17  -2   92.09    6.60
  -2 -17  -2   49.80    4.20
  -2 -17  -2   41.80    4.20
  -2  17   2   50.89    4.10
  -2  17   2   45.60    4.70
   2  17  -2   46.90    4.60
   2 -17   2   51.49    4.50
  -2 -17   2   42.10    4.40
   2 -17  -2   43.20    4.00
   2  17   2   41.80    4.50
  -2  17  -2   43.90    4.20
   2 -17  -2   42.30    4.30
  -2  17  -2   43.40    4.60
   3 -17   2   28.90    3.30
  -3 -17  -2   30.30    3.30
  -3  17   2   25.10    2.80
  -3  17   2   30.70    3.20
  -3  17  -2   37.90    3.50
   0   0   3    0.90    0.70
   0   0  -3    1.80    0.80
  -1   0   3  569.64   32.80
   1   0   3  555.44   33.20
   1   0  -3  527.35   33.80
   1   0  -3  559.54   33.30
   1   0  -3  532.25   32.70
  -1   0  -3  582.24   33.20
  -1   0  -3  564.54   34.10
   2   0  -3   55.99    4.40
   2   0  -3   62.39    5.80
   2   0   3   62.09    5.20
  -2   0  -3   59.99    5.10
  -2   0  -3   65.69    6.10
  -2   0   3   59.19    4.50
  -3   0   3  155.58   10.70
   3   0   3  149.88   11.00
   3   0  -3  151.78   10.20
  -3   0  -3  157.08   12.00
  -3   0   3  166.98   10.30
   3   0  -3  144.89   11.80
   4   0  -3  288.57   21.00
   4   0  -3  305.37   19.10
  -4   0  -3  299.07   21.20
   4   0   3  310.67   20.20
  -4   0   3  308.37   19.10
   4   0   3  294.37   20.00
  -4   0   3  300.97   19.10
   5   0  -3   36.00    4.00
  -5   0   3   33.20    3.70
  -5   0   3   31.00    3.80
   5   0   3   34.20    4.70
   5   0   3   33.00    4.40
  -5   0  -3   28.00    5.30
   5   0  -3   38.20    5.90
   6   0  -3  473.35   29.90
  -6   0  -3  440.96   31.70
   6   0   3  447.76   30.20
   6   0  -3  455.85   31.70
   6   0   3  446.66   27.70
   6   0   3  434.46   30.00
   6   0  -3  459.55   29.00
   7   0  -3   14.90    3.50
   7   0   3   12.70    3.90
   7   0  -3   18.50    3.00
   7   0  -3   21.50    2.90
   7   0  -3   20.40    2.90
  -7   0   3   13.90    4.20
   7   0  -3   21.00    5.80
  -7   0  -3   12.70    5.00
   8   0   3  259.97   17.30
   8   0  -3  259.37   17.10
  -8   0  -3  260.87   22.70
   8   0  -3  255.37   17.40
   8   0   3  266.17   17.30
   8   0   3  262.77   16.80
   8   0  -3  255.87   17.60
   8   0  -3  249.28   17.30
   8   0  -3  264.37   17.70
  -8   0   3  266.77   23.30
   8   0  -3  258.37   22.60
   9   0   3   34.90    4.50
   9   0   3   36.20    4.50
  -9   0  -3   44.70    9.60
   9   0  -3   42.30    4.40
  -9   0   3   41.20    9.30
   9   0  -3   34.30    4.60
   9   0  -3   39.90    4.80
   9   0  -3   31.50    4.80
   9   0  -3   40.90    8.60
   9   0  -3   36.30    5.00
   9   0   3   40.60    4.10
   9   0  -3   39.10    4.80
 -10   0   3    8.60    5.60
  10   0   3    7.00    2.50
  10   0  -3    7.40    3.10
  10   0  -3    2.50    2.20
  10   0  -3    5.60    2.40
  10   0   3    2.80    2.10
  10   0   3    3.40    1.90
  10   0   3    5.10    2.00
  10   0  -3    6.00    2.20
  10   0  -3    6.60    2.90
 -10   0  -3    1.50    5.90
  10   0  -3    4.50    4.90
  10   0  -3    6.80    2.50
  11   0   3  274.07   18.60
  11   0   3  281.47   19.30
  11   0  -3  284.07   26.60
  11   0  -3  283.77   19.70
 -11   0  -3  252.47   27.30
  11   0  -3  263.87   17.90
  11   0  -3  274.77   19.80
 -11   0   3  271.97   27.30
  11   0  -3  277.57   19.20
  11   0  -3  292.07   19.10
  11   0   3  269.27   18.70
  11   0  -3  272.17   18.80
  12   0   3  116.09    9.10
  12   0   3  111.69    9.20
  12   0   3  111.09    9.70
  12   0  -3  112.69    9.10
 -12   0  -3   93.29   17.30
  12   0   3  113.69   10.00
  12   0  -3  112.49   10.20
  12   0  -3  116.19   10.50
 -12   0   3  111.49   17.20
  12   0  -3  105.99    9.20
  12   0  -3  114.49    9.70
 -13   0  -3   11.30    9.90
  13   0  -3   -1.20    1.50
  13   0   3   -1.00    1.60
  13   0  -3    1.00    1.70
  13   0   3    2.10    2.20
  13   0  -3    1.30    2.10
  13   0  -3   -0.80    2.10
  13   0   3    1.70    1.90
  13   0   3   -1.60    1.80
 -13   0   3    3.00    7.10
  13   0  -3    2.00    2.40
  14   0  -3   28.60    3.40
  14   0  -3   31.80    4.60
  14   0   3   33.60    4.20
  14   0  -3   27.00    3.40
  14   0   3   36.60    4.20
  14   0   3   26.70    3.50
  14   0  -3   32.80    4.10
  14   0  -3   26.90    4.50
  15   0  -3   83.99    6.10
  15   0   3   83.29    6.20
  15   0  -3   83.39    6.70
  15   0  -3   74.49    6.80
  15   0   3   82.69    6.30
   0   1   3  513.75   31.90
   0  -1   3  532.35   30.60
   0   1  -3  491.05   31.00
   0  -1  -3  508.35   31.40
   0   1  -3  517.85   31.70
   0   1  -3  511.55   30.60
   0   1   3  527.35   31.00
   0  -1  -3  547.15   31.10
  -1  -1  -3  216.08   15.90
  -1  -1  -3  251.67   15.90
   1   1  -3  245.48   15.80
  -1   1   3  248.18   15.20
  -1   1   3  240.38   15.90
   1   1  -3  238.18   14.40
  -1  -1  -3  243.68   15.40
   1  -1   3  256.67   15.30
   2   1  -3   77.99    7.50
  -2  -1  -3   88.89    7.10
  -2   1   3   94.99    6.90
   2  -1   3   92.99    7.10
   2   1  -3   85.79    5.80
  -2  -1  -3   89.19    7.70
  -2   1   3   88.59    7.30
   2  -1   3   93.69    7.20
   2  -1  -3   94.39    6.90
  -2   1  -3  100.39    8.30
   2  -1  -3   99.09    7.60
  -2  -1   3  103.19    5.90
   2   1   3   98.39    7.30
   2  -1  -3  104.89    8.10
   3  -1   3 1232.58   69.19
  -3  -1  -3 1185.38   70.09
   3   1  -3 1160.28   67.39
  -3  -1  -3 1204.58   68.99
   3  -1   3 1203.08   69.09
  -3   1   3 1247.98   68.59
  -3   1   3 1194.58   68.99
   3   1  -3 1125.69   69.79
   3  -1  -3 1090.19   68.39
   3  -1  -3 1073.79   69.79
  -3   1  -3 1110.29   70.09
   3   1   3 1114.89   68.79
  -3  -1   3 1174.58   67.39
   4  -1   3   57.69    5.90
  -4  -1  -3   56.29    6.40
   4   1  -3   60.59    4.60
  -4   1   3   59.19    5.40
   4   1  -3   59.79    4.60
   4  -1   3   58.49    6.00
   4   1  -3   61.29    6.80
  -4   1   3   54.59    5.40
   5  -1   3  259.67   17.50
   5   1  -3  241.28   18.20
   5  -1   3  246.38   17.10
  -5  -1  -3  249.48   18.10
   5   1  -3  251.37   15.30
  -5   1   3  252.97   15.90
   5   1  -3  250.17   15.40
  -5   1   3  247.18   16.40
   5   1   3  217.68   16.60
   5  -1  -3  214.08   16.10
   5   1   3  204.48   16.40
  -5   1  -3  210.08   18.00
   5   1   3  210.28   15.30
   6  -1   3  210.98   17.10
   6  -1   3  214.98   17.10
   6   1  -3  210.08   15.20
  -6   1   3  216.68   16.20
  -6   1   3  222.58   14.90
   6   1  -3  221.68   18.50
  -6  -1  -3  222.28   18.10
   6  -1  -3  249.88   18.90
  -6   1  -3  223.38   18.90
   6   1   3  235.18   17.10
   6   1   3  246.38   17.30
   6  -1  -3  240.18   16.70
   7   1  -3  348.47   26.80
   7   1  -3  295.07   21.70
   7   1  -3  332.67   22.90
  -7   1   3  326.67   27.20
   7   1  -3  319.37   22.00
   7  -1   3  311.87   21.50
  -7  -1  -3  327.67   26.00
   7   1  -3  325.27   22.10
   7  -1   3  312.87   24.80
   7  -1  -3  364.66   22.30
   7   1   3  389.66   25.40
   7  -1  -3  382.36   22.30
   7  -1  -3  394.16   24.80
  -7   1  -3  397.96   27.90
   8  -1   3  169.88   11.60
   8   1  -3  175.38   11.70
   8  -1   3  163.58   11.30
   8   1  -3  163.68   11.90
   8   1  -3  173.88   12.10
  -8   1   3  175.08   17.70
  -8  -1  -3  160.28   16.30
   8   1  -3  168.28   11.80
   8   1  -3  169.18   16.90
   8   1  -3  175.58   12.20
   8  -1   3  163.88   11.50
   8   1  -3  168.08   12.10
   8   1   3  149.09   10.90
  -8  -1   3  159.48   16.50
   8  -1  -3  141.29   11.50
   8   1   3  151.58   11.60
   8  -1  -3  155.48   16.10
   8  -1  -3  144.89   11.40
   8   1   3  153.28   11.40
  -8   1  -3  160.68   17.00
   8  -1  -3  157.08   11.80
   8  -1  -3  146.79   11.10
   9   1  -3  140.39   11.50
  -9   1   3  158.68   17.70
   9  -1   3  155.28   11.50
   9   1  -3  153.78   11.40
   9   1  -3  160.68   12.10
   9  -1   3  163.98   11.50
   9   1  -3  159.38   12.20
  -9  -1  -3  158.08   17.50
   9   1  -3  152.08   12.10
   9  -1   3  159.88   11.20
   9   1  -3  137.49   16.90
   9   1  -3  154.38   11.80
  -9   1  -3  153.28   12.70
   9   1   3  169.08   11.90
   9  -1  -3  160.98   11.60
   9   1   3  146.89   11.60
   9  -1  -3  163.18   12.40
  -9  -1   3  164.28   17.60
   9  -1  -3  155.78   12.00
   9  -1  -3  151.08   11.20
   9  -1  -3  153.68   12.10
   9  -1  -3  155.58   17.10
  -9   1  -3  182.68   18.70
   9   1   3  168.08   11.80
   9  -1  -3  157.28   11.70
   9   1   3  152.88   10.90
  10  -1   3  286.07   16.20
  10  -1   3  280.67   16.90
  10   1  -3  261.77   17.30
  10   1  -3  271.37   16.70
  10   1  -3  273.77   17.90
 -10  -1  -3  284.97   25.70
  10   1  -3  265.07   17.60
  10   1  -3  262.47   17.90
  10  -1   3  271.37   17.00
  10   1  -3  258.97   24.40
  10   1  -3  275.47   17.40
 -10   1   3  277.87   25.70
  10   1   3  213.68   16.60
 -10   1  -3  209.08   23.40
  10  -1  -3  210.58   22.30
  10   1   3  214.28   16.70
  10   1   3  211.78   16.40
  10  -1  -3  205.68   16.30
  10  -1  -3  210.68   15.90
 -10  -1   3  224.38   23.30
  10  -1  -3  208.68   17.10
  10  -1  -3  213.88   16.80
  10  -1  -3  213.08   16.70
  11   1  -3   57.49    6.30
  11   1  -3   55.69    6.70
  11  -1   3   44.40    5.30
 -11  -1  -3   49.60   12.10
  11  -1   3   52.89    5.70
  11   1  -3   53.19    6.50
  11   1  -3   58.39    7.00
  11   1  -3   40.20   10.90
  11   1  -3   49.20    5.20
  11  -1   3   48.00    6.10
  11   1  -3   53.59    6.00
  11   1   3   56.19    6.10
  11  -1  -3   54.39    6.00
  11  -1  -3   54.49    6.80
  11   1   3   61.19    6.10
 -11  -1   3   48.20   10.90
  11  -1  -3   60.09    6.40
  11  -1  -3   58.79    5.80
  11  -1  -3   60.29    6.90
 -11   1  -3   32.10   10.40
  11   1   3   55.69    6.20
 -12   1   3   93.09   17.20
  12  -1   3  119.39    9.40
 -12  -1  -3  128.99   19.10
  12   1  -3  121.29   10.00
  12   1  -3  119.39   11.10
  12   1  -3  126.69   10.90
  12   1  -3  115.99   10.00
  12  -1   3  134.59   10.70
  12  -1   3  114.19    9.60
  12   1  -3  122.89   10.50
  12  -1   3  123.19   10.40
  12  -1  -3  119.39    9.60
  12  -1  -3  123.29   10.90
  12   1   3  136.69   10.20
 -12  -1   3  104.79   16.50
  12  -1  -3  132.09   10.20
  12  -1  -3  132.19   10.50
  12   1   3  134.49   10.20
 -12   1  -3  149.99   19.60
  12   1   3  132.89   10.60
  12   1   3  142.39   11.10
  12  -1  -3  134.79   11.30
  13   1  -3    0.30    1.90
  13   1  -3   -0.40    2.00
  13   1  -3    1.30    2.20
  13  -1   3   -2.70    1.60
 -13  -1  -3    8.10   10.30
  13  -1   3    0.50    1.90
  13  -1   3    0.70    2.10
 -13   1   3   -4.70    7.20
  13   1  -3    1.00    2.10
  13   1  -3    1.80    1.80
 -13  -1   3    1.00    8.20
  13  -1  -3    2.80    2.10
  13   1   3    2.90    2.20
  13   1   3   -0.10    1.90
  13  -1  -3    2.30    2.30
  13  -1  -3    0.70    2.20
 -13   1  -3   14.30    8.30
  13  -1  -3   -0.20    1.60
  13  -1  -3    3.10    2.00
  13   1   3    3.40    2.20
  13   1   3    0.00    2.10
  14  -1   3   97.79    8.20
  14   1  -3  105.39    7.70
  14   1  -3   99.69    8.90
  14   1  -3  103.39    9.00
  14   1  -3   98.79    7.80
  14  -1   3  113.19    8.70
  14   1  -3  113.79    8.70
  14   1   3  108.39    7.80
  14  -1  -3  115.09    9.00
  14  -1  -3  107.29    7.60
  14  -1  -3  104.49    9.10
  14   1   3  113.69    8.50
  14  -1  -3  113.99    8.30
  14   1   3  104.89    8.70
  15   1  -3   -1.50    1.30
  15   1  -3    2.10    1.80
  15  -1   3   -0.60    1.10
  15  -1   3   -0.60    1.10
  15   1  -3    0.40    1.50
  15   1   3    1.70    1.30
  15   1   3    3.20    1.50
  15  -1  -3    2.10    1.70
  15  -1  -3    1.70    1.60
   0   2  -3 1652.23   97.09
   0  -2   3 1687.23   96.89
   0  -2  -3 1692.03   97.59
   0   2   3 1539.65   98.09
   0  -2   3 1659.83   96.79
   0   2  -3 1717.83   98.09
   0   2   3 1770.62   97.69
  -1  -2  -3  437.36   25.80
   1  -2   3  446.66   25.30
  -1   2   3  440.36   25.70
  -1  -2  -3  463.05   25.80
   1   2  -3  456.85   25.90
   1  -2   3  447.36   25.40
  -1   2   3  452.35   26.40
  -1  -2  -3  464.95   26.60
   1   2   3  372.26   25.40
   1   2   3  400.36   26.10
   1  -2  -3  393.46   25.50
  -1   2  -3  394.36   26.30
   1  -2  -3  371.86   26.40
  -1   2  -3  379.86   24.30
  -1  -2   3  403.26   24.10
   1  -2  -3  354.06   25.80
  -1  -2   3  381.86   24.10
  -2   2   3  585.44   36.30
  -2   2   3  594.44   35.80
   2  -2   3  593.04   35.80
   2  -2   3  568.84   35.70
  -2  -2  -3  561.44   35.70
  -2  -2  -3  577.24   36.10
   2   2  -3  548.85   36.30
   2  -2  -3  604.14   36.70
   2   2   3  607.24   35.80
   2  -2  -3  609.74   36.60
   2  -2  -3  573.64   35.70
   2   2   3  639.74   36.30
  -2   2  -3  590.54   37.10
  -3   2   3   36.20    4.10
  -3  -2  -3   36.20    4.10
   3  -2   3   33.00    4.10
   3  -2   3   30.80    4.00
  -3   2   3   39.10    4.50
   3   2  -3   34.60    4.60
  -4   2   3 1043.50   64.99
   4  -2   3 1164.98   65.59
  -4   2   3 1125.89   65.09
  -4  -2  -3 1134.89   65.19
   4   2  -3 1164.48   62.79
   4  -2   3 1141.29   65.59
   4   2  -3 1134.29   62.79
   4   2  -3 1117.49   66.59
  -4  -2  -3 1058.39   65.99
  -4   2  -3  983.40   66.49
   4   2   3 1008.40   64.89
   4   2   3  961.40   64.19
   4  -2  -3 1052.49   66.39
  -5   2   3 2347.77  137.49
   5   2  -3 2285.07  135.09
   5   2  -3 2351.36  134.99
   5  -2   3 2362.36  137.99
  -5   2   3 2158.98  136.79
   5  -2   3 2411.86  138.09
  -5  -2  -3 2296.37  138.49
   5   2  -3 2370.66  139.39
   5   2   3 2493.65  137.79
   5   2   3 2249.18  135.89
   5  -2  -3 2295.77  138.99
  -5   2  -3 2429.16  140.09
  -6   2   3  991.00   62.29
   6  -2   3  981.00   62.89
   6  -2   3  896.21   62.49
  -6  -2  -3  988.60   63.49
   6   2  -3  984.40   59.79
   6   2  -3 1001.10   64.49
  -6   2   3 1057.19   61.29
   6   2   3 1029.30   62.49
   6  -2  -3 1060.89   62.49
   6   2   3 1059.09   62.59
  -6   2  -3 1053.39   65.29
   6  -2  -3 1047.80   64.39
  -7   2   3   70.49    9.90
   7   2  -3   67.19    6.20
   7   2  -3   74.09    7.30
   7   2  -3   64.09    5.80
   7   2  -3   60.39    5.60
   7   2  -3   63.89    5.90
   7   2  -3   64.09    6.00
   7   2  -3   61.59    9.10
   7   2  -3   65.39    6.00
   7  -2   3   56.09    8.00
   7   2  -3   62.09    5.90
   7   2  -3   62.49    5.70
  -7  -2  -3   67.19    9.10
   7  -2   3   61.49    5.50
   8   2  -3  269.27   23.20
   8   2  -3  261.77   17.40
   8  -2   3  261.37   17.00
   8   2  -3  262.07   17.70
  -8   2   3  283.47   24.00
   8   2  -3  242.68   17.00
  -8  -2  -3  275.77   22.70
   8  -2   3  252.97   17.00
   8   2  -3  252.87   17.60
   8   2  -3  250.87   17.10
   8   2  -3  257.77   17.60
   8   2   3  272.37   17.50
   8  -2  -3  274.87   17.60
   8   2   3  252.77   17.20
  -8   2  -3  272.07   23.70
   8  -2  -3  247.48   17.30
   8  -2  -3  259.87   22.30
   8  -2  -3  222.08   17.10
   8   2   3  254.67   17.20
  -8   2  -3  234.58   18.30
  -8  -2   3  274.67   22.80
   9  -2   3   79.89    6.80
  -9  -2  -3   72.79   12.40
   9   2  -3   79.39    7.00
   9   2  -3   72.79   12.10
   9   2  -3   82.59    7.70
   9   2  -3   80.19    7.70
   9   2  -3   79.39    7.30
   9   2  -3   81.59    7.00
   9  -2   3   74.79    6.80
   9   2  -3   84.29    7.70
   9  -2   3   89.49    7.10
  -9   2   3   70.49   12.10
   9   2  -3   83.29    7.80
  -9   2  -3   83.09   12.60
  -9  -2   3   81.29   12.30
   9  -2  -3   79.59    6.60
   9  -2  -3   77.29    7.40
   9  -2  -3   76.39   11.80
   9  -2  -3   78.69    7.30
   9  -2  -3   75.39    7.00
   9   2   3   83.19    7.50
  -9   2  -3   75.89    8.30
   9   2   3   87.69    7.20
   9   2   3   75.59    7.10
  10   2  -3  183.78   16.00
  10   2  -3  189.48   15.90
  10  -2   3  194.08   15.40
  10  -2   3  196.98   15.00
  10   2  -3  192.28   16.20
 -10   2   3  185.38   22.60
  10  -2   3  199.78   15.20
  10   2  -3  186.48   16.20
 -10  -2  -3  203.88   22.60
  10   2  -3  197.38   15.80
  10   2   3  264.37   16.60
 -10   2  -3  256.67   17.90
  10  -2  -3  260.57   15.90
  10  -2  -3  253.87   16.90
  10  -2  -3  258.37   16.50
  10  -2  -3  260.37   17.30
 -10   2  -3  278.67   25.50
  10  -2  -3  267.37   23.30
  10   2   3  271.47   16.50
  10   2   3  261.37   16.00
  10  -2  -3  259.87   16.50
  11   2  -3   17.60    4.00
  11   2  -3   18.30    4.10
  11   2  -3   18.50    3.70
 -11   2   3    6.60    5.50
  11  -2   3   18.70    3.70
  11   2  -3   17.40    3.80
  11  -2   3   15.40    2.60
 -11  -2  -3    7.70    7.10
  11   2  -3   18.30    7.90
  11   2  -3   21.10    4.70
 -11   2  -3   10.00    6.20
  11  -2  -3    9.20    3.30
  11  -2  -3   12.50    2.80
  11   2   3    8.30    2.90
  11   2   3    9.60    2.90
  11   2   3    9.20    3.20
  11  -2  -3    9.70    6.00
  11  -2  -3   11.40    3.10
 -11   2  -3    6.90    3.20
  11  -2  -3    7.20    3.10
  11   2   3    9.00    3.40
  11  -2  -3    9.80    2.80
 -12  -2  -3   84.19   17.40
 -12  -2   3   80.79   15.70
  12   2   3   68.49    7.00
  12   2   3   75.59    7.30
 -12   2  -3   62.99   14.70
  12   2   3   71.09    7.10
  12   2   3   67.59    7.70
  12  -2  -3   75.39    7.10
  12  -2  -3   77.59    7.00
  12  -2  -3   70.19    7.90
  12  -2  -3   71.59    7.70
  13   2  -3   11.10    3.40
  13   2  -3   11.50    3.30
  13  -2   3   10.50    2.40
 -13   2   3   15.80    8.80
  13   2  -3   11.50    2.90
 -13  -2  -3   13.70   12.60
  13  -2   3    8.60    2.80
  13   2  -3   11.70    2.80
  13   2  -3    8.30    3.20
  13   2   3    3.60    2.60
 -13   2  -3   -3.60    6.60
  13   2   3    4.80    2.60
  13   2   3    4.30    2.40
  13  -2  -3    1.70    1.80
  13  -2  -3    2.70    2.60
  13  -2  -3    3.20    2.30
  13   2   3    4.80    2.20
  13  -2  -3    4.30    2.20
 -13  -2   3  -11.20   10.40
  14   2  -3   27.70    4.20
  14   2  -3   22.80    3.10
  14  -2   3   30.00    3.60
  14  -2   3   24.10    3.90
  14   2  -3   22.90    3.40
  14   2  -3   28.80    4.40
  14   2  -3   25.70    4.50
  15   2  -3   11.00    2.30
  15   2  -3    8.60    2.30
  15  -2   3   10.20    1.90
  15   2  -3    8.00    2.50
  15  -2   3   11.10    2.10
  15   2  -3    9.20    1.70
   0   3  -3   94.39    6.70
   0   3   3   93.99    7.50
   0  -3  -3   97.19    7.60
   0   3   3   95.39    8.20
   0   3  -3  103.79    6.90
   0  -3   3   92.79    6.70
   0  -3  -3   95.69    8.10
   0   3  -3   98.69    7.70
   0  -3   3   96.79    6.30
  -1   3   3 1881.61  129.59
   1   3  -3 2091.39  128.99
  -1  -3  -3 2050.69  129.89
  -1  -3  -3 1974.50  128.99
   1  -3   3 2044.00  128.59
  -1   3   3 1964.00  128.99
  -1   3  -3 2543.25  130.49
  -1  -3   3 2364.56  127.69
   1   3   3 2343.07  130.09
  -1   3  -3 2514.65  128.99
   1  -3  -3 2145.89  129.89
   1   3   3 2454.15  129.39
   1  -3  -3 2340.67  129.49
  -1  -3   3 2327.57  127.69
  -2  -3  -3  115.89    8.70
  -2   3   3  117.49    9.00
   2  -3   3  107.79    8.60
  -2  -3  -3  113.09    8.70
   2   3  -3  116.59    9.20
  -2   3   3  104.99    9.20
   2  -3  -3  115.09    9.40
   2   3   3  119.09    9.20
  -2   3  -3  107.69    9.60
   2  -3  -3  115.39    9.40
   2  -3  -3  113.09    8.80
   2   3   3  112.49    8.70
  -2   3  -3  108.69    8.60
   3   3   3   21.80    3.60
  -3   3  -3   18.20    4.00
   3  -3  -3   21.70    3.40
   3  -3  -3   19.80    3.70
   3   3   3   22.60    3.40
   3  -3  -3   21.60    3.90
  -4  -3  -3  200.48   15.00
   4  -3   3  192.68   15.20
  -4   3   3  206.58   15.20
   4   3  -3  209.08   16.40
   4  -3   3  189.28   15.20
  -4   3   3  196.18   15.30
  -4  -3  -3  193.68   15.40
   4   3   3  219.08   14.90
  -4   3  -3  210.58   16.80
   4  -3  -3  237.68   15.70
   4  -3  -3  221.88   16.30
   4   3   3  242.28   15.40
   4  -3  -3  221.28   16.30
  -5   3   3  207.88   16.40
  -5  -3  -3  235.98   17.40
   5  -3   3  209.58   16.90
   5  -3   3  206.88   16.70
  -5   3   3  203.78   16.50
  -5  -3  -3  218.88   16.40
   5   3  -3  209.08   17.70
   5  -3  -3  244.28   17.00
   5   3   3  249.78   16.90
   5   3   3  228.68   15.60
   5  -3  -3  250.77   18.10
  -5   3  -3  247.78   19.00
   6  -3   3  572.24   37.60
  -6   3   3  554.04   36.20
   6  -3   3  485.15   36.80
  -6   3   3  556.24   37.40
  -6  -3  -3  525.65   37.60
   6   3  -3  547.35   38.60
   6  -3  -3  605.64   38.40
  -6  -3   3  621.74   38.70
   6  -3  -3  591.44   37.30
   7   3  -3   51.09    4.90
   7   3  -3   53.49    5.20
   7   3  -3   59.79    5.40
   7  -3   3   53.89    4.30
   7   3  -3   48.40    8.40
  -7   3   3   46.60    8.60
   7  -3   3   55.69    5.00
  -7  -3  -3   51.59    8.00
   7   3  -3   52.79    4.80
   7   3  -3   52.89    5.10
   7   3  -3   45.90    5.00
   7  -3   3   54.49    8.70
   7   3  -3   47.10    5.10
   7   3  -3   53.89    5.00
  -7   3  -3   50.09    6.10
  -7  -3   3   46.50    7.70
   7   3   3   38.90    5.40
   7  -3  -3   43.40    4.80
   7   3   3   45.00    5.00
  -7   3  -3   43.60    8.40
   7   3   3   43.10    4.80
   7  -3  -3   42.60    7.30
  -8  -3  -3  551.04   36.40
   8   3  -3  519.75   30.60
  -8   3   3  518.45   37.70
   8   3  -3  506.45   30.50
   8   3  -3  499.15   30.00
   8   3  -3  530.25   30.70
   8   3  -3  501.15   36.70
   8  -3   3  493.95   28.60
   8   3  -3  542.25   30.70
   8   3  -3  508.85   30.10
   8  -3   3  509.25   29.90
   8  -3   3  497.15   29.90
   8   3  -3  535.45   30.40
  -8   3  -3  412.86   30.70
   8   3   3  402.76   29.50
   8  -3  -3  418.86   29.80
  -8   3  -3  415.96   35.90
  -8  -3   3  455.55   34.70
   8  -3  -3  435.66   30.00
   8   3   3  435.76   29.90
   8  -3  -3  421.06   34.40
   8   3   3  409.46   29.60
   9   3  -3   44.60    5.40
  -9  -3  -3   51.09   10.50
   9   3  -3   46.70    6.10
  -9   3   3   50.09   10.60
   9   3  -3   45.40    6.00
   9   3  -3   47.40    5.90
   9   3  -3   45.10   10.20
   9   3  -3   45.80    5.20
   9  -3   3   47.90    5.30
   9  -3   3   46.90    5.30
   9   3  -3   44.30    5.50
   9   3  -3   53.99    6.00
   9  -3  -3   66.09    6.00
   9   3   3   66.39    6.00
  -9  -3   3   60.59   10.90
   9  -3  -3   66.69    6.30
   9   3   3   62.09    6.30
   9  -3  -3   50.39    5.60
  -9   3  -3   60.99   11.60
   9   3   3   63.09    5.90
   9   3   3   64.69    6.20
  -9   3  -3   61.79    7.00
   9  -3  -3   69.69   10.80
 -10  -3  -3    9.40    7.20
  10   3  -3    8.20    6.20
  10  -3  -3   30.10    4.30
  10   3   3   27.20    4.60
  10   3   3   23.00    4.30
  10  -3  -3   24.40    4.00
  10   3   3   19.60    3.40
 -10   3  -3   21.40    4.70
 -10  -3   3   17.60    7.10
  10  -3  -3   22.40    4.50
  10   3   3   24.20    4.30
  10  -3  -3   25.00    7.70
 -10   3  -3   15.30    6.30
  10   3   3   14.70    3.40
  11   3  -3   24.70    5.00
 -11  -3  -3   25.70    9.80
  11   3  -3   30.00    5.20
  11   3  -3   29.10    4.20
  11  -3   3   28.80    3.60
  11   3  -3   31.70    5.00
  11   3  -3   28.80    5.10
  11   3  -3   26.50    4.30
  11  -3   3   26.80    3.90
 -11   3   3   18.30    7.50
  11  -3  -3   15.90    3.90
  11  -3  -3   20.60    3.70
  11   3   3   19.40    3.90
  11  -3  -3   25.10    4.60
  11  -3  -3   17.00    3.90
  11  -3  -3   24.20    8.60
  11   3   3   26.20    4.80
 -11   3  -3   12.80    6.70
 -11   3  -3   16.90    4.10
  11   3   3   17.40    3.90
 -11  -3   3   20.80    8.40
  11   3   3   14.30    3.70
  12  -3   3   36.40    4.60
 -12   3   3   34.40   10.40
  12   3  -3   34.60    5.70
  12   3  -3   37.50    5.80
  12   3  -3   38.10    5.50
  12  -3   3   37.50    5.40
 -12  -3  -3   28.70   11.10
  12   3  -3   38.20    5.00
  12   3  -3   34.00    5.90
  12  -3  -3   48.40    5.30
  12  -3  -3   53.89    6.30
  12  -3  -3   49.99    6.20
  12   3   3   54.49    5.60
  12  -3  -3   48.70    5.30
  12   3   3   47.30    6.00
 -12   3  -3   42.70   12.90
 -12  -3   3   63.29   14.00
 -12   3  -3   56.59    7.30
  12   3   3   48.80    6.20
  12   3   3   50.99    5.90
  13  -3   3   47.70    5.40
  13  -3   3   50.29    4.60
  13   3  -3   49.40    5.70
 -13   3   3   28.00    9.30
  13   3  -3   47.10    5.70
  13   3  -3   49.80    4.80
  13   3  -3   42.70    5.90
  13  -3   3   41.70    4.70
  13   3  -3   46.90    5.30
  13   3   3   35.50    5.00
  13   3   3   36.50    4.60
  13  -3  -3   40.80    4.70
  13   3   3   40.00    4.90
  13  -3  -3   39.00    5.30
  13   3   3   35.60    5.40
  13  -3  -3   32.50    4.30
  13  -3  -3   29.80    5.30
  14   3  -3   32.80    4.00
  14  -3   3   37.70    4.50
  14   3  -3   42.50    4.80
  14   3  -3   38.60    3.80
  14   3  -3   38.90    5.20
  14   3  -3   38.40    4.90
  14  -3   3   37.00    3.90
  14   3   3   39.80    4.80
  14   3   3   39.00    4.00
  14   3   3   39.10    4.10
  14  -3  -3   37.60    4.90
  14  -3  -3   41.10    4.70
  15   3  -3    3.60    1.80
  15   3  -3    2.70    1.70
  15   3  -3    3.90    1.20
  15   3  -3    3.60    2.00
  15  -3   3    2.70    1.40
  15   3   3    5.90    1.80
  15  -3  -3    4.90    1.60
  15  -3  -3    4.00    1.90
   0   4  -3   14.50    2.20
   0  -4  -3   14.60    3.20
   0   4  -3   13.70    2.90
   0   4   3   14.80    3.20
   0  -4   3   13.20    2.20
   0  -4  -3   13.10    2.70
   0   4   3   14.20    3.00
   0  -4   3   13.90    2.20
  -1   4   3  451.85   31.00
  -1  -4  -3  458.75   30.00
   1  -4   3  460.05   28.70
   1   4  -3  472.95   28.50
  -1  -4  -3  450.95   30.90
  -1   4   3  461.75   30.20
   1  -4   3  484.35   29.70
   1   4  -3  472.55   29.70
   1   4   3  506.65   30.30
   1  -4  -3  484.65   30.90
   1   4   3  476.05   30.90
  -1  -4   3  498.65   29.50
  -1   4  -3  502.75   29.80
   1  -4  -3  483.05   30.30
  -1   4  -3  504.95   30.80
  -1  -4   3  490.85   28.50
   2   4   3    8.00    2.40
   2   4   3    9.30    2.20
  -2   4  -3    9.70    2.30
   2  -4  -3    7.40    2.40
  -2   4  -3   10.20    2.90
   2  -4  -3   14.70    3.10
   2  -4  -3   10.60    2.60
   3   4  -3  907.91   51.79
   3  -4   3  917.51   51.09
  -3   4   3  864.61   51.89
  -3   4   3  879.91   51.09
  -3  -4  -3  881.91   50.09
  -3  -4  -3  898.71   50.79
   3  -4  -3  785.42   50.79
  -3   4  -3  721.03   51.49
   3  -4  -3  766.32   51.29
   3   4   3  791.62   50.89
   3  -4  -3  747.43   50.99
   3   4   3  787.52   50.19
  -3   4  -3  803.32   50.79
   4  -4   3  204.78   15.20
  -4  -4  -3  200.28   14.70
  -4   4   3  204.48   15.10
   4   4  -3  211.18   16.10
  -4  -4  -3  203.28   14.40
  -4   4   3  206.68   15.60
   4  -4  -3  188.98   15.40
   4   4   3  190.78   14.50
   4  -4  -3  189.08   15.00
   4  -4  -3  187.28   15.60
   4   4   3  188.68   14.60
  -4   4  -3  179.98   16.00
   5  -4   3  235.38   19.50
  -5  -4  -3  239.98   18.80
  -5  -4  -3  255.87   19.20
  -5   4   3  253.17   19.80
  -5   4   3  238.78   19.40
   5   4  -3  249.28   20.60
   5  -4   3  254.57   19.90
  -5   4  -3  309.77   22.20
   5  -4  -3  310.47   21.00
   5   4   3  294.97   19.40
   5   4   3  276.97   18.60
   5  -4  -3  286.07   20.20
   6   4  -3  181.58   12.60
   6  -4   3  184.08   16.20
   6   4  -3  178.38   12.60
   6   4  -3  171.18   16.30
   6   4  -3  190.08   12.90
   6   4  -3  178.08   12.50
   6   4  -3  176.68   12.70
   6  -4   3  178.58   12.10
   6   4  -3  177.68   12.80
  -6   4   3  191.88   17.70
   6   4  -3  180.48   12.70
  -6   4   3  197.88   15.30
  -6  -4  -3  176.08   15.20
   6  -4   3  193.88   12.70
  -6   4   3  193.48   16.00
   6  -4   3  185.38   15.90
   6   4   3  164.78   13.40
   7   4  -3   84.29    6.90
   7  -4   3   81.49    6.00
   7   4  -3   86.59    7.10
   7  -4   3   81.19    6.70
   7   4  -3   82.69    6.80
  -7  -4  -3   85.69   10.40
  -7   4   3   94.99   12.10
   7   4  -3   81.89    7.00
   7   4  -3   89.79    7.10
   7   4  -3   81.19    6.70
   7   4  -3   82.19    6.50
   7   4  -3   84.79    7.00
   7   4  -3   86.79    7.10
   7  -4  -3   69.89    6.40
   7  -4  -3   61.39    9.30
   7   4   3   62.79    6.20
   7   4   3   68.69    6.50
  -7   4  -3   58.79   10.40
  -7   4  -3   66.19    7.20
   7  -4  -3   62.69    6.00
  -7  -4   3   58.69    8.90
   7   4   3   64.79    6.60
   8   4  -3  216.18   15.60
   8   4  -3  203.88   15.90
  -8  -4  -3  210.88   20.20
   8   4  -3  221.68   16.50
   8   4  -3  209.88   16.30
   8  -4   3  219.88   15.90
   8   4  -3  214.98   16.40
   8   4  -3  215.78   16.10
   8   4  -3  215.58   16.40
   8   4  -3  205.48   16.10
  -8   4   3  212.78   22.00
   8  -4   3  215.08   14.90
   8   4   3  261.77   16.00
  -8   4  -3  269.37   23.70
   8   4   3  273.67   16.40
   8  -4  -3  265.77   15.70
   8   4   3  259.17   16.50
  -8  -4   3  279.77   21.30
   8   4   3  263.97   16.80
   8  -4  -3  262.77   16.40
   8   4   3  263.77   17.00
  -8   4  -3  273.17   17.90
   9   4  -3  142.39   10.10
  -9   4   3  135.99   16.80
   9   4  -3  146.59   10.70
   9   4  -3  140.19   10.60
   9  -4   3  140.29    9.70
   9   4  -3  136.49   10.00
   9   4  -3  146.69   10.10
   9   4  -3  140.59   10.60
   9   4  -3  119.89   15.50
   9   4   3  107.39    9.30
   9  -4  -3  130.49   14.80
   9   4   3  102.69    9.50
   9   4   3   98.09    9.60
   9   4   3   97.59    9.80
   9   4   3  106.89    9.60
   9  -4  -3  106.39    9.70
   9  -4  -3  108.09    9.40
  -9  -4   3  106.29   14.20
  -9   4  -3   88.09   15.10
  -9   4  -3  107.19   10.50
 -10   4   3   20.00    7.90
 -10  -4   3    2.60    6.50
  10  -4  -3    9.20    3.00
  10   4   3    4.80    2.70
  10   4   3   13.40    2.90
  10   4   3    7.80    3.00
  10  -4  -3    9.60    2.80
  10   4   3   10.20    3.20
  10   4   3   10.30    2.70
 -10   4  -3    5.50    6.30
 -10   4  -3   12.70    3.90
  10  -4  -3   17.10    6.50
  11   4  -3    5.70    3.00
  11   4  -3    6.20    3.10
  11   4  -3    4.10    2.20
  11   4  -3    7.00    2.70
  11   4  -3    4.80    2.70
  11  -4   3    3.10    1.70
  11   4  -3    3.80    2.10
  11  -4   3    6.50    2.20
 -11   4   3    9.40    7.20
  11   4  -3    4.00    3.10
 -11  -4  -3   15.00    9.70
 -11   4  -3    3.20    2.60
  11  -4  -3    4.10    2.70
  11   4   3    1.90    1.80
  11   4   3    6.10    3.20
 -11  -4   3   -1.80    8.40
  11  -4  -3    3.60    1.90
 -11   4  -3    0.30    6.20
  11   4   3    4.80    2.80
  11   4   3    4.40    2.90
  11  -4  -3   22.90    9.10
  11   4   3    5.10    2.30
  11  -4  -3    3.40    2.10
  11  -4  -3    6.50    2.50
  12   4  -3   34.00    5.40
  12  -4   3   28.60    4.00
 -12   4   3   27.60    9.50
  12  -4   3   35.20    4.20
  12   4  -3   30.90    5.40
  12   4  -3   30.20    5.00
  12   4  -3   32.10    5.20
  12   4  -3   30.20    4.40
  12  -4  -3   32.70    4.40
  12  -4  -3   34.70    5.10
  12   4   3   36.40    5.60
 -12   4  -3   35.00    5.50
  12   4   3   36.80    4.60
 -12   4  -3   32.70   11.20
  12   4   3   38.20    5.50
  12  -4  -3   35.70    4.40
  12   4   3   32.00    5.10
  13   4  -3   32.90    5.10
  13  -4   3   30.50    4.50
 -13  -4  -3   17.30    8.80
  13   4  -3   29.60    4.70
 -13   4   3   38.50   10.20
  13   4  -3   25.80    3.60
  13  -4  -3   17.60    3.30
  13   4   3   18.50    3.80
  13   4   3   20.50    3.40
  13   4   3   24.80    4.40
  13   4   3   20.10    3.60
  13  -4  -3   20.50    4.10
 -13   4  -3   22.10    9.50
  13  -4  -3   23.40    4.30
  13  -4  -3   19.90    3.20
  14   4  -3    7.80    2.20
  14   4  -3    7.00    1.90
  14   4  -3    6.70    2.40
  14  -4   3   12.60    2.40
  14   4  -3    4.40    2.30
  14   4  -3    5.80    3.00
  14  -4   3    7.80    2.50
  14   4   3   13.70    2.90
  14  -4  -3   11.50    2.90
   0   5   3   85.39    9.00
   0   5   3   96.29    8.30
   0  -5  -3   91.49    8.80
   0   5  -3   93.29    7.60
   0  -5   3   93.19    7.30
   0  -5  -3   76.69    7.90
   0   5  -3   96.49    7.30
   0  -5   3   97.19    7.20
  -1   5   3  281.37   19.60
   1   5  -3  307.97   18.00
   1  -5   3  304.97   18.20
  -1   5   3  304.57   21.00
   1  -5   3  314.87   19.20
  -1  -5  -3  301.27   19.60
  -1  -5  -3  300.47   20.60
  -1  -5   3  260.27   18.60
   1   5   3  259.07   19.20
   1  -5  -3  273.57   19.60
   1   5   3  255.27   20.10
   1  -5  -3  261.17   20.00
  -1   5  -3  273.17   19.40
  -1   5  -3  278.67   18.90
  -1  -5   3  287.47   17.90
   2   5  -3  239.28   13.70
  -2  -5  -3  237.78   17.40
   2  -5   3  227.08   14.80
  -2   5   3  248.78   16.70
  -2  -5  -3  241.88   16.10
   2  -5   3  251.77   16.20
  -2   5   3  225.18   17.20
   2   5  -3  238.08   16.20
  -2  -5   3  204.38   13.50
   2  -5  -3  196.98   16.30
  -2   5  -3  210.08   16.80
   2   5   3  202.58   16.60
   2  -5  -3  207.68   16.20
  -2   5  -3  210.98   15.80
   2   5   3  206.78   15.70
   2  -5  -3  194.28   16.20
  -3  -5  -3  430.96   31.30
  -3  -5  -3  436.36   32.80
  -3   5   3  409.66   31.70
   3   5  -3  431.66   32.00
  -3   5   3  431.16   32.60
   3  -5   3  424.96   31.60
   3  -5  -3  527.15   32.70
   3  -5  -3  539.85   33.20
   3   5   3  549.74   33.10
   3   5   3  562.14   32.10
  -3   5  -3  550.14   33.80
   3  -5  -3  553.94   32.90
  -3   5  -3  556.44   32.60
   4  -5   3  134.09   13.40
   4   5  -3  134.39   13.90
   4  -5  -3  186.78   14.60
   4   5   3  198.78   13.80
  -4   5  -3  192.68   14.70
   4  -5  -3  198.78   14.80
   5   5  -3  135.29   10.10
   5   5  -3  131.89   10.20
   5   5  -3  147.29   11.20
   5  -5   3  125.89    9.80
  -5   5   3  130.59   13.00
   5   5  -3  148.89   13.80
   5  -5   3  131.39   10.10
  -5   5   3  139.79   13.00
   5  -5   3  128.49   12.80
   5   5  -3  136.69   10.10
  -5   5   3  129.59   13.90
   5   5  -3  131.89   10.20
  -5  -5  -3  136.29   11.70
   5  -5  -3  148.49   13.50
   5  -5  -3  155.58   13.90
   5  -5  -3  164.08   13.60
  -5  -5   3  162.08   12.00
  -5   5  -3  169.18   15.10
   5   5   3  148.19   10.40
   5   5   3  151.28   12.30
  -6   5   3  291.37   22.90
  -6  -5  -3  292.27   22.00
   6   5  -3  288.77   19.80
   6  -5   3  279.37   23.90
   6   5  -3  308.87   20.20
   6   5  -3  281.07   19.70
   6  -5   3  301.97   19.90
   6   5  -3  287.67   19.60
  -6   5   3  269.87   24.60
   6   5  -3  302.97   20.10
   6   5  -3  298.17   20.10
   6  -5   3  301.57   24.40
   6  -5   3  298.47   19.40
   6   5  -3  300.47   19.90
   6   5  -3  296.57   24.50
   6   5  -3  292.17   20.00
   6   5  -3  294.27   20.20
  -6   5  -3  330.57   21.10
  -6   5  -3  355.16   26.20
   6  -5  -3  326.17   19.80
   6  -5  -3  352.96   24.20
   6   5   3  337.47   20.30
  -6  -5   3  352.26   22.60
   6   5   3  339.37   20.20
   7   5  -3   13.10    2.70
  -7   5   3   18.40    6.30
   7   5  -3   14.00    2.90
   7   5  -3   13.70    3.00
   7   5  -3   18.70    3.70
  -7  -5  -3   19.10    5.30
   7   5  -3   12.70    2.80
   7   5  -3   12.40    2.60
   7  -5   3   16.10    3.20
   7   5  -3   10.30    2.80
   7   5  -3   14.70    3.10
   7   5  -3   11.70    4.70
   7  -5   3   12.20    2.40
   7   5  -3   11.30    2.90
   7  -5  -3   17.20    5.40
  -7   5  -3   14.10    5.50
   7   5   3   19.00    3.00
   7   5   3   16.70    3.50
  -7  -5   3   20.40    4.80
   7   5   3   13.10    3.10
   7   5   3   14.90    2.50
   7  -5  -3   16.90    2.90
   7  -5  -3   16.10    2.80
  -7   5  -3   22.20    4.70
   7   5   3   21.80    3.90
   8   5  -3  168.28   12.50
   8   5  -3  167.98   12.50
   8   5  -3  174.38   12.30
  -8   5   3  154.58   13.30
   8   5  -3  169.18   12.10
   8  -5   3  175.58   12.20
  -8   5   3  167.18   18.20
   8  -5   3  172.28   11.00
   8   5  -3  155.58   12.00
  -8  -5  -3  187.38   16.20
   8   5  -3  168.28   12.50
   8   5  -3  169.78   12.60
   8   5  -3  179.18   12.70
   8   5  -3  163.58   17.90
   8   5   3  152.88   12.20
   8   5   3  152.08   12.20
   8   5   3  149.79   11.30
   8  -5  -3  150.38   11.70
   8   5   3  157.08   12.30
   8  -5  -3  161.18   16.00
   8   5   3  159.58   12.70
   8  -5  -3  156.48   11.40
  -8  -5   3  162.18   15.20
  -8   5  -3  150.28   12.90
  -8   5  -3  149.79   17.90
   8   5   3  151.58   11.70
   9   5  -3   10.20    2.90
  -9  -5  -3   15.00    7.00
  -9   5   3    6.00    5.20
   9   5  -3   12.60    3.40
   9  -5   3    9.70    2.50
   9   5  -3    9.20    2.90
   9   5  -3   13.50    3.30
   9   5  -3   12.00    3.50
   9   5  -3    8.70    2.90
   9   5   3    3.30    2.70
   9   5   3    5.40    2.40
   9   5   3    3.20    2.80
   9   5   3    1.70    2.40
  -9   5  -3    2.40    2.10
   9  -5  -3    2.60    4.50
   9  -5  -3    5.90    1.90
   9   5   3    8.10    2.60
   9   5   3    4.70    2.10
  -9  -5   3    9.90    6.50
  -9   5  -3    5.80    5.10
   9  -5  -3    5.20    2.30
  10   5  -3   15.70    4.10
  10   5  -3   13.10    3.10
  10  -5   3   16.30    3.30
  10   5  -3   13.90    3.40
  10   5  -3   10.90    3.40
 -10   5   3    8.10    6.10
  10   5  -3   16.10    3.40
  10   5  -3   19.20    4.30
  10   5   3    9.10    3.70
 -10   5  -3    7.80    3.10
  10  -5  -3    5.80    2.50
  10  -5  -3    8.30    2.30
  10  -5  -3    4.70    6.80
  10   5   3    4.10    2.30
  10   5   3    6.40    2.40
 -10   5  -3   12.40    7.90
  10   5   3    2.50    2.40
  10   5   3    6.20    3.30
  11   5  -3   98.39    8.30
 -11   5   3  104.79   16.50
  11   5  -3   98.99    9.00
  11   5  -3  102.79    9.30
  11  -5   3   98.79    7.60
  11   5  -3  100.09    9.10
  11   5  -3   91.39    9.00
  11  -5   3   93.89    7.70
  11   5  -3   94.49    7.80
  11   5   3   83.19    8.40
  11  -5  -3   84.89    8.50
  11   5   3   84.29    7.70
  11  -5  -3   88.99    8.10
  11  -5  -3   78.09    7.40
 -11   5  -3   65.59   15.50
  11   5   3   87.19    8.90
  11   5   3   91.09    8.00
 -11   5  -3   87.39    9.10
  11   5   3   87.59    8.70
  12   5  -3   42.70    5.40
  12  -5   3   38.20    4.20
 -12   5   3   39.00   10.20
  12   5  -3   39.40    5.60
  12   5  -3   39.60    5.70
  12   5  -3   40.60    5.30
 -12  -5  -3   29.80    9.40
  12   5   3   29.10    4.30
  12  -5  -3   26.10    3.90
 -12   5  -3   22.90    8.10
  12   5   3   25.70    4.50
  12   5   3   28.90    5.10
  12  -5  -3   30.70    4.80
 -12   5  -3   32.90    5.10
  12  -5  -3   26.90    4.00
  12   5   3   27.20    4.00
  12   5   3   27.70    5.00
  12  -5  -3   28.90    5.00
  13   5  -3   35.10    5.20
  13   5  -3   42.10    5.10
  13   5  -3   38.60    5.00
  13  -5   3   43.80    5.10
 -13   5   3   30.40    9.30
  13   5  -3   40.40    5.80
  13   5  -3   36.90    4.20
  13  -5  -3   41.50    5.00
  13   5   3   37.20    4.10
 -13   5  -3   39.40    5.50
  13  -5  -3   39.50    5.20
  13  -5  -3   42.30    4.30
  13   5   3   38.30    4.50
  13   5   3   37.90    5.40
 -13   5  -3   71.79   16.40
  13   5   3   41.90    5.30
  14   5  -3   29.20    3.90
  14   5  -3   32.10    4.50
  14   5  -3   29.80    4.70
  14   5  -3   30.30    4.10
  14  -5   3   27.30    3.90
  14   5   3   39.80    3.60
  14  -5  -3   38.10    4.10
  14   5   3   34.60    4.30
  14  -5  -3   36.10    4.30
  14   5   3   42.60    3.30
   0   6   3  599.74   39.40
   0   6   3  617.64   38.20
   0   6  -3  611.44   36.80
   0  -6  -3  606.64   39.00
   0  -6   3  560.14   36.50
   0  -6   3  590.24   36.80
   0  -6  -3  575.84   38.00
  -1  -6  -3  523.95   34.00
  -1   6   3  531.25   35.50
   1   6  -3  519.95   32.10
   1  -6   3  512.65   33.30
  -1  -6  -3  512.05   34.80
   1  -6   3  499.45   32.30
  -1   6   3  535.85   34.40
  -1  -6   3  512.55   32.10
   1   6   3  526.95   35.30
  -1   6  -3  537.95   33.40
  -1  -6   3  530.65   33.00
   1   6   3  558.94   34.10
   1  -6  -3  526.85   34.30
  -1   6  -3  504.85   33.40
   2   6  -3   50.79    4.30
  -2   6   3   43.40    6.40
  -2  -6  -3   49.60    6.90
  -2   6   3   47.40    7.10
   2  -6   3   42.90    5.80
  -2  -6  -3   45.90    6.20
   2  -6   3   48.30    5.40
  -2   6  -3   54.69    6.40
   2   6   3   59.69    7.40
   2  -6  -3   53.99    6.80
   2  -6  -3   56.09    6.80
   2   6   3   65.19    6.70
  -2  -6   3   56.09    4.40
  -2  -6   3   57.99    6.30
   2  -6  -3   51.99    6.80
  -3   6   3 1532.85   89.79
  -3  -6  -3 1525.25   89.69
  -3  -6  -3 1418.46   87.49
  -3   6   3 1448.36   88.49
   3  -6   3 1509.85   88.29
   3   6   3 1415.56   88.69
   3  -6  -3 1386.46   88.49
   3  -6  -3 1436.86   88.69
   3   6   3 1463.45   87.49
  -3   6  -3 1533.15   88.49
  -3   6  -3 1361.06   89.19
   3  -6  -3 1430.46   88.09
  -4   6   3   99.99   11.00
   4   6  -3   92.09    8.20
   4   6  -3  106.19   10.80
  -4   6   3   89.99   10.60
  -4   6   3  101.79   11.10
   4   6  -3   96.59    7.80
   4  -6   3  104.69   10.40
   4   6  -3  103.59    9.20
   4   6  -3   88.99    7.80
  -4  -6  -3  102.59   11.10
   4   6  -3   92.59    7.60
  -5   6   3  639.14   48.40
  -5   6   3  732.73   49.10
   5   6  -3  692.63   44.70
   5   6  -3  702.63   44.70
   5  -6   3  687.83   44.60
   5   6  -3  671.83   44.60
  -5   6   3  688.03   49.50
   5   6  -3  656.83   44.40
   5   6  -3  699.83   44.60
   5   6  -3  702.93   44.80
   5  -6   3  690.53   44.30
   5   6  -3  728.93   49.20
   5   6  -3  688.23   45.60
   5   6  -3  679.43   44.70
   5  -6  -3  765.82   44.70
   5   6   3  792.82   44.90
   5  -6  -3  815.42   49.60
   5   6   3  799.72   45.10
  -5   6  -3  788.62   45.80
   5   6   3  801.82   47.80
  -5   6  -3  823.32   50.59
   5  -6  -3  848.12   49.00
   5   6   3  798.12   44.90
   5  -6  -3  784.42   44.10
   5  -6  -3  770.42   49.30
  -5  -6   3  802.42   45.40
   6   6  -3   65.89    6.00
   6   6  -3   65.39    6.10
   6  -6   3   59.59    5.50
   6   6  -3   60.79    6.20
   6   6  -3   65.59    6.00
   6   6  -3   62.79    5.90
  -6   6   3   62.59    8.90
   6   6  -3   57.39    5.60
   6   6  -3   73.59   10.40
   6   6  -3   59.09    6.20
  -6   6   3   67.69   10.20
  -6  -6  -3   54.39    7.70
   6   6  -3   64.79    5.80
  -6   6   3   56.99    6.50
   6  -6   3   56.19    5.80
  -7   6   3  175.78   18.50
   7   6  -3  173.78   12.40
   7   6  -3  171.18   12.80
   7   6  -3  179.08   13.00
   7   6  -3  175.08   12.70
   7   6  -3  172.38   12.10
  -7   6   3  165.28   13.50
   7   6  -3  180.98   13.00
   7   6  -3  186.58   12.80
   7  -6   3  177.48   12.00
   7   6  -3  177.18   12.80
   7  -6   3  183.98   12.80
   7   6  -3  177.78   13.10
   7  -6  -3  184.28   16.90
   7   6   3  159.68   12.00
   7   6   3  170.58   12.60
   7  -6  -3  161.38   12.20
  -7   6  -3  166.68   13.50
  -7   6  -3  172.08   18.30
   7  -6  -3  171.38   12.30
   7   6   3  178.38   13.00
   7   6   3  161.88   12.70
   7   6   3  156.58   12.00
   8   6  -3  269.97   19.20
   8   6  -3  273.67   19.80
   8   6  -3  252.77   18.60
   8  -6   3  267.27   18.20
   8   6  -3  266.97   19.70
   8   6  -3  247.48   19.20
   8   6  -3  273.97   19.70
  -8   6   3  272.97   20.60
   8  -6   3  262.87   19.20
   8   6  -3  262.87   19.50
   8   6  -3  269.37   19.80
   8   6  -3  251.77   19.30
  -8   6   3  277.07   26.30
   8   6   3  310.57   20.70
   8   6   3  329.97   19.50
   8   6   3  318.87   19.90
   8   6   3  306.37   20.00
  -8   6  -3  316.57   21.20
  -8   6  -3  339.67   28.10
   8  -6  -3  316.97   19.40
   8   6   3  324.77   20.20
   8  -6  -3  331.77   19.30
   8  -6  -3  335.17   25.40
   9   6  -3    2.80    2.10
   9   6  -3    5.30    2.90
   9   6  -3    4.40    2.70
   9   6  -3    1.20    2.10
   9  -6   3    2.10    2.00
   9   6  -3    2.60    2.60
   9  -6   3    5.00    1.50
  -9   6   3    4.60    6.30
  -9   6   3   -0.50    2.80
   9   6  -3    1.90    2.30
   9   6  -3    5.90    3.20
  -9   6  -3    9.00    6.00
   9   6   3    7.10    3.00
   9   6   3    7.80    3.10
  -9   6  -3   11.60    3.10
   9   6   3   10.70    2.60
   9   6   3    9.20    3.40
   9  -6  -3   11.30    2.40
   9   6   3   12.00    3.80
  10   6  -3   78.19    7.50
 -10   6   3   62.59   13.90
  10   6  -3   79.39    8.00
  10  -6   3   70.59    6.50
  10   6  -3   79.09    7.90
  10  -6   3   78.69    7.10
  10   6  -3   84.39    7.70
 -10   6   3   67.59    8.30
  10   6  -3   80.09    7.40
  10   6  -3   82.39    7.90
  10   6  -3   77.99    8.00
 -10   6  -3   62.29    7.70
  10   6   3   65.99    7.50
  10   6   3   68.39    7.70
  10   6   3   58.79    7.00
  10  -6  -3   62.29    6.30
 -10   6  -3   60.49   14.00
  10   6   3   68.89    7.80
  10  -6  -3   64.29    7.00
  10   6   3   67.69    6.60
  11   6  -3   36.70    5.40
  11  -6   3   34.10    4.30
  11   6  -3   33.70    5.40
  11   6  -3   32.90    5.40
  11   6  -3   35.00    6.00
  11  -6   3   32.20    4.20
  11   6  -3   31.30    4.40
 -11   6   3   25.00    8.00
  11   6  -3   32.00    4.60
  11   6   3   32.50    5.50
 -11   6  -3   26.50    9.50
  11   6   3   31.60    4.60
  11   6   3   38.70    4.30
  11   6   3   33.80    5.60
 -11   6  -3   37.10    5.60
  11  -6  -3   36.30    4.70
  11  -6  -3   26.60    4.40
  12   6  -3   12.90    3.70
 -12  -6  -3    4.50    8.00
  12   6  -3   10.70    3.30
  12   6  -3   11.10    2.90
  12  -6   3   11.20    2.20
  12   6  -3    9.40    3.30
  12   6  -3    7.20    2.30
 -12   6   3    0.80    7.50
  12   6  -3    8.90    3.40
  12   6   3   15.70    3.30
  12   6   3   16.20    3.10
  12   6   3   14.50    2.80
 -12   6  -3   14.20    7.70
  12   6   3   10.90    3.40
  12  -6  -3   11.50    3.40
  12  -6  -3   15.00    3.10
  12  -6  -3   14.10    3.40
 -12   6  -3   11.40    3.30
  12   6   3   11.80    3.20
  13   6  -3   14.30    3.00
  13   6  -3   14.60    3.50
  13   6  -3   13.00    3.10
  13   6  -3   13.30    3.60
  13   6  -3   17.60    3.10
  13  -6   3   12.10    2.90
  13  -6  -3   16.00    2.60
  13  -6  -3    8.10    2.70
  13  -6  -3   14.60    3.20
 -13   6  -3   13.20    3.40
  13   6   3   13.00    2.20
  13   6   3   10.50    3.00
  13   6   3   10.50    2.70
  14   6  -3   12.30    2.40
  14  -6   3   16.50    2.80
  14   6  -3   10.30    2.50
 -14  -6  -3   11.20    2.20
  14   6  -3   12.80    2.90
  14   6  -3   14.00    2.50
  14   6   3    8.20    1.80
  14  -6  -3    8.30    2.20
  14   6   3    6.90    2.20
  14  -6  -3    9.60    2.20
   0   7   3   92.49    7.50
   0  -7  -3   80.09    9.30
   0   7   3  103.29   10.80
   0  -7   3   85.39    7.90
   0   7   3   83.39    9.00
   0  -7  -3   74.79    8.90
   1  -7   3   94.99    8.50
  -1   7   3  100.39   11.10
  -1   7   3   88.59    8.80
  -1   7   3   86.59    9.90
  -1  -7  -3   83.19    9.40
  -1  -7  -3   84.69   10.00
   1  -7  -3  112.89   10.90
   1   7   3  106.09   11.20
   1  -7  -3  116.79   10.60
  -1  -7   3  120.39    9.50
   1   7   3  111.39   10.30
  -1   7  -3  113.99    9.80
   2  -7  -3   33.40    5.80
   2   7   3   48.20    7.30
  -2  -7   3   40.70    5.70
  -2   7  -3   35.80    6.20
   2  -7  -3   36.10    6.50
   2  -7  -3   40.40    6.50
   3   7  -3   23.10    3.60
   3   7  -3   23.30    3.40
   3   7  -3   27.70    3.40
  -3   7   3   23.10    5.10
  -3   7   3   26.20    4.40
   3   7  -3   26.50    4.60
   3   7  -3   19.80    3.30
  -3   7   3   29.10    6.40
   3  -7  -3   33.10    5.70
   3  -7  -3   32.60    3.70
   3   7   3   32.50    6.40
  -3   7  -3   32.50    6.90
  -3  -7   3   41.40    6.00
   3  -7  -3   42.40    7.30
   3  -7  -3   35.40    6.40
   3   7   3   38.80    4.40
   3   7   3   35.00    3.90
  -3   7  -3   35.20    4.20
   4  -7   3   34.40    4.20
   4   7  -3   38.30    4.70
   4  -7   3   41.10    4.50
   4   7  -3   40.90    4.50
   4   7  -3   37.90    4.50
   4   7  -3   43.80    4.40
  -4  -7  -3   44.00    7.80
  -4   7   3   41.60    7.50
   4   7  -3   46.70    5.00
   4   7  -3   44.40    5.10
   4   7  -3   39.60    4.50
  -4   7   3   46.10    7.50
  -4   7   3   39.50    5.10
  -4   7   3   37.70    7.50
   4   7  -3   37.90    4.40
   4   7  -3   41.10    4.50
   4  -7  -3   46.20    8.40
   4   7   3   48.40    5.10
   4  -7  -3   49.40    4.70
  -4   7  -3   49.00    8.60
   4   7   3   51.39    4.80
  -4  -7   3   49.60    7.20
  -4   7  -3   49.50    5.40
   4  -7  -3   51.19    4.50
   4   7   3   46.30    7.70
   4  -7  -3   54.39    7.80
   4  -7  -3   53.19    7.20
   5   7  -3  321.37   20.10
   5   7  -3  324.67   20.10
   5   7  -3  320.77   20.20
   5   7  -3  338.87   20.60
   5   7  -3  298.27   19.80
   5  -7   3  323.27   19.80
  -5  -7  -3  339.37   25.90
  -5   7   3  338.37   25.50
   5   7  -3  308.27   20.60
   5   7  -3  324.67   20.20
   5   7  -3  320.87   20.20
  -5   7   3  328.57   21.30
  -5   7   3  343.97   25.50
   5  -7   3  324.37   20.30
   5   7  -3  332.27   20.30
   5   7  -3  307.07   20.20
   5  -7  -3  292.57   23.10
  -5   7  -3  292.17   25.20
  -5   7  -3  283.77   20.60
   5  -7  -3  259.07   19.20
  -5   7  -3  281.27   20.00
   5   7   3  288.07   19.80
   5  -7  -3  271.77   23.70
   5  -7  -3  271.57   19.70
   5   7   3  284.77   20.00
   5   7   3  270.47   22.70
   5   7   3  301.77   20.20
  -6  -7  -3  108.89   13.40
  -6   7   3  119.39   13.70
   6   7  -3  105.99    8.40
  -6   7   3  112.29   12.60
  -6   7   3  112.79    9.60
   6   7  -3  109.69    8.70
   6   7  -3  101.39    8.50
   6   7  -3  112.69    8.80
   6   7  -3  109.09    8.80
   6   7  -3  106.39    9.10
   6   7  -3  108.99    8.30
   6   7  -3  105.29    8.50
   6  -7   3  104.19    8.60
   6   7  -3  113.89    8.80
   6  -7   3  110.79    8.30
   6   7  -3  105.89    9.10
   6  -7  -3   89.59    8.20
   6   7   3   87.19    8.10
  -6   7  -3   90.39    8.90
  -6   7  -3  104.99   13.90
   6   7   3   98.59    8.80
   6  -7  -3   96.99   11.00
   6   7   3   97.09    8.50
  -6   7  -3   92.99    8.10
   6  -7  -3   90.29    8.00
   6   7   3   90.29    7.80
   7   7  -3  136.09   10.40
   7   7  -3  141.29   10.60
   7   7  -3  133.99    9.80
  -7  -7  -3  127.89   15.60
   7   7  -3  134.29   10.10
   7   7  -3  138.89   11.00
   7  -7   3  130.89   10.40
   7   7  -3  131.69   10.40
  -7   7   3  123.29   11.30
   7   7  -3  137.79   10.70
   7   7  -3  131.39   11.00
  -7   7   3  136.69   16.00
   7  -7   3  132.59    9.80
   7  -7  -3   87.59   12.90
   8  -7   3   22.30    4.20
   8   7  -3   19.30    3.20
   8   7  -3   15.30    3.40
  -8  -7  -3   10.20    5.50
   8   7  -3   16.10    4.00
   8   7  -3   16.80    3.70
  -8   7   3   18.20    4.00
  -8   7   3   11.40    6.00
   8   7  -3   17.30    3.90
   8  -7   3   24.30    3.30
   8   7  -3   13.50    3.50
   8   7  -3   14.30    3.30
   8   7  -3   18.60    4.10
   9   7  -3  331.37   23.20
   9   7  -3  317.37   22.50
   9   7  -3  330.77   22.50
   9   7  -3  326.17   23.00
  -9   7   3  332.67   23.80
   9   7  -3  332.47   22.80
  -9   7   3  322.97   30.60
   9  -7   3  342.27   22.50
   9   7  -3  329.17   22.80
   9  -7   3  329.57   20.70
  -9  -7  -3  293.37   29.30
   9   7  -3  328.87   23.00
   9  -7  -3  350.36   21.90
   9  -7  -3  373.06   22.00
   9   7   3  349.27   22.70
  -9   7  -3  357.76   24.10
  -9   7  -3  312.87   31.50
   9   7   3  352.06   22.00
   9   7   3  352.26   23.50
   9   7   3  363.76   23.20
   9   7   3  349.87   23.10
 -10   7   3   35.60    5.40
  10   7  -3   44.00    5.80
  10   7  -3   44.20    6.40
  10   7  -3   34.60    4.90
 -10  -7  -3   36.40   10.70
 -10   7   3   46.60   11.60
  10   7  -3   36.20    5.30
  10  -7   3   36.90    4.00
  10   7  -3   33.40    5.50
  10   7  -3   38.80    5.30
  10   7   3   28.80    5.00
  10   7   3   25.10    4.70
  10  -7  -3   21.60    4.30
  10   7   3   28.70    5.50
  10   7   3   27.30    4.00
  10  -7  -3   23.20    3.50
 -10   7  -3   24.10    9.40
  10   7   3   24.10    4.90
 -10   7  -3   20.00    4.60
 -11  -7  -3    6.50    8.40
  11   7  -3   16.70    4.30
 -11   7   3   11.70    7.40
  11   7  -3   20.90    4.00
  11  -7   3   20.10    3.60
 -11   7   3   20.30    4.40
  11   7  -3   19.90    4.40
  11  -7   3   21.40    3.60
  11   7  -3   23.50    4.00
  11   7  -3   24.30    4.20
  11   7  -3   16.60    3.80
 -11   7  -3   22.80    9.90
  12   7  -3   10.30    3.00
 -12   7   3    3.80    8.70
  12   7  -3    6.20    2.30
  12   7  -3   11.20    2.60
  12  -7   3    8.20    1.90
  12   7  -3    7.80    3.00
  12   7  -3    8.30    3.10
  12   7  -3    5.80    3.30
 -12  -7  -3   -2.60    7.90
  12   7   3   14.30    3.30
  12   7   3   15.10    3.00
  12  -7  -3   13.50    3.30
 -12   7  -3   13.50    3.70
  12  -7  -3   10.50    3.00
  12   7   3   12.80    3.80
  12  -7  -3   13.00    2.80
 -12  -7   3    3.60    7.40
  12   7   3   10.90    3.40
  12   7   3   15.70    2.50
  13   7  -3   47.30    4.90
  13  -7   3   44.10    4.90
  13   7  -3   43.40    5.50
  13   7  -3   46.20    5.10
 -13  -7  -3   45.40    4.80
  13   7  -3   42.50    5.20
  13  -7  -3   45.10    5.00
  13  -7  -3   50.79    5.00
  13   7   3   46.70    4.30
  13   7   3   45.50    5.10
  13  -7  -3   48.40    4.20
 -13   7  -3   48.50    5.60
  13   7   3   48.70    4.60
   0  -8  -3  985.00   58.99
   0   8   3  985.20   64.19
   0   8  -3  968.40   58.69
   0  -8   3  979.20   60.19
   0   8   3  992.30   59.29
   0  -8  -3  967.90   58.49
   0  -8  -3 1025.50   63.09
   1  -8   3  413.86   26.80
  -1  -8  -3  439.76   30.10
   1   8  -3  420.76   25.70
   1   8  -3  454.35   26.70
   1   8  -3  410.96   25.80
  -1  -8  -3  399.36   25.60
   1   8  -3  409.66   25.40
  -1   8   3  416.96   26.20
  -1   8   3  423.36   26.70
   1   8  -3  409.46   25.80
  -1  -8  -3  400.16   25.30
   1  -8  -3  392.06   29.20
   1  -8  -3  388.86   25.60
   1  -8  -3  392.46   25.30
   1   8   3  379.56   25.80
  -1   8  -3  391.36   25.60
  -1  -8   3  397.86   27.40
   1   8   3  398.76   30.40
   1   8   3  381.56   25.60
  -2   8   3  276.27   17.90
   2   8  -3  284.37   17.70
  -2  -8  -3  269.07   17.10
  -2   8   3  284.47   19.60
   2   8  -3  276.07   16.90
  -2   8   3  277.17   22.30
   2  -8   3  269.07   17.60
  -2  -8  -3  287.57   21.40
   2   8  -3  291.87   17.30
   2   8  -3  278.47   17.00
  -2  -8  -3  258.27   16.90
   2   8  -3  272.27   16.90
   2  -8   3  278.27   18.70
   2   8  -3  283.67   17.60
   2   8  -3  269.07   17.10
   2  -8  -3  236.98   20.30
   2  -8  -3  241.08   19.80
   2   8   3  213.28   16.90
   2   8   3  214.08   16.70
  -2   8  -3  225.08   19.00
   2  -8  -3  224.68   16.80
   2  -8  -3  228.48   16.40
   2   8   3  227.98   21.00
  -2  -8   3  227.98   18.80
  -2   8  -3  230.88   17.10
   3   8  -3  555.64   36.10
  -3   8   3  566.24   41.30
   3   8  -3  568.34   35.80
   3   8  -3  553.74   35.60
   3   8  -3  561.14   36.30
   3  -8   3  544.45   35.80
  -3  -8  -3  533.15   35.50
  -3  -8  -3  542.75   40.30
  -3   8   3  587.94   39.20
   3   8  -3  565.64   35.80
  -3  -8  -3  543.15   35.80
   3   8  -3  556.44   35.70
   3  -8   3  557.84   35.50
   3   8  -3  576.94   35.80
  -3   8   3  529.05   36.40
   3   8  -3  549.85   36.40
   3  -8  -3  640.64   35.60
   3  -8  -3  613.34   36.10
   3  -8  -3  649.74   40.80
   3   8   3  610.44   36.00
   3   8   3  643.14   36.30
   3   8   3  657.63   41.90
  -3   8  -3  651.83   40.60
   3  -8  -3  662.93   39.80
  -3   8  -3  654.83   36.80
  -3  -8   3  532.55   38.50
  -4   8   3  180.78   16.20
   4   8  -3  184.18   12.60
   4   8  -3  179.98   13.00
   4   8  -3  183.78   12.30
  -4  -8  -3  200.48   17.60
   4  -8   3  171.58   12.10
  -4   8   3  193.58   13.60
   4   8  -3  191.38   12.60
  -4   8   3  187.48   17.60
   4  -8   3  194.28   12.60
  -4  -8  -3  189.48   12.60
   4   8  -3  182.88   12.50
   4   8  -3  167.18   12.10
   4   8  -3  183.18   12.40
   4   8  -3  186.68   12.50
   4   8  -3  181.68   12.30
   4   8  -3  193.28   13.10
  -4  -8  -3  180.18   12.10
  -4   8  -3  153.68   16.60
   4  -8  -3  139.29   15.30
   4   8   3  132.59   15.30
   4  -8  -3  135.69   11.90
   4   8   3  137.99   12.30
  -4  -8   3  142.79   14.90
   4  -8  -3  139.29   14.40
  -4   8  -3  142.79   12.60
   5   8  -3   26.60    4.70
  -5  -8  -3   18.20    3.40
   5  -8   3   27.90    4.00
  -5   8   3   24.60    4.50
  -5   8   3   26.30    6.40
  -5  -8  -3   21.20    5.90
   5   8  -3   26.40    3.90
   5  -8   3   32.50    4.10
   5   8  -3   26.80    4.40
   5   8  -3   26.10    3.90
   5   8  -3   23.70    4.00
   5   8  -3   23.80    3.60
   5   8  -3   24.30    3.80
  -5   8   3   22.00    6.70
   5   8  -3   27.30    4.00
   5   8  -3   29.00    4.20
   5   8  -3   19.70    3.50
   5   8   3   34.70    3.80
  -5  -8   3   39.70    7.60
  -5   8  -3   34.30    4.10
   5  -8  -3   36.50    4.30
   5   8   3   37.80    4.80
  -5   8  -3   42.60    9.20
   6   8  -3   10.60    3.20
   6   8  -3   13.40    3.90
   6  -8   3   13.10    3.00
   6   8  -3   15.90    3.50
   6   8  -3   14.20    3.00
  -6   8   3   17.20    3.90
   6   8  -3   10.20    2.80
   6   8  -3   14.90    3.20
   6   8  -3   10.00    2.20
  -6  -8  -3    5.30    4.40
   6   8  -3   12.60    3.00
   6  -8   3   15.40    3.40
   6   8  -3   12.20    3.30
   6   8  -3   13.50    3.30
  -6   8   3   13.90    5.80
  -6   8  -3    2.30    5.10
   7  -8   3   49.50    5.80
   7   8  -3   63.99    7.60
   7   8  -3   59.79    6.00
   7   8  -3   54.49    6.30
   7   8  -3   56.59    6.40
   7   8  -3   58.69    7.10
   7   8  -3   62.89    6.60
   7   8  -3   58.49    5.70
   7   8  -3   59.29    6.60
   7   8  -3   60.69    6.20
  -7   8   3   50.09   11.70
  -7  -8  -3   68.79   12.10
   7   8  -3   61.29    6.40
  -7   8   3   59.99    7.30
   7  -8   3   66.69    6.70
   7   8   3   58.59    6.30
   7  -8  -3   53.69   11.80
   7   8   3   63.99    7.10
   7   8   3   57.89    6.40
  -7   8  -3   62.09    7.30
  -7   8  -3   61.89   13.20
   7  -8  -3   66.79    4.90
   7   8   3   64.69    5.80
   7   8   3   56.79    7.10
  -7  -8   3   59.19   10.80
   7  -8  -3   61.99    6.30
   8   8  -3    5.10    2.90
   8  -8   3    5.60    2.10
   8   8  -3    6.70    2.60
   8   8  -3    6.20    2.90
   8   8  -3    7.00    2.60
   8   8  -3    7.90    2.90
   8   8  -3    8.60    3.80
  -8   8   3    5.10    2.90
   8  -8   3    4.60    2.50
   8   8  -3    7.90    2.10
  -8   8   3    5.80    6.20
  -8  -8  -3    1.20    3.90
  -8   8  -3    8.40    7.80
   8   8   3   14.60    3.50
   8   8   3    9.80    3.40
  -8  -8   3   10.40    5.90
  -8   8  -3   12.50    3.80
   8   8   3   14.20    4.00
   8  -8  -3   13.50    3.10
   8   8   3    9.30    3.00
  -9   8   3   96.99   15.20
   9   8  -3   82.49    7.50
   9   8  -3   80.39    8.20
   9   8  -3   88.69    7.90
   9   8  -3   78.89    7.90
   9  -8   3   78.79    5.70
   9  -8   3   81.59    7.50
  -9  -8  -3   60.69   13.00
  -9   8   3   80.39    8.40
   9   8  -3   83.99    8.60
   9   8  -3   92.29    8.30
  -9  -8   3   56.99   12.60
  -9   8  -3   74.59   14.90
   9   8   3   64.39    7.20
   9   8   3   56.19    7.60
   9   8   3   54.19    7.00
   9   8   3   58.59    6.10
  -9   8  -3   60.19    7.80
  10  -8   3    6.90    2.60
  10   8  -3    5.40    2.80
 -10  -8  -3    4.80    5.40
  10   8  -3    7.60    3.50
  10   8  -3    7.00    2.80
 -10   8   3    7.00    3.10
  10   8  -3    6.10    2.60
 -10   8   3   10.60    7.80
  10   8  -3    8.40    3.10
  10   8  -3    9.80    3.70
  10  -8   3    8.40    2.10
 -10   8  -3   12.00    3.60
  10   8   3   12.70    3.90
 -10  -8   3   16.90    8.00
  10   8   3   15.50    3.80
  10  -8  -3   17.00    3.50
  11   8  -3   52.59    5.90
  11   8  -3   55.89    6.60
  11  -8   3   54.89    5.40
  11   8  -3   50.99    6.30
  11   8  -3   52.19    5.70
 -11  -8  -3   71.99   14.20
 -11   8   3   49.50   11.80
 -11   8   3   58.19    6.70
 -11  -8  -3   46.40    5.50
  11   8  -3   49.99    6.30
  11   8  -3   59.59    6.10
 -11   8  -3   77.49   16.00
  11   8   3   53.29    6.10
  11   8   3   48.90    5.80
  11   8   3   46.00    4.80
 -11   8  -3   53.89    6.70
  11   8   3   49.99    6.00
  11   8   3   48.00    6.70
 -11  -8   3   52.49   12.00
  11  -8  -3   50.99    5.60
  12   8  -3   15.50    3.20
 -12  -8  -3   14.80    3.00
 -12  -8  -3    4.80   10.10
 -12  -8  -3   15.10    3.00
  12   8  -3   13.90    3.00
  12   8  -3   12.30    3.40
  12  -8   3   15.60    2.40
  12   8  -3   11.30    3.00
  12   8  -3   14.60    3.30
  12   8   3   23.00    3.60
  12   8   3   24.70    3.90
 -12   8  -3   21.40    4.20
  13   8  -3    1.60    1.80
  13  -8   3    1.40    1.60
 -13  -8  -3    1.90    1.50
  13   8  -3    2.30    1.60
  13   8  -3    0.60    1.80
 -13  -8  -3    0.40    1.80
  13   8  -3    1.40    2.10
  13   8   3    1.60    1.70
  13  -8  -3    4.40    1.90
  13   8   3    4.00    1.70
  13  -8  -3    3.90    1.80
 -13   8  -3    4.10    2.00
 -13  -8   3    1.90    1.60
  13   8   3    4.60    1.70
   0   9   3  178.08   12.70
   0   9  -3  162.58   11.90
   0  -9  -3  172.08   16.00
   0  -9  -3  166.28   12.20
   0   9  -3  149.69   11.70
   0   9   3  172.48   12.10
   0   9  -3  164.08   11.50
   0   9  -3  155.08   13.20
   0   9  -3  178.68   12.10
   0  -9  -3  169.98   11.80
   0   9   3  181.98   17.40
   0  -9   3  163.28   13.70
  -1  -9  -3  372.96   26.50
  -1   9   3  348.97   22.00
   1  -9   3  337.27   20.90
   1   9  -3  340.27   21.20
  -1   9   3  360.16   27.60
   1   9  -3  355.76   21.00
   1  -9   3  359.96   23.30
   1  -9   3  330.37   21.30
   1   9  -3  353.86   21.10
   1   9  -3  347.57   22.30
   1   9  -3  338.57   21.40
  -1  -9  -3  341.37   21.50
  -1  -9  -3  354.46   21.10
  -1  -9   3  310.17   23.20
   1   9   3  295.77   21.40
   1   9   3  305.77   26.40
  -1   9  -3  278.77   21.00
   1  -9  -3  308.97   24.80
   1  -9  -3  292.17   20.80
   1  -9  -3  307.47   25.00
   1   9   3  305.37   21.30
   1   9   3  287.47   21.10
  -1   9  -3  310.47   21.30
   1  -9  -3  303.97   21.20
  -2   9   3  188.28   18.30
  -2  -9  -3  212.38   17.70
   2   9  -3  177.48   12.40
   2   9  -3  188.08   12.50
   2   9  -3  193.18   12.30
  -2  -9  -3  196.68   12.70
  -2  -9  -3  187.68   12.30
   2  -9   3  192.08   14.60
   2   9  -3  185.98   12.00
   2   9  -3  203.08   13.10
   2   9  -3  199.18   13.20
   2   9  -3  179.58   12.40
   2  -9   3  196.48   12.40
  -2   9   3  195.78   13.50
   2  -9   3  189.18   12.60
   2   9   3  150.38   12.50
   2  -9  -3  148.09   15.70
  -2   9  -3  153.18   12.60
   2  -9  -3  150.18   11.80
   2   9   3  146.09   16.50
   2  -9  -3  159.18   15.30
  -2  -9   3  140.79   14.50
   2  -9  -3  144.29   12.20
  -2   9  -3  147.59   12.30
   2   9   3  157.38   12.60
   2   9   3  146.39   12.40
   3   9  -3  296.87   18.80
   3   9  -3  300.37   20.30
   3   9  -3  299.07   20.10
  -3   9   3  296.57   22.80
   3   9  -3  298.57   19.70
   3   9  -3  305.37   19.80
   3   9  -3  304.77   20.60
  -3   9   3  300.77   25.90
   3  -9   3  300.07   19.50
  -3  -9  -3  295.77   24.60
   3   9  -3  266.97   19.30
  -3   9   3  287.47   20.50
  -3  -9  -3  287.77   19.70
  -3  -9  -3  284.97   19.50
   3   9  -3  290.37   19.40
   3  -9   3  279.87   19.70
   3   9  -3  300.87   19.60
   3   9   3  275.07   19.10
   3  -9  -3  309.37   20.00
   3  -9  -3  315.57   19.40
   3  -9  -3  328.97   25.00
  -3   9  -3  303.37   23.30
   3   9   3  308.27   20.00
   3   9   3  310.97   20.50
  -3  -9   3  298.87   23.00
   3  -9  -3  319.47   23.20
  -3   9  -3  308.87   20.50
   3   9   3  315.07   25.70
   3   9   3  313.37   20.20
  -4  -9  -3   17.10    6.20
   4   9  -3   22.90    3.40
   4   9  -3   26.50    4.30
   4   9  -3   21.30    3.50
   4   9  -3   22.00    3.90
  -4  -9  -3   22.50    3.50
   4   9  -3   17.60    3.20
  -4  -9  -3   23.70    3.90
   4  -9   3   23.30    3.80
  -4   9   3   20.40    6.40
   4   9  -3   20.30    3.90
   4   9  -3   17.60    3.50
  -4   9   3   23.60    6.80
  -4   9   3   21.40    4.20
   4   9  -3   17.80    3.40
   4  -9   3   21.00    3.60
   4   9  -3   20.80    3.50
   4   9  -3   15.40    3.50
   4  -9  -3   14.40    5.20
   4   9   3   10.10    5.20
   5   9  -3   82.49    6.80
  -5  -9  -3   77.69    6.80
  -5   9   3   85.29   12.30
   5   9  -3   77.49    7.00
  -5   9   3   79.19    8.10
   5  -9   3   85.99    7.20
   5   9  -3   78.39    7.30
   5   9  -3   81.09    7.20
   5   9  -3   82.39    8.00
   5   9  -3   90.09    7.20
   5   9  -3   83.29    7.50
   5   9  -3   81.19    7.20
   5   9  -3   79.19    7.30
  -5   9   3   77.89   11.70
  -5  -9  -3   83.39   11.90
  -5  -9  -3   82.09    7.20
   5  -9   3   78.29    7.20
  -5  -9   3   53.29   10.10
   5   9   3   57.99    6.50
   5   9   3   53.59    7.30
   5  -9  -3   51.99    9.80
   5   9   3   55.99    5.90
  -5   9  -3   55.79    6.50
  -6   9   3   92.09    9.40
   6  -9   3  102.29    8.40
   6   9  -3   98.49    9.40
  -6  -9  -3  100.19    8.60
   6   9  -3   94.29    8.50
   6   9  -3   89.29    8.40
  -6   9   3   94.69   13.90
  -6  -9  -3   90.79   13.50
   6   9  -3   97.39    8.40
  -6  -9  -3   96.99    8.10
   6   9  -3   94.09    8.00
   6   9  -3   99.09    8.80
   6   9  -3   94.99    8.70
   6  -9   3   95.69    8.60
   6   9  -3  102.89    8.50
   6   9  -3   98.29    7.90
   6   9   3   98.19    8.20
   6  -9  -3   96.99    7.60
  -6   9  -3   96.09    8.30
   6  -9  -3   90.99    8.40
   6   9   3   91.69    8.10
   6   9   3   92.79    7.70
  -6  -9   3  105.59   13.70
   6   9   3   89.09    9.10
  -6   9  -3   89.49    9.30
  -6   9  -3   90.99   14.70
   6   9   3   96.09    8.70
   6   9   3   92.19    9.30
   7   9  -3    7.90    3.00
   7   9  -3    3.80    2.80
   7   9  -3    4.10    2.50
   7   9  -3    7.20    2.40
  -7   9   3    0.70    5.60
  -7  -9  -3    4.00    2.50
  -7  -9  -3    7.00    2.50
  -7  -9  -3    6.50    5.20
   7   9  -3    5.00    2.80
   7  -9   3    9.60    2.90
  -7   9   3    6.60    3.40
   7   9  -3    7.30    2.30
   7  -9   3    5.40    2.60
   7   9  -3    7.50    3.00
   7   9  -3    6.70    2.30
   7   9  -3    8.10    3.10
   7   9   3   14.20    3.10
   7   9   3   11.90    3.80
  -7  -9   3   23.10    7.30
  -7   9  -3    7.10    7.40
   7   9   3   10.40    3.20
   7   9   3   15.70    3.30
  -7   9  -3   13.20    2.90
  -7   9  -3   15.20    4.20
   7   9   3    9.90    3.50
   7  -9  -3   11.60    2.10
   7  -9  -3   11.50    3.10
   8   9  -3   26.80    5.20
  -8  -9  -3   26.50    4.10
  -8   9   3   24.10    4.90
   8  -9   3   22.50    4.20
   8   9  -3   25.80    4.60
   8   9  -3   25.60    4.80
   8   9  -3   25.20    5.30
  -8  -9  -3   23.60    3.90
   8  -9   3   22.50    3.70
   8   9  -3   25.20    3.30
   8   9  -3   26.40    4.80
  -8   9   3   14.60    7.10
  -8  -9  -3   21.40    9.00
   8   9  -3   23.80    4.40
   8   9   3   39.50    5.50
  -8   9  -3   37.70   10.30
  -8  -9   3   30.10    9.90
  -9  -9  -3  147.69   11.90
  -9   9   3  159.68   13.30
   9   9  -3  151.98   12.30
   9  -9   3  155.58   10.30
  -9  -9  -3  158.48   11.80
   9   9  -3  139.09   11.80
   9   9  -3  159.88   12.20
   9   9  -3  151.48   12.40
   9   9  -3  150.28   12.40
   9   9  -3  158.28   13.00
   9  -9   3  157.68   12.20
  -9   9   3  155.38   19.30
  -9  -9  -3  162.98   19.60
  -9   9  -3  162.08   13.40
   9   9   3  172.28   13.20
   9  -9  -3  161.78   11.60
   9   9   3  161.28   11.20
   9   9   3  165.78   12.30
  -9  -9   3  128.89   19.40
   9   9   3  166.08   13.30
   9   9   3  157.98   12.20
   9   9   3  154.18   10.90
  -9   9  -3  159.98   20.40
 -10  -9  -3   23.60    4.20
  10   9  -3   25.60    4.50
 -10  -9  -3   14.20    7.10
  10  -9   3   23.30    3.60
  10   9  -3   24.60    4.30
  10  -9   3   22.50    4.10
 -10  -9  -3   24.70    4.00
  10   9  -3   27.10    5.00
  10   9  -3   26.10    5.00
  10   9  -3   27.10    4.80
 -10   9   3   29.50    5.50
 -10   9   3   40.10   11.00
  10   9  -3   25.50    4.80
  10  -9  -3   31.30    4.30
  10   9   3   34.60    5.30
 -10  -9   3   17.90    8.90
 -10   9  -3   31.40   10.60
  10  -9  -3   27.60    3.60
  10   9   3   28.40    2.90
  10   9   3   25.60    4.50
  10   9   3   30.90    3.80
 -10   9  -3   31.00    5.30
  10   9   3   31.30    4.60
 -11   9   3  154.98   21.60
 -11   9   3  164.48   12.60
 -11  -9  -3  123.39   18.70
  11   9  -3  152.28   12.10
  11  -9   3  160.28   11.30
 -11  -9  -3  153.58   11.50
 -11  -9  -3  147.69   11.50
  11   9  -3  151.48   12.00
  11   9  -3  162.28   11.80
  11   9  -3  152.98   12.10
  11   9  -3  153.68   11.90
 -11   9  -3  173.08   13.10
  11   9   3  173.28   12.10
  11  -9  -3  165.48   11.60
 -11   9  -3  182.38   22.60
  11   9   3  168.98   12.40
  11   9   3  170.68   11.80
  12   9  -3   12.70    2.90
  12   9  -3   16.40    2.90
  12  -9   3   16.80    2.20
 -12  -9  -3   10.90    2.20
 -12  -9  -3   15.20    2.90
  12   9  -3   11.90    3.30
  12   9  -3   15.10    2.80
  12   9  -3   11.70    3.00
  12  -9  -3   10.70    2.10
 -12   9  -3   12.90    3.20
  12  -9  -3   11.70    2.70
  12   9   3   15.00    3.10
  12   9   3   13.30    2.80
  12  -9  -3   13.40    2.80
  12   9   3   15.90    2.90
 -13  -9  -3   56.49    4.80
  13   9  -3   55.29    4.50
  13  -9   3   54.59    4.80
  13   9  -3   51.39    4.80
  13   9  -3   53.29    5.00
  13  -9  -3   54.69    4.60
  13   9   3   53.39    4.80
 -13   9  -3   51.29    5.10
  13   9   3   53.29    4.40
  13  -9  -3   53.09    4.40
   0  10   3   28.10    3.60
   0 -10   3   20.40    3.70
   0  10  -3   18.10    3.50
   0 -10  -3   23.30    4.20
   0 -10   3   33.70    7.30
   0  10   3   24.70    4.10
   0 -10   3   25.40    3.60
   0  10  -3   27.80    4.10
   0  10  -3   27.70    3.90
   0  10  -3   27.70    3.50
   0  10   3   22.00    7.60
   0  10  -3   30.10    5.70
   0 -10  -3   22.40    3.70
   0 -10  -3   26.80    7.20
   1  10  -3   23.80    4.00
  -1  10   3   18.00    3.40
   1  10  -3   23.10    3.50
  -1  10   3   27.00    4.40
  -1 -10  -3   19.60    3.90
  -1  10   3   18.60    6.20
   1 -10   3   27.40    3.70
  -1 -10  -3   24.40    6.60
   1  10  -3   23.30    4.20
   1  10  -3   21.40    4.00
   1  10  -3   27.90    3.70
  -1 -10  -3   26.00    3.80
   1 -10   3   27.30    3.90
   1  10  -3   24.10    4.30
  -1  10  -3   35.60    4.00
  -1 -10   3   33.90    7.20
   1  10   3   34.00    4.60
   1  10   3   25.30    7.20
  -1 -10   3   36.00    4.30
  -1  10  -3   30.10    4.20
   1 -10  -3   33.30    7.20
   1 -10  -3   36.20    4.30
  -1  10  -3   33.00    4.50
   1 -10  -3   26.60    6.30
   1 -10  -3   28.40    4.10
  -2 -10  -3  152.88   16.50
   2  10  -3  162.48   12.70
   2  10  -3  160.18   11.70
  -2 -10  -3  158.78   11.90
  -2 -10  -3  144.89   11.30
   2  10  -3  147.99   11.40
  -2  10   3  160.68   12.40
   2 -10   3  155.18   14.40
   2 -10   3  146.69   11.50
   2  10  -3  154.88   12.00
  -2  10   3  150.08   17.10
   2  10  -3  159.18   11.30
   2  10  -3  151.08   11.80
   2  10  -3  165.48   11.00
   2 -10   3  154.08   11.30
   3  10  -3   16.60    2.50
   3 -10   3   13.20    3.00
   3 -10   3   14.10    3.00
   3  10  -3   15.30    3.20
   3  10  -3   17.60    3.70
   3  10  -3   11.30    2.70
   3  10  -3   11.50    2.80
  -3 -10  -3   13.60    3.00
  -3  10   3    9.00    4.50
   3  10  -3   18.00    3.20
  -3 -10  -3   12.30    2.80
  -3  10   3   12.20    3.80
   3  10  -3   18.60    3.60
  -3 -10  -3   10.00    4.90
   3  10  -3   19.80    4.20
   3  10   3    2.70    4.90
   3 -10  -3   12.60    5.50
   3 -10  -3    5.10    4.30
   3  10   3    8.10    2.20
   4 -10   3   30.40    4.50
   4  10  -3   26.90    4.30
   4 -10   3   24.40    4.30
   4  10  -3   26.70    4.00
  -4 -10  -3   23.50    4.00
   4  10  -3   29.60    4.10
  -4 -10  -3   26.00    4.10
   4  10  -3   27.20    4.50
   4  10  -3   27.30    4.50
  -4  10   3   25.70    8.80
   4  10  -3   30.20    4.10
   4  10  -3   28.20    4.00
   4  10  -3   23.60    4.60
  -4  10   3   28.30    5.10
  -4 -10  -3   19.70    7.00
   5  10  -3  149.59   11.80
  -5  10   3  136.39   16.50
  -5 -10  -3  157.88   10.90
   5  10  -3  142.89   10.60
   5  10  -3  145.19   10.30
   5  10  -3  144.29   10.60
  -5  10   3  140.79   11.80
   5  10  -3  153.48   11.40
   5  10  -3  138.69   10.70
   5  10  -3  138.79   10.60
   5 -10   3  152.68   11.20
  -5 -10  -3  148.59   10.70
   5 -10   3  158.88   10.90
  -5 -10  -3  131.49   16.50
   5  10  -3  153.18   11.30
  -5 -10   3  131.59   16.00
   5 -10  -3  109.99   14.90
   5 -10  -3  113.99   10.50
   5  10   3  115.29   10.30
   5  10   3  112.59   11.00
  -5  10  -3  108.29   11.00
   5  10   3  108.99   10.60
  -5  10  -3  106.89   10.30
   5 -10  -3  108.99    9.80
   6  10  -3  158.18   12.10
   6  10  -3  154.48   12.40
   6  10  -3  162.18   12.20
  -6  10   3  162.48   13.50
  -6  10   3  184.88   19.10
   6 -10   3  159.18   12.00
   6  10  -3  135.99   11.20
   6  10  -3  160.08   12.20
   6 -10   3  165.98   12.50
   6  10  -3  158.38   13.10
  -6 -10  -3  153.18   12.00
  -6 -10  -3  158.08   12.00
   6  10  -3  172.68   12.00
   6  10  -3  163.98   12.20
  -6 -10  -3  124.49   17.60
   7 -10   3    0.00    2.00
   7  10  -3    2.80    2.70
  -7  10   3    7.20    7.30
   7  10  -3   -0.10    2.30
  -7 -10  -3    3.20    5.80
   7 -10   3    1.90    2.20
  -7 -10  -3    5.90    2.10
  -7 -10  -3    2.20    2.00
   7  10  -3    1.10    2.10
   7  10  -3    1.00    2.00
   7  10  -3    1.40    1.80
  -7  10   3    4.60    2.90
   7  10   3   12.20    3.60
  -7  10  -3   16.70    8.00
  -7 -10   3    5.80    7.00
   7 -10  -3   11.40    3.10
  -7  10  -3   11.50    3.70
   7  10   3   14.20    3.10
   7  10   3    9.90    3.60
  -8  10   3   20.40    4.70
   8  10  -3   16.70    3.90
   8  10  -3   15.10    3.50
  -8 -10  -3   19.20    3.80
   8  10  -3   13.30    3.90
   8 -10   3   14.20    3.60
   8  10  -3   17.50    3.80
   8  10  -3   21.00    4.10
  -8 -10  -3   16.30    3.30
   8 -10   3   14.20    2.80
  -8 -10  -3    8.60    6.00
  -8  10   3   29.90    9.60
  -8  10  -3    9.50    8.70
   8  10   3    7.20    2.10
  -8 -10   3   28.40    9.40
   8  10   3    5.20    3.20
   8  10   3    5.80    2.90
   8  10   3    9.30    2.90
  -8  10  -3    9.80    3.60
   8  10   3    8.70    2.40
  -9 -10  -3   27.30    9.10
   9  10  -3   15.40    3.90
  -9  10   3   14.30    9.90
   9  10  -3   19.00    4.00
   9 -10   3   13.10    2.30
  -9  10   3   14.30    3.70
   9  10  -3   13.30    3.40
   9  10  -3   16.80    3.90
   9 -10   3   16.10    3.60
  -9 -10  -3   15.10    3.40
  -9 -10  -3   21.20    3.80
   9  10  -3   12.90    3.30
  -9 -10   3   19.50    9.70
  10  10  -3   44.70    5.60
 -10  10   3   51.59    6.40
  10  10  -3   42.20    5.80
  10  10  -3   49.70    6.10
  10  10  -3   49.50    5.40
 -10 -10  -3   42.80    5.30
  10  10  -3   39.30    5.70
 -10 -10  -3   49.99    5.20
 -10  10   3   28.30   12.40
  10 -10   3   44.70    5.20
 -10 -10  -3   38.90   11.40
  10 -10  -3   57.09    5.50
 -10  10  -3   47.10   15.10
 -10 -10   3   73.59   16.90
 -10  10  -3   56.79    6.70
  10  10   3   54.39    5.60
  10 -10  -3   59.49    4.80
  10  10   3   48.60    5.70
  10  10   3   54.99    6.30
 -11 -10  -3   41.60    5.00
  11  10  -3   46.50    4.90
  11  10  -3   55.79    5.80
  11 -10   3   44.50    4.60
  11  10  -3   44.00    5.20
 -11 -10  -3   47.80    4.70
  11  10  -3   43.70    5.30
  11  10  -3   45.80    5.50
 -11  10   3   46.10    5.70
  11  10   3   64.09    5.90
  11  10   3   61.39    5.40
  12  10  -3   22.90    3.40
  12  10  -3   20.40    3.50
 -12 -10  -3   15.90    2.90
  12  10  -3   19.60    2.80
 -12  10   3   25.90    4.60
  12  10  -3   21.40    2.90
 -12  10  -3   18.70    3.30
  12 -10  -3   15.30    2.60
  12  10   3   16.40    2.80
 -12  10  -3   17.20    3.10
  12  10   3   19.00    3.20
  12 -10  -3   15.10    2.70
  12 -10  -3   20.30    3.20
  12  10   3   15.30    2.80
   0  11  -3   37.00    4.90
   0  11  -3   36.00    4.60
   0 -11  -3   39.80    5.00
   0  11  -3   42.40    6.10
   0 -11   3   28.10    4.10
   0 -11  -3   43.20    9.00
   0  11  -3   30.50    4.20
   0  11   3   32.30    9.00
   0 -11   3   38.00   10.20
   0  11  -3   36.50    5.30
   0 -11  -3   47.70    9.70
   0 -11  -3   29.70    4.60
   0  11   3   32.10    5.10
   0 -11   3   32.50    4.60
   0  11   3   30.40    4.30
   1  11  -3  261.57   18.50
   1  11  -3  257.17   16.60
   1  11  -3  264.97   17.00
  -1  11   3  243.98   17.90
   1  11  -3  250.97   17.30
  -1  11   3  249.97   24.20
  -1 -11  -3  262.67   22.90
   1 -11   3  252.07   17.30
   1 -11   3  233.38   16.80
   1  11  -3  272.37   18.30
  -1 -11  -3  251.17   17.50
  -1 -11  -3  235.58   16.90
  -1 -11   3  253.37   17.00
  -1 -11   3  280.87   20.90
   1 -11  -3  255.97   22.30
   1  11   3  247.38   17.20
  -1  11  -3  210.28   18.50
  -1  11  -3  257.47   16.70
   1 -11  -3  248.98   21.90
   1  11   3  238.08   17.60
  -1 -11   3  236.08   17.10
   1  11   3  237.08   23.70
  -1  11  -3  252.87   17.40
   1 -11  -3  237.48   17.30
  -1  11  -3  250.57   16.90
   1  11   3  244.38   17.50
   1 -11  -3  240.68   16.80
  -2 -11  -3    9.20    2.70
   2 -11   3    7.30    2.40
   2  11  -3   11.00    2.60
  -2 -11  -3    9.40    2.90
   2  11  -3    6.80    2.90
   2 -11   3    6.60    2.40
   2  11  -3   10.20    3.10
   2  11  -3    7.70    2.90
   2  11  -3   13.30    3.40
  -2  11   3    8.60    3.30
  -2 -11  -3    8.40    5.50
  -2  11   3    3.30    5.20
   2  11  -3   12.00    2.40
  -2 -11   3    3.00    5.80
   2 -11  -3    0.30    3.70
   2 -11  -3    2.60    5.60
  -3 -11  -3  276.47   19.30
   3  11  -3  278.47   19.10
   3  11  -3  265.87   19.30
  -3 -11  -3  276.87   18.80
   3  11  -3  257.17   17.60
   3  11  -3  267.57   19.50
   3  11  -3  280.27   20.20
   3 -11   3  256.67   19.00
   3 -11   3  274.27   18.90
  -3  11   3  262.37   20.00
   3  11  -3  269.77   18.60
  -3 -11  -3  296.07   25.30
   3  11   3  299.07   19.50
   3 -11  -3  271.17   18.70
   3 -11  -3  283.37   19.40
   3  11   3  287.37   19.60
  -3 -11   3  306.17   23.90
  -3  11  -3  282.97   19.90
  -3  11  -3  284.27   18.90
   3  11   3  299.47   19.60
  -3  11  -3  291.07   19.90
   3 -11  -3  312.87   25.20
  -4 -11  -3   18.50    6.70
   4  11  -3   20.20    3.80
  -4  11  -3    6.60    2.50
   4  11   3    5.30    2.50
  -4 -11   3   -3.10    6.40
   4  11   3   12.40    2.40
  -4  11  -3    6.40    2.90
   4 -11  -3   12.30    6.00
   4 -11  -3   10.20    3.20
   4  11   3    9.40    3.50
  -4  11  -3    4.40    2.40
   4  11   3    7.80    2.70
   4 -11  -3   15.90    3.20
   5 -11   3   52.89    6.20
  -5 -11  -3   47.70    5.60
   5  11  -3   47.20    5.40
   5  11  -3   51.79    5.90
  -5 -11  -3   35.00    9.20
   5  11  -3   49.60    6.30
   5  11  -3   44.70    5.70
   5 -11   3   51.79    5.90
   5  11  -3   46.60    6.50
   5  11  -3   49.50    6.20
   5  11  -3   44.50    5.80
  -5 -11  -3   49.70    5.80
  -5  11   3   55.19    6.90
   5 -11  -3   47.00    5.40
   5 -11  -3   48.00    6.00
  -5 -11   3   61.49   12.50
   5  11   3   58.69    6.90
   5  11   3   46.20    4.90
   5  11   3   49.60    5.60
   5  11   3   46.00    6.40
  -5  11  -3   53.79    6.10
  -5  11  -3   50.49    6.80
   6  11  -3    2.10    1.90
   6  11  -3    2.90    2.40
   6  11  -3    1.60    2.40
   6  11  -3    4.90    2.60
   6 -11   3    4.90    2.80
   6 -11   3    1.10    2.20
   6  11  -3    6.30    3.30
  -6 -11  -3    4.30    2.00
  -6 -11  -3    2.40    2.10
  -6  11   3    5.70    3.20
   6  11  -3    1.80    2.20
  -6 -11  -3    8.20    6.00
   6  11  -3    4.80    2.00
   6 -11  -3    2.70    2.40
   6  11   3    0.10    1.50
   6  11   3   -0.20    2.40
   6  11   3    0.90    1.90
  -6  11  -3    5.60    3.00
   6  11   3    2.00    2.70
  -6  11  -3    5.00    2.10
   6 -11  -3    2.50    1.90
   6  11   3    2.20    1.70
  -6 -11   3    8.60    7.70
   7  11  -3  293.07   19.00
   7  11  -3  291.17   19.40
   7 -11   3  284.67   18.80
   7  11  -3  277.07   18.50
  -7 -11  -3  284.97   19.40
   7  11  -3  284.87   19.70
   7  11  -3  304.17   20.70
   7  11  -3  299.67   19.40
   7  11  -3  287.17   19.30
  -7 -11  -3  289.77   19.30
   7 -11   3  297.77   19.80
  -7  11   3  299.57   21.00
  -7 -11  -3  309.97   27.40
   7  11   3  277.17   20.50
   7  11   3  287.57   19.70
  -7  11  -3  262.97   20.30
   7 -11  -3  260.47   17.30
  -7  11  -3  262.67   18.70
  -7 -11   3  271.17   26.80
   7  11   3  283.37   18.90
   7  11   3  280.37   18.60
   7 -11  -3  272.17   19.30
  -8  11   3    8.00    3.00
   8  11  -3    8.00    3.20
  -8 -11  -3    5.20    2.40
   8  11  -3    3.40    2.80
   8 -11   3    6.80    2.20
  -8 -11  -3    9.90    6.80
   8  11  -3    5.20    2.50
   8 -11   3    8.80    2.90
  -8 -11  -3    7.30    2.80
   8  11  -3    7.30    2.80
   8  11  -3    9.10    3.10
   8  11   3   10.80    3.40
  -8  11  -3   10.50    3.80
   8 -11  -3    9.50    3.00
   8  11   3   14.10    3.10
   8  11   3   13.10    4.00
  -8 -11   3    2.70   10.30
   8  11   3   10.80    2.00
   9 -11   3   26.60    4.40
  -9 -11  -3   25.70    9.40
   9  11  -3   27.20    4.90
   9  11  -3   29.00    4.50
  -9  11   3   27.70    4.80
   9  11  -3   25.70    4.60
  -9 -11  -3   31.80    4.20
   9  11  -3   28.30    5.20
  -9 -11  -3   23.60    4.30
   9  11  -3   29.70    4.40
   9  11   3   30.10    4.90
  -9  11  -3   32.70    5.30
   9  11   3   28.90    5.00
   9 -11  -3   32.30    4.10
   9  11   3   33.60    4.10
 -10  11   3   16.90    3.80
  10 -11   3   18.70    3.50
  10  11  -3   22.60    3.50
  10  11  -3   18.80    3.90
 -10 -11  -3   16.90    3.20
  10  11  -3   14.60    3.20
 -10 -11  -3   19.90    3.50
  10  11  -3   12.30    3.40
 -10  11  -3   28.00    4.70
  10  11   3   24.20    3.50
  10  11   3   22.00    4.20
  10 -11  -3   24.40    3.50
  10  11   3   22.50    4.20
  10 -11  -3   25.70    2.80
 -11 -11  -3  119.69    8.10
  11  11  -3  116.09    7.80
  11  11  -3  115.19    8.40
  11  11  -3  109.19    8.20
  11 -11   3  115.49    7.50
 -11  11   3  123.89    8.80
  11  11  -3  107.99    8.10
  11  11   3   99.59    7.90
 -11  11  -3   91.79    8.40
  11  11   3   90.09    8.10
  11 -11  -3   93.19    7.50
  11 -11  -3   94.49    7.70
  11 -11  -3   93.59    7.30
 -11  11  -3   92.79    8.30
  11  11   3   96.09    7.50
   0  12   3   17.20    3.20
   0 -12   3   15.40    3.20
   0 -12  -3   11.40    3.10
   0  12  -3   17.90    3.30
   0 -12  -3   19.70    8.00
   0 -12  -3   16.20    6.60
   0 -12   3    9.80    2.90
   0 -12  -3   14.00    3.40
   0  12  -3   15.40    4.00
   0  12   3   15.80    3.90
   0  12  -3   15.40    3.40
   0  12   3   16.00    3.90
   0  12  -3   12.90    3.70
  -1 -12  -3   74.69   11.20
   1 -12   3   62.89    6.70
   1  12  -3   60.89    6.60
  -1  12   3   62.39    7.50
   1  12  -3   66.89    6.40
   1  12  -3   66.49    7.40
   1  12  -3   65.89    7.90
  -1 -12  -3   64.29    7.10
  -1 -12  -3   74.59   13.20
  -1 -12  -3   60.69    6.90
   1 -12   3   73.09    6.80
  -1 -12   3   80.79    6.80
  -1 -12   3   70.99    6.90
   1 -12  -3   71.29    7.20
  -1  12  -3   76.99    7.40
   1  12   3   74.29    7.60
   1  12   3   76.69    6.90
   1  12   3   70.29    6.90
  -1  12  -3   82.19    8.30
   1 -12  -3   74.49    6.90
   1 -12  -3   74.09   12.20
  -1  12  -3   87.99    8.90
  -1  12  -3   74.49    6.40
  -2  12  -3   47.90    7.60
  -2  12  -3   45.30    6.30
  -2 -12   3   46.50    5.30
   2 -12  -3   50.19    6.20
  -2  12  -3   47.60    6.00
   2  12   3   48.80    6.10
   2  12   3   50.19    5.80
  -2 -12   3   45.30    5.20
   2 -12  -3   51.89   10.70
   2 -12  -3   48.70    5.60
   3 -12   3   75.69    7.70
   3  12  -3   77.69    7.70
  -3  12   3   78.39    8.60
   3  12  -3   70.59    8.30
  -3 -12  -3   68.49   12.40
   3  12  -3   76.19    7.80
   3  12  -3   73.59    8.00
  -3 -12  -3   75.99    7.40
   3  12  -3   76.09    6.90
   3 -12   3   74.09    7.70
  -3 -12  -3   76.99    7.70
   3  12   3   87.69    8.20
  -3  12  -3   86.09    8.40
   3 -12  -3   93.29    7.70
   3  12   3   85.49    7.90
   3 -12  -3   71.79   12.70
  -3 -12   3   92.09    7.60
  -3  12  -3   88.19    8.40
   3 -12  -3   85.49    8.20
  -4  12   3   13.50    4.00
   4  12  -3   10.60    2.90
  -4 -12  -3   13.90    6.50
   4  12  -3   11.00    3.60
   4  12  -3    9.00    3.20
  -4 -12  -3   11.40    3.10
   4  12  -3    9.40    3.20
   4 -12   3    9.30    3.10
   4 -12   3   11.50    3.40
  -4 -12  -3   13.40    3.20
   4  12  -3   10.20    2.70
   4 -12  -3   23.50    7.20
   4  12   3   22.10    4.20
  -5 -12  -3  124.29   16.90
   5  12  -3  118.89   10.90
  -5 -12  -3  121.69   10.40
   5 -12   3  116.49   10.80
   5  12  -3  126.69   10.30
  -5  12   3  122.29   11.70
  -5 -12  -3  119.19   10.60
   5  12  -3  119.59   10.90
   5  12  -3  123.19   11.30
   5 -12   3  129.49   10.70
   5  12  -3  116.89   10.10
   5  12   3  145.99   11.40
  -5  12  -3  149.29   12.00
  -5 -12   3  133.79   10.30
   5  12   3  147.39   11.80
   5 -12  -3  151.08   11.20
  -5  12  -3  150.68   11.30
   5  12   3  142.89    9.80
   5  12   3  153.78   10.70
   5 -12  -3  152.98   10.30
   6  12  -3   51.69    5.20
   6 -12   3   62.09    6.60
  -6 -12  -3   47.80    5.70
  -6 -12  -3   57.59    6.10
   6  12  -3   47.90    6.70
   6  12  -3   49.20    5.70
   6  12  -3   53.39    6.40
   6 -12   3   52.69    5.90
   6  12  -3   49.60    5.80
  -6 -12  -3   41.00    9.70
  -6  12   3   54.49    7.00
  -7 -12  -3   74.29    6.90
   7 -12   3   67.79    6.20
   7  12  -3   75.09    6.90
   7  12  -3   74.99    7.30
   7  12  -3   67.79    6.50
  -7 -12  -3   65.09    6.60
  -7  12   3   69.19    7.70
   7 -12   3   66.09    7.00
  -7 -12  -3   67.39   13.30
   7  12  -3   70.39    7.70
   7  12   3   61.59    5.90
  -7  12  -3   64.39    7.50
   7  12   3   56.89    5.20
   7  12   3   63.09    7.20
  -7  12  -3   61.79    6.00
   7 -12  -3   63.89    6.70
  -7  12  -3   54.79    6.00
   7  12   3   60.49    7.40
  -8  12   3   24.80    4.90
   8 -12   3   22.50    3.10
   8  12  -3   23.60    4.00
   8  12  -3   20.60    4.10
  -8 -12  -3   18.70    9.40
   8 -12   3   26.90    4.40
  -8 -12  -3   19.90    3.80
   8  12  -3   16.10    3.90
  -8 -12  -3   27.70    4.00
  -8  12   3   19.40    3.40
   8  12  -3   21.40    3.90
   8 -12  -3   27.70    4.10
   8  12   3   33.30    4.90
  -8  12  -3   33.60    5.20
   8  12   3   31.20    3.80
   8  12   3   24.80    4.70
  -8  12  -3   31.20    4.00
   9  12  -3   46.90    5.90
  -9 -12  -3   49.40    5.10
   9  12  -3   48.80    5.70
  -9  12   3   54.29    6.10
   9  12  -3   51.09    5.30
  -9 -12  -3   51.79    5.20
   9 -12   3   46.30    5.30
   9  12   3   54.29    5.80
   9 -12  -3   52.49    4.90
  -9  12  -3   51.99    5.00
   9  12   3   45.90    5.90
  -9  12  -3   56.99    6.20
   9  12   3   54.19    4.90
  10  12  -3    1.80    2.00
 -10 -12  -3   -1.30    1.20
  10  12  -3   -0.60    1.40
  10 -12   3    0.60    1.60
  10  12  -3    0.50    2.10
 -10  12   3    1.40    1.90
 -10  12  -3   -0.60    2.10
  10 -12  -3    1.90    1.40
  10  12   3    1.50    1.90
 -10  12  -3    0.70    1.80
  10  12   3   -0.80    1.20
  10 -12  -3   -0.80    1.20
   0  13   3    3.80    2.30
   0 -13  -3    3.40    2.30
   0  13  -3    5.00    3.10
   0  13   3    2.70    2.50
   0  13  -3    2.40    2.30
   0 -13   3    3.80    1.90
   0  13  -3    4.10    2.10
   0  13  -3    3.50    1.70
   0 -13   3    2.60    2.00
   0 -13  -3   12.60    6.50
   0 -13  -3    0.90    2.10
  -1  13   3   83.79    8.70
   1  13  -3   94.19    7.40
  -1 -13  -3   80.19    7.90
   1 -13   3   80.19    7.90
   1 -13   3   83.69    8.00
   1  13  -3   80.29    7.60
   1  13  -3   85.19    9.10
  -1 -13  -3  110.29   14.40
  -1  13   3   82.89    8.70
  -1 -13  -3   92.49    8.40
   1  13  -3   95.69    8.80
  -1 -13   3   83.99    7.60
  -1  13  -3  102.59    9.60
   1 -13  -3   81.19    7.80
   1  13   3   90.19    7.70
   1 -13  -3   88.09    8.30
  -1 -13   3   93.39    7.80
   1  13   3   87.19    8.40
  -1  13  -3   90.19    8.10
   1 -13  -3   92.69   13.90
   1  13   3   80.59    7.40
  -1  13  -3   87.69    9.00
   2 -13   3   24.60    4.20
   2 -13   3   25.20    4.70
   2  13  -3   25.00    4.50
  -2 -13  -3   18.00    7.70
   2  13  -3   23.40    4.40
  -2 -13  -3   19.60    4.00
   2  13  -3   20.90    4.80
   2  13  -3   24.10    2.90
  -2  13   3   21.00    4.60
  -2 -13  -3   27.20   10.60
  -2 -13  -3   23.80    4.40
  -2 -13   3   34.80    4.40
   3  13  -3   60.09    7.40
   3  13  -3   51.99    5.40
  -3  13   3   48.70    6.80
   3 -13   3   50.49    6.30
  -3 -13  -3   51.69    6.20
   3  13  -3   55.59    6.40
  -3 -13  -3   60.69    6.50
   3  13  -3   54.19    6.20
   3 -13   3   54.29    6.40
  -3 -13  -3   52.89   12.20
   3  13   3   63.69    6.60
  -3  13  -3   59.19    6.80
  -3  13  -3   63.39    8.30
   3  13   3   60.89    6.30
   3 -13  -3   74.79   13.50
   3 -13  -3   57.89    6.60
  -3  13  -3   62.59    7.10
  -3 -13   3   67.49    6.20
   3 -13  -3   67.29    6.50
  -3 -13   3   53.99    6.30
  -4  13   3   15.10    4.00
   4 -13   3   11.90    3.50
   4  13  -3   14.30    3.70
   4  13  -3   21.20    4.30
   4  13  -3   17.80    4.10
  -4 -13  -3   18.00    3.70
  -4 -13  -3   27.70    8.90
   4  13  -3   17.10    3.30
   4 -13   3   15.50    3.70
   4  13  -3   19.80    3.80
  -4 -13  -3   15.30    3.40
   5  13  -3    2.90    2.10
  -5 -13  -3    3.20    2.20
   5 -13   3    3.60    2.50
   5 -13   3    3.10    2.30
   5  13  -3    3.40    2.80
   5  13  -3    4.00    2.00
   5  13  -3    2.90    1.80
   5  13  -3    6.90    3.00
  -5  13   3    5.60    2.90
  -5 -13  -3    3.20    6.30
  -5 -13  -3    5.50    2.40
   5 -13  -3    1.10    2.10
  -5  13  -3    2.90    2.50
   5  13   3    1.10    1.80
  -5 -13   3    5.70    2.30
   5 -13  -3   -0.40    1.90
  -5  13  -3    2.60    2.00
   5  13   3    0.90    1.40
   5  13   3    1.30    2.10
   6  13  -3    5.00    2.30
   6  13  -3    2.00    2.40
   6  13  -3    6.30    2.40
   6 -13   3    2.20    2.20
   6  13  -3    0.20    1.50
   6 -13   3    5.20    2.60
  -6  13   3    0.80    2.10
  -6 -13  -3    6.90    8.20
  -6 -13  -3    0.70    1.90
   6  13  -3    3.20    2.80
  -6 -13  -3   -0.40    1.80
   6 -13  -3    1.80    2.30
   6  13   3    1.70    1.40
   6  13   3    1.20    2.20
   6  13   3    2.60    1.70
   6  13   3    6.50    2.10
  -6 -13   3    1.20    2.20
   6 -13  -3    0.40    1.50
  -6  13  -3    3.20    2.70
  -6  13  -3    2.50    2.10
   7  13  -3    0.10    1.80
  -7 -13  -3   -0.50    1.70
  -7 -13  -3   -1.10    8.20
  -7 -13  -3   -0.20    1.70
  -7  13   3    2.90    1.90
   7 -13   3    3.20    1.90
   7 -13   3    1.10    2.00
   7  13  -3    4.10    2.80
   7  13  -3    1.20    2.30
   7  13  -3    4.40    2.00
  -7  13   3    4.30    2.40
  -7 -13   3    4.20    2.10
  -7  13  -3    5.60    2.90
   7  13   3    7.70    1.90
   7  13   3    3.40    2.50
  -7  13  -3    6.20    2.10
   7 -13  -3    4.30    2.30
  -8 -13  -3    8.00    2.20
   8  13  -3   10.10    3.00
   8 -13   3    5.60    1.40
  -8 -13  -3   10.00    2.50
   8  13  -3    5.10    2.60
  -8  13   3    7.90    2.90
   8 -13   3    4.10    2.30
   8  13  -3    8.70    2.30
  -8  13  -3    3.90    2.90
   8 -13  -3    3.60    1.90
   8  13   3    2.40    1.60
  -8  13  -3    2.10    2.20
   8  13   3    2.90    2.50
   9  13  -3    8.70    2.70
  -9 -13  -3   11.90    2.40
   9  13  -3   10.90    2.30
   9 -13   3    9.40    2.40
  -9  13   3   11.40    2.90
   9  13  -3   10.70    2.70
 -10  13   3    2.70    1.60
 -10 -13  -3    1.70    1.20
  10  13  -3    0.80    1.20
  10  13  -3    1.00    1.50
  10 -13   3    1.30    1.20
  10  13  -3    1.50    1.60
  10 -13  -3    1.20    1.10
  10 -13  -3    1.70    1.30
[truncated: 1,235,618 more chars]
