# Supplementary material for: Chemoselective Oxyfunctionalization of Functionalized Benzylic Compounds with a Manganese Catalyst
Source: Angew Chem Int Ed Engl. 2022 Jun 8;61(30):e202205983. doi: 10.1002/anie.202205983 (PMC9400980; doi:10.1002/anie.202205983)
Supplement: Supplementary file 4 — Supporting Information [file ANIE-61-0-s002.cif]

 
data_rac
 
_audit_creation_method            'SHELXL-2018/1'
_shelx_SHELXL_version_number      '2018/1'
_chemical_name_systematic         ?
_chemical_name_common             ?
_chemical_melting_point           ?
_chemical_formula_moiety          '(C26 H42 Mn N4 O2 2+), (C1 F3 O3 S1 2-)2, H2 O'
_chemical_formula_sum
 'C28 H44 F6 Mn N4 O9 S2' 
_chemical_formula_weight          813.73

loop_
 _atom_type_symbol
 _atom_type_description
 _atom_type_scat_dispersion_real
 _atom_type_scat_dispersion_imag
 _atom_type_scat_source
 'C'  'C'   0.0033   0.0016
 'International Tables Vol C Tables 4.2.6.8 and 6.1.1.4'
 'H'  'H'   0.0000   0.0000
 'International Tables Vol C Tables 4.2.6.8 and 6.1.1.4'
 'F'  'F'   0.0171   0.0103
 'International Tables Vol C Tables 4.2.6.8 and 6.1.1.4'
 'Mn'  'Mn'   0.3368   0.7283
 'International Tables Vol C Tables 4.2.6.8 and 6.1.1.4'
 'N'  'N'   0.0061   0.0033
 'International Tables Vol C Tables 4.2.6.8 and 6.1.1.4'
 'O'  'O'   0.0106   0.0060
 'International Tables Vol C Tables 4.2.6.8 and 6.1.1.4'
 'S'  'S'   0.1246   0.1234
 'International Tables Vol C Tables 4.2.6.8 and 6.1.1.4'
 
_space_group_crystal_system       monoclinic
_space_group_IT_number            14
_space_group_name_H-M_alt         'P 21/c'
_space_group_name_Hall            '-P 2ybc'
 
_shelx_space_group_comment
;
The symmetry employed for this shelxl refinement is uniquely defined
by the following loop, which should always be used as a source of
symmetry information in preference to the above space-group names.
They are only intended as comments.
;
 
loop_
 _space_group_symop_operation_xyz
 'x, y, z'
 '-x, y+1/2, -z+1/2'
 '-x, -y, -z'
 'x, -y-1/2, z-1/2'
 
_cell_length_a                    14.919(4)
_cell_length_b                    13.061(3)
_cell_length_c                    18.685(5)
_cell_angle_alpha                 90
_cell_angle_beta                  98.016(11)
_cell_angle_gamma                 90
_cell_volume                      3605.4(17)
_cell_formula_units_Z             4
_cell_measurement_reflns_used     9680
_cell_measurement_temperature     153.0
_cell_measurement_theta_max       26.593
_cell_measurement_theta_min       2.443
 
_exptl_crystal_description        block
_exptl_crystal_colour             'clear light colourless'
_exptl_crystal_density_diffrn     1.499          
_exptl_crystal_F_000              1692
_exptl_crystal_size_max           0.500
_exptl_crystal_size_mid           0.400
_exptl_crystal_size_min           0.300
_exptl_absorpt_coefficient_mu     0.567
_shelx_estimated_absorpt_T_min    0.765
_shelx_estimated_absorpt_T_max    0.848
_exptl_absorpt_correction_T_max   0.7454
_exptl_absorpt_correction_T_min   0.6621
_exptl_absorpt_correction_type    'multi-scan'
_exptl_absorpt_process_details
;
SADABS-2014/5 (Bruker,2014/5) was used for absorption correction.
wR2(int) was 0.0972 before and 0.0600 after correction.
The Ratio of minimum to maximum transmission is 0.8882.
The \l/2 correction factor is Not present.
;
_diffrn_ambient_temperature       153(2)
_diffrn_radiation_wavelength      0.71073
_diffrn_radiation_type            MoK\a
_diffrn_source                    'sealed X-ray tube'
_diffrn_measurement_device_type    'Bruker APEX-II CCD'
_diffrn_measurement_method         '\f and \w scans'
_diffrn_reflns_number             60426
_diffrn_reflns_av_unetI/netI      0.0230
_diffrn_reflns_av_R_equivalents   0.0430
_diffrn_reflns_limit_h_min        -18
_diffrn_reflns_limit_h_max        18
_diffrn_reflns_limit_k_min        -16
_diffrn_reflns_limit_k_max        16
_diffrn_reflns_limit_l_min        -23
_diffrn_reflns_limit_l_max        23
_diffrn_reflns_theta_min          2.263
_diffrn_reflns_theta_max          26.648
_diffrn_reflns_theta_full         25.242
_diffrn_measured_fraction_theta_max   0.982
_diffrn_measured_fraction_theta_full  0.995
_diffrn_reflns_Laue_measured_fraction_max    0.982
_diffrn_reflns_Laue_measured_fraction_full   0.995
_diffrn_reflns_point_group_measured_fraction_max   0.982
_diffrn_reflns_point_group_measured_fraction_full  0.995
_reflns_number_total              7444
_reflns_number_gt                 6538
_reflns_threshold_expression      'I > 2\s(I)'
_reflns_Friedel_coverage          0.000
_reflns_Friedel_fraction_max      .
_reflns_Friedel_fraction_full     .
 
_reflns_special_details
;
 Reflections were merged by SHELXL according to the crystal
 class for the calculation of statistics and refinement.
 
 _reflns_Friedel_fraction is defined as the number of unique
 Friedel pairs measured divided by the number that would be
 possible theoretically, ignoring centric projections and
 systematic absences.
;
 
_computing_cell_refinement        'SAINT v8.37A (Bruker, 2015)'
_computing_data_reduction         'SAINT v8.37A (Bruker, 2015)'
_computing_structure_solution     'SHELXT 2018/2 (Sheldrick, 2018)'
_computing_structure_refinement   'SHELXL-2018/1 (Sheldrick, 2018)'
_refine_special_details           
;
Both triflate ions are disordered. In the refinement they were split on two positions.
;
_refine_ls_structure_factor_coef  Fsqd
_refine_ls_matrix_type            full
_refine_ls_weighting_scheme       calc
_refine_ls_weighting_details
'w=1/[\s^2^(Fo^2^)+(0.0633P)^2^+3.8284P] where P=(Fo^2^+2Fc^2^)/3'
_atom_sites_solution_hydrogens    mixed
_refine_ls_hydrogen_treatment     mixed
_refine_ls_extinction_method      none
_refine_ls_extinction_coef        .
_refine_ls_number_reflns          7444
_refine_ls_number_parameters      625
_refine_ls_number_restraints      1082
_refine_ls_R_factor_all           0.0538
_refine_ls_R_factor_gt            0.0472
_refine_ls_wR_factor_ref          0.1316
_refine_ls_wR_factor_gt           0.1259
_refine_ls_goodness_of_fit_ref    1.097
_refine_ls_restrained_S_all       1.238
_refine_ls_shift/su_max           0.001
_refine_ls_shift/su_mean          0.000
 
loop_
 _atom_site_label
 _atom_site_type_symbol
 _atom_site_fract_x
 _atom_site_fract_y
 _atom_site_fract_z
 _atom_site_U_iso_or_equiv
 _atom_site_adp_type
 _atom_site_occupancy
 _atom_site_site_symmetry_order  
 _atom_site_calc_flag
 _atom_site_refinement_flags_posn
 _atom_site_refinement_flags_adp
 _atom_site_refinement_flags_occupancy
 _atom_site_disorder_assembly
 _atom_site_disorder_group
Mn1 Mn 0.74352(2) 0.24698(2) 0.51680(2) 0.01960(11) Uani 1 1 d . . . . .
N1 N 0.82671(12) 0.24138(14) 0.42509(10) 0.0244(4) Uani 1 1 d . . . . .
N2 N 0.69083(11) 0.38189(13) 0.44389(9) 0.0209(4) Uani 1 1 d . . . . .
N3 N 0.66657(12) 0.26347(14) 0.61097(10) 0.0243(4) Uani 1 1 d . . . . .
N4 N 0.80880(11) 0.38500(13) 0.58045(9) 0.0210(3) Uani 1 1 d . . . . .
O1 O 0.82181(12) 0.12178(14) 0.56913(9) 0.0301(4) Uani 1 1 d . . . . .
H1A H 0.875(3) 0.129(3) 0.5888(19) 0.057(10) Uiso 1 1 d . . . . .
H1B H 0.809(2) 0.067(3) 0.5517(17) 0.044(9) Uiso 1 1 d . . . . .
O2 O 0.64965(14) 0.13692(15) 0.46174(10) 0.0361(4) Uani 1 1 d . . . . .
H2A H 0.673(2) 0.079(3) 0.4615(19) 0.058(10) Uiso 1 1 d . . . . .
H2B H 0.597(3) 0.136(3) 0.4509(19) 0.057(11) Uiso 1 1 d . . . . .
C1 C 0.79891(14) 0.30513(16) 0.36981(11) 0.0235(4) Uani 1 1 d . . . . .
C2 C 0.85031(16) 0.32226(17) 0.31414(11) 0.0275(5) Uani 1 1 d . . . . .
C3 C 0.92941(16) 0.26614(18) 0.31530(13) 0.0296(5) Uani 1 1 d . . . . .
H3 H 0.965175 0.275221 0.277507 0.036 Uiso 1 1 calc R U . . .
C4 C 0.95774(15) 0.19678(17) 0.37049(13) 0.0281(5) Uani 1 1 d . . . . .
C5 C 0.90412(15) 0.18917(17) 0.42531(12) 0.0262(4) Uani 1 1 d . . . . .
H5 H 0.923174 0.144872 0.464839 0.031 Uiso 1 1 calc R U . . .
C6 C 1.04340(17) 0.1352(2) 0.37329(16) 0.0411(6) Uani 1 1 d . . . . .
H6A H 1.051315 0.092894 0.417032 0.062 Uiso 1 1 calc R U . . .
H6B H 1.095144 0.181611 0.374070 0.062 Uiso 1 1 calc R U . . .
H6C H 1.039535 0.090998 0.330590 0.062 Uiso 1 1 calc R U . . .
C7 C 0.8226(2) 0.3993(2) 0.25519(13) 0.0408(6) Uani 1 1 d . . . . .
H7A H 0.811767 0.465680 0.276854 0.061 Uiso 1 1 calc R U . . .
H7B H 0.767038 0.376074 0.225381 0.061 Uiso 1 1 calc R U . . .
H7C H 0.870949 0.406175 0.224997 0.061 Uiso 1 1 calc R U . . .
C8 C 0.70619(15) 0.35207(19) 0.37016(11) 0.0281(5) Uani 1 1 d . . . . .
H8A H 0.700267 0.413250 0.338576 0.034 Uiso 1 1 calc R U . . .
H8B H 0.659300 0.302158 0.350261 0.034 Uiso 1 1 calc R U . . .
C9 C 0.74454(14) 0.47562(16) 0.46843(11) 0.0235(4) Uani 1 1 d . . . . .
H9 H 0.805734 0.467072 0.453153 0.028 Uiso 1 1 calc R U . . .
C10 C 0.70307(17) 0.57344(18) 0.43171(14) 0.0338(5) Uani 1 1 d . . . . .
H10A H 0.736956 0.633672 0.453285 0.041 Uiso 1 1 calc R U . . .
H10B H 0.709518 0.571438 0.379712 0.041 Uiso 1 1 calc R U . . .
C11 C 0.60345(18) 0.58566(19) 0.43958(15) 0.0387(6) Uani 1 1 d . . . . .
H11A H 0.596665 0.593569 0.491251 0.046 Uiso 1 1 calc R U . . .
H11B H 0.578784 0.647718 0.413489 0.046 Uiso 1 1 calc R U . . .
C12 C 0.55175(16) 0.4920(2) 0.40874(14) 0.0346(5) Uani 1 1 d . . . . .
H12A H 0.554942 0.487033 0.356280 0.041 Uiso 1 1 calc R U . . .
H12B H 0.487314 0.498225 0.415425 0.041 Uiso 1 1 calc R U . . .
C13 C 0.59206(14) 0.39594(17) 0.44666(12) 0.0262(4) Uani 1 1 d . . . . .
H13A H 0.582066 0.398437 0.497907 0.031 Uiso 1 1 calc R U . . .
H13B H 0.559227 0.335531 0.424282 0.031 Uiso 1 1 calc R U . . .
C14 C 0.70307(15) 0.32789(17) 0.66363(11) 0.0251(4) Uani 1 1 d . . . . .
C15 C 0.65947(17) 0.35095(19) 0.72317(12) 0.0314(5) Uani 1 1 d . . . . .
C16 C 0.57873(17) 0.2998(2) 0.72821(13) 0.0367(6) Uani 1 1 d . . . . .
H16 H 0.547617 0.313282 0.768228 0.044 Uiso 1 1 calc R U . . .
C17 C 0.54247(16) 0.2296(2) 0.67641(14) 0.0358(6) Uani 1 1 d . . . . .
C18 C 0.58848(15) 0.21619(19) 0.61731(13) 0.0296(5) Uani 1 1 d . . . . .
H18 H 0.563336 0.171444 0.579701 0.036 Uiso 1 1 calc R U . . .
C19 C 0.4572(2) 0.1702(3) 0.68236(19) 0.0574(9) Uani 1 1 d . . . . .
H19A H 0.468757 0.120880 0.722124 0.086 Uiso 1 1 calc R U . . .
H19B H 0.438211 0.133504 0.637024 0.086 Uiso 1 1 calc R U . . .
H19C H 0.409270 0.217503 0.691805 0.086 Uiso 1 1 calc R U . . .
C20 C 0.6980(2) 0.4275(2) 0.78008(14) 0.0469(7) Uani 1 1 d . . . . .
H20A H 0.758805 0.405858 0.801323 0.070 Uiso 1 1 calc R U . . .
H20B H 0.658804 0.431172 0.817956 0.070 Uiso 1 1 calc R U . . .
H20C H 0.701299 0.495083 0.757796 0.070 Uiso 1 1 calc R U . . .
C21 C 0.79640(15) 0.36749(19) 0.65691(11) 0.0277(5) Uani 1 1 d . . . . .
H21A H 0.806545 0.432561 0.684002 0.033 Uiso 1 1 calc R U . . .
H21B H 0.842039 0.317486 0.678837 0.033 Uiso 1 1 calc R U . . .
C22 C 0.75850(14) 0.47969(16) 0.55172(11) 0.0233(4) Uani 1 1 d . . . . .
H22 H 0.697206 0.476987 0.567525 0.028 Uiso 1 1 calc R U . . .
C23 C 0.80476(17) 0.57767(18) 0.58338(15) 0.0367(6) Uani 1 1 d . . . . .
H23A H 0.772172 0.637980 0.560603 0.044 Uiso 1 1 calc R U . . .
H23B H 0.801495 0.580397 0.635901 0.044 Uiso 1 1 calc R U . . .
C24 C 0.90373(18) 0.5823(2) 0.57101(17) 0.0444(6) Uani 1 1 d . . . . .
H24A H 0.907375 0.583916 0.518522 0.053 Uiso 1 1 calc R U . . .
H24B H 0.932238 0.645383 0.592982 0.053 Uiso 1 1 calc R U . . .
C25 C 0.95365(16) 0.4887(2) 0.60496(15) 0.0383(6) Uani 1 1 d . . . . .
H25A H 0.954120 0.490129 0.657984 0.046 Uiso 1 1 calc R U . . .
H25B H 1.017167 0.489794 0.595152 0.046 Uiso 1 1 calc R U . . .
C26 C 0.90734(14) 0.39103(17) 0.57390(12) 0.0270(5) Uani 1 1 d . . . . .
H26A H 0.914662 0.386065 0.522161 0.032 Uiso 1 1 calc R U . . .
H26B H 0.938377 0.331404 0.598976 0.032 Uiso 1 1 calc R U . . .
O3 O 0.75225(16) -0.03581(17) 0.48326(12) 0.0460(5) Uani 1 1 d . . . . .
H3A H 0.728(3) -0.088(4) 0.493(2) 0.082(14) Uiso 1 1 d . . . . .
H3B H 0.793(3) -0.054(3) 0.454(2) 0.086(14) Uiso 1 1 d . . . . .
S1 S 1.07883(5) 0.11607(6) 0.65521(5) 0.0259(2) Uani 0.760(3) 1 d D U P A 1
O4 O 0.9868(3) 0.1516(7) 0.6452(4) 0.0379(11) Uani 0.760(3) 1 d D U P A 1
O5 O 1.1052(2) 0.0730(4) 0.7240(2) 0.0908(14) Uani 0.760(3) 1 d D U P A 1
O6 O 1.1056(4) 0.0644(5) 0.5944(3) 0.0785(19) Uani 0.760(3) 1 d D U P A 1
C27 C 1.1411(3) 0.2352(4) 0.6569(3) 0.0565(11) Uani 0.760(3) 1 d D U P A 1
F1 F 1.1216(2) 0.2827(3) 0.5928(3) 0.1050(14) Uani 0.760(3) 1 d D U P A 1
F2 F 1.1186(4) 0.2994(4) 0.7059(3) 0.109(2) Uani 0.760(3) 1 d D U P A 1
F3 F 1.2294(3) 0.2142(6) 0.6695(5) 0.081(2) Uani 0.760(3) 1 d D U P A 1
S1' S 1.08337(18) 0.1547(3) 0.6149(2) 0.0436(10) Uani 0.240(3) 1 d D U P A 2
O4' O 0.9949(11) 0.147(2) 0.6345(16) 0.045(4) Uani 0.240(3) 1 d D U P A 2
O5' O 1.0881(8) 0.2207(9) 0.5546(5) 0.065(3) Uani 0.240(3) 1 d D U P A 2
O6' O 1.1277(11) 0.0568(9) 0.6145(9) 0.046(3) Uani 0.240(3) 1 d D U P A 2
C27' C 1.1520(7) 0.2216(8) 0.6878(5) 0.0361(19) Uani 0.240(3) 1 d D U P A 2
F1' F 1.1460(5) 0.1936(9) 0.7526(3) 0.075(2) Uani 0.240(3) 1 d D U P A 2
F2' F 1.2360(9) 0.2357(16) 0.6745(10) 0.045(3) Uani 0.240(3) 1 d D U P A 2
F3' F 1.1220(9) 0.3160(8) 0.6783(9) 0.073(4) Uani 0.240(3) 1 d D U P A 2
S2 S 0.3906(2) 0.1817(3) 0.41481(18) 0.0623(10) Uani 0.563(5) 1 d D U P B 1
O7 O 0.4656(2) 0.1377(3) 0.4531(2) 0.0569(12) Uani 0.563(5) 1 d D U P B 1
O8 O 0.3131(3) 0.1970(3) 0.4500(3) 0.0577(14) Uani 0.563(5) 1 d D U P B 1
O9 O 0.4125(5) 0.2705(6) 0.3724(4) 0.068(2) Uani 0.563(5) 1 d D U P B 1
C28 C 0.3509(6) 0.0923(6) 0.3436(4) 0.0578(17) Uani 0.563(5) 1 d D U P B 1
F4 F 0.3332(7) 0.0054(6) 0.3757(5) 0.0663(19) Uani 0.563(5) 1 d D U P B 1
F5 F 0.2806(6) 0.1260(5) 0.2988(4) 0.111(2) Uani 0.563(5) 1 d D U P B 1
F6 F 0.4147(5) 0.0702(5) 0.3037(3) 0.109(2) Uani 0.563(5) 1 d D U P B 1
S2' S 0.3954(2) 0.1962(2) 0.39995(18) 0.0278(6) Uani 0.437(5) 1 d D U P B 2
O7' O 0.4876(4) 0.1579(6) 0.3940(4) 0.083(2) Uani 0.437(5) 1 d D U P B 2
O8' O 0.3618(6) 0.1858(6) 0.4649(3) 0.066(2) Uani 0.437(5) 1 d D U P B 2
O9' O 0.3843(7) 0.2946(6) 0.3616(7) 0.070(3) Uani 0.437(5) 1 d D U P B 2
C28' C 0.3335(6) 0.1083(8) 0.3373(5) 0.0532(18) Uani 0.437(5) 1 d D U P B 2
F4' F 0.3330(10) 0.0128(8) 0.3616(7) 0.086(3) Uani 0.437(5) 1 d D U P B 2
F5' F 0.2477(3) 0.1316(8) 0.3301(4) 0.091(2) Uani 0.437(5) 1 d D U P B 2
F6' F 0.3547(5) 0.1116(6) 0.2713(3) 0.0789(18) Uani 0.437(5) 1 d D U P B 2
 
loop_
 _atom_site_aniso_label
 _atom_site_aniso_U_11
 _atom_site_aniso_U_22
 _atom_site_aniso_U_33
 _atom_site_aniso_U_23
 _atom_site_aniso_U_13
 _atom_site_aniso_U_12
Mn1 0.01944(17) 0.02069(18) 0.01909(17) -0.00047(11) 0.00411(12) 0.00127(11)
N1 0.0237(9) 0.0264(9) 0.0240(9) -0.0012(7) 0.0072(7) 0.0032(7)
N2 0.0186(8) 0.0238(9) 0.0203(8) -0.0025(7) 0.0025(6) 0.0025(7)
N3 0.0215(9) 0.0305(10) 0.0217(9) 0.0018(7) 0.0054(7) 0.0014(7)
N4 0.0182(8) 0.0242(9) 0.0205(8) -0.0004(7) 0.0026(6) 0.0010(7)
O1 0.0308(9) 0.0286(9) 0.0297(8) 0.0022(7) -0.0003(7) 0.0065(7)
O2 0.0289(10) 0.0321(10) 0.0461(10) -0.0117(8) 0.0013(8) -0.0026(8)
C1 0.0263(10) 0.0257(10) 0.0188(9) -0.0047(8) 0.0040(8) 0.0012(8)
C2 0.0349(12) 0.0293(11) 0.0188(10) -0.0043(8) 0.0060(8) -0.0033(9)
C3 0.0316(12) 0.0326(12) 0.0272(11) -0.0075(9) 0.0130(9) -0.0052(9)
C4 0.0266(11) 0.0250(11) 0.0346(12) -0.0070(9) 0.0113(9) -0.0017(9)
C5 0.0265(11) 0.0235(10) 0.0299(11) -0.0004(9) 0.0083(9) 0.0035(8)
C6 0.0315(13) 0.0362(13) 0.0593(17) -0.0034(12) 0.0199(12) 0.0050(10)
C7 0.0542(16) 0.0459(15) 0.0240(11) 0.0069(10) 0.0119(11) 0.0064(12)
C8 0.0291(11) 0.0362(12) 0.0185(10) -0.0012(9) 0.0016(8) 0.0078(9)
C9 0.0233(10) 0.0217(10) 0.0257(10) 0.0017(8) 0.0038(8) 0.0012(8)
C10 0.0384(13) 0.0246(11) 0.0372(12) 0.0066(10) 0.0010(10) 0.0012(10)
C11 0.0396(13) 0.0296(12) 0.0450(14) 0.0048(11) -0.0008(11) 0.0133(10)
C12 0.0267(11) 0.0393(13) 0.0365(12) 0.0021(10) 0.0003(9) 0.0109(10)
C13 0.0177(10) 0.0301(11) 0.0303(11) -0.0019(9) 0.0019(8) 0.0035(8)
C14 0.0270(11) 0.0290(11) 0.0193(9) 0.0035(8) 0.0033(8) 0.0055(8)
C15 0.0374(12) 0.0375(13) 0.0206(10) 0.0052(9) 0.0080(9) 0.0134(10)
C16 0.0356(13) 0.0492(15) 0.0284(11) 0.0122(11) 0.0155(10) 0.0166(11)
C17 0.0223(11) 0.0494(15) 0.0376(13) 0.0186(11) 0.0108(10) 0.0084(10)
C18 0.0224(10) 0.0370(12) 0.0300(11) 0.0065(10) 0.0053(9) 0.0009(9)
C19 0.0325(14) 0.080(2) 0.0629(19) 0.0219(17) 0.0196(13) -0.0051(15)
C20 0.0649(18) 0.0526(17) 0.0257(12) -0.0066(12) 0.0146(12) 0.0081(14)
C21 0.0279(11) 0.0362(12) 0.0186(10) -0.0019(9) 0.0014(8) -0.0008(9)
C22 0.0222(10) 0.0212(10) 0.0261(10) -0.0034(8) 0.0018(8) 0.0028(8)
C23 0.0391(13) 0.0236(11) 0.0439(14) -0.0086(10) -0.0062(11) 0.0031(10)
C24 0.0392(14) 0.0284(13) 0.0621(17) -0.0030(12) -0.0054(12) -0.0106(11)
C25 0.0249(11) 0.0374(13) 0.0504(15) -0.0034(11) -0.0020(10) -0.0069(10)
C26 0.0174(10) 0.0294(11) 0.0337(11) -0.0004(9) 0.0021(8) 0.0004(8)
O3 0.0555(13) 0.0326(11) 0.0541(13) -0.0085(9) 0.0219(10) 0.0021(9)
S1 0.0212(4) 0.0262(4) 0.0309(5) 0.0059(3) 0.0062(3) 0.0016(3)
O4 0.0224(17) 0.040(2) 0.052(2) 0.0019(18) 0.0079(14) 0.0012(16)
O5 0.059(2) 0.126(3) 0.083(2) 0.074(2) -0.0044(17) 0.005(2)
O6 0.061(3) 0.091(3) 0.091(4) -0.055(3) 0.037(3) -0.012(2)
C27 0.0299(18) 0.050(2) 0.090(3) -0.006(2) 0.010(2) -0.0045(17)
F1 0.069(2) 0.086(2) 0.161(4) 0.073(3) 0.022(2) -0.0131(18)
F2 0.080(3) 0.092(4) 0.159(4) -0.082(3) 0.033(3) -0.028(3)
F3 0.0251(16) 0.071(4) 0.148(4) -0.012(3) 0.0116(19) -0.0170(17)
S1' 0.0281(13) 0.0446(17) 0.059(2) -0.0106(16) 0.0072(12) 0.0004(11)
O4' 0.026(6) 0.043(7) 0.068(9) 0.004(7) 0.009(5) -0.002(5)
O5' 0.070(6) 0.077(6) 0.052(5) 0.031(5) 0.019(4) 0.001(5)
O6' 0.052(7) 0.023(4) 0.065(7) 0.004(4) 0.010(5) 0.011(4)
C27' 0.024(3) 0.034(4) 0.051(4) 0.005(3) 0.008(3) 0.000(3)
F1' 0.038(4) 0.156(7) 0.031(3) 0.020(4) 0.001(3) -0.005(4)
F2' 0.023(4) 0.041(6) 0.072(6) 0.009(5) 0.005(4) -0.016(3)
F3' 0.047(5) 0.020(4) 0.142(8) 0.015(5) -0.027(6) 0.008(3)
S2 0.0431(10) 0.0770(17) 0.0622(16) 0.0225(11) -0.0087(10) -0.0241(9)
O7 0.0254(17) 0.079(3) 0.062(3) 0.010(2) -0.0107(16) -0.0019(17)
O8 0.043(2) 0.0267(18) 0.108(4) -0.004(2) 0.027(2) 0.0023(18)
O9 0.069(4) 0.056(4) 0.072(3) 0.012(3) -0.014(3) -0.025(3)
C28 0.069(3) 0.055(3) 0.049(3) 0.003(3) 0.005(2) -0.025(3)
F4 0.098(4) 0.036(2) 0.069(4) 0.003(2) 0.029(3) -0.002(2)
F5 0.134(5) 0.093(3) 0.083(4) 0.016(3) -0.062(4) -0.034(4)
F6 0.153(5) 0.103(4) 0.088(3) -0.038(3) 0.076(3) -0.054(3)
S2' 0.0275(8) 0.0168(8) 0.0371(9) -0.0037(7) -0.0031(6) -0.0020(6)
O7' 0.037(3) 0.107(5) 0.097(5) -0.009(4) -0.016(3) 0.002(3)
O8' 0.106(5) 0.068(4) 0.029(2) -0.007(2) 0.030(3) -0.044(4)
O9' 0.084(6) 0.030(3) 0.102(6) 0.021(3) 0.035(5) -0.005(3)
C28' 0.046(3) 0.065(4) 0.048(3) -0.005(3) 0.005(3) -0.013(3)
F4' 0.130(6) 0.055(4) 0.065(5) -0.006(3) -0.017(4) -0.040(4)
F5' 0.028(2) 0.155(6) 0.084(5) -0.030(4) -0.011(2) -0.006(3)
F6' 0.083(4) 0.110(4) 0.046(3) -0.023(3) 0.017(3) -0.022(3)
 
_geom_special_details
;
 All esds (except the esd in the dihedral angle between two l.s. planes)
 are estimated using the full covariance matrix.  The cell esds are taken
 into account individually in the estimation of esds in distances, angles
 and torsion angles; correlations between esds in cell parameters are only
 used when they are defined by crystal symmetry.  An approximate (isotropic)
 treatment of cell esds is used for estimating esds involving l.s. planes.
;
 
loop_
 _geom_bond_atom_site_label_1
 _geom_bond_atom_site_label_2
 _geom_bond_distance
 _geom_bond_site_symmetry_2
 _geom_bond_publ_flag
Mn1 O1 2.1624(17) . ?
Mn1 O2 2.1644(18) . ?
Mn1 N3 2.2412(19) . ?
Mn1 N1 2.2528(19) . ?
Mn1 N2 2.2979(18) . ?
Mn1 N4 2.2999(18) . ?
N1 C5 1.341(3) . ?
N1 C1 1.346(3) . ?
N2 C8 1.480(3) . ?
N2 C13 1.493(3) . ?
N2 C9 1.499(3) . ?
N3 C18 1.338(3) . ?
N3 C14 1.350(3) . ?
N4 C21 1.484(3) . ?
N4 C26 1.494(3) . ?
N4 C22 1.506(3) . ?
O1 H1A 0.83(4) . ?
O1 H1B 0.80(4) . ?
O2 H2A 0.83(4) . ?
O2 H2B 0.79(4) . ?
C1 C2 1.394(3) . ?
C1 C8 1.514(3) . ?
C2 C3 1.387(3) . ?
C2 C7 1.506(3) . ?
C3 C4 1.393(3) . ?
C3 H3 0.9500 . ?
C4 C5 1.388(3) . ?
C4 C6 1.505(3) . ?
C5 H5 0.9500 . ?
C6 H6A 0.9800 . ?
C6 H6B 0.9800 . ?
C6 H6C 0.9800 . ?
C7 H7A 0.9800 . ?
C7 H7B 0.9800 . ?
C7 H7C 0.9800 . ?
C8 H8A 0.9900 . ?
C8 H8B 0.9900 . ?
C9 C10 1.539(3) . ?
C9 C22 1.542(3) . ?
C9 H9 1.0000 . ?
C10 C11 1.522(4) . ?
C10 H10A 0.9900 . ?
C10 H10B 0.9900 . ?
C11 C12 1.517(4) . ?
C11 H11A 0.9900 . ?
C11 H11B 0.9900 . ?
C12 C13 1.522(3) . ?
C12 H12A 0.9900 . ?
C12 H12B 0.9900 . ?
C13 H13A 0.9900 . ?
C13 H13B 0.9900 . ?
C14 C15 1.398(3) . ?
C14 C21 1.507(3) . ?
C15 C16 1.392(4) . ?
C15 C20 1.513(4) . ?
C16 C17 1.387(4) . ?
C16 H16 0.9500 . ?
C17 C18 1.390(3) . ?
C17 C19 1.507(4) . ?
C18 H18 0.9500 . ?
C19 H19A 0.9800 . ?
C19 H19B 0.9800 . ?
C19 H19C 0.9800 . ?
C20 H20A 0.9800 . ?
C20 H20B 0.9800 . ?
C20 H20C 0.9800 . ?
C21 H21A 0.9900 . ?
C21 H21B 0.9900 . ?
C22 C23 1.533(3) . ?
C22 H22 1.0000 . ?
C23 C24 1.527(4) . ?
C23 H23A 0.9900 . ?
C23 H23B 0.9900 . ?
C24 C25 1.523(4) . ?
C24 H24A 0.9900 . ?
C24 H24B 0.9900 . ?
C25 C26 1.526(3) . ?
C25 H25A 0.9900 . ?
C25 H25B 0.9900 . ?
C26 H26A 0.9900 . ?
C26 H26B 0.9900 . ?
O3 H3A 0.80(5) . ?
O3 H3B 0.90(5) . ?
S1 O5 1.408(3) . ?
S1 O6 1.425(5) . ?
S1 O4 1.437(6) . ?
S1 C27 1.811(5) . ?
C27 F2 1.318(6) . ?
C27 F3 1.334(6) . ?
C27 F1 1.344(6) . ?
S1' O4' 1.421(12) . ?
S1' O5' 1.428(8) . ?
S1' O6' 1.440(10) . ?
S1' C27' 1.810(10) . ?
C27' F1' 1.281(10) . ?
C27' F3' 1.316(11) . ?
C27' F2' 1.324(12) . ?
S2 O7 1.369(5) . ?
S2 O8 1.422(5) . ?
S2 O9 1.467(7) . ?
S2 C28 1.807(7) . ?
C28 F6 1.321(9) . ?
C28 F5 1.323(8) . ?
C28 F4 1.327(8) . ?
S2' O8' 1.383(5) . ?
S2' O9' 1.469(7) . ?
S2' O7' 1.483(6) . ?
S2' C28' 1.800(9) . ?
C28' F5' 1.304(9) . ?
C28' F6' 1.316(10) . ?
C28' F4' 1.328(10) . ?
 
loop_
 _geom_angle_atom_site_label_1
 _geom_angle_atom_site_label_2
 _geom_angle_atom_site_label_3
 _geom_angle
 _geom_angle_site_symmetry_1
 _geom_angle_site_symmetry_3
 _geom_angle_publ_flag
O1 Mn1 O2 89.17(8) . . ?
O1 Mn1 N3 91.21(7) . . ?
O2 Mn1 N3 93.94(7) . . ?
O1 Mn1 N1 89.96(7) . . ?
O2 Mn1 N1 90.31(7) . . ?
N3 Mn1 N1 175.61(7) . . ?
O1 Mn1 N2 165.14(6) . . ?
O2 Mn1 N2 94.72(7) . . ?
N3 Mn1 N2 102.79(6) . . ?
N1 Mn1 N2 75.71(6) . . ?
O1 Mn1 N4 101.29(7) . . ?
O2 Mn1 N4 164.94(7) . . ?
N3 Mn1 N4 75.23(7) . . ?
N1 Mn1 N4 100.39(7) . . ?
N2 Mn1 N4 77.92(7) . . ?
C5 N1 C1 119.34(19) . . ?
C5 N1 Mn1 125.44(15) . . ?
C1 N1 Mn1 114.84(14) . . ?
C8 N2 C13 110.26(16) . . ?
C8 N2 C9 110.73(17) . . ?
C13 N2 C9 112.15(16) . . ?
C8 N2 Mn1 105.40(13) . . ?
C13 N2 Mn1 109.35(13) . . ?
C9 N2 Mn1 108.70(12) . . ?
C18 N3 C14 119.37(19) . . ?
C18 N3 Mn1 124.94(16) . . ?
C14 N3 Mn1 115.68(14) . . ?
C21 N4 C26 110.07(16) . . ?
C21 N4 C22 110.30(16) . . ?
C26 N4 C22 111.99(16) . . ?
C21 N4 Mn1 106.05(13) . . ?
C26 N4 Mn1 110.46(12) . . ?
C22 N4 Mn1 107.78(12) . . ?
Mn1 O1 H1A 122(2) . . ?
Mn1 O1 H1B 114(2) . . ?
H1A O1 H1B 116(3) . . ?
Mn1 O2 H2A 111(2) . . ?
Mn1 O2 H2B 134(3) . . ?
H2A O2 H2B 113(4) . . ?
N1 C1 C2 121.9(2) . . ?
N1 C1 C8 115.53(18) . . ?
C2 C1 C8 122.4(2) . . ?
C3 C2 C1 117.3(2) . . ?
C3 C2 C7 120.7(2) . . ?
C1 C2 C7 122.0(2) . . ?
C2 C3 C4 121.7(2) . . ?
C2 C3 H3 119.2 . . ?
C4 C3 H3 119.2 . . ?
C5 C4 C3 116.5(2) . . ?
C5 C4 C6 120.7(2) . . ?
C3 C4 C6 122.8(2) . . ?
N1 C5 C4 123.1(2) . . ?
N1 C5 H5 118.5 . . ?
C4 C5 H5 118.5 . . ?
C4 C6 H6A 109.5 . . ?
C4 C6 H6B 109.5 . . ?
H6A C6 H6B 109.5 . . ?
C4 C6 H6C 109.5 . . ?
H6A C6 H6C 109.5 . . ?
H6B C6 H6C 109.5 . . ?
C2 C7 H7A 109.5 . . ?
C2 C7 H7B 109.5 . . ?
H7A C7 H7B 109.5 . . ?
C2 C7 H7C 109.5 . . ?
H7A C7 H7C 109.5 . . ?
H7B C7 H7C 109.5 . . ?
N2 C8 C1 111.76(17) . . ?
N2 C8 H8A 109.3 . . ?
C1 C8 H8A 109.3 . . ?
N2 C8 H8B 109.3 . . ?
C1 C8 H8B 109.3 . . ?
H8A C8 H8B 107.9 . . ?
N2 C9 C10 112.15(17) . . ?
N2 C9 C22 109.15(16) . . ?
C10 C9 C22 114.25(18) . . ?
N2 C9 H9 107.0 . . ?
C10 C9 H9 107.0 . . ?
C22 C9 H9 107.0 . . ?
C11 C10 C9 112.4(2) . . ?
C11 C10 H10A 109.1 . . ?
C9 C10 H10A 109.1 . . ?
C11 C10 H10B 109.1 . . ?
C9 C10 H10B 109.1 . . ?
H10A C10 H10B 107.9 . . ?
C12 C11 C10 109.3(2) . . ?
C12 C11 H11A 109.8 . . ?
C10 C11 H11A 109.8 . . ?
C12 C11 H11B 109.8 . . ?
C10 C11 H11B 109.8 . . ?
H11A C11 H11B 108.3 . . ?
C11 C12 C13 109.94(19) . . ?
C11 C12 H12A 109.7 . . ?
C13 C12 H12A 109.7 . . ?
C11 C12 H12B 109.7 . . ?
C13 C12 H12B 109.7 . . ?
H12A C12 H12B 108.2 . . ?
N2 C13 C12 114.38(18) . . ?
N2 C13 H13A 108.7 . . ?
C12 C13 H13A 108.7 . . ?
N2 C13 H13B 108.7 . . ?
C12 C13 H13B 108.7 . . ?
H13A C13 H13B 107.6 . . ?
N3 C14 C15 122.0(2) . . ?
N3 C14 C21 115.89(18) . . ?
C15 C14 C21 122.0(2) . . ?
C16 C15 C14 117.0(2) . . ?
C16 C15 C20 121.1(2) . . ?
C14 C15 C20 121.9(2) . . ?
C17 C16 C15 121.8(2) . . ?
C17 C16 H16 119.1 . . ?
C15 C16 H16 119.1 . . ?
C16 C17 C18 116.7(2) . . ?
C16 C17 C19 122.7(2) . . ?
C18 C17 C19 120.6(3) . . ?
N3 C18 C17 123.0(2) . . ?
N3 C18 H18 118.5 . . ?
C17 C18 H18 118.5 . . ?
C17 C19 H19A 109.5 . . ?
C17 C19 H19B 109.5 . . ?
H19A C19 H19B 109.5 . . ?
C17 C19 H19C 109.5 . . ?
H19A C19 H19C 109.5 . . ?
H19B C19 H19C 109.5 . . ?
C15 C20 H20A 109.5 . . ?
C15 C20 H20B 109.5 . . ?
H20A C20 H20B 109.5 . . ?
C15 C20 H20C 109.5 . . ?
H20A C20 H20C 109.5 . . ?
H20B C20 H20C 109.5 . . ?
N4 C21 C14 111.95(17) . . ?
N4 C21 H21A 109.2 . . ?
C14 C21 H21A 109.2 . . ?
N4 C21 H21B 109.2 . . ?
C14 C21 H21B 109.2 . . ?
H21A C21 H21B 107.9 . . ?
N4 C22 C23 111.90(17) . . ?
N4 C22 C9 108.77(16) . . ?
C23 C22 C9 114.10(19) . . ?
N4 C22 H22 107.2 . . ?
C23 C22 H22 107.2 . . ?
C9 C22 H22 107.2 . . ?
C24 C23 C22 111.5(2) . . ?
C24 C23 H23A 109.3 . . ?
C22 C23 H23A 109.3 . . ?
C24 C23 H23B 109.3 . . ?
C22 C23 H23B 109.3 . . ?
H23A C23 H23B 108.0 . . ?
C25 C24 C23 109.4(2) . . ?
C25 C24 H24A 109.8 . . ?
C23 C24 H24A 109.8 . . ?
C25 C24 H24B 109.8 . . ?
C23 C24 H24B 109.8 . . ?
H24A C24 H24B 108.2 . . ?
C24 C25 C26 110.07(19) . . ?
C24 C25 H25A 109.6 . . ?
C26 C25 H25A 109.6 . . ?
C24 C25 H25B 109.6 . . ?
C26 C25 H25B 109.6 . . ?
H25A C25 H25B 108.2 . . ?
N4 C26 C25 114.29(18) . . ?
N4 C26 H26A 108.7 . . ?
C25 C26 H26A 108.7 . . ?
N4 C26 H26B 108.7 . . ?
C25 C26 H26B 108.7 . . ?
H26A C26 H26B 107.6 . . ?
H3A O3 H3B 106(4) . . ?
O5 S1 O6 117.7(3) . . ?
O5 S1 O4 112.8(4) . . ?
O6 S1 O4 114.7(4) . . ?
O5 S1 C27 104.4(3) . . ?
O6 S1 C27 102.8(3) . . ?
O4 S1 C27 101.8(4) . . ?
F2 C27 F3 110.5(6) . . ?
F2 C27 F1 106.3(5) . . ?
F3 C27 F1 109.7(5) . . ?
F2 C27 S1 112.3(4) . . ?
F3 C27 S1 108.6(4) . . ?
F1 C27 S1 109.5(4) . . ?
O4' S1' O5' 113.2(13) . . ?
O4' S1' O6' 112.7(14) . . ?
O5' S1' O6' 117.3(8) . . ?
O4' S1' C27' 106.7(13) . . ?
O5' S1' C27' 102.5(6) . . ?
O6' S1' C27' 102.7(7) . . ?
F1' C27' F3' 109.1(11) . . ?
F1' C27' F2' 114.1(11) . . ?
F3' C27' F2' 99.1(12) . . ?
F1' C27' S1' 117.9(8) . . ?
F3' C27' S1' 101.9(9) . . ?
F2' C27' S1' 112.2(11) . . ?
O7 S2 O8 118.4(4) . . ?
O7 S2 O9 112.8(4) . . ?
O8 S2 O9 113.3(4) . . ?
O7 S2 C28 105.9(4) . . ?
O8 S2 C28 103.1(4) . . ?
O9 S2 C28 100.9(5) . . ?
F6 C28 F5 106.6(7) . . ?
F6 C28 F4 105.8(7) . . ?
F5 C28 F4 112.4(8) . . ?
F6 C28 S2 111.7(5) . . ?
F5 C28 S2 113.6(6) . . ?
F4 C28 S2 106.6(6) . . ?
O8' S2' O9' 118.9(6) . . ?
O8' S2' O7' 119.1(5) . . ?
O9' S2' O7' 107.5(5) . . ?
O8' S2' C28' 107.0(4) . . ?
O9' S2' C28' 103.2(6) . . ?
O7' S2' C28' 97.6(4) . . ?
F5' C28' F6' 104.9(8) . . ?
F5' C28' F4' 101.6(10) . . ?
F6' C28' F4' 111.4(10) . . ?
F5' C28' S2' 108.9(7) . . ?
F6' C28' S2' 114.9(7) . . ?
F4' C28' S2' 113.8(8) . . ?
 
loop_
 _geom_torsion_atom_site_label_1
 _geom_torsion_atom_site_label_2
 _geom_torsion_atom_site_label_3
 _geom_torsion_atom_site_label_4
 _geom_torsion
 _geom_torsion_site_symmetry_1
 _geom_torsion_site_symmetry_2
 _geom_torsion_site_symmetry_3
 _geom_torsion_site_symmetry_4
 _geom_torsion_publ_flag
C5 N1 C1 C2 -3.0(3) . . . . ?
Mn1 N1 C1 C2 170.29(16) . . . . ?
C5 N1 C1 C8 173.79(19) . . . . ?
Mn1 N1 C1 C8 -12.9(2) . . . . ?
N1 C1 C2 C3 3.8(3) . . . . ?
C8 C1 C2 C3 -172.7(2) . . . . ?
N1 C1 C2 C7 -175.5(2) . . . . ?
C8 C1 C2 C7 8.0(3) . . . . ?
C1 C2 C3 C4 -1.3(3) . . . . ?
C7 C2 C3 C4 178.0(2) . . . . ?
C2 C3 C4 C5 -1.9(3) . . . . ?
C2 C3 C4 C6 -179.7(2) . . . . ?
C1 N1 C5 C4 -0.5(3) . . . . ?
Mn1 N1 C5 C4 -173.00(16) . . . . ?
C3 C4 C5 N1 2.9(3) . . . . ?
C6 C4 C5 N1 -179.2(2) . . . . ?
C13 N2 C8 C1 -161.95(18) . . . . ?
C9 N2 C8 C1 73.3(2) . . . . ?
Mn1 N2 C8 C1 -44.0(2) . . . . ?
N1 C1 C8 N2 40.2(3) . . . . ?
C2 C1 C8 N2 -143.0(2) . . . . ?
C8 N2 C9 C10 74.9(2) . . . . ?
C13 N2 C9 C10 -48.7(2) . . . . ?
Mn1 N2 C9 C10 -169.73(14) . . . . ?
C8 N2 C9 C22 -157.43(16) . . . . ?
C13 N2 C9 C22 78.9(2) . . . . ?
Mn1 N2 C9 C22 -42.09(18) . . . . ?
N2 C9 C10 C11 52.9(3) . . . . ?
C22 C9 C10 C11 -71.9(3) . . . . ?
C9 C10 C11 C12 -57.0(3) . . . . ?
C10 C11 C12 C13 57.1(3) . . . . ?
C8 N2 C13 C12 -72.5(2) . . . . ?
C9 N2 C13 C12 51.4(2) . . . . ?
Mn1 N2 C13 C12 172.06(15) . . . . ?
C11 C12 C13 N2 -55.9(3) . . . . ?
C18 N3 C14 C15 -3.3(3) . . . . ?
Mn1 N3 C14 C15 175.63(16) . . . . ?
C18 N3 C14 C21 172.6(2) . . . . ?
Mn1 N3 C14 C21 -8.5(2) . . . . ?
N3 C14 C15 C16 3.7(3) . . . . ?
C21 C14 C15 C16 -171.9(2) . . . . ?
N3 C14 C15 C20 -176.6(2) . . . . ?
C21 C14 C15 C20 7.7(3) . . . . ?
C14 C15 C16 C17 -0.5(3) . . . . ?
C20 C15 C16 C17 179.9(2) . . . . ?
C15 C16 C17 C18 -2.9(4) . . . . ?
C15 C16 C17 C19 177.4(2) . . . . ?
C14 N3 C18 C17 -0.4(3) . . . . ?
Mn1 N3 C18 C17 -179.25(17) . . . . ?
C16 C17 C18 N3 3.5(4) . . . . ?
C19 C17 C18 N3 -176.9(2) . . . . ?
C26 N4 C21 C14 -161.83(18) . . . . ?
C22 N4 C21 C14 74.1(2) . . . . ?
Mn1 N4 C21 C14 -42.3(2) . . . . ?
N3 C14 C21 N4 35.8(3) . . . . ?
C15 C14 C21 N4 -148.3(2) . . . . ?
C21 N4 C22 C23 72.5(2) . . . . ?
C26 N4 C22 C23 -50.5(2) . . . . ?
Mn1 N4 C22 C23 -172.20(15) . . . . ?
C21 N4 C22 C9 -160.57(17) . . . . ?
C26 N4 C22 C9 76.5(2) . . . . ?
Mn1 N4 C22 C9 -45.22(18) . . . . ?
N2 C9 C22 N4 59.9(2) . . . . ?
C10 C9 C22 N4 -173.65(17) . . . . ?
N2 C9 C22 C23 -174.39(17) . . . . ?
C10 C9 C22 C23 -47.9(3) . . . . ?
N4 C22 C23 C24 55.0(3) . . . . ?
C9 C22 C23 C24 -69.0(3) . . . . ?
C22 C23 C24 C25 -58.1(3) . . . . ?
C23 C24 C25 C26 56.8(3) . . . . ?
C21 N4 C26 C25 -71.8(2) . . . . ?
C22 N4 C26 C25 51.3(2) . . . . ?
Mn1 N4 C26 C25 171.47(16) . . . . ?
C24 C25 C26 N4 -54.7(3) . . . . ?
O5 S1 C27 F2 -62.9(5) . . . . ?
O6 S1 C27 F2 173.7(5) . . . . ?
O4 S1 C27 F2 54.7(6) . . . . ?
O5 S1 C27 F3 59.5(5) . . . . ?
O6 S1 C27 F3 -63.9(6) . . . . ?
O4 S1 C27 F3 177.1(6) . . . . ?
O5 S1 C27 F1 179.3(4) . . . . ?
O6 S1 C27 F1 55.9(4) . . . . ?
O4 S1 C27 F1 -63.1(5) . . . . ?
O4' S1' C27' F1' 46.2(16) . . . . ?
O5' S1' C27' F1' 165.3(10) . . . . ?
O6' S1' C27' F1' -72.5(12) . . . . ?
O4' S1' C27' F3' -73.1(16) . . . . ?
O5' S1' C27' F3' 46.0(11) . . . . ?
O6' S1' C27' F3' 168.2(12) . . . . ?
O4' S1' C27' F2' -178.2(16) . . . . ?
O5' S1' C27' F2' -59.0(12) . . . . ?
O6' S1' C27' F2' 63.1(13) . . . . ?
O7 S2 C28 F6 -56.1(7) . . . . ?
O8 S2 C28 F6 178.9(6) . . . . ?
O9 S2 C28 F6 61.6(7) . . . . ?
O7 S2 C28 F5 -176.6(7) . . . . ?
O8 S2 C28 F5 58.3(7) . . . . ?
O9 S2 C28 F5 -58.9(8) . . . . ?
O7 S2 C28 F4 59.0(7) . . . . ?
O8 S2 C28 F4 -66.0(7) . . . . ?
O9 S2 C28 F4 176.7(7) . . . . ?
O8' S2' C28' F5' 59.9(9) . . . . ?
O9' S2' C28' F5' -66.3(9) . . . . ?
O7' S2' C28' F5' -176.4(8) . . . . ?
O8' S2' C28' F6' 177.2(8) . . . . ?
O9' S2' C28' F6' 51.0(9) . . . . ?
O7' S2' C28' F6' -59.1(8) . . . . ?
O8' S2' C28' F4' -52.6(11) . . . . ?
O9' S2' C28' F4' -178.9(10) . . . . ?
O7' S2' C28' F4' 71.0(10) . . . . ?
 
_refine_diff_density_max    1.606
_refine_diff_density_min   -0.788
_refine_diff_density_rms    0.064

_shelx_res_file
;
TITL rac in P2(1)/c
    rac.res
    created by SHELXL-2018/1 at 10:52:10 on 14-May-2021
CELL 0.71073 14.9191 13.0613 18.6847 90 98.016 90
ZERR 4 0.004 0.0033 0.0052 0 0.011 0
LATT 1
SYMM -X,0.5+Y,0.5-Z
SFAC C H F Mn N O S
UNIT 112 176 24 4 16 36 8
ACTA
L.S. 12
PLAN  20
SIZE 0.5 0.4 0.3
TEMP -120.15
CONF
list 4
BOND $H
FMAP 2

WGHT    0.063300    3.828400
FVAR       0.51780   0.56324   0.75981
MN1   4    0.743522    0.246983    0.516801    11.00000    0.01944    0.02069 =
         0.01909   -0.00047    0.00411    0.00127
N1    5    0.826709    0.241381    0.425087    11.00000    0.02373    0.02642 =
         0.02401   -0.00122    0.00718    0.00317
N2    5    0.690833    0.381892    0.443889    11.00000    0.01863    0.02378 =
         0.02030   -0.00255    0.00247    0.00248
N3    5    0.666575    0.263466    0.610965    11.00000    0.02151    0.03050 =
         0.02167    0.00178    0.00543    0.00143
N4    5    0.808798    0.385002    0.580449    11.00000    0.01816    0.02424 =
         0.02051   -0.00042    0.00258    0.00099
O1    6    0.821814    0.121783    0.569133    11.00000    0.03079    0.02857 =
         0.02966    0.00217   -0.00030    0.00649
H1A   2    0.875095    0.128928    0.588784    11.00000    0.05711
H1B   2    0.809079    0.066544    0.551706    11.00000    0.04355
O2    6    0.649652    0.136917    0.461739    11.00000    0.02894    0.03207 =
         0.04609   -0.01172    0.00133   -0.00258
H2A   2    0.673025    0.079434    0.461497    11.00000    0.05757
H2B   2    0.596888    0.135829    0.450920    11.00000    0.05717
C1    1    0.798913    0.305130    0.369811    11.00000    0.02634    0.02573 =
         0.01877   -0.00470    0.00400    0.00120
C2    1    0.850315    0.322257    0.314143    11.00000    0.03492    0.02932 =
         0.01882   -0.00432    0.00599   -0.00326
C3    1    0.929408    0.266142    0.315299    11.00000    0.03161    0.03256 =
         0.02718   -0.00746    0.01300   -0.00520
AFIX  43
H3    2    0.965175    0.275221    0.277507    11.00000   -1.20000
AFIX   0
C4    1    0.957744    0.196777    0.370492    11.00000    0.02662    0.02496 =
         0.03463   -0.00704    0.01125   -0.00165
C5    1    0.904119    0.189166    0.425309    11.00000    0.02646    0.02354 =
         0.02993   -0.00039    0.00829    0.00352
AFIX  43
H5    2    0.923174    0.144872    0.464839    11.00000   -1.20000
AFIX   0
C6    1    1.043402    0.135202    0.373290    11.00000    0.03146    0.03622 =
         0.05935   -0.00341    0.01992    0.00496
AFIX 137
H6A   2    1.051315    0.092894    0.417032    11.00000   -1.50000
H6B   2    1.095144    0.181611    0.374070    11.00000   -1.50000
H6C   2    1.039535    0.090998    0.330590    11.00000   -1.50000
AFIX   0
C7    1    0.822596    0.399274    0.255194    11.00000    0.05422    0.04586 =
         0.02402    0.00686    0.01185    0.00640
AFIX 137
H7A   2    0.811767    0.465680    0.276854    11.00000   -1.50000
H7B   2    0.767038    0.376074    0.225381    11.00000   -1.50000
H7C   2    0.870949    0.406175    0.224997    11.00000   -1.50000
AFIX   0
C8    1    0.706190    0.352070    0.370162    11.00000    0.02909    0.03619 =
         0.01852   -0.00120    0.00161    0.00780
AFIX  23
H8A   2    0.700267    0.413250    0.338576    11.00000   -1.20000
H8B   2    0.659300    0.302158    0.350261    11.00000   -1.20000
AFIX   0
C9    1    0.744544    0.475616    0.468431    11.00000    0.02328    0.02174 =
         0.02567    0.00174    0.00378    0.00124
AFIX  13
H9    2    0.805734    0.467072    0.453153    11.00000   -1.20000
AFIX   0
C10   1    0.703065    0.573443    0.431713    11.00000    0.03836    0.02463 =
         0.03719    0.00665    0.00098    0.00118
AFIX  23
H10A  2    0.736956    0.633672    0.453285    11.00000   -1.20000
H10B  2    0.709518    0.571438    0.379712    11.00000   -1.20000
AFIX   0
C11   1    0.603446    0.585659    0.439584    11.00000    0.03957    0.02959 =
         0.04499    0.00481   -0.00076    0.01326
AFIX  23
H11A  2    0.596665    0.593569    0.491251    11.00000   -1.20000
H11B  2    0.578784    0.647718    0.413489    11.00000   -1.20000
AFIX   0
C12   1    0.551755    0.491970    0.408737    11.00000    0.02670    0.03926 =
         0.03652    0.00211    0.00026    0.01089
AFIX  23
H12A  2    0.554942    0.487033    0.356280    11.00000   -1.20000
H12B  2    0.487314    0.498225    0.415425    11.00000   -1.20000
AFIX   0
C13   1    0.592058    0.395939    0.446656    11.00000    0.01772    0.03008 =
         0.03031   -0.00191    0.00193    0.00353
AFIX  23
H13A  2    0.582066    0.398437    0.497907    11.00000   -1.20000
H13B  2    0.559227    0.335531    0.424282    11.00000   -1.20000
AFIX   0
C14   1    0.703073    0.327886    0.663630    11.00000    0.02698    0.02903 =
         0.01930    0.00352    0.00334    0.00553
C15   1    0.659468    0.350950    0.723170    11.00000    0.03745    0.03747 =
         0.02055    0.00516    0.00803    0.01337
C16   1    0.578728    0.299760    0.728211    11.00000    0.03562    0.04921 =
         0.02841    0.01219    0.01552    0.01664
AFIX  43
H16   2    0.547617    0.313282    0.768228    11.00000   -1.20000
AFIX   0
C17   1    0.542465    0.229561    0.676414    11.00000    0.02232    0.04939 =
         0.03759    0.01859    0.01075    0.00840
C18   1    0.588477    0.216188    0.617309    11.00000    0.02240    0.03698 =
         0.03000    0.00653    0.00534    0.00088
AFIX  43
H18   2    0.563336    0.171444    0.579701    11.00000   -1.20000
AFIX   0
C19   1    0.457224    0.170170    0.682361    11.00000    0.03246    0.08044 =
         0.06287    0.02188    0.01962   -0.00507
AFIX 137
H19A  2    0.468757    0.120880    0.722124    11.00000   -1.50000
H19B  2    0.438211    0.133504    0.637024    11.00000   -1.50000
H19C  2    0.409270    0.217503    0.691805    11.00000   -1.50000
AFIX   0
C20   1    0.697988    0.427512    0.780076    11.00000    0.06487    0.05257 =
         0.02567   -0.00658    0.01462    0.00809
AFIX 137
H20A  2    0.758805    0.405858    0.801323    11.00000   -1.50000
H20B  2    0.658804    0.431172    0.817956    11.00000   -1.50000
H20C  2    0.701299    0.495083    0.757796    11.00000   -1.50000
AFIX   0
C21   1    0.796402    0.367488    0.656914    11.00000    0.02792    0.03616 =
         0.01865   -0.00194    0.00141   -0.00076
AFIX  23
H21A  2    0.806545    0.432561    0.684002    11.00000   -1.20000
H21B  2    0.842039    0.317486    0.678837    11.00000   -1.20000
AFIX   0
C22   1    0.758501    0.479687    0.551721    11.00000    0.02218    0.02119 =
         0.02608   -0.00339    0.00176    0.00276
AFIX  13
H22   2    0.697206    0.476987    0.567525    11.00000   -1.20000
AFIX   0
C23   1    0.804755    0.577674    0.583376    11.00000    0.03911    0.02360 =
         0.04395   -0.00860   -0.00623    0.00312
AFIX  23
H23A  2    0.772172    0.637980    0.560603    11.00000   -1.20000
H23B  2    0.801495    0.580397    0.635901    11.00000   -1.20000
AFIX   0
C24   1    0.903726    0.582281    0.571009    11.00000    0.03921    0.02836 =
         0.06207   -0.00298   -0.00538   -0.01057
AFIX  23
H24A  2    0.907375    0.583916    0.518522    11.00000   -1.20000
H24B  2    0.932238    0.645383    0.592982    11.00000   -1.20000
AFIX   0
C25   1    0.953653    0.488679    0.604959    11.00000    0.02491    0.03741 =
         0.05043   -0.00339   -0.00200   -0.00691
AFIX  23
H25A  2    0.954120    0.490129    0.657984    11.00000   -1.20000
H25B  2    1.017167    0.489794    0.595152    11.00000   -1.20000
AFIX   0
C26   1    0.907338    0.391035    0.573898    11.00000    0.01736    0.02937 =
         0.03374   -0.00045    0.00214    0.00044
AFIX  23
H26A  2    0.914662    0.386065    0.522161    11.00000   -1.20000
H26B  2    0.938377    0.331404    0.598976    11.00000   -1.20000
AFIX   0

O3    6    0.752254   -0.035811    0.483256    11.00000    0.05548    0.03260 =
         0.05405   -0.00851    0.02191    0.00215
H3A   2    0.728182   -0.087667    0.492580    11.00000    0.08213
H3B   2    0.793215   -0.053941    0.454331    11.00000    0.08610
SAME 0.02 0.04 S1 O5 O6 O4 C27 F2 F3 F1
SAME 0.02 0.04 S1' > F3'
SAME 0.02 0.04 S2 > F6
SAME 0.02 0.04 S2' > F6'
RIGU S1 > F6'
SIMU 0.01 0.02 2 S1 > F6'
ISOR 0.001 S2'
PART 1
S1    7    1.078826    0.116069    0.655209    31.00000    0.02121    0.02618 =
         0.03093    0.00595    0.00616    0.00164
O4    6    0.986768    0.151586    0.645214    31.00000    0.02241    0.04032 =
         0.05185    0.00191    0.00791    0.00121
O5    6    1.105220    0.073023    0.724035    31.00000    0.05880    0.12637 =
         0.08304    0.07442   -0.00444    0.00508
O6    6    1.105555    0.064415    0.594396    31.00000    0.06109    0.09120 =
         0.09067   -0.05469    0.03714   -0.01249
C27   1    1.141118    0.235225    0.656949    31.00000    0.02991    0.05005 =
         0.09008   -0.00590    0.01017   -0.00451
F1    3    1.121562    0.282679    0.592817    31.00000    0.06882    0.08632 =
         0.16148    0.07297    0.02190   -0.01312
F2    3    1.118586    0.299364    0.705876    31.00000    0.07971    0.09217 =
         0.15874   -0.08249    0.03349   -0.02751
F3    3    1.229393    0.214235    0.669508    31.00000    0.02507    0.07133 =
         0.14777   -0.01158    0.01155   -0.01695
PART 2
S1'   7    1.083372    0.154672    0.614879   -31.00000    0.02806    0.04456 =
         0.05862   -0.01057    0.00718    0.00040
O4'   6    0.994936    0.147354    0.634466   -31.00000    0.02589    0.04304 =
         0.06824    0.00429    0.00921   -0.00179
O5'   6    1.088094    0.220700    0.554581   -31.00000    0.07019    0.07742 =
         0.05180    0.03121    0.01937    0.00100
O6'   6    1.127722    0.056817    0.614497   -31.00000    0.05184    0.02273 =
         0.06455    0.00434    0.00969    0.01131
C27'  1    1.151987    0.221598    0.687761   -31.00000    0.02425    0.03372 =
         0.05117    0.00515    0.00772   -0.00034
F1'   3    1.146008    0.193606    0.752635   -31.00000    0.03792    0.15597 =
         0.03099    0.01963    0.00095   -0.00472
F2'   3    1.236029    0.235666    0.674531   -31.00000    0.02313    0.04113 =
         0.07155    0.00898    0.00476   -0.01619
F3'   3    1.122022    0.316042    0.678317   -31.00000    0.04705    0.01986 =
         0.14192    0.01493   -0.02708    0.00802

PART 1
S2    7    0.390572    0.181738    0.414814    21.00000    0.04309    0.07702 =
         0.06218    0.02253   -0.00870   -0.02406
O7    6    0.465637    0.137672    0.453136    21.00000    0.02544    0.07903 =
         0.06156    0.01008   -0.01072   -0.00186
O8    6    0.313057    0.197046    0.449985    21.00000    0.04304    0.02667 =
         0.10786   -0.00385    0.02664    0.00231
O9    6    0.412455    0.270526    0.372414    21.00000    0.06924    0.05621 =
         0.07170    0.01175   -0.01393   -0.02456
C28   1    0.350864    0.092301    0.343635    21.00000    0.06854    0.05524 =
         0.04874    0.00258    0.00535   -0.02466
F4    3    0.333157    0.005374    0.375679    21.00000    0.09805    0.03619 =
         0.06937    0.00278    0.02862   -0.00169
F5    3    0.280578    0.126002    0.298783    21.00000    0.13443    0.09280 =
         0.08251    0.01604   -0.06170   -0.03364
F6    3    0.414694    0.070151    0.303695    21.00000    0.15318    0.10349 =
         0.08778   -0.03817    0.07578   -0.05378
PART 2
S2'   7    0.395398    0.196203    0.399947   -21.00000    0.02746    0.01677 =
         0.03713   -0.00367   -0.00313   -0.00200
O7'   6    0.487638    0.157856    0.393988   -21.00000    0.03679    0.10703 =
         0.09663   -0.00894   -0.01553    0.00241
O8'   6    0.361772    0.185802    0.464888   -21.00000    0.10621    0.06817 =
         0.02925   -0.00676    0.02974   -0.04438
O9'   6    0.384295    0.294586    0.361585   -21.00000    0.08375    0.02977 =
         0.10203    0.02106    0.03452   -0.00525
C28'  1    0.333538    0.108336    0.337275   -21.00000    0.04581    0.06534 =
         0.04799   -0.00464    0.00511   -0.01312
F4'   3    0.332979    0.012843    0.361620   -21.00000    0.12964    0.05478 =
         0.06466   -0.00561   -0.01720   -0.03973
F5'   3    0.247734    0.131649    0.330120   -21.00000    0.02825    0.15486 =
         0.08421   -0.03001   -0.01086   -0.00604
F6'   3    0.354689    0.111628    0.271250   -21.00000    0.08253    0.11018 =
         0.04642   -0.02348    0.01715   -0.02250
HKLF 4


REM  rac in P2(1)/c
REM R1 =  0.0472 for    6538 Fo > 4sig(Fo)  and  0.0538 for all    7444 data
REM    625 parameters refined using   1082 restraints

END

WGHT      0.0680      4.3531

REM Highest difference peak  1.606,  deepest hole -0.788,  1-sigma level  0.064
Q1    1   0.3969  0.1112  0.4033  11.00000  0.05    1.61
Q2    1   1.1429  0.2508  0.7499  11.00000  0.05    0.74
Q3    1   1.1215  0.0320  0.6834  11.00000  0.05    0.70
Q4    1   1.1022  0.1282  0.5692  11.00000  0.05    0.59
Q5    1   0.3325  0.1897  0.3247  11.00000  0.05    0.53
Q6    1   0.3388  0.2722  0.3171  11.00000  0.05    0.48
Q7    1   0.3993  0.0251  0.4156  11.00000  0.05    0.47
Q8    1   1.1235  0.3079  0.6398  11.00000  0.05    0.45
Q9    1   0.2523  0.2152  0.3290  11.00000  0.05    0.45
Q10   1   1.1379  0.1400  0.7422  11.00000  0.05    0.36
Q11   1   0.7014 -0.0470  0.4326  11.00000  0.05    0.35
Q12   1   0.4663  0.0537  0.3332  11.00000  0.05    0.31
Q13   1   0.4799  0.0976  0.4228  11.00000  0.05    0.28
Q14   1   0.3473  0.1765  0.2661  11.00000  0.05    0.28
Q15   1   0.7553  0.3266  0.3676  11.00000  0.05    0.26
Q16   1   0.9364  0.2290  0.3395  11.00000  0.05    0.25
Q17   1   0.6817  0.3003  0.6378  11.00000  0.05    0.24
Q18   1   0.7839  0.4285  0.5631  11.00000  0.05    0.24
Q19   1   0.8004  0.3774  0.6111  11.00000  0.05    0.24
Q20   1   0.8238  0.3106  0.3374  11.00000  0.05    0.24
;
_shelx_res_checksum   42168

_shelx_hkl_file
;
   3   0   0  469.05   21.80
  -3   0   0  434.66   21.80
  -3   0   0  514.05   22.20
  -4   0   0 1557.14   73.69
  -4   0   0 1822.12   74.19
   4   0   0 1570.94   73.19
   4   0   0 1533.55   73.59
  -5   0   0  482.45   22.80
  -5   0   0  528.95   23.40
   5   0   0  451.65   22.10
   5   0   0  472.85   22.70
  -6   0   0 5702.43  232.38
  -6   0   0 4839.42  231.68
   6   0   0 4834.42  231.58
  -7   0   0   14.30    2.90
   7   0   0   10.50    1.30
  -7   0   0    9.00    1.80
   7   0   0   17.20    2.30
   7   0   0    9.90    1.20
   8   0   0   18.90    1.70
   8   0   0   18.30    1.80
  -8   0   0   14.40    3.20
  -8   0   0   13.40    2.30
   8   0   0   17.00    2.50
   9   0   0   10.60    1.40
   9   0   0   11.50    1.30
  -9   0   0   10.90    3.10
  -9   0   0   11.90    2.40
   9   0   0   10.70    2.40
 -10   0   0    2.90    2.10
 -10   0   0   -0.50    2.70
  10   0   0    4.00    1.00
  10   0   0    7.40    2.30
  10   0   0    3.20    1.00
  11   0   0  178.88    8.70
 -11   0   0  168.78   11.60
  11   0   0  183.28   10.60
  11   0   0  169.08    8.70
 -11   0   0  182.08   11.00
  12   0   0 1356.96   63.19
  12   0   0 1351.06   61.29
 -12   0   0 1370.96   64.29
  12   0   0 1339.37   61.39
 -12   0   0 1323.27   63.59
  13   0   0    8.70    1.60
 -13   0   0    6.30    4.50
  13   0   0    5.50    2.90
  13   0   0    9.40    1.50
 -13   0   0    7.50    3.50
  14   0   0 1158.48   55.19
 -14   0   0 1176.48   58.69
  14   0   0 1362.36   57.89
 -14   0   0 1144.49   57.89
  14   0   0 1207.48   55.09
  15   0   0  263.67   13.10
 -15   0   0  291.57   17.10
  15   0   0  259.77   16.30
  15   0   0  273.07   13.10
 -16   0   0   22.50    5.90
  16   0   0   17.80    5.10
 -16   0   0    8.50    5.40
  16   0   0   13.90    2.00
  16   0   0   16.40    2.10
 -17   0   0   14.70    5.90
  17   0   0   14.00    1.90
  17   0   0   29.40    6.50
 -17   0   0    8.60    5.80
 -18   0   0  396.96   23.20
  18   0   0  324.57   21.90
   2  -1   0   30.00    2.00
   2  -1   0   33.50    1.90
  -2   1   0   39.30    2.20
   2   1   0   35.50    2.10
  -2   1   0   32.50    2.10
   4  -1   0   -1.30    0.70
  -4  -1   0    1.10    0.60
   4  -1   0    0.30    0.50
   4   1   0    2.50    0.80
  -4   1   0    0.40    1.20
   4   1   0    0.60    0.30
  -4   1   0    0.20    0.80
   5  -1   0  389.46   20.90
   5  -1   0  440.16   20.60
   5   1   0  417.16   20.90
  -5   1   0  470.85   21.30
   5   1   0  475.35   20.20
  -5   1   0  477.75   21.40
   6  -1   0   80.09    5.10
   6  -1   0   87.09    4.50
  -6  -1   0   78.49    5.10
   6   1   0   86.69    4.00
   6   1   0   85.49    4.10
   6   1   0   79.69    5.00
  -6   1   0   83.39    5.30
  -7  -1   0 3475.05  154.68
   7  -1   0 3364.96  154.48
   7  -1   0 3387.26  153.88
  -7   1   0 3515.45  154.78
   7   1   0 3277.67  153.48
   7   1   0 3429.16  153.38
   7   1   0 3385.66  154.38
   8  -1   0  514.05   26.10
  -8  -1   0  540.35   26.30
   8  -1   0  546.05   25.40
   8   1   0  531.35   24.90
  -8   1   0  561.64   26.80
   8   1   0  557.44   24.80
  -8   1   0  545.95   26.50
   8   1   0  565.54   26.10
   9  -1   0   31.50    2.60
   9  -1   0   33.20    4.00
  -9  -1   0   29.80    4.70
  -9  -1   0   36.30    4.00
   9  -1   0   37.90    2.80
   9   1   0   36.50    3.80
  -9   1   0   28.80    4.00
   9   1   0   32.50    2.10
  -9   1   0   36.80    5.00
   9   1   0   32.30    2.20
  10  -1   0   84.69    5.00
 -10  -1   0   95.49    6.60
  10  -1   0   83.89    6.20
  10  -1   0   77.49    4.70
 -10  -1   0   89.29    7.70
  10   1   0   87.09    4.30
 -10   1   0   65.49    6.50
  10   1   0   84.09    4.40
  10   1   0  104.59    6.50
 -10   1   0   77.29    7.10
  11  -1   0 1221.88   56.19
  11  -1   0 1199.68   54.79
 -11  -1   0 1168.68   57.29
 -11  -1   0 1167.18   56.39
  11  -1   0 1312.27   54.69
 -11   1   0 1210.78   56.89
  11   1   0 1177.48   54.29
  11   1   0 1232.58   54.29
  11   1   0 1094.69   55.89
 -11   1   0 1177.48   56.59
  12  -1   0 1631.84   74.19
  12  -1   0 1661.83   72.39
  12  -1   0 1504.65   72.49
 -12  -1   0 1599.64   74.49
 -12  -1   0 1527.05   75.19
 -12   1   0 1606.54   74.69
  12   1   0 1703.23   74.19
  12   1   0 1498.15   71.99
  12   1   0 1585.04   71.99
 -13  -1   0  273.57   15.70
  13  -1   0  268.27   13.10
  13  -1   0  262.47   13.20
 -13  -1   0  264.67   16.50
  13  -1   0  261.77   15.30
  13   1   0  273.37   12.50
  13   1   0  288.27   15.40
 -13   1   0  253.97   16.10
 -13   1   0  255.07   15.60
  13   1   0  267.67   12.50
  13   1   0  264.77   12.60
  14  -1   0  265.87   13.00
 -14  -1   0  265.77   15.90
 -14  -1   0  258.07   16.80
  14  -1   0  308.17   16.00
  14  -1   0  251.17   13.00
  14   1   0  249.08   15.40
 -14   1   0  263.27   16.20
  14   1   0  251.87   12.30
  15  -1   0   47.40    6.20
 -15  -1   0   36.30    5.30
 -15  -1   0   33.80    6.60
  15  -1   0   58.19    4.10
  15  -1   0   41.60    3.90
 -15   1   0   62.69    8.00
  15   1   0   43.70    2.70
 -15   1   0   29.50    6.40
  15   1   0   56.39    7.90
  16  -1   0    6.50    1.90
  16  -1   0   -0.40    4.50
  16  -1   0    8.60    2.30
 -16  -1   0    2.00    5.20
 -16  -1   0    6.40    4.60
 -16   1   0    2.00    4.70
  16   1   0    3.10    4.40
 -16   1   0   -3.00    3.80
 -17  -1   0  136.99   12.80
  17  -1   0  151.68    8.10
  17  -1   0  145.19   12.80
  17  -1   0  145.39    8.20
  17   1   0  147.99   13.10
 -17   1   0  144.79   13.50
 -17   1   0  122.09   12.50
  18  -1   0   65.79    9.00
 -18  -1   0   48.10    7.20
 -18  -1   0   26.50    7.80
  18  -1   0   49.90    4.40
 -18   1   0   48.40    8.90
 -18   1   0   64.39    9.40
  -1  -2   0   65.59    3.00
   1  -2   0   61.89    3.30
  -1  -2   0   62.79    3.10
   1  -2   0   59.79    3.20
  -1   2   0   61.99    3.40
   1   2   0   62.79    3.10
  -1   2   0   63.39    3.30
  -1   2   0   58.69    3.10
   1   2   0   55.69    3.30
   1   2   0   56.99    3.00
   2  -2   0   41.90    2.50
   2  -2   0   41.10    2.60
  -2  -2   0   37.40    2.20
  -2  -2   0   37.70    2.10
  -2   2   0   45.10    2.70
   2   2   0   41.20    2.30
   2   2   0   39.80    2.50
   2   2   0   39.80    2.10
  -2   2   0   47.50    2.70
  -2   2   0   41.40    2.60
  -3  -2   0  327.17   15.60
   3  -2   0  336.67   15.70
  -3  -2   0  314.17   15.20
   3  -2   0  324.67   15.80
  -3   2   0  364.06   15.90
   3   2   0  332.57   15.20
   3   2   0  347.37   15.80
  -4  -2   0  356.66   18.60
   4  -2   0  401.76   18.60
   4  -2   0  423.06   18.90
   4   2   0  409.46   18.90
   4   2   0  385.36   18.00
  -4   2   0  437.16   18.90
  -4   2   0  379.06   18.90
   5  -2   0  249.38   12.80
  -5  -2   0  267.87   13.00
   5  -2   0  256.87   13.20
  -5   2   0  281.47   13.40
   5   2   0  284.77   13.50
  -5   2   0  271.87   13.40
   6  -2   0  546.65   26.00
   6  -2   0  536.95   25.50
  -6   2   0  566.74   26.20
   6   2   0  499.75   25.80
  -6   2   0  591.94   26.20
   7  -2   0  395.36   19.00
   7  -2   0  369.86   19.50
  -7  -2   0  362.96   19.40
   7   2   0  436.46   19.50
  -7   2   0  439.06   20.00
  -7   2   0  406.76   19.90
   8  -2   0  883.71   41.80
   8  -2   0  901.61   41.10
  -8  -2   0  839.52   41.70
   8   2   0  873.81   41.60
  -8   2   0  968.00   42.20
  -8   2   0  882.41   42.10
   9  -2   0  150.88    9.40
  -9  -2   0  165.98    9.50
   9  -2   0  156.58    8.60
   9   2   0  178.48    9.40
  -9   2   0  171.08   10.10
  -9   2   0  162.88    9.80
  10  -2   0  300.27   15.50
  10  -2   0  316.17   16.60
  10  -2   0  292.97   15.20
 -10  -2   0  343.57   16.80
 -10   2   0  331.67   17.10
 -10   2   0  318.77   17.10
  10   2   0  332.57   16.50
  11  -2   0   16.10    2.20
 -11  -2   0   17.70    4.60
 -11  -2   0   22.40    3.80
  11  -2   0   21.80    3.70
  11  -2   0   13.60    2.20
 -11   2   0   23.70    4.10
  11   2   0   20.50    3.30
 -11   2   0   17.00    4.20
  12  -2   0  286.27   13.80
  12  -2   0  288.87   15.60
 -12  -2   0  281.27   17.30
 -12  -2   0  279.47   15.70
  12  -2   0  272.57   14.00
  12   2   0  263.07   15.30
 -12   2   0  297.97   16.40
 -12   2   0  280.47   16.30
  13  -2   0    2.40    3.10
  13  -2   0    1.10    1.90
  13  -2   0    0.70    1.80
 -13  -2   0   -3.40    4.30
 -13  -2   0    0.30    2.50
 -13   2   0    1.20    3.40
  13   2   0    2.30    3.00
 -13   2   0    5.70    4.40
 -14  -2   0  114.69    9.20
  14  -2   0  115.59    6.60
 -14  -2   0   97.89   10.40
  14  -2   0  113.89    9.40
  14  -2   0  102.49    6.50
 -14   2   0   83.09    9.30
 -14   2   0  110.29    9.70
  14   2   0  115.49    9.10
 -15  -2   0  216.78   16.40
  15  -2   0  278.67   13.00
  15  -2   0  228.38   15.50
  15  -2   0  251.97   12.90
 -15  -2   0  263.47   15.80
 -15   2   0  253.77   16.20
 -15   2   0  244.98   15.90
  15   2   0  257.47   15.60
 -16  -2   0    1.20    4.20
 -16  -2   0    1.30    5.40
  16  -2   0    1.20    2.50
  16  -2   0    2.20    4.90
  16  -2   0    4.90    2.40
  16   2   0    2.20    4.70
 -16   2   0    6.50    5.30
 -16   2   0    4.90    4.60
 -17  -2   0   29.80    5.90
  17  -2   0   37.40    6.80
 -17  -2   0   41.80    7.60
  17  -2   0   44.20    4.70
  17  -2   0   43.90    5.00
 -17   2   0   36.40    7.40
 -17   2   0   41.00    7.40
  17   2   0   29.00    6.40
 -18  -2   0   24.20    7.10
 -18  -2   0   11.80    6.90
  18  -2   0   13.40    2.90
  18  -2   0   16.50    6.80
 -18   2   0   12.80    6.40
 -18   2   0    4.10    6.10
   0  -3   0    1.10    0.50
   0  -3   0    0.90    0.50
   0  -3   0    0.30    0.80
   0   3   0    1.80    1.00
   0   3   0   -0.10    0.70
  -1  -3   0 1666.73   78.09
   1  -3   0 1737.13   78.29
  -1   3   0 1823.82   78.39
   1   3   0 1712.93   78.39
  -1   3   0 1690.93   78.09
  -1   3   0 1752.22   78.29
   1   3   0 1697.43   78.09
  -2  -3   0    4.50    0.70
  -2  -3   0    5.00    0.70
   2  -3   0    4.60    1.00
  -2   3   0    1.80    0.90
  -2   3   0    2.70    0.80
   2   3   0    6.40    0.90
   2   3   0    4.50    1.10
   2   3   0    6.90    0.80
  -2   3   0    5.40    1.30
  -3  -3   0  320.87   15.40
  -3  -3   0  344.17   15.70
   3  -3   0  300.27   15.90
   3  -3   0  318.67   15.90
  -3   3   0  366.66   16.20
   3   3   0  383.36   15.80
  -3   3   0  316.37   16.00
   3   3   0  340.67   15.50
   3   3   0  347.67   16.00
  -3   3   0  323.17   16.00
   4  -3   0 1873.11   86.09
  -4  -3   0 1802.52   85.89
  -4  -3   0 1781.12   85.49
   4  -3   0 1782.62   86.29
   4   3   0 1911.41   85.49
   4   3   0 2007.20   86.29
  -4   3   0 1880.41   86.39
   4   3   0 1993.90   85.99
  -4   3   0 2031.90   86.39
   5  -3   0 5747.92  267.67
  -5   3   0 6268.67  268.07
   5   3   0 5779.52  267.97
   6  -3   0  184.38    9.50
   6  -3   0  182.48    9.90
  -6  -3   0  180.48    9.50
  -6   3   0  204.68   10.00
   6   3   0  177.48   10.00
   7  -3   0  893.31   44.50
   7  -3   0  944.31   44.10
  -7  -3   0  904.91   44.20
  -7   3   0 1057.29   44.70
  -7   3   0  975.20   44.80
   8  -3   0   99.09    5.70
   8  -3   0   94.39    6.40
  -8  -3   0   77.79    5.90
  -8   3   0  101.29    6.80
  -8   3   0   97.79    6.60
  -9  -3   0  311.77   15.50
   9  -3   0  281.97   15.50
   9  -3   0  274.47   14.70
   9   3   0  295.57   15.30
  -9   3   0  313.97   16.00
  -9   3   0  315.87   15.80
  10  -3   0  668.53   34.60
 -10  -3   0  729.43   34.70
  10  -3   0  705.23   33.80
 -10   3   0  729.43   35.00
 -10   3   0  727.33   35.20
  10   3   0  772.12   34.60
  11  -3   0 1122.49   50.99
  11  -3   0 1118.79   50.69
 -11  -3   0 1068.99   51.99
  11  -3   0 1094.59   51.99
 -11   3   0 1164.18   52.69
  11   3   0 1026.10   51.69
 -11   3   0 1124.29   52.29
  12  -3   0  250.07   12.90
  12  -3   0  239.28   12.60
  12  -3   0  255.77   14.40
 -12  -3   0  234.98   14.20
  12   3   0  257.47   14.10
 -12   3   0  258.47   14.90
 -12   3   0  260.77   14.80
  13  -3   0  374.16   19.80
 -13  -3   0  361.46   19.70
  13  -3   0  357.66   17.90
  13  -3   0  360.36   18.10
 -13  -3   0  374.96   21.70
  13   3   0  375.06   19.60
 -13   3   0  366.96   20.40
 -13   3   0  357.46   20.00
  14  -3   0  102.39    6.70
  14  -3   0   95.69    6.70
  14  -3   0  103.09    9.30
 -14  -3   0   88.59   10.60
 -14  -3   0   99.29    8.90
  14   3   0  121.89    9.20
 -14   3   0  103.59    9.80
 -14   3   0  105.29    9.60
  15  -3   0   44.70    4.70
  15  -3   0   31.60    3.60
  15  -3   0   33.80    6.00
 -15  -3   0   35.30    5.70
 -15  -3   0   30.10    7.30
  15   3   0   31.50    5.40
 -15   3   0   36.70    6.30
 -15   3   0   35.50    6.40
  16  -3   0  160.18    9.70
 -16  -3   0  156.18   13.90
 -16  -3   0  172.28   12.80
  16  -3   0  167.08   13.20
  16  -3   0  170.18    9.90
 -16   3   0  164.58   12.90
  16   3   0  179.38   12.90
 -16   3   0  167.38   14.00
  17  -3   0   54.29    7.50
  17  -3   0   47.20    5.50
 -17  -3   0   33.50    5.80
  17  -3   0   48.00    5.70
 -17  -3   0   33.30    7.70
  17   3   0   57.89    7.50
 -17   3   0   32.40    6.90
 -17   3   0   45.90    7.60
  18  -3   0   53.69    6.30
  18  -3   0   62.79    9.60
 -18  -3   0   59.39    9.40
 -18   3   0   51.39    8.30
 -18   3   0   79.49   10.30
   0  -4   0  627.74   30.50
   0  -4   0  633.54   30.20
   0  -4   0  649.54   30.20
   0   4   0  650.43   30.60
   0   4   0  752.32   30.90
  -1  -4   0  472.95   22.10
   1  -4   0  464.65   22.30
  -1  -4   0  490.45   21.90
   1  -4   0  473.05   22.10
  -1   4   0  458.25   22.00
   1   4   0  485.55   22.20
  -1   4   0  497.25   22.40
  -1   4   0  478.35   22.50
   1   4   0  497.35   22.50
   1   4   0  461.05   21.80
  -2  -4   0 1522.15   70.39
   2  -4   0 1458.25   70.59
   2  -4   0 1508.15   70.79
  -2  -4   0 1638.84   70.39
  -2   4   0 1458.15   70.59
  -2   4   0 1684.93   71.09
   2   4   0 1583.34   70.29
   2   4   0 1649.13   70.99
   2   4   0 1521.85   70.49
  -2   4   0 1516.35   70.79
  -3  -4   0  229.08   10.40
  -3  -4   0  228.88   10.30
   3  -4   0  209.68   10.80
   3  -4   0  209.78   10.80
  -3   4   0  206.08   10.70
  -3   4   0  220.58   10.90
  -3   4   0  225.38   11.00
   3   4   0  223.88   10.90
   3   4   0  204.38   10.30
   3   4   0  213.48   10.30
  -4  -4   0 2496.55  116.09
  -4  -4   0 2416.16  116.29
   4  -4   0 2634.94  116.79
   4  -4   0 2504.25  116.79
   4   4   0 2571.84  116.19
  -4   4   0 2566.14  116.89
  -4   4   0 2748.32  116.99
   4   4   0 2630.54  116.89
   4   4   0 2583.54  116.39
  -5  -4   0    9.60    1.40
   5  -4   0   10.90    1.80
   5  -4   0    6.20    1.60
  -5  -4   0    8.30    1.00
   5   4   0    8.90    1.00
  -5   4   0    7.00    1.70
   5   4   0    7.20    1.30
  -5   4   0   11.00    2.30
   5   4   0    4.20    1.50
   6  -4   0 2087.39   96.59
  -6  -4   0 2176.28   96.19
   6  -4   0 2120.99   96.39
   6   4   0 2028.90   96.19
  -6   4   0 2096.39   96.79
   6   4   0 2014.00   95.39
  -6   4   0 2207.18   96.69
   6   4   0 2190.98   96.79
   7  -4   0  877.31   41.40
  -7  -4   0  902.41   41.40
   7  -4   0  879.11   41.80
   7   4   0  943.81   41.50
  -7   4   0  885.81   41.80
   7   4   0  878.21   42.00
  -7   4   0  869.31   42.00
  -8  -4   0 2375.36  105.19
   8  -4   0 2328.87  105.59
   8  -4   0 2299.07  105.09
  -8   4   0 2323.17  105.59
  -8   4   0 2386.36  105.89
   8   4   0 2115.19  105.09
   9  -4   0    7.30    2.00
   9  -4   0    8.80    2.40
  -9  -4   0    9.30    2.30
  -9   4   0    4.90    2.30
  -9   4   0   17.60    3.60
 -10  -4   0 3970.40  170.28
  10  -4   0 3625.84  169.48
  10  -4   0 3593.94  170.18
 -10   4   0 3693.13  170.28
 -10   4   0 3794.92  170.78
  11  -4   0  360.96   19.50
  11  -4   0  383.06   18.60
 -11  -4   0  359.36   19.30
 -11   4   0  392.66   20.20
 -12  -4   0  121.19    8.50
  12  -4   0  106.69    7.00
  12  -4   0  114.99    7.40
  12  -4   0  121.29    9.00
 -12   4   0  127.99    9.80
 -12   4   0  117.69    9.10
  12   4   0  105.59    8.30
  13  -4   0  111.49    7.50
  13  -4   0  126.59    9.40
  13  -4   0  114.49    7.60
 -13  -4   0  129.59    9.10
 -13   4   0  120.89   10.40
  13   4   0  127.99    9.00
 -13   4   0  100.99    9.60
  14  -4   0  372.66   21.70
 -14  -4   0  422.06   21.90
  14  -4   0  397.66   20.10
 -14  -4   0  409.06   24.10
  14  -4   0  429.56   20.00
 -14   4   0  396.36   22.00
 -14   4   0  420.16   22.90
  14   4   0  383.56   21.40
  15  -4   0   29.90    3.80
 -15  -4   0   37.40    5.60
  15  -4   0   38.00    5.80
 -15  -4   0   36.00    7.60
  15  -4   0   33.80    3.80
 -15   4   0   25.80    6.00
  15   4   0   29.90    5.60
 -15   4   0   37.90    6.40
  16  -4   0  315.17   15.30
 -16  -4   0  277.57   17.50
  16  -4   0  282.47   15.20
  16  -4   0  288.27   18.30
 -16  -4   0  256.67   19.20
 -16   4   0  293.97   18.90
  16   4   0  293.67   17.60
 -16   4   0  268.27   17.70
 -17  -4   0   39.90    8.80
 -17  -4   0   43.80    6.40
  17  -4   0   40.50    4.80
  17  -4   0   45.00    7.80
  17  -4   0   42.40    4.80
 -17   4   0   41.00    7.00
  17   4   0   28.50    5.50
 -17   4   0   42.70    8.30
 -18  -4   0   18.30    6.70
 -18   4   0   19.10    6.70
   0  -5   0    1.50    1.00
   0  -5   0    0.70    0.60
   0  -5   0    1.00    0.70
   0   5   0    1.40    1.00
   0   5   0    1.50    1.40
   1  -5   0   54.89    3.40
   1  -5   0   57.69    3.40
  -1  -5   0   64.09    3.10
   1  -5   0   48.50    3.60
  -1  -5   0   60.89    3.60
   1   5   0   65.79    4.20
   1   5   0   58.19    3.10
  -1   5   0   54.19    4.20
   1   5   0   53.79    3.70
  -1   5   0   49.60    3.80
  -2  -5   0  315.57   15.10
   2  -5   0  312.97   15.60
  -2  -5   0  326.27   15.30
   2  -5   0  305.17   15.40
  -2   5   0  317.27   15.90
   2   5   0  336.17   15.90
  -2   5   0  320.67   15.40
   2   5   0  329.37   15.40
  -2   5   0  319.57   15.70
   2   5   0  347.37   15.00
  -3  -5   0  343.37   16.20
   3  -5   0  369.36   16.90
  -3  -5   0  312.17   16.10
   3  -5   0  345.37   16.70
   3   5   0  345.97   16.40
   3   5   0  353.76   16.10
  -3   5   0  351.86   16.90
  -3   5   0  372.76   17.10
   3   5   0  331.67   16.90
  -3   5   0  338.67   16.60
   4  -5   0   55.69    4.10
  -4  -5   0   53.59    3.20
  -4  -5   0   59.69    3.40
   4  -5   0   54.19    4.10
   4   5   0   57.69    3.40
   4   5   0   49.99    3.30
   4   5   0   57.89    4.20
  -4   5   0   54.99    4.40
  -4   5   0   53.59    4.00
   5  -5   0 4617.34  209.78
   5  -5   0 4456.55  209.78
  -5   5   0 4856.81  210.08
  -5   5   0 4622.84  209.88
   5   5   0 4427.26  209.28
   5   5   0 4827.62  209.98
   6  -5   0   10.20    1.90
   6  -5   0   13.10    2.50
  -6  -5   0   12.40    1.70
  -6  -5   0   11.20    1.40
   6   5   0   11.60    1.70
  -6   5   0   12.50    2.50
   6   5   0   11.80    2.40
  -6   5   0   16.00    2.90
   7  -5   0  369.76   19.20
   7  -5   0  387.56   18.90
  -7  -5   0  361.76   18.60
  -7  -5   0  363.96   17.70
  -7   5   0  422.56   19.50
  -7   5   0  384.96   19.40
   7   5   0  433.86   18.90
   7   5   0  356.36   19.20
  -8  -5   0    8.90    2.00
   8  -5   0   11.30    2.40
   8  -5   0    9.10    2.50
   8   5   0   10.80    3.10
   8   5   0    9.30    2.00
  -8   5   0    9.10    3.00
  -8   5   0   11.90    2.90
   9  -5   0  903.61   42.10
  -9  -5   0  796.82   41.40
   9  -5   0  880.81   41.40
   9   5   0  922.71   41.60
  -9   5   0  897.81   42.40
  -9   5   0  899.11   42.10
 -10  -5   0  895.41   44.00
  10  -5   0  931.91   43.70
  10  -5   0  968.80   44.50
 -10   5   0  904.21   44.50
 -10   5   0  968.20   44.90
  10   5   0  927.91   44.00
  11  -5   0 1209.98   57.89
 -11  -5   0 1250.97   58.49
  11  -5   0 1249.97   58.79
 -11   5   0 1216.68   58.79
  11   5   0 1261.87   58.39
 -11   5   0 1296.27   59.39
  12  -5   0    5.60    2.50
  12  -5   0    9.60    3.60
 -12  -5   0    8.10    3.20
  12   5   0    3.40    2.10
 -12   5   0    5.80    4.10
 -12   5   0    6.50    3.40
 -13  -5   0  503.45   25.30
  13  -5   0  493.05   23.80
  13  -5   0  469.65   25.30
  13  -5   0  483.65   24.10
 -13   5   0  503.95   26.30
 -13   5   0  474.45   25.60
 -14  -5   0  101.19    8.50
  14  -5   0   93.49    7.20
  14  -5   0   94.99    7.10
  14  -5   0   84.89    9.10
 -14   5   0   79.79    8.80
 -14   5   0  106.39   10.10
 -15  -5   0  410.96   22.30
  15  -5   0  332.27   20.20
  15  -5   0  417.36   20.40
  15  -5   0  404.06   22.60
 -15   5   0  464.65   23.80
 -15   5   0  402.76   22.50
  16  -5   0  212.88   13.10
  16  -5   0  248.18   13.40
 -16  -5   0  223.38   17.40
  16  -5   0  228.98   16.40
 -16  -5   0  242.88   15.50
 -16   5   0  224.78   15.60
 -16   5   0  238.88   16.70
  16   5   0  215.08   15.50
  17  -5   0   11.20    3.80
 -17  -5   0   15.10    7.60
  17  -5   0   21.00    4.40
  17  -5   0   25.50    7.30
 -17   5   0   16.00    5.90
 -17   5   0    8.80    5.60
   0  -6   0  959.20   44.40
   0  -6   0  982.50   44.50
   0  -6   0  988.40   45.00
   0   6   0  916.41   45.30
   0   6   0 1031.60   45.20
  -1  -6   0  272.07   12.70
   1  -6   0  252.37   12.80
   1  -6   0  224.58   12.30
  -1  -6   0  250.67   12.10
   1  -6   0  248.48   12.40
   1   6   0  254.17   12.80
   1   6   0  284.97   13.30
  -1   6   0  272.37   13.30
  -1   6   0  264.47   13.00
  -2  -6   0 2702.53  121.49
   2  -6   0 2619.44  122.19
   2  -6   0 2577.54  121.89
  -2  -6   0 2651.33  121.79
   2   6   0 2611.04  121.39
   2   6   0 2936.81  122.59
  -2   6   0 2803.42  122.59
   2   6   0 2641.84  121.89
  -2   6   0 2651.43  121.79
  -2   6   0 2692.93  122.29
   3  -6   0  637.24   30.10
  -3  -6   0  648.24   29.60
  -3  -6   0  641.84   29.40
   3  -6   0  637.94   29.90
   3   6   0  629.44   29.30
   3   6   0  662.03   30.40
  -3   6   0  611.54   29.80
   3   6   0  648.04   29.70
  -3   6   0  631.04   30.40
   4  -6   0    1.90    1.60
   4  -6   0    3.60    1.60
  -4  -6   0    2.50    1.00
  -4  -6   0    3.70    1.00
   4   6   0    1.20    1.10
   4   6   0    3.60    0.90
  -4   6   0    1.90    1.80
   4   6   0    3.00    1.70
  -5  -6   0   54.89    3.60
   5  -6   0   50.49    4.30
  -5  -6   0   53.49    3.40
   5  -6   0   60.39    4.50
  -5   6   0   47.60    4.70
   5   6   0   56.39    3.60
   5   6   0   61.99    4.70
  -5   6   0   57.69    4.40
   5   6   0   54.69    3.50
   6  -6   0 1104.69   49.50
  -6  -6   0 1036.60   48.50
   6  -6   0 1014.70   49.50
  -6  -6   0 1134.09   48.90
   6   6   0 1030.20   49.60
  -6   6   0 1048.90   49.60
   6   6   0 1072.49   48.90
  -6   6   0 1065.09   49.80
  -7  -6   0   11.80    1.90
   7  -6   0   10.30    2.50
   7  -6   0   11.90    2.50
  -7  -6   0    9.10    1.20
   7   6   0   10.40    1.90
  -7   6   0   10.00    2.90
   7   6   0    7.80    2.50
  -7   6   0   12.60    2.70
   8  -6   0   34.20    4.50
  -8  -6   0   32.60    3.50
   8  -6   0   29.00    3.50
  -8  -6   0   23.10    2.00
  -8  -6   0   32.80    1.90
   8   6   0   22.60    3.70
   8   6   0   31.80    3.30
  -8   6   0   29.30    4.30
  -8   6   0   20.60    3.80
   9  -6   0  121.29    8.40
   9  -6   0  113.89    7.70
  -9  -6   0  115.99    7.70
   9   6   0  134.59    7.70
   9   6   0  128.79    8.80
  -9   6   0  122.69    8.60
  -9   6   0  120.29    8.70
 -10  -6   0    9.40    2.60
  10  -6   0   12.20    3.40
  10  -6   0   11.70    2.70
 -10   6   0    6.60    3.80
 -10   6   0   11.40    3.30
  10   6   0   10.40    2.50
  11  -6   0  162.18   10.40
 -11  -6   0  156.18    9.80
  11  -6   0  150.18    9.40
 -11   6   0  147.29   10.40
 -11   6   0  154.48   10.80
  11   6   0  146.89    9.50
  12  -6   0  561.14   28.80
 -12  -6   0  560.94   28.30
  12  -6   0  589.04   27.90
 -12   6   0  568.34   29.10
 -12   6   0  608.74   29.50
  12   6   0  527.65   28.10
 -13  -6   0  105.89    8.70
  13  -6   0   97.19    7.60
  13  -6   0  114.09    9.80
  13  -6   0  107.09    7.60
 -13   6   0  103.19    9.40
 -13   6   0  106.89    9.90
  13   6   0  120.89    8.60
  14  -6   0  114.09    8.40
  14  -6   0  125.69   10.30
  14  -6   0  109.59    8.10
 -14  -6   0  106.19    9.50
 -14   6   0  101.09    9.80
  14   6   0  114.29    9.20
 -14   6   0  109.79   10.50
  15  -6   0   80.69   10.40
 -15  -6   0   76.89    9.50
  15  -6   0   81.39    7.20
  15  -6   0   90.39    7.80
 -15   6   0   79.09    9.90
 -15   6   0   81.69    9.40
  15   6   0   70.19    8.50
 -16  -6   0   60.39    8.80
  16  -6   0   66.29    7.50
  16  -6   0   57.99    6.90
  16  -6   0   78.19   11.40
 -16   6   0   65.99    8.50
  16   6   0   63.09    8.70
 -16   6   0   72.89    9.40
 -17  -6   0    4.30    6.50
  17  -6   0   21.00    5.00
  17  -6   0   20.90    4.30
  17  -6   0   19.00    6.80
 -17   6   0    9.10    6.10
 -17   6   0   20.40    6.50
   0  -7   0    2.20    0.90
   0  -7   0   -0.10    1.00
   0  -7   0    1.40    1.40
   0   7   0    0.10    1.80
   1  -7   0 2300.27  107.09
   1  -7   0 2444.96  107.09
  -1  -7   0 2197.68  106.79
  -1  -7   0 2361.86  106.89
   1  -7   0 2372.16  107.59
  -1  -7   0 2316.97  107.39
   1   7   0 2343.17  107.49
   1   7   0 2418.16  107.99
  -1   7   0 2406.06  107.79
  -1   7   0 2458.05  108.09
  -2  -7   0  339.07   16.50
  -2  -7   0  338.67   16.10
   2  -7   0  336.97   16.90
   2  -7   0  362.66   16.50
   2  -7   0  322.47   16.50
  -2   7   0  335.77   17.40
  -2   7   0  347.47   17.10
   2   7   0  370.66   17.40
   2   7   0  335.77   16.70
   2   7   0  334.27   16.00
   3  -7   0  811.62   37.50
  -3  -7   0  784.62   36.90
   3  -7   0  798.32   37.20
  -3  -7   0  831.62   36.70
   3   7   0  817.82   37.80
  -3   7   0  775.62   37.00
   3   7   0  759.42   36.40
   3   7   0  801.92   37.10
  -3   7   0  804.62   37.90
  -4  -7   0  397.06   18.10
   4  -7   0  379.46   18.90
  -4  -7   0  386.76   18.20
   4  -7   0  377.16   18.80
  -4   7   0  410.56   19.50
   4   7   0  365.96   19.10
   4   7   0  370.66   17.90
  -4   7   0  380.76   18.60
   4   7   0  380.06   18.40
   5  -7   0    1.50    1.80
  -5  -7   0    2.80    1.10
  -5  -7   0    2.90    1.20
   5  -7   0    3.20    1.70
   5   7   0    6.20    2.20
  -5   7   0    3.50    2.60
   5   7   0    3.30    1.10
  -5   7   0    2.20    1.50
   6  -7   0   10.90    2.30
   6  -7   0   11.60    2.40
  -6  -7   0   15.20    1.80
  -6  -7   0   19.90    2.40
   6   7   0   15.40    1.90
   6   7   0   12.60    2.60
  -6   7   0   13.00    2.30
  -6   7   0   15.20    3.30
   7  -7   0  291.17   15.10
   7  -7   0  278.77   14.80
  -7  -7   0  291.37   14.20
  -7  -7   0  276.57   13.60
   7   7   0  315.57   14.30
   7   7   0  281.97   15.20
  -7   7   0  251.37   15.30
  -7   7   0  291.77   15.10
  -8  -7   0   59.59    3.60
   8  -7   0   62.99    5.70
  -8  -7   0   55.79    4.60
   8  -7   0   52.19    5.10
  -8   7   0   55.99    6.20
   8   7   0   68.39    4.60
  -8   7   0   60.89    5.70
   8   7   0   53.69    5.80
   9  -7   0   90.19    7.30
   9  -7   0   95.69    6.70
  -9  -7   0   77.69    4.30
  -9  -7   0   88.79    6.10
  -9  -7   0   95.79    4.50
   9   7   0   74.49    5.90
  -9   7   0   89.79    7.20
   9   7   0   89.09    7.40
  -9   7   0   72.99    7.10
  10  -7   0  118.69    8.10
 -10  -7   0  124.19    8.00
  10  -7   0  119.29    8.90
  10   7   0  127.09    7.80
 -10   7   0  107.99    8.90
  10   7   0  116.69    9.30
 -10   7   0  120.79    9.40
  11  -7   0   45.10    6.50
  11  -7   0   35.50    4.40
 -11  -7   0   44.40    5.40
 -11   7   0   37.20    5.70
 -11   7   0   50.69    6.80
  11   7   0   46.90    5.00
  12  -7   0   70.29    7.80
  12  -7   0   55.99    6.30
 -12  -7   0   60.39    6.60
  12   7   0   71.69    6.30
 -12   7   0   61.29    7.90
 -12   7   0   62.19    7.80
  13  -7   0  661.73   32.00
 -13  -7   0  604.64   31.20
  13  -7   0  592.74   30.60
 -13   7   0  642.54   32.50
 -13   7   0  614.44   32.10
  13   7   0  642.64   31.10
  14  -7   0  137.59   10.10
  14  -7   0  143.59   10.00
  14  -7   0  161.68   12.10
 -14  -7   0  143.29   10.80
 -14   7   0  166.38   12.70
 -14   7   0  156.68   11.70
  14   7   0  157.28   10.60
  15  -7   0  586.94   29.20
  15  -7   0  583.04   31.00
  15  -7   0  581.04   29.10
 -15  -7   0  578.54   30.40
 -15   7   0  571.44   30.80
 -15   7   0  611.94   31.80
  15   7   0  594.24   30.00
  16  -7   0   52.09    6.10
  16  -7   0   42.20    5.30
  16  -7   0   41.80    7.40
 -16   7   0   42.10    7.20
 -16   7   0   37.20    7.20
   0  -8   0 2330.07  109.19
   0  -8   0 2388.56  109.99
   0  -8   0 2376.86  109.39
   0   8   0 2446.66  110.19
   0   8   0 2523.95  110.69
  -1  -8   0   89.69    4.90
   1  -8   0   89.79    5.90
  -1  -8   0   90.39    5.00
  -1  -8   0   93.69    5.60
   1  -8   0   88.79    5.30
   1  -8   0   82.69    5.00
  -1   8   0   86.89    6.50
   1   8   0   92.39    6.50
   1   8   0   82.89    5.90
  -2  -8   0 1140.49   52.29
   2  -8   0 1196.28   52.69
   2  -8   0 1136.39   53.19
   2  -8   0 1197.38   52.89
  -2  -8   0 1142.29   52.89
   2   8   0 1185.38   53.09
   2   8   0 1102.89   53.59
  -2   8   0 1075.59   53.69
  -3  -8   0   46.10    3.40
   3  -8   0   53.39    4.60
  -3  -8   0   48.30    3.80
   3  -8   0   53.19    4.20
   3  -8   0   53.99    4.10
   3   8   0   59.19    4.30
  -3   8   0   51.99    3.80
   3   8   0   48.90    3.10
   3   8   0   54.19    5.00
  -3   8   0   45.50    5.00
  -4  -8   0 1896.81   84.99
   4  -8   0 1904.41   85.49
   4  -8   0 1912.01   85.69
  -4  -8   0 1824.92   84.69
  -4   8   0 1867.41   85.29
   4   8   0 1879.61   84.49
  -4   8   0 1745.73   85.99
   4   8   0 1885.21   85.99
   5  -8   0   59.39    5.20
  -5  -8   0   65.79    4.20
  -5  -8   0   70.19    4.40
   5  -8   0   65.59    5.40
  -5   8   0   75.49    6.20
   5   8   0   65.09    5.60
  -5   8   0   66.49    5.00
   5   8   0   66.29    4.00
   6  -8   0   16.60    2.90
  -6  -8   0   24.10    2.70
   6  -8   0   24.60    3.50
  -6  -8   0   28.50    2.80
  -6   8   0   18.60    2.80
   6   8   0   22.10    2.50
   6   8   0   20.50    3.40
  -6   8   0   28.20    4.10
  -7  -8   0  215.58   10.50
   7  -8   0  194.18   11.40
  -7  -8   0  203.78   10.10
   7  -8   0  201.98   11.40
  -7   8   0  188.78   12.00
   7   8   0  202.48   10.40
  -7   8   0  194.28   11.40
   7   8   0  201.28   11.80
  -8  -8   0   34.80    3.80
   8  -8   0   41.30    4.50
   8  -8   0   35.50    5.20
  -8  -8   0   35.00    3.00
  -8   8   0   40.20    5.80
   8   8   0   38.80    3.70
   8   8   0   35.10    4.90
  -8   8   0   26.50    3.80
  -9  -8   0    6.00    2.30
  -9  -8   0    4.40    1.20
   9  -8   0    3.20    2.80
  -9  -8   0    2.00    1.30
   9  -8   0    1.90    2.40
   9   8   0    5.20    3.20
   9   8   0    7.00    2.30
  -9   8   0    1.50    3.50
  -9   8   0    8.30    3.10
 -10  -8   0 1556.94   70.69
 -10  -8   0 1557.14   68.89
  10  -8   0 1513.05   70.99
  10  -8   0 1530.65   71.49
 -10  -8   0 1452.55   68.89
  10   8   0 1646.94   70.69
  10   8   0 1442.26   71.89
 -10   8   0 1462.65   71.79
 -10   8   0 1566.44   71.79
 -11  -8   0  366.86   19.00
  11  -8   0  358.86   19.10
  11  -8   0  396.46   20.10
 -11   8   0  381.86   20.50
  11   8   0  300.47   20.00
 -11   8   0  400.66   20.40
  11   8   0  353.56   18.80
  12  -8   0  955.20   46.70
  12  -8   0 1000.10   47.50
 -12  -8   0 1005.90   46.80
 -12   8   0  881.01   47.60
  12   8   0 1061.89   46.80
 -12   8   0  972.10   47.90
 -13  -8   0   68.69    7.50
  13  -8   0   72.39    6.90
  13  -8   0   65.59    8.60
 -13   8   0   59.29    8.20
 -13   8   0   64.49    8.40
  13   8   0   66.49    7.10
  14  -8   0   42.80    6.30
  14  -8   0   39.70    5.20
 -14  -8   0   46.80    5.90
  14  -8   0   40.30    5.20
 -14   8   0   34.40    6.40
 -14   8   0   28.10    6.50
  14   8   0   34.90    5.20
  15  -8   0   97.09    9.60
  15  -8   0   90.89   11.60
  15  -8   0  100.79    8.90
 -15  -8   0  102.99   10.90
  15   8   0  108.29    9.60
 -15   8   0  107.99   11.30
 -15   8   0  113.89   11.60
  16  -8   0  140.89   14.00
  16  -8   0  126.49   11.40
  16  -8   0  133.29   10.60
 -16   8   0  150.78   14.00
 -16   8   0  137.39   12.80
   0  -9   0   -1.70    1.10
   0  -9   0   -2.70    1.80
   0  -9   0    2.10    1.50
   0   9   0   -0.90    2.60
   1  -9   0 3361.86  149.09
  -1  -9   0 3359.76  148.09
  -1  -9   0 3310.77  148.19
   1  -9   0 3314.97  148.49
  -1  -9   0 3275.57  148.89
   1  -9   0 3226.78  148.29
  -1   9   0 2999.30  149.49
   1   9   0 3353.76  149.69
   2  -9   0  477.45   23.20
  -2  -9   0  473.65   22.10
   2  -9   0  468.85   22.70
   2  -9   0  473.85   22.50
  -2  -9   0  498.75   22.20
  -2  -9   0  475.75   22.80
  -2   9   0  461.65   23.80
   2   9   0  451.75   23.70
  -3  -9   0  353.26   17.40
  -3  -9   0  370.16   18.00
   3  -9   0  379.06   18.10
   3  -9   0  385.96   18.70
   3   9   0  350.26   19.00
  -3   9   0  371.96   19.20
  -4  -9   0   12.50    2.10
   4  -9   0   15.00    2.50
   4  -9   0   12.20    2.80
  -4  -9   0   13.80    1.80
   4  -9   0   11.20    2.50
   4   9   0   11.90    3.10
   4   9   0   12.90    1.60
  -4   9   0   13.00    2.20
  -4   9   0   19.30    3.70
  -5  -9   0    2.30    1.30
   5  -9   0    3.40    2.00
  -5  -9   0    3.00    1.60
   5  -9   0    2.50    2.00
  -5   9   0    2.70    2.80
  -5   9   0    2.60    1.80
   5   9   0    3.00    1.20
   5   9   0   -1.50    2.40
  -6  -9   0   21.40    2.60
   6  -9   0   22.90    3.40
   6  -9   0   25.20    3.50
  -6  -9   0   25.50    3.00
  -6   9   0   28.80    4.00
   6   9   0   24.10    2.70
  -6   9   0   23.00    4.10
   6   9   0   26.80    4.20
   7  -9   0  492.05   25.30
  -7  -9   0  503.45   24.10
   7  -9   0  485.45   25.20
  -7  -9   0  551.54   24.30
  -7   9   0  504.45   25.30
   7   9   0  528.95   24.10
   7   9   0  524.55   25.80
  -7   9   0  480.95   25.90
  -8  -9   0   13.80    2.10
  -8  -9   0   15.20    2.50
   8  -9   0   13.90    3.30
   8  -9   0   12.10    3.20
  -8   9   0   16.80    4.50
  -8   9   0   12.30    3.20
   8   9   0   12.80    2.10
   8   9   0   12.50    3.80
   9  -9   0  323.07   16.90
  -9  -9   0  320.07   16.10
  -9  -9   0  294.67   15.10
  -9  -9   0  319.67   14.90
   9  -9   0  322.27   17.30
  -9   9   0  312.77   17.10
   9   9   0  307.27   17.60
   9   9   0  316.87   15.80
  -9   9   0  309.17   17.80
  10  -9   0  124.79    8.90
 -10  -9   0  128.89    6.60
 -10  -9   0  117.19    6.30
 -10  -9   0  138.79    8.40
  10  -9   0  122.19    9.70
  10   9   0  127.89    8.00
 -10   9   0  129.89    9.60
  10   9   0  112.99    9.60
 -10   9   0  127.69   10.30
 -11  -9   0   24.60    4.00
  11  -9   0   24.90    4.20
  11  -9   0   27.90    4.90
  11   9   0   27.40    3.80
 -11   9   0   27.30    5.70
  11   9   0   24.20    5.50
 -11   9   0   28.00    4.80
  12  -9   0   66.49    7.20
  12  -9   0   76.39    8.50
 -12  -9   0   84.49    7.50
 -12   9   0   74.39    8.60
  12   9   0   84.29    7.10
 -12   9   0   85.59    8.80
  13  -9   0  277.97   16.60
 -13  -9   0  292.07   16.90
  13  -9   0  292.57   17.80
  13   9   0  298.97   16.40
 -13   9   0  315.37   18.20
 -13   9   0  299.97   18.30
  14  -9   0   21.90    4.60
  14  -9   0   26.40    5.50
  14  -9   0   29.10    5.20
 -14  -9   0   27.50    5.00
 -14   9   0   22.40    6.40
 -14   9   0   21.20    5.30
  14   9   0   27.50    4.80
  15  -9   0  326.97   19.00
  15  -9   0  326.37   20.50
  15  -9   0  340.07   18.60
 -15   9   0  351.96   21.00
 -15   9   0  320.17   20.20
   0 -10   0   53.99    3.70
   0 -10   0   53.89    4.10
   0 -10   0   46.60    4.80
   0  10   0   51.89    5.70
   1 -10   0   26.40    3.40
  -1 -10   0   24.20    2.70
  -1 -10   0   23.40    3.00
  -1 -10   0   33.10    3.90
   1 -10   0   23.90    2.90
   1 -10   0   19.90    3.10
   1  10   0   22.20    3.90
  -1  10   0   27.00    4.40
   2 -10   0  679.33   32.10
   2 -10   0  658.33   31.80
  -2 -10   0  684.53   32.30
  -2 -10   0  697.23   31.50
   2 -10   0  686.93   32.70
  -2 -10   0  690.33   31.60
  -2  10   0  674.33   33.40
   2  10   0  667.13   33.20
  -3 -10   0   -1.50    1.30
   3 -10   0    3.20    2.40
  -3 -10   0    1.20    1.80
   3 -10   0   -0.10    1.80
   3 -10   0    1.40    1.70
   3  10   0    3.80    2.80
  -3  10   0    1.80    3.10
   4 -10   0 1897.11   86.49
   4 -10   0 1623.34   86.79
  -4 -10   0 1973.10   86.39
  -4 -10   0 1885.11   85.79
   4 -10   0 1984.60   86.79
  -4  10   0 1883.61   87.79
   4  10   0 1954.50   87.59
   5 -10   0  200.88   11.30
  -5 -10   0  198.68   10.10
  -5 -10   0  191.78   10.60
   5 -10   0  200.28   11.30
   5 -10   0  199.58   11.70
  -5  10   0  202.38   12.40
   5  10   0  185.78   11.70
   5  10   0  199.08    9.80
  -5  10   0  205.88   10.90
   6 -10   0    6.90    2.80
   6 -10   0    1.80    2.80
  -6 -10   0    3.00    1.90
  -6 -10   0    5.80    1.70
  -6  10   0    8.50    2.30
   6  10   0    5.60    1.50
   6  10   0    4.60    3.00
  -6  10   0    2.80    3.40
  -7 -10   0  168.48    9.00
   7 -10   0  151.58   10.10
  -7 -10   0  171.98    8.90
   7 -10   0  154.48   10.20
   7  10   0  157.98   10.70
  -7  10   0  167.18   11.30
   7  10   0  168.18    8.60
  -7  10   0  159.08    9.90
   8 -10   0  390.86   21.30
   8 -10   0  419.86   21.50
  -8 -10   0  423.86   20.30
  -8 -10   0  418.36   20.00
   8  10   0  453.45   20.00
  -8  10   0  381.06   22.20
   8  10   0  408.06   22.00
  -8  10   0  407.66   21.30
   9 -10   0    9.60    3.40
  -9 -10   0    1.40    1.80
  -9 -10   0    0.70    2.20
   9 -10   0   -1.60    3.10
  -9 -10   0    2.60    1.70
   9  10   0   -0.30    1.80
  -9  10   0    1.30    2.70
   9  10   0    3.30    3.70
  -9  10   0    4.10    3.90
  10 -10   0  807.32   37.30
 -10 -10   0  671.23   35.00
 -10 -10   0  806.02   36.40
 -10 -10   0  708.13   34.80
  10 -10   0  783.22   37.40
 -10  10   0  751.42   38.20
  10  10   0  754.02   35.90
 -10  10   0  810.72   37.60
  10  10   0  759.22   38.20
  11 -10   0  134.09   10.70
 -11 -10   0  127.79    9.30
  11 -10   0  123.09    9.70
 -11 -10   0  135.59    6.50
 -11  10   0  137.99   10.30
  11  10   0  118.99   10.50
  11  10   0  143.49    8.70
 -11  10   0  134.89   11.20
  12 -10   0  139.19   11.00
 -12 -10   0  142.19    9.90
  12 -10   0  134.69    9.90
 -12  10   0  129.39   10.60
 -12  10   0  122.19   11.30
  12  10   0  134.89    9.10
  12  10   0  113.39   11.20
  13 -10   0   49.10    6.70
  13 -10   0   40.00    5.80
 -13 -10   0   48.30    5.80
 -13  10   0   52.89    6.90
  13  10   0   44.00    6.60
 -13  10   0   47.50    7.50
  14 -10   0    2.70    4.50
  14 -10   0   -2.80    4.00
  14 -10   0    2.60    4.90
 -14  10   0    1.40    4.20
  14  10   0    7.40    4.10
 -14  10   0   10.40    5.20
   0 -11   0    0.10    2.30
   0 -11   0   -0.40    1.70
   0 -11   0    0.60    1.40
   0  11   0    1.90    3.20
  -1 -11   0  265.97   13.00
   1 -11   0  261.77   14.00
   1 -11   0  256.77   13.30
  -1 -11   0  263.37   13.80
   1 -11   0  266.67   13.00
  -1 -11   0  260.97   12.80
  -1  11   0  253.97   15.00
   1  11   0  242.48   14.80
   2 -11   0  231.68   12.50
  -2 -11   0  233.28   12.70
   2 -11   0  243.78   12.20
  -2 -11   0  235.58   11.90
  -2 -11   0  245.38   11.80
   2 -11   0  238.48   13.20
  -2  11   0  236.18   14.10
   2  11   0  223.18   13.80
  -3 -11   0  248.58   12.10
   3 -11   0  227.18   13.30
   3 -11   0  249.97   12.70
  -3 -11   0  248.88   13.00
   3 -11   0  238.68   12.90
  -3 -11   0  253.67   12.00
  -3  11   0  234.68   14.30
   3  11   0  225.68   13.80
  -4 -11   0  607.94   28.60
   4 -11   0  572.74   28.50
   4 -11   0  588.84   29.20
  -4 -11   0  620.44   27.80
   4 -11   0  605.54   28.80
   4  11   0  564.24   29.60
  -4  11   0  593.34   30.10
  -5 -11   0   34.50    3.70
  -5 -11   0   29.70    3.20
   5 -11   0   29.00    3.90
   5 -11   0   34.50    5.00
   5 -11   0   36.90    4.70
   5  11   0   28.90    4.70
  -5  11   0   34.50    5.30
   6 -11   0   13.70    3.30
  -6 -11   0   13.20    2.80
  -6 -11   0   19.10    2.40
   6 -11   0   16.10    3.50
   6 -11   0   16.10    3.70
  -6  11   0   13.60    4.40
  -6  11   0   16.10    2.90
   6  11   0   15.80    4.20
   6  11   0   16.00    2.00
   7 -11   0  367.36   19.30
   7 -11   0  388.96   19.60
  -7 -11   0  370.76   17.90
   7 -11   0  356.06   19.20
  -7 -11   0  368.76   18.20
  -7  11   0  375.86   20.50
  -7  11   0  376.16   18.90
   7  11   0  373.36   17.40
   7  11   0  312.57   19.50
  -8 -11   0   14.90    2.50
   8 -11   0    8.90    3.50
   8 -11   0    7.20    3.10
  -8 -11   0    8.00    2.30
   8  11   0    4.50    3.60
   8  11   0    8.90    1.90
  -8  11   0    9.30    4.60
  -8  11   0    3.80    2.70
   9 -11   0  411.76   22.10
  -9 -11   0  432.36   20.10
  -9 -11   0  392.86   20.30
   9 -11   0  420.76   22.20
  -9 -11   0  431.36   20.90
   9  11   0  387.26   22.60
  -9  11   0  430.26   22.10
  -9  11   0  440.36   23.30
   9  11   0  427.36   20.30
  10 -11   0   87.39    8.20
 -10 -11   0   90.39    5.90
 -10 -11   0   97.59    5.60
  10 -11   0   78.59    8.80
 -10 -11   0   88.09    7.20
 -10  11   0   84.09    9.10
 -10  11   0   89.09    8.10
  10  11   0   73.29    8.80
  10  11   0   86.89    6.30
 -11 -11   0  243.68   12.30
 -11 -11   0  261.57   14.60
 -11 -11   0  288.47   12.70
  11 -11   0  260.97   15.40
  11 -11   0  247.78   15.90
 -11  11   0  254.37   15.50
 -11  11   0  237.88   16.40
  11  11   0  240.88   16.50
  11  11   0  272.17   13.80
  12 -11   0    2.50    4.10
 -12 -11   0    9.90    4.00
  12 -11   0    6.30    4.00
  12  11   0    8.60    3.30
  12  11   0    7.90    4.90
 -12  11   0    8.80    3.90
 -12  11   0    7.10    5.30
  13 -11   0   37.40    6.00
 -13  11   0   46.40    7.30
 -13  11   0   57.89    7.10
  13  11   0   52.59    6.60
   0 -12   0   59.59    5.80
   0 -12   0   63.89    5.00
   0 -12   0   61.99    4.60
   0  12   0   58.39    6.90
   1 -12   0   28.90    4.30
   1 -12   0   32.00    4.20
  -1 -12   0   36.00    3.50
   1 -12   0   36.20    3.80
  -1 -12   0   35.80    3.90
  -1 -12   0   30.20    4.10
  -1  12   0   34.20    5.40
   1  12   0   34.10    5.40
   2 -12   0  179.38    9.80
  -2 -12   0  164.98   10.10
   2 -12   0  176.28    9.40
  -2 -12   0  180.78    9.00
   2 -12   0  168.98   10.60
  -2 -12   0  171.38    9.20
   2  12   0  165.78   11.30
  -2  12   0  147.59   11.30
   3 -12   0   14.70    2.90
   3 -12   0   12.70    2.60
  -3 -12   0    9.50    2.80
   3 -12   0    9.50    3.20
  -3 -12   0   13.80    2.10
  -3 -12   0   13.80    2.30
   3  12   0    9.90    4.20
  -3  12   0   15.70    4.40
  -4 -12   0  198.38   11.30
  -4 -12   0  191.48   10.10
   4 -12   0  197.78   11.20
   4 -12   0  196.28   11.30
  -4 -12   0  205.38   10.30
   4 -12   0  203.08   12.10
   4  12   0  198.28   12.50
  -4  12   0  198.78   13.00
   5 -12   0   63.39    6.10
  -5 -12   0   58.29    4.30
   5 -12   0   66.79    6.50
   5 -12   0   63.39    6.10
  -5 -12   0   61.19    5.70
   5  12   0   54.69    6.80
  -5  12   0   61.29    7.60
  -6 -12   0   12.10    2.20
   6 -12   0   11.00    3.20
  -6 -12   0   16.50    3.20
   6 -12   0   13.80    3.40
   6 -12   0   11.90    3.50
   6  12   0   15.30    4.30
  -6  12   0   15.70    4.70
   7 -12   0  160.78   10.60
  -7 -12   0  155.68    9.40
   7 -12   0  154.58   10.60
   7 -12   0  165.78   10.80
  -7 -12   0  167.68    8.80
  -7  12   0  141.89   11.70
   7  12   0  152.08   11.20
   8 -12   0  151.68   11.20
  -8 -12   0  172.78    9.30
   8 -12   0  159.58   11.00
  -8 -12   0  159.98    9.40
   8 -12   0  149.29   10.80
  -8  12   0  170.58   12.10
   8  12   0  148.79   11.20
  -8  12   0  165.38   10.30
   8  12   0  152.78    8.30
   9 -12   0    9.20    4.20
  -9 -12   0   11.70    2.60
   9 -12   0    6.20    4.00
   9 -12   0   10.10    4.10
  -9 -12   0   13.10    2.80
  -9 -12   0    8.50    2.80
   9  12   0    7.10    2.10
  -9  12   0    7.30    4.60
   9  12   0   10.50    4.60
  -9  12   0    9.10    3.30
 -10 -12   0  188.98   11.00
  10 -12   0  184.98   12.10
 -10 -12   0  191.18    9.60
  10 -12   0  183.78   12.40
 -10 -12   0  178.88    9.90
 -10  12   0  155.48   12.80
  10  12   0  164.98   12.80
 -10  12   0  177.98   11.60
  10  12   0  162.98    9.60
 -11 -12   0   38.20    3.50
  11 -12   0   28.80    5.10
 -11 -12   0   33.60    4.70
 -11 -12   0   32.30    3.90
  11  12   0   27.10    6.50
  11  12   0   33.00    3.70
 -11  12   0   28.90    4.90
 -11  12   0   30.90    6.40
 -12 -12   0   31.60    5.60
  12 -12   0   20.00    5.20
 -12  12   0   28.00    6.30
  12  12   0   34.90    4.10
  12  12   0   37.00    7.10
 -12  12   0   27.70    5.30
   0 -13   0    0.80    2.50
   0 -13   0    2.10    1.80
   0 -13   0    0.70    2.00
   0  13   0   -1.70    3.60
   1 -13   0  428.56   21.30
   1 -13   0  441.66   22.30
  -1 -13   0  436.66   21.00
  -1 -13   0  430.16   20.80
   1 -13   0  460.75   21.00
  -1 -13   0  450.95   22.20
   1  13   0  428.26   23.30
  -1  13   0  396.26   23.20
  -2 -13   0   71.49    5.20
  -2 -13   0   76.29    5.50
   2 -13   0   87.49    7.30
  -2 -13   0   87.29    7.00
   2 -13   0   79.89    6.40
   2 -13   0   88.39    5.90
  -2  13   0   73.99    8.20
   2  13   0   83.69    7.90
  -3 -13   0  282.77   13.90
   3 -13   0  281.47   14.70
  -3 -13   0  279.17   15.10
   3 -13   0  284.47   14.40
   3 -13   0  276.97   15.60
  -3 -13   0  271.37   13.60
  -3  13   0  271.57   16.60
   3  13   0  263.07   16.30
  -4 -13   0   13.10    2.10
   4 -13   0   15.00    3.10
  -4 -13   0   13.50    2.30
   4 -13   0   10.50    4.00
   4 -13   0   12.00    3.30
  -4 -13   0   13.30    3.40
  -4  13   0   15.00    4.80
   4  13   0    9.20    4.40
  -5 -13   0  490.05   22.70
   5 -13   0  488.15   24.90
  -5 -13   0  460.05   23.90
  -5 -13   0  489.15   22.90
   5 -13   0  475.35   24.10
   5 -13   0  480.25   24.00
  -5  13   0  499.65   26.00
   5  13   0  451.55   25.20
   6 -13   0   55.29    7.00
  -6 -13   0   51.09    5.80
   6 -13   0   50.49    6.60
  -6 -13   0   58.29    4.50
   6 -13   0   54.29    6.70
  -6  13   0   46.70    6.70
   6  13   0   56.29    7.10
   7 -13   0  215.18   13.10
  -7 -13   0  217.38   11.30
   7 -13   0  228.98   13.70
   7 -13   0  206.08   13.30
  -7 -13   0  213.68   12.30
   7  13   0  206.58   13.90
  -7  13   0  215.48   14.40
  -8 -13   0   72.89    6.40
   8 -13   0   65.09    8.40
   8 -13   0   71.79    7.70
  -8 -13   0   70.69    5.90
   8 -13   0   65.39    7.80
  -8 -13   0   76.59    6.10
   8  13   0   73.59    8.50
  -8  13   0   63.99    8.90
  -9 -13   0  203.88   11.80
   9 -13   0  213.28   13.50
  -9 -13   0  221.08   12.00
  -9 -13   0  225.88   11.60
   9 -13   0  192.68   13.70
   9  13   0  198.98   14.30
  -9  13   0  205.88   14.90
  -9  13   0  208.68   12.80
 -10 -13   0   38.10    4.60
 -10 -13   0   38.50    4.80
  10 -13   0   26.80    5.20
  10  13   0   43.20    3.80
 -10  13   0   24.80    4.60
 -10  13   0   30.30    6.60
  10  13   0   26.80    6.10
  11 -13   0  152.48   12.00
 -11 -13   0  170.18   10.70
  11  13   0  138.39   12.50
 -11  13   0  152.28   12.90
  11  13   0  169.98    8.80
 -11  13   0  126.99   11.30
   0 -14   0  320.07   15.40
   0 -14   0  310.07   16.70
   0 -14   0  279.97   15.00
   0  14   0  300.97   18.00
   1 -14   0   28.40    4.40
  -1 -14   0   29.70    4.30
  -1 -14   0   31.50    3.80
   1 -14   0   30.00    3.70
   1 -14   0   30.40    4.20
  -1 -14   0   24.50    4.10
  -1  14   0   26.50    5.70
   1  14   0   26.40    5.50
   2 -14   0  284.07   14.60
  -2 -14   0  270.47   15.30
   2 -14   0  278.87   15.70
  -2 -14   0  274.77   13.60
  -2 -14   0  278.67   13.90
   2 -14   0  275.87   14.20
  -2  14   0  257.67   16.60
   2  14   0  270.77   16.50
  -3 -14   0   62.19    6.50
   3 -14   0   54.79    5.90
   3 -14   0   55.79    5.60
  -3 -14   0   60.49    4.90
   3 -14   0   56.99    7.00
  -3 -14   0   56.89    4.40
  -3  14   0   53.29    7.90
   3  14   0   55.29    7.20
  -4 -14   0   60.39    5.00
  -4 -14   0   54.79    5.80
   4 -14   0   58.39    7.20
  -4 -14   0   58.69    4.30
   4 -14   0   56.49    6.10
   4 -14   0   55.19    6.10
   4  14   0   56.69    7.40
  -4  14   0   59.29    8.10
  -5 -14   0   17.40    2.70
   5 -14   0   13.30    3.50
   5 -14   0   17.60    3.70
  -5 -14   0   15.50    2.30
   5 -14   0   21.80    4.50
  -5 -14   0   18.00    3.80
  -5  14   0   11.20    4.90
   5  14   0   16.40    4.90
  -6 -14   0  301.07   14.70
   6 -14   0  289.27   17.20
  -6 -14   0  290.67   14.90
  -6 -14   0  300.57   16.20
   6 -14   0  329.57   16.80
   6  14   0  275.97   17.60
  -6  14   0  297.37   18.30
  -7 -14   0    4.00    3.20
   7 -14   0   -0.30    3.90
  -7 -14   0    2.50    2.50
   7 -14   0    2.40    3.70
  -7  14   0    1.00    4.60
   7  14   0    4.90    4.20
  -8 -14   0  122.49    8.10
   8 -14   0  126.19   10.50
  -8 -14   0  128.89    8.90
   8 -14   0  131.29   14.10
  -8 -14   0  127.29    8.90
  -8  14   0  124.79   11.50
   8  14   0  104.29   10.40
  -9 -14   0   85.79    7.10
  -9 -14   0   87.99    7.20
  -9 -14   0   81.79    7.30
   9 -14   0   69.49    8.70
  -9  14   0   85.89   10.00
   9  14   0   74.99    9.00
   0 -15   0   -0.10    2.40
   0 -15   0    3.20    3.70
   0 -15   0   -2.70    2.20
   0  15   0    1.20    4.00
   1 -15   0  252.97   13.00
  -1 -15   0  245.18   12.60
   1 -15   0  243.88   13.10
  -1 -15   0  251.67   14.60
   1 -15   0  245.08   14.90
  -1 -15   0  243.08   12.70
   1  15   0  257.47   16.00
  -1  15   0  237.88   15.70
   2 -15   0   42.90    5.40
  -2 -15   0   43.50    4.50
   2 -15   0   34.00    5.30
  -2 -15   0   44.20    5.40
  -2 -15   0   43.30    4.20
   2  15   0   38.10    6.50
  -2  15   0   39.30    6.50
   3 -15   0  228.08   14.30
  -3 -15   0  227.48   11.70
  -3 -15   0  234.98   14.00
   3 -15   0  235.38   12.70
  -3 -15   0  228.08   11.40
  -3  15   0  225.88   15.30
   3  15   0  225.58   15.10
   4 -15   0   13.70    4.50
   4 -15   0   21.10    3.90
  -4 -15   0   20.90    2.40
  -4 -15   0   17.30    4.30
  -4 -15   0   19.10    2.60
  -4  15   0   21.00    5.60
   4  15   0   11.60    4.90
   5 -15   0   -1.90    3.20
   5 -15   0   -2.20    4.30
  -5 -15   0    4.40    1.90
  -5 -15   0    1.90    2.00
  -5 -15   0    0.30    3.60
  -5  15   0   -3.20    4.10
   5  15   0    2.70    4.40
   6 -15   0   -4.10    4.40
  -6 -15   0    3.90    3.70
  -6 -15   0    6.00    2.30
   6 -15   0    6.70    4.20
  -6  15   0    3.70    4.70
   6  15   0    0.90    3.90
   7 -15   0   -4.70    4.30
  -7 -15   0    2.60    3.70
  -7 -15   0   13.00    4.20
  -7 -15   0    0.80    2.60
   7  15   0    4.30    4.10
  -7  15   0    0.50    5.40
   0 -16   0  447.66   23.80
   0 -16   0  448.16   21.50
   0  16   0  441.36   25.10
  -1 -16   0   15.70    2.60
   1 -16   0    8.30    3.00
  -1 -16   0    9.60    4.50
   1 -16   0   10.80    4.40
   1  16   0    7.20    5.10
  -1  16   0    5.90    5.20
  -2 -16   0  115.49    9.50
   2 -16   0  103.79    7.40
   2 -16   0   74.09    9.10
   2  16   0   65.99    8.90
  -2  16   0   97.59   10.40
   3 -16   0   -9.10    4.40
  -3 -16   0   -2.40    4.10
   3 -16   0   -2.30    3.10
  -3  16   0   -0.60    5.10
   3  16   0   -2.50    4.20
  18   0  -1    3.50    6.20
  18   0  -1   -0.90    1.80
 -18   0   1   -3.50    5.60
 -18   0   1   -4.10    5.60
  17   0  -1   -1.00    2.10
  17   0  -1   -0.10    1.70
 -17   0   1   -0.10    5.50
  17   0  -1   -3.80    5.10
 -17   0   1   -4.30    4.40
 -16   0   1   -4.70    4.70
  16   0  -1    0.40    1.90
  16   0  -1   -3.70    4.10
  16   0  -1    0.20    1.50
 -16   0   1    2.40    3.80
 -15   0   1   -0.10    4.30
  15   0  -1    0.40    3.80
  15   0  -1    1.00    1.40
 -15   0   1   -1.90    3.80
  15   0  -1   -0.60    1.60
  14   0  -1    1.50    1.60
 -14   0   1    4.00    4.50
  14   0  -1   -1.60    3.50
 -14   0   1   -1.10    3.00
  14   0  -1    2.20    1.40
 -13   0   1    1.90    3.20
  13   0  -1   -1.40    1.30
 -13   0   1    0.80    4.00
  13   0  -1   -1.20    1.40
  13   0  -1    1.80    2.90
 -12   0   1   -0.90    2.50
  12   0  -1   -1.30    2.60
 -12   0   1    1.00    3.50
  12   0  -1   -1.90    1.20
  12   0  -1   -1.30    1.30
  11   0  -1    1.60    1.10
  11   0  -1   -0.20    2.10
 -11   0   1   -4.10    1.90
  11   0  -1   -0.30    1.10
 -11   0   1    0.60    3.10
 -10   0   1    0.00    2.50
 -10   0   1   -1.10    1.60
  10   0  -1    0.70    1.70
  10   0  -1    1.70    1.10
  10   0  -1   -1.00    0.90
   9   0  -1    1.30    1.00
  -9   0   1    2.20    1.90
   9   0  -1    1.30    1.60
  -9   0   1   -0.40    2.60
   9   0  -1   -0.90    0.90
  -8   0   1    1.20    1.50
   8   0  -1    0.20    0.80
   8   0  -1   -0.90    0.80
  -8   0   1   -0.80    2.10
   8   0  -1    0.20    1.60
   7   0  -1    4.20    0.90
   7   0  -1    5.70    1.50
  -7   0   1    2.10    1.30
  -7   0   1    0.70    2.30
  -6   0   1    0.50    1.90
  -6   0   1    0.80    1.10
   6   0  -1    4.10    1.30
   6   0  -1    0.60    0.70
   4   0  -1    0.40    0.40
   4   0  -1    1.50    0.80
  -4   0   1    3.60    0.90
   3   0  -1    2.80    0.50
  -3   0   1    2.60    0.40
   2   0  -1    0.30    0.20
  -2   0   1    1.00    0.20
  -2   0  -1    0.40    0.20
  -2   0  -1    1.60    0.60
  -2   0  -1    0.40    0.80
   2   0   1   -0.20    0.50
  -3   0  -1    0.10    0.70
   3   0   1    1.60    0.40
  -3   0  -1    0.20    1.30
  -3   0  -1    1.30    0.50
   3   0   1    0.80    0.80
  -4   0  -1   -0.50    1.40
  -4   0  -1   -0.20    0.40
   4   0   1    0.90    0.80
  -4   0  -1   -0.30    0.80
   4   0   1    0.20    0.40
  -5   0  -1   -0.70    1.50
   5   0   1    1.10    0.50
   5   0   1    0.30    0.80
  -5   0  -1    0.20    0.80
   6   0   1   -0.40    1.00
  -6   0  -1   -0.80    1.10
   6   0   1    0.00    0.60
  -6   0  -1    1.60    2.00
  -7   0  -1   -1.90    1.90
  -7   0  -1    0.90    1.50
   7   0   1    0.40    0.70
   7   0   1    1.70    1.50
   8   0   1    0.90    0.80
  -8   0  -1   -1.40    2.30
   8   0   1   -1.90    1.20
  -8   0  -1   -0.10    1.50
   9   0   1    0.00    0.80
   9   0   1    0.30    0.80
  -9   0  -1    0.50    2.60
   9   0   1    1.00    1.60
  -9   0  -1    2.70    2.00
 -10   0  -1    0.00    2.00
  10   0   1   -0.10    0.90
 -10   0  -1   -1.40    3.00
  10   0   1    0.00    0.80
  10   0   1    0.50    1.90
 -11   0  -1   -3.20    3.20
  11   0   1   -2.00    2.30
  11   0   1    0.10    1.00
 -11   0  -1   -0.80    2.40
  11   0   1    1.00    1.00
  12   0   1   -1.90    1.10
 -12   0  -1   -1.40    3.60
  12   0   1   -2.30    2.30
  12   0   1   -2.60    1.20
 -12   0  -1   -1.30    2.30
 -13   0  -1    2.60    4.40
  13   0   1    0.70    3.10
 -13   0  -1   -2.10    2.90
  13   0   1    1.50    1.30
  13   0   1    0.80    1.20
  14   0   1   -3.60    3.40
  14   0   1   -1.00    1.40
 -14   0  -1   -3.00    2.90
 -14   0  -1    6.20    4.70
  14   0   1    0.20    1.40
 -15   0  -1   -2.90    4.40
  15   0   1   -1.00    1.40
  15   0   1    0.40    3.70
  15   0   1   -0.30    1.40
 -15   0  -1   -2.80    3.90
  16   0   1   -0.60    1.30
  16   0   1    0.70    4.40
  16   0   1   -0.20    1.40
 -16   0  -1   -3.70    4.10
 -16   0  -1    2.10    5.20
  17   0   1   -2.50    1.30
  17   0   1   -3.30    4.90
 -17   0  -1   -2.40    4.80
 -17   0  -1    3.10    4.80
 -18   0  -1    6.70    6.40
 -18   0  -1   -1.00    6.40
 -18  -1   1   -3.60    5.30
  18  -1  -1    0.00    2.20
 -18  -1   1   -4.30    5.70
  18  -1  -1   -1.40    6.10
  18   1  -1   -1.60    4.80
 -18   1   1   -2.60    5.80
 -18   1   1    7.80    6.10
  17  -1  -1   13.50    2.50
  17  -1  -1   14.20    5.70
  17  -1  -1   14.50    2.80
 -17  -1   1   12.00    5.00
 -17  -1   1    6.00    6.00
 -17   1   1   18.60    5.90
  17   1  -1   15.70    5.80
 -17   1   1    5.40    6.00
 -16  -1   1    7.60    5.10
 -16  -1   1    8.60    4.60
  16  -1  -1    5.00    4.70
  16  -1  -1    7.20    2.40
  16  -1  -1   10.00    2.20
 -16   1   1   -2.30    5.10
  16   1  -1    6.60    1.30
  16   1  -1    9.30    4.90
 -16   1   1   14.80    5.60
  15  -1  -1   64.89    5.00
  15  -1  -1   73.59    5.10
 -15  -1   1   72.29    9.50
 -15  -1   1   70.69    8.60
  15  -1  -1   78.39    8.60
  15   1  -1   72.69    4.10
 -15   1   1   62.99    8.90
  15   1  -1   71.19    8.60
 -15   1   1   77.99    8.70
  15   1  -1   74.79    4.20
  14  -1  -1   11.10    2.00
 -14  -1   1    4.90    3.80
  14  -1  -1   14.80    3.80
 -14  -1   1    9.50    4.70
  14  -1  -1    8.20    2.00
 -14   1   1   12.80    5.10
  14   1  -1   14.20    1.80
 -14   1   1   11.30    4.10
  14   1  -1   11.70    1.50
  14   1  -1   12.80    3.90
  13  -1  -1   -0.20    2.60
  13  -1  -1   -1.30    1.50
 -13  -1   1   -1.80    3.00
  13  -1  -1    0.30    1.70
 -13  -1   1    2.90    4.10
 -13   1   1    0.90    3.00
  13   1  -1    0.40    1.10
  13   1  -1    0.00    1.20
 -13   1   1    6.80    4.60
  13   1  -1    0.00    1.20
  13   1  -1    2.60    3.20
  12  -1  -1  177.38    9.10
  12  -1  -1  193.28   11.30
 -12  -1   1  168.38   11.30
 -12  -1   1  174.98   12.40
  12  -1  -1  174.28    9.30
  12   1  -1  191.68    8.70
  12   1  -1  176.28    8.70
 -12   1   1  179.58   11.50
  12   1  -1  160.08   10.90
 -11  -1   1   22.80    4.70
  11  -1  -1   28.60    2.70
  11  -1  -1   27.60    4.00
 -11  -1   1   23.90    3.80
  11  -1  -1   29.00    2.90
  11   1  -1   25.60    2.10
 -11   1   1   14.50    3.80
  11   1  -1   22.20    2.10
 -11   1   1   20.30    3.60
  11   1  -1   15.20    3.00
 -10  -1   1  462.85   22.20
  10  -1  -1  431.86   21.90
  10  -1  -1  469.85   20.70
 -10  -1   1  438.56   23.10
  10  -1  -1  429.76   20.90
  10   1  -1  427.96   20.40
  10   1  -1  401.66   21.80
 -10   1   1  442.26   22.30
 -10   1   1  463.55   22.70
   9  -1  -1  155.88    8.50
   9  -1  -1  135.79    7.40
  -9  -1   1  137.29    8.40
   9  -1  -1  156.88    7.20
   9   1  -1  140.59    6.80
   9   1  -1  113.39    8.00
   9   1  -1  133.49    6.90
  -9   1   1  143.29    9.10
  -9   1   1  133.79    8.60
  -8  -1   1   92.39    6.20
   8  -1  -1   97.89    5.50
   8  -1  -1  101.29    6.30
   8  -1  -1  100.79    5.20
  -8   1   1   91.39    6.70
   8   1  -1  106.49    6.30
   8   1  -1   97.69    5.00
  -8   1   1  101.59    6.60
   7  -1  -1 1141.59   50.29
  -7  -1   1 1122.69   50.39
   7  -1  -1  982.10   49.40
   7  -1  -1 1014.90   49.70
   7   1  -1 1189.38   50.39
  -7   1   1 1122.29   50.69
   7   1  -1 1065.79   49.30
  -7   1   1 1065.99   50.49
   6  -1  -1  225.48   12.60
   6  -1  -1  230.38   12.00
  -6  -1   1  257.87   12.70
   6   1  -1  250.37   12.60
  -6   1   1  266.27   12.90
   6   1  -1  274.97   11.80
  -6   1   1  282.77   13.20
   5  -1  -1   93.39    4.60
  -5  -1   1   84.69    5.00
  -5  -1   1   85.69    4.30
   5  -1  -1   97.09    5.20
  -5   1   1   91.59    5.30
   5   1  -1   91.09    4.40
  -5   1   1  102.19    5.50
   5   1  -1   89.69    5.10
  -4  -1   1   28.00    1.50
   4  -1  -1   30.40    1.80
  -4  -1   1   27.40    2.10
   4  -1  -1   28.80    2.20
   4   1  -1   31.20    2.50
   4   1  -1   30.40    1.60
  -4   1   1   25.10    2.20
  -4   1   1   26.40    2.50
   3  -1  -1  935.91   43.30
  -3  -1   1  953.80   42.90
   3   1  -1 1003.70   43.00
  -3   1   1  915.11   43.30
   3   1  -1  998.10   43.30
   3   1  -1  890.91   43.30
   1  -1  -1   15.50    1.10
  -1  -1   1   14.20    1.00
  -1  -1   1   15.30    0.90
   1  -1  -1   17.90    1.10
   1   1  -1   15.00    1.30
  -1   1   1   16.00    1.00
  -1  -1  -1   62.29    3.10
  -1  -1  -1   66.49    3.10
   1  -1   1   55.79    3.20
  -1   1  -1   66.29    3.30
  -1   1  -1   63.49    3.20
   1   1   1   72.09    3.50
  -1   1  -1   73.69    3.50
  -2  -1  -1 1215.78   57.79
   2  -1   1 1285.77   57.69
   2  -1   1 1235.38   57.99
  -2   1  -1 1208.08   57.89
  -2   1  -1 1255.97   57.69
  -2   1  -1 1456.35   58.09
   3  -1   1   26.90    2.30
   3  -1   1   29.10    1.90
  -3  -1  -1   23.50    2.10
  -3   1  -1   34.70    2.70
  -3   1  -1   25.00    2.30
  -3   1  -1   28.30    1.90
  -4  -1  -1 2252.77   94.79
   4  -1   1 1949.90   94.79
   4  -1   1 2010.60   94.39
  -4   1  -1 2086.59   94.49
  -4   1  -1 2287.57   95.09
  -4   1  -1 1946.51   94.89
  -5  -1  -1  626.34   30.10
   5  -1   1  628.64   29.50
   5  -1   1  670.73   30.20
   5   1   1  595.64   29.10
  -5   1  -1  719.03   30.50
   5   1   1  634.44   29.90
   6  -1   1  236.48   11.50
   6  -1   1  261.67   12.30
  -6  -1  -1  229.28   12.10
   6   1   1  230.98   11.90
  -6   1  -1  260.87   12.70
   6   1   1  238.58   11.00
   6   1   1  236.68   11.00
  -6   1  -1  231.48   12.30
  -7  -1  -1   26.30    3.90
  -7  -1  -1   22.90    3.00
   7  -1   1   24.40    2.10
   7  -1   1   27.90    3.30
  -7   1  -1   16.40    3.00
   7   1   1   24.00    1.40
   7   1   1   22.30    1.50
   7   1   1   24.00    2.80
  -7   1  -1   21.20    3.20
  -8  -1  -1 2374.66  109.99
   8  -1   1 2471.15  109.99
   8  -1   1 2353.46  108.99
  -8  -1  -1 2553.24  111.09
  -8   1  -1 2333.47  110.39
   8   1   1 2294.77  108.49
   8   1   1 2366.36  109.69
   8   1   1 2512.35  108.49
  -8   1  -1 2398.56  110.19
  -9  -1  -1  418.46   21.10
   9  -1   1  417.56   19.80
  -9  -1  -1  418.86   22.10
   9  -1   1  407.86   20.90
  -9   1  -1  439.16   21.40
   9   1   1  423.56   20.80
   9   1   1  439.46   19.30
  -9   1  -1  414.36   21.60
   9   1   1  416.76   19.30
  10  -1   1  114.69    6.40
 -10  -1  -1  126.39    9.40
  10  -1   1  116.19    7.80
 -10  -1  -1  129.59    8.10
 -10   1  -1  120.19    8.20
  10   1   1  117.99    5.80
  10   1   1  120.59    7.70
 -10   1  -1  134.99    9.00
  10   1   1  118.09    5.90
 -11  -1  -1   81.29    8.10
  11  -1   1   78.09    4.60
 -11  -1  -1   65.49    6.50
  11  -1   1   71.69    6.40
  11  -1   1   77.59    4.50
 -11   1  -1   80.89    7.10
  11   1   1   65.09    6.20
  11   1   1   74.09    3.90
 -11   1  -1   72.89    7.50
  11   1   1   75.19    3.90
  12  -1   1   88.19    7.40
  12  -1   1   89.29    5.40
  12  -1   1   90.39    5.40
 -12  -1  -1   98.29    9.10
 -12  -1  -1   86.99    7.60
 -12   1  -1  103.49    8.20
  12   1   1   87.99    4.70
  12   1   1   92.19    4.60
  12   1   1   93.49    7.50
 -12   1  -1   81.89    8.60
  13  -1   1   37.70    3.40
 -13  -1  -1   29.50    5.80
  13  -1   1   38.40    5.30
 -13  -1  -1   42.30    6.30
  13  -1   1   42.40    3.50
 -13   1  -1   33.90    6.10
  13   1   1   43.90    6.00
  13   1   1   42.00    2.50
 -13   1  -1   45.20    6.00
 -14  -1  -1    6.00    5.10
  14  -1   1    4.60    1.90
 -14  -1  -1    4.00    3.80
  14  -1   1    4.60    1.70
  14  -1   1    7.20    3.80
 -14   1  -1    0.20    3.40
 -14   1  -1    6.00    5.00
  14   1   1    8.60    3.40
  15  -1   1    8.00    1.90
 -15  -1  -1    5.70    4.20
 -15  -1  -1    1.10    4.80
  15  -1   1    6.50    2.00
  15  -1   1    6.50    4.00
 -15   1  -1    5.00    5.00
 -15   1  -1   -0.60    3.50
  15   1   1    6.60    4.30
 -16  -1  -1   15.70    6.40
 -16  -1  -1   18.70    5.10
  16  -1   1   24.40    2.70
  16  -1   1   39.60    6.40
  16  -1   1   31.20    3.60
  16   1   1   23.70    5.80
 -16   1  -1   10.20    5.90
 -16   1  -1   32.60    6.40
 -17  -1  -1    4.00    5.00
  17  -1   1   -0.10    2.10
  17  -1   1    5.60    2.10
  17  -1   1    3.10    5.10
 -17  -1  -1    0.20    5.30
 -17   1  -1   -1.70    4.90
  17   1   1    3.20    5.30
 -17   1  -1    2.50    5.10
  18  -1   1   47.60    7.40
 -18  -1  -1   39.50    6.90
 -18  -1  -1   31.90    8.10
 -18   1  -1   54.79    8.60
 -18   1  -1   26.20    7.80
  18  -2  -1   25.90    7.50
  18  -2  -1   16.40    3.00
 -18  -2   1   18.60    7.10
  18  -2  -1   12.30    3.40
 -18  -2   1   14.10    5.80
 -18   2   1   24.70    6.20
 -18   2   1   11.70    6.00
  17  -2  -1   13.30    5.00
 -17  -2   1   28.50    6.70
  17  -2  -1   19.80    3.10
 -17  -2   1   19.40    6.10
  17  -2  -1   25.20    3.40
 -17   2   1   19.70    6.60
 -17   2   1   23.40    6.20
  17   2  -1   31.90    6.30
  16  -2  -1   68.39    5.70
  16  -2  -1   58.79    7.40
  16  -2  -1   70.59    5.50
 -16  -2   1   66.79    9.00
 -16  -2   1   63.29    8.90
 -16   2   1   63.39    9.50
  16   2  -1   84.19    9.60
  15  -2  -1    2.20    2.30
  15  -2  -1    4.30    3.80
 -15  -2   1    4.60    4.70
  15  -2  -1    0.00    2.10
 -15  -2   1   -2.70    3.10
 -15   2   1   -1.00    4.50
  15   2  -1    2.70    3.80
 -15   2   1    3.20    4.50
 -14  -2   1   25.10    4.20
  14  -2  -1   33.30    3.90
  14  -2  -1   26.60    3.20
 -14  -2   1   36.50    6.80
  14  -2  -1   22.00    4.40
 -14   2   1   23.40    4.50
  14   2  -1   22.20    4.40
 -14   2   1   27.00    5.50
  13  -2  -1  245.78   12.20
 -13  -2   1  240.88   15.80
  13  -2  -1  235.28   14.20
  13  -2  -1  244.48   12.40
 -13  -2   1  234.38   14.30
  13   2  -1  253.07   14.20
 -13   2   1  232.98   14.60
 -13   2   1  234.28   14.60
 -12  -2   1 1150.08   52.79
  12  -2  -1 1116.19   51.29
 -12  -2   1 1128.79   54.09
  12  -2  -1 1234.18   51.09
  12  -2  -1 1103.89   52.59
  12   2  -1 1088.79   50.19
  12   2  -1 1014.90   50.29
  12   2  -1 1083.39   52.39
 -12   2   1 1087.39   52.89
 -12   2   1 1095.79   53.09
  11  -2  -1  203.08    9.70
 -11  -2   1  181.18   11.00
  11  -2  -1  189.88   11.10
  11  -2  -1  176.78    9.80
 -11   2   1  188.98   11.70
  11   2  -1  183.18    8.80
 -11   2   1  186.28   11.50
  11   2  -1  184.38   11.00
  10  -2  -1  131.09    7.00
  10  -2  -1  133.39    7.30
 -10  -2   1  141.29    8.40
  10  -2  -1  124.99    8.20
  10   2  -1  148.79    8.40
  10   2  -1  121.39    6.30
 -10   2   1  127.39    8.70
 -10   2   1  114.69    8.40
   9  -2  -1  427.16   21.10
   9  -2  -1  418.56   20.40
   9  -2  -1  410.76   20.10
  -9  -2   1  433.66   21.20
   9   2  -1  440.56   21.10
   9   2  -1  413.66   19.60
  -9   2   1  435.56   21.60
  -9   2   1  448.36   21.60
   8  -2  -1    6.80    1.50
   8  -2  -1    4.10    1.20
   8  -2  -1    5.30    1.70
  -8  -2   1    1.60    1.60
   8   2  -1    4.40    1.90
   8   2  -1    2.60    0.80
  -8   2   1    2.70    2.40
   7  -2  -1  136.19    7.70
  -7  -2   1  141.59    7.60
   7  -2  -1  135.49    7.20
  -7   2   1  154.88    8.10
   7   2  -1  112.89    6.50
  -7   2   1  147.09    8.10
   7   2  -1  131.89    7.60
  -6  -2   1    7.40    0.70
  -6  -2   1    7.30    1.30
   6  -2  -1    5.60    1.30
   6  -2  -1    9.00    1.80
  -6   2   1    7.90    1.70
   6   2  -1    7.90    0.90
   6   2  -1    7.10    1.60
  -6   2   1    9.80    2.30
   5  -2  -1 1150.68   52.39
   5  -2  -1 1087.89   52.59
  -5  -2   1 1139.79   51.79
   5   2  -1 1002.00   51.89
   5   2  -1 1179.78   52.79
  -5   2   1 1278.57   52.69
   5   2  -1 1164.48   52.79
  -5   2   1 1183.28   52.89
  -4  -2   1   73.09    3.40
  -4  -2   1   75.39    4.00
  -4   2   1   71.09    4.10
   4   2  -1   62.09    3.40
   4   2  -1   70.79    4.00
  -4   2   1   62.19    4.10
  -2   2   1 1626.34   76.19
   2   2  -1 1626.74   75.99
  -2   2   1 1756.32   76.19
   2   2  -1 1722.53   76.29
  -1  -2   1   24.30    1.60
   1  -2  -1   25.20    1.50
  -1  -2   1   27.30    1.60
  -1   2   1   27.60    1.80
   1   2  -1   25.70    1.60
   0  -2   1  272.47   12.10
   0  -2   1  246.38   12.10
   0   2  -1  261.97   12.30
   0   2   1  266.07   12.20
   0   2  -1  255.57   12.10
   2  -2   1  148.89    7.50
  -2  -2  -1  147.19    6.90
   2  -2   1  145.89    7.30
  -2  -2  -1  139.29    7.00
  -2   2  -1  159.48    7.50
   2   2   1  158.38    7.00
  -2   2  -1  139.89    7.40
   2   2   1  152.58    7.30
   3  -2   1 2768.12  133.19
   3  -2   1 2994.80  133.49
  -3   2  -1 3216.58  133.49
  -3   2  -1 2759.22  133.39
   3   2   1 3002.60  133.39
   4  -2   1  375.16   18.40
   4  -2   1  382.66   18.00
  -4  -2  -1  386.46   18.10
   4   2   1  400.66   18.50
  -4   2  -1  364.06   18.40
  -4   2  -1  399.06   18.10
  -5  -2  -1 1301.27   58.69
   5  -2   1 1197.08   58.79
   5  -2   1 1249.88   58.39
  -5   2  -1 1263.17   58.99
  -5   2  -1 1296.77   58.49
  -5   2  -1 1382.06   58.99
   6  -2   1  255.97   14.40
   6  -2   1  287.07   13.90
  -6  -2  -1  323.47   14.40
  -6   2  -1  269.97   14.50
  -6   2  -1  310.67   14.80
  -7  -2  -1    7.90    1.80
   7  -2   1   13.20    1.70
   7   2   1    9.40    1.70
  -7   2  -1   11.20    2.30
  -7   2  -1   15.30    3.10
  -8  -2  -1  336.77   16.30
   8  -2   1  309.87   16.30
   8  -2   1  306.47   15.30
  -8   2  -1  317.47   16.50
  -8   2  -1  345.77   16.80
   8   2   1  305.57   15.90
   9  -2   1  141.29    8.90
   9  -2   1  144.69    7.70
  -9  -2  -1  151.98    8.80
   9   2   1  152.08    8.50
  -9   2  -1  135.39    9.00
  -9   2  -1  154.48    9.40
  10  -2   1    5.20    1.60
  10  -2   1    6.60    2.70
 -10  -2  -1    5.90    3.60
 -10  -2  -1    4.70    2.00
 -10   2  -1    6.60    3.30
  10   2   1    5.10    1.90
 -10   2  -1    2.10    2.10
  11  -2   1  464.95   21.90
  11  -2   1  473.05   23.40
 -11  -2  -1  444.26   24.80
 -11  -2  -1  437.46   23.30
 -11   2  -1  475.85   24.00
 -11   2  -1  450.35   23.70
  11   2   1  480.05   23.10
  12  -2   1   65.49    4.50
 -12  -2  -1   60.99    6.40
  12  -2   1   69.79    6.70
  12  -2   1   62.29    4.50
 -12  -2  -1   70.59    8.40
 -12   2  -1   61.79    7.50
 -12   2  -1   78.79    7.40
  12   2   1   59.19    6.10
  13  -2   1  590.24   27.80
  13  -2   1  550.64   25.70
  13  -2   1  529.95   25.80
 -13  -2  -1  559.44   28.00
 -13  -2  -1  552.04   29.40
  13   2   1  500.15   27.30
 -13   2  -1  544.65   28.40
 -13   2  -1  542.15   28.30
  14  -2   1  176.58   11.60
  14  -2   1  163.58    8.80
  14  -2   1  162.48    8.90
 -14  -2  -1  151.08   12.40
 -14  -2  -1  153.18   11.30
  14   2   1  172.58   11.20
 -14   2  -1  144.59   11.90
 -14   2  -1  161.38   12.00
 -15  -2  -1    3.10    4.20
 -15  -2  -1    4.00    4.90
  15  -2   1    2.10    4.10
  15  -2   1   -2.60    2.10
  15  -2   1   -0.20    2.00
 -15   2  -1    1.70    4.70
 -15   2  -1   -3.50    4.00
  15   2   1    4.80    3.70
  16  -2   1   98.39    6.60
 -16  -2  -1  104.89   10.40
 -16  -2  -1   92.59   11.30
  16  -2   1  106.89    6.70
  16  -2   1   90.59   10.70
 -16   2  -1  103.49   10.50
 -16   2  -1  109.59   11.60
  16   2   1  100.79   10.50
 -17  -2  -1    3.90    4.60
  17  -2   1    5.70    2.50
  17  -2   1    6.90    2.80
 -17  -2  -1   -0.20    5.10
  17  -2   1    4.40    5.40
 -17   2  -1    7.10    5.60
 -17   2  -1   -1.10    5.60
  17   2   1    1.50    4.90
  18  -2   1   33.50    3.60
 -18  -2  -1   17.30    7.30
  18  -2   1   45.50    8.20
 -18   2  -1   24.80    7.40
 -18   2  -1   16.00    6.90
  18  -3  -1    4.70    3.40
  18  -3  -1    3.10    6.60
 -18  -3   1   -5.80    5.90
  18  -3  -1   -4.10    2.80
 -18   3   1    3.20    5.50
 -18   3   1    5.30    6.30
 -17  -3   1   -2.60    5.50
 -17  -3   1    0.40    4.60
  17  -3  -1   -4.20    2.70
  17  -3  -1   -2.50    3.00
  17  -3  -1   -4.20    5.50
  17   3  -1    3.40    4.70
 -17   3   1    5.00    5.30
 -17   3   1   -0.20    5.20
  16  -3  -1    1.80    4.20
  16  -3  -1    1.60    2.70
  16  -3  -1   -0.30    2.60
 -16  -3   1   -6.00    5.10
 -16  -3   1   -5.20    3.60
 -16   3   1    1.30    4.70
  16   3  -1    1.60    4.30
 -16   3   1   -7.70    4.40
  15  -3  -1   84.39    6.50
 -15  -3   1   89.69    8.80
  15  -3  -1   92.09    6.60
  15  -3  -1   91.69    9.40
 -15  -3   1   84.69   10.40
 -15   3   1   85.49    9.20
 -15   3   1   98.49    9.60
  15   3  -1   90.79    9.10
  14  -3  -1   26.30    3.20
 -14  -3   1   17.80    5.70
  14  -3  -1   19.50    3.00
  14  -3  -1   29.10    4.90
 -14  -3   1   14.10    3.40
 -14   3   1   17.40    4.10
  14   3  -1   13.30    4.00
 -14   3   1   20.80    5.30
  13  -3  -1   19.90    4.00
  13  -3  -1   19.10    3.00
 -13  -3   1   27.80    4.50
  13  -3  -1   24.40    3.10
 -13   3   1   22.10    5.00
  13   3  -1   28.30    4.60
 -13   3   1   14.20    4.80
  12  -3  -1  181.68   11.80
  12  -3  -1  193.58   10.60
 -12  -3   1  196.78   11.80
  12  -3  -1  191.28   10.20
 -12   3   1  215.78   12.80
  12   3  -1  203.18   11.80
 -12   3   1  179.98   12.20
  11  -3  -1   97.89    6.00
  11  -3  -1   84.89    7.30
 -11  -3   1   87.99    7.10
  11  -3  -1   86.29    6.20
 -11   3   1  100.19    8.00
 -11   3   1   99.49    7.90
  11   3  -1  104.09    7.30
  10  -3  -1  298.17   16.50
  10  -3  -1  306.27   15.80
  10  -3  -1  303.97   15.40
 -10  -3   1  295.37   16.40
  10   3  -1  324.27   16.50
 -10   3   1  332.17   16.80
 -10   3   1  371.56   17.40
   9  -3  -1  723.43   34.10
  -9  -3   1  692.73   33.90
   9  -3  -1  683.23   33.10
   9  -3  -1  713.93   33.50
   9   3  -1  747.53   34.00
  -9   3   1  711.43   34.10
  -9   3   1  722.33   34.50
   8  -3  -1  357.36   18.60
   8  -3  -1  371.46   18.20
  -8  -3   1  406.06   18.60
  -8   3   1  370.16   18.90
   8   3  -1  363.16   18.50
  -8   3   1  392.86   18.70
   8   3  -1  363.86   17.10
  -7  -3   1    9.90    1.70
   7  -3  -1   10.10    2.20
   7  -3  -1   10.70    1.80
  -7  -3   1   13.00    0.80
  -7   3   1    5.10    1.80
   7   3  -1   10.70    2.50
  -7   3   1   12.00    2.50
   7   3  -1    9.50    1.00
  -6  -3   1  202.58    9.60
   6  -3  -1  208.68   10.60
  -6  -3   1  194.38   10.50
   6  -3  -1  210.08   10.80
   6   3  -1  195.18    9.70
   6   3  -1  219.48   11.00
  -6   3   1  234.78   11.00
  -6   3   1  211.78   11.00
  -5  -3   1  781.32   33.90
   5  -3  -1  678.03   34.60
   5  -3  -1  675.03   34.50
  -5  -3   1  805.32   34.50
   5   3  -1  709.73   33.80
   5   3  -1  786.32   34.70
  -5   3   1  781.32   34.70
  -4  -3   1  199.68   10.70
   4  -3  -1  217.68   10.90
  -4  -3   1  218.78   10.40
   4  -3  -1  218.78   10.90
  -4   3   1  239.88   11.00
   4   3  -1  218.18   10.30
  -4   3   1  232.18   11.10
   4   3  -1  226.58   11.00
   3  -3  -1  409.16   19.50
  -3  -3   1  409.56   19.10
  -3  -3   1  380.46   19.30
   3  -3  -1  420.16   19.50
   3   3  -1  431.06   19.40
  -3   3   1  441.86   19.60
   3   3  -1  411.26   19.10
  -3   3   1  408.36   19.50
   3   3  -1  430.46   19.60
   2  -3  -1 1096.99   49.99
   2  -3  -1 1074.59   50.09
  -2  -3   1 1025.30   49.90
  -2  -3   1 1068.99   49.80
   2   3  -1 1142.49   49.90
   2   3  -1 1033.60   49.80
  -2   3   1 1085.19   49.99
   2   3  -1 1171.68   50.29
  -2   3   1 1189.68   50.19
   1  -3  -1  212.78    9.80
  -1  -3   1  206.18    9.60
   1  -3  -1  196.38    9.40
  -1  -3   1  197.78    9.50
  -1   3   1  213.88    9.80
   1   3  -1  200.68    9.50
   1   3  -1  220.78   10.00
   1   3  -1  170.58    9.50
  -1   3   1  192.88    9.40
  -1  -3  -1    1.50    0.30
  -1  -3  -1    1.20    0.70
   1  -3   1    0.60    0.70
   1  -3   1    1.00    0.70
   1  -3   1   -0.80    0.70
   1   3   1    2.40    0.90
  -1   3  -1    0.60    0.90
  -1   3  -1    1.20    1.10
  -1   3  -1    0.90    0.60
  -2   3  -1 5647.14  254.87
  -3  -3  -1   50.89    3.00
  -3  -3  -1   51.09    2.80
   3  -3   1   57.79    3.40
  -3   3  -1   58.79    3.50
  -3   3  -1   57.49    3.80
  -3   3  -1   53.09    3.50
   3   3   1   58.79    3.10
   3   3   1   55.49    3.50
  -4  -3  -1  365.96   15.90
   4  -3   1  315.47   16.80
  -4  -3  -1  343.17   15.90
   4  -3   1  346.37   16.50
  -4  -3  -1  344.47   16.40
   4   3   1  358.56   16.80
  -4   3  -1  374.56   16.90
  -4   3  -1  356.46   16.60
  -4   3  -1  340.97   16.80
   4   3   1  334.07   16.30
   5  -3   1   95.99    5.50
  -5  -3  -1   95.59    5.50
   5  -3   1   92.29    6.00
   5   3   1  104.69    6.10
  -5   3  -1   98.69    6.00
  -5   3  -1   99.29    5.60
   5   3   1   94.99    5.40
  -5   3  -1  109.79    6.10
   6  -3   1  301.07   16.10
  -6  -3  -1  336.27   15.80
   6  -3   1  336.27   15.60
  -6   3  -1  345.77   16.20
   6   3   1  273.37   15.50
  -6   3  -1  348.97   16.40
  -7  -3  -1  650.43   29.70
   7  -3   1  609.64   29.30
   7  -3   1  604.84   29.90
  -7   3  -1  619.84   30.10
  -7   3  -1  647.34   30.00
  -8  -3  -1 1375.36   68.79
   8  -3   1 1490.05   68.39
   8  -3   1 1526.35   69.19
  -8   3  -1 1539.35   69.29
  -8   3  -1 1548.45   69.49
   9  -3   1    1.40    2.00
  -9  -3  -1    1.10    1.70
   9  -3   1    1.00    1.30
  -9   3  -1    3.10    1.90
  -9   3  -1    1.80    2.80
  10  -3   1  133.39    8.80
  10  -3   1  129.89    7.50
 -10  -3  -1  121.29    8.40
  10   3   1  137.09    8.20
 -10   3  -1  132.79    9.20
 -10   3  -1  131.29    9.00
 -11  -3  -1  717.03   34.60
  11  -3   1  719.73   34.60
  11  -3   1  723.23   33.40
  11   3   1  626.94   34.00
 -11   3  -1  719.63   35.00
 -11   3  -1  764.92   35.30
 -12  -3  -1   10.10    2.80
  12  -3   1   17.80    2.60
  12  -3   1    9.60    3.70
 -12  -3  -1   11.10    5.10
 -12   3  -1   21.70    4.60
  12   3   1   11.50    3.20
 -12   3  -1   14.10    4.70
 -13  -3  -1  168.18   11.40
  13  -3   1  166.38   11.50
 -13  -3  -1  171.18   13.40
  13  -3   1  179.18    9.60
  13  -3   1  182.68    9.70
  13   3   1  175.48   11.20
 -13   3  -1  162.88   12.10
 -13   3  -1  188.88   12.50
  14  -3   1  277.57   14.40
  14  -3   1  292.77   14.60
 -14  -3  -1  267.97   18.30
 -14  -3  -1  255.57   16.30
  14  -3   1  292.37   16.70
  14   3   1  318.47   16.70
 -14   3  -1  314.87   17.90
 -14   3  -1  259.47   17.00
  15  -3   1   43.10    4.70
  15  -3   1   42.00    4.90
  15  -3   1   32.60    5.50
 -15  -3  -1   51.49    7.30
 -15  -3  -1   49.30    8.10
  15   3   1   47.80    6.30
 -15   3  -1   36.90    6.40
 -15   3  -1   60.29    8.50
 -16  -3  -1   36.50    6.30
 -16  -3  -1   28.60    6.90
  16  -3   1   30.20    3.90
  16  -3   1   40.70    5.10
  16  -3   1   21.50    5.70
 -16   3  -1   27.90    6.20
  16   3   1   27.00    5.40
 -16   3  -1   38.50    7.00
  17  -3   1    7.90    6.20
 -17  -3  -1   -7.60    5.70
  17  -3   1    2.90    2.90
 -17  -3  -1    7.60    4.30
  17  -3   1    5.60    3.10
 -17   3  -1   -3.00    5.30
 -17   3  -1    5.10    5.70
  17   3   1    3.40    4.90
  18  -3   1   31.60    7.80
 -18  -3  -1    9.70    6.50
  18  -3   1    9.00    3.20
 -18   3  -1    3.30    6.70
 -18   3  -1    9.20    7.00
  18  -4  -1   40.60    4.90
  18  -4  -1   33.80    4.50
 -18  -4   1   27.20    7.70
  18  -4  -1   18.20    6.80
 -18   4   1   28.30    7.00
 -18   4   1   17.40    6.50
 -17  -4   1   13.00    6.70
 -17  -4   1    7.70    5.20
  17  -4  -1    8.60    3.20
  17  -4  -1   16.70    6.30
  17  -4  -1   15.70    3.90
 -17   4   1    7.40    5.50
  17   4  -1    8.70    4.50
 -17   4   1   18.00    6.90
 -16  -4   1   53.89    9.20
  16  -4  -1   73.99    9.70
  16  -4  -1   60.69    6.60
  16  -4  -1   72.89    6.50
 -16  -4   1   66.19    8.80
  16   4  -1   61.39    9.10
 -16   4   1   89.49    9.50
 -16   4   1   73.69   10.40
 -15  -4   1   -6.10    4.80
  15  -4  -1    3.70    2.60
  15  -4  -1    5.20    2.80
 -15  -4   1    1.20    2.90
  15  -4  -1    1.60    4.00
 -15   4   1    1.70    3.90
 -15   4   1    1.60    4.70
  15   4  -1   -3.40    3.50
 -14  -4   1   42.00    5.40
  14  -4  -1   28.30    3.70
  14  -4  -1   22.70    3.40
  14  -4  -1   28.60    5.40
 -14   4   1   20.20    4.60
  14   4  -1   22.20    4.20
 -14   4   1   33.70    5.60
 -13  -4   1  359.06   20.30
  13  -4  -1  391.66   18.90
  13  -4  -1  388.66   20.50
  13  -4  -1  375.16   19.20
 -13   4   1  390.56   21.20
  13   4  -1  381.36   20.30
 -13   4   1  389.86   20.70
  12  -4  -1  303.37   15.30
  12  -4  -1  273.47   16.30
  12  -4  -1  310.07   15.00
 -12  -4   1  293.47   16.20
  12   4  -1  278.97   16.00
 -12   4   1  302.97   16.60
 -12   4   1  304.67   17.10
 -11  -4   1  252.97   13.90
  11  -4  -1  258.37   13.30
  11  -4  -1  252.27   14.10
  11  -4  -1  255.27   12.90
  11   4  -1  236.38   13.80
 -11   4   1  248.88   14.60
 -11   4   1  246.38   14.30
 -10  -4   1    2.50    1.90
  10  -4  -1    8.00    2.10
  10  -4  -1    2.10    2.20
  10  -4  -1    2.80    2.10
 -10   4   1    7.20    3.00
 -10   4   1    3.70    2.20
   9  -4  -1  333.07   17.50
  -9  -4   1  323.17   17.20
   9  -4  -1  339.67   17.00
  -9   4   1  352.36   18.00
  -9   4   1  364.76   17.70
   8  -4  -1  107.39    7.30
   8  -4  -1  111.69    6.90
  -8  -4   1  115.69    7.10
   8   4  -1  129.39    7.80
  -8   4   1  104.19    7.50
  -8   4   1  123.49    7.60
   8   4  -1  122.39    5.50
   7  -4  -1  113.59    6.90
  -7  -4   1  124.19    5.70
  -7  -4   1  118.59    6.80
   7  -4  -1  120.29    7.30
   7   4  -1  121.59    5.80
  -7   4   1  117.29    7.40
   7   4  -1  116.99    7.40
  -7   4   1  121.89    7.40
   6  -4  -1    4.00    1.50
   6  -4  -1    4.50    1.50
  -6  -4   1    6.20    1.30
  -6  -4   1    6.00    1.00
   6   4  -1    7.80    2.00
   6   4  -1    5.90    1.50
  -6   4   1   12.50    2.40
   6   4  -1    7.00    0.90
  -6   4   1    4.50    1.80
   5  -4  -1 1996.90   89.49
  -5  -4   1 1828.12   89.09
   5  -4  -1 2034.30   89.49
  -5  -4   1 1809.32   88.69
   5   4  -1 2053.09   89.59
  -5   4   1 2026.20   89.69
   5   4  -1 1944.81   88.69
   5   4  -1 1866.71   89.19
  -5   4   1 2104.19   89.59
   4  -4  -1 1569.14   73.49
   4  -4  -1 1563.54   73.49
  -4  -4   1 1562.44   73.19
  -4  -4   1 1552.34   72.99
  -4   4   1 1755.82   73.69
   4   4  -1 1710.13   73.29
  -4   4   1 1515.05   73.49
   4   4  -1 1656.53   73.59
   3  -4  -1  459.75   22.10
   3  -4  -1  446.66   21.90
  -3  -4   1  435.16   21.70
  -3  -4   1  481.55   21.60
   3   4  -1  496.15   22.30
   3   4  -1  449.06   21.70
  -3   4   1  494.75   22.20
  -3   4   1  469.25   22.00
   3   4  -1  483.35   21.70
  -2  -4   1  678.83   30.80
  -2  -4   1  656.03   30.80
   2  -4  -1  662.43   30.80
   2  -4  -1  646.54   31.10
   2   4  -1  651.73   30.80
  -2   4   1  732.33   31.20
  -2   4   1  631.24   30.80
   2   4  -1  675.93   31.30
   2   4  -1  701.93   30.70
  -1  -4   1 1118.79   52.89
  -1  -4   1 1169.58   52.79
   1  -4  -1 1144.79   52.79
   1  -4  -1 1162.78   53.09
   1   4  -1 1101.59   52.69
  -1   4   1 1241.78   53.29
   1   4  -1 1156.88   52.99
   1   4  -1 1229.38   53.39
  -1   4   1 1139.29   52.69
   0  -4  -1   61.99    3.70
   0  -4  -1   61.09    3.20
   0  -4  -1   63.99    3.10
   0  -4   1   61.49    3.60
   0  -4   1   59.09    3.40
   0  -4   1   58.19    3.40
   0   4  -1   63.39    3.70
   0   4   1   65.29    3.90
   0   4  -1   74.39    4.20
   0   4  -1   60.59    3.40
   1  -4   1  348.37   16.60
  -1  -4  -1  362.56   16.10
   1  -4   1  346.67   16.60
  -1  -4  -1  342.47   16.60
   1  -4   1  346.97   16.70
  -1   4  -1  345.57   16.80
   1   4   1  366.76   16.90
  -1   4  -1  369.16   17.10
  -2  -4  -1 1779.12   80.19
   2  -4   1 1735.03   80.49
   2  -4   1 1758.22   80.49
  -2  -4  -1 1644.04   79.89
   2   4   1 1797.92   79.89
  -2   4  -1 1850.51   80.89
   2   4   1 1860.91   80.59
  -2   4  -1 1721.53   80.39
  -2   4  -1 1789.92   80.59
  -3  -4  -1    8.00    1.10
   3  -4   1   11.90    1.60
   3  -4   1   10.20    1.70
  -3  -4  -1    6.20    0.90
   3   4   1    5.10    0.90
  -3   4  -1    6.30    1.50
   3   4   1    7.30    1.50
  -3   4  -1    6.80    1.70
  -3   4  -1    4.60    1.20
   4  -4   1  636.54   31.90
  -4  -4  -1  644.24   31.00
   4  -4   1  670.93   31.70
  -4  -4  -1  666.23   31.30
  -4   4  -1  670.63   32.00
   4   4   1  734.13   32.00
  -4   4  -1  688.83   31.90
  -4   4  -1  733.23   32.20
   4   4   1  697.13   31.40
  -5  -4  -1    7.30    0.80
  -5  -4  -1    6.30    0.80
   5  -4   1    3.20    1.30
   5  -4   1    6.40    1.80
  -5   4  -1    3.70    1.50
  -5   4  -1    6.20    1.80
  -5   4  -1    6.80    2.00
   5   4   1    8.60    2.00
   6  -4   1  437.36   20.80
  -6  -4  -1  445.16   20.80
  -6  -4  -1  382.06   19.80
  -6  -4  -1  405.66   19.70
   6  -4   1  444.86   21.40
  -6   4  -1  445.46   21.40
   6   4   1  430.06   20.70
   6   4   1  468.55   21.50
  -6   4  -1  472.65   21.40
   7  -4   1  614.54   28.50
   7  -4   1  572.24   29.00
  -7  -4  -1  591.14   28.60
   7   4   1  652.53   28.60
  -7   4  -1  586.14   29.10
   7   4   1  584.54   29.20
  -7   4  -1  632.04   29.30
  -8  -4  -1    3.10    1.80
   8  -4   1    4.80    1.80
   8  -4   1    5.20    2.40
   8   4   1    1.60    1.40
  -8   4  -1    2.70    2.30
  -8   4  -1    5.30    2.60
   9  -4   1  381.06   18.50
   9  -4   1  392.66   19.40
  -9  -4  -1  379.76   19.00
  -9   4  -1  387.66   19.50
  -9   4  -1  376.26   19.60
   9   4   1  345.27   18.60
 -10  -4  -1  462.55   22.80
  10  -4   1  436.46   23.10
  10  -4   1  443.26   22.00
 -10   4  -1  459.75   23.20
 -10   4  -1  467.75   23.50
 -11  -4  -1  197.18   13.10
  11  -4   1  243.78   12.50
  11  -4   1  255.17   14.00
 -11   4  -1  249.97   14.10
 -11   4  -1  247.98   14.20
  12  -4   1  256.17   14.80
  12  -4   1  262.77   13.40
 -12  -4  -1  269.37   14.70
 -12   4  -1  243.88   15.30
 -12   4  -1  247.98   15.00
  13  -4   1   41.80    5.50
  13  -4   1   45.60    4.70
  13  -4   1   39.00    4.60
 -13  -4  -1   47.20    6.10
 -13   4  -1   49.10    6.50
  13   4   1   48.50    6.20
 -13   4  -1   36.50    5.70
  14  -4   1  166.88   10.10
 -14  -4  -1  170.48   14.30
  14  -4   1  168.48   12.30
 -14  -4  -1  186.28   12.10
  14  -4   1  177.38   10.20
  14   4   1  173.28   11.70
 -14   4  -1  200.88   12.80
 -14   4  -1  184.98   13.50
  15  -4   1    5.40    4.30
  15  -4   1    0.60    2.50
 -15  -4  -1   -2.30    5.50
  15  -4   1    4.00    2.70
 -15  -4  -1    1.00    3.40
 -15   4  -1    0.70    4.30
  15   4   1    1.30    3.90
 -15   4  -1    3.20    4.90
 -16  -4  -1   21.80    5.10
  16  -4   1   21.60    6.40
  16  -4   1   26.00    3.90
  16  -4   1   24.40    4.10
 -16  -4  -1   17.20    6.70
 -16   4  -1   18.20    6.60
  16   4   1   29.40    5.90
 -16   4  -1   28.50    6.20
  17  -4   1   11.40    3.60
 -17  -4  -1    8.00    5.00
  17  -4   1    7.00    6.10
  17  -4   1   20.30    3.80
 -17  -4  -1    8.70    6.60
 -17   4  -1    8.00    5.70
 -17   4  -1    7.90    5.90
  17   4   1    4.10    5.80
  17  -5  -1   73.89    9.30
  17  -5  -1   52.09    5.90
 -17  -5   1   53.79    9.70
  17  -5  -1   57.39    6.70
 -17   5   1   54.49    7.80
 -17   5   1   55.39    8.70
  16  -5  -1  541.75   27.20
 -16  -5   1  523.45   31.40
  16  -5  -1  580.94   29.90
 -16  -5   1  523.35   29.00
  16  -5  -1  566.94   27.20
  16   5  -1  538.15   29.10
 -16   5   1  592.54   30.50
 -16   5   1  547.05   29.30
  15  -5  -1    2.00    3.20
  15  -5  -1    6.70    3.10
  15  -5  -1   13.40    5.00
 -15  -5   1    5.20    3.50
 -15   5   1    6.60    4.70
 -15   5   1   -2.40    4.40
  15   5  -1    6.40    4.40
  14  -5  -1   89.79    7.60
  14  -5  -1  112.79   10.00
 -14  -5   1  109.69    8.90
  14  -5  -1  112.79    7.80
  14   5  -1  101.89   13.10
 -14   5   1  120.79    9.90
 -14   5   1  113.69   10.70
  13  -5  -1   25.10    3.60
  13  -5  -1   22.30    4.90
  13  -5  -1   19.90    3.50
 -13  -5   1   28.50    4.40
 -13   5   1   26.20    5.20
 -13   5   1   25.10    5.10
 -12  -5   1    6.60    3.00
  12  -5  -1    4.70    2.50
  12  -5  -1    8.80    2.70
  12  -5  -1    3.60    2.80
 -12   5   1    4.10    3.80
 -12   5   1    7.00    3.30
  11  -5  -1  203.98   11.70
  11  -5  -1  203.68   11.30
  11  -5  -1  205.58   12.60
 -11  -5   1  220.88   12.30
 -11   5   1  215.18   13.20
 -11   5   1  216.78   12.70
  10  -5  -1 1403.06   66.19
  10  -5  -1 1381.66   66.59
 -10  -5   1 1437.96   66.39
 -10   5   1 1517.15   67.39
  10   5  -1 1423.06   66.49
 -10   5   1 1428.26   66.79
  -9  -5   1   68.69    5.30
   9  -5  -1   60.49    5.60
   9  -5  -1   65.99    5.30
  -9   5   1   71.79    6.20
  -9   5   1   65.09    6.00
   9   5  -1   74.09    6.30
   9   5  -1   57.39    5.20
   8  -5  -1  564.24   27.90
  -8  -5   1  595.54   26.20
   8  -5  -1  565.44   27.60
  -8  -5   1  567.14   27.40
   8   5  -1  555.34   27.50
  -8   5   1  572.74   28.20
   8   5  -1  592.24   26.30
   8   5  -1  581.24   28.20
  -8   5   1  587.24   28.00
   7  -5  -1  250.97   13.10
  -7  -5   1  244.38   12.70
  -7  -5   1  255.47   12.00
   7  -5  -1  237.28   13.20
   7   5  -1  257.87   13.40
  -7   5   1  251.17   13.50
   7   5  -1  288.27   13.10
   7   5  -1  250.67   11.90
  -7   5   1  251.37   13.40
   6  -5  -1    1.20    1.40
   6  -5  -1    0.40    1.50
  -6  -5   1    1.10    1.10
  -6  -5   1    0.20    0.80
   6   5  -1    0.60    1.10
  -6   5   1    1.40    2.00
  -6   5   1   -0.10    1.50
   6   5  -1    0.30    0.80
   6   5  -1    1.50    1.70
   5  -5  -1  530.45   24.90
  -5  -5   1  520.65   24.10
  -5  -5   1  484.05   24.40
   5  -5  -1  507.55   24.80
  -5   5   1  514.95   24.90
   5   5  -1  536.05   25.00
  -5   5   1  549.74   25.10
   5   5  -1  529.75   24.10
   5   5  -1  523.65   24.50
   4  -5  -1  442.36   21.90
  -4  -5   1  490.15   21.70
   4  -5  -1  438.06   22.00
  -4  -5   1  453.45   21.40
   4   5  -1  448.56   22.10
   4   5  -1  474.95   21.60
  -4   5   1  495.25   22.30
   4   5  -1  450.55   21.40
  -4   5   1  456.15   22.00
  -3  -5   1   55.99    3.30
   3  -5  -1   50.29    3.90
  -3  -5   1   59.19    3.40
   3  -5  -1   50.39    3.60
  -3   5   1   50.89    3.60
   3   5  -1   53.19    4.00
   3   5  -1   50.69    3.40
   3   5  -1   53.59    3.20
  -3   5   1   60.59    4.20
  -2  -5   1 1906.81   86.49
  -2  -5   1 1885.71   86.39
   2  -5  -1 1895.41   86.89
   2  -5  -1 1746.13   86.49
  -2   5   1 1902.01   86.49
   2   5  -1 1900.61   86.59
   2   5  -1 2027.90   87.19
  -2   5   1 1966.40   86.99
   2   5  -1 1936.41   86.39
   1  -5  -1  662.73   30.50
   1  -5  -1  643.64   30.00
  -1  -5   1  607.74   30.00
  -1  -5   1  673.73   30.30
   1   5  -1  662.93   30.40
  -1   5   1  690.13   30.70
   1   5  -1  642.34   30.80
   1   5  -1  659.43   30.10
   0  -5   1  907.81   42.00
   0  -5  -1  905.11   41.70
   0  -5  -1  923.51   41.70
   0  -5  -1  873.91   42.20
   0  -5   1  949.90   42.00
   0  -5   1  924.21   42.30
   0   5  -1  906.61   42.30
   0   5  -1  968.30   42.80
   0   5   1  913.31   42.50
   1  -5   1  545.35   25.20
  -1  -5  -1  522.45   25.30
   1  -5   1  542.75   25.40
   1  -5   1  517.55   25.20
  -1  -5  -1  534.85   24.70
  -1   5  -1  574.44   25.90
  -1   5  -1  546.45   25.50
   1   5   1  564.44   25.70
  -2  -5  -1  381.76   18.40
   2  -5   1  391.76   19.10
   2  -5   1  404.96   19.20
  -2  -5  -1  407.66   18.90
   2  -5   1  385.96   19.00
  -2   5  -1  428.56   19.70
   2   5   1  434.66   19.40
  -2   5  -1  408.16   19.00
  -2   5  -1  386.16   19.20
   2   5   1  394.36   18.30
  -3  -5  -1 1642.44   75.59
   3  -5   1 1714.23   76.29
   3  -5   1 1584.24   76.19
  -3  -5  -1 1661.93   75.69
   3   5   1 1566.64   75.49
  -3   5  -1 1640.24   76.19
  -3   5  -1 1808.12   76.69
  -3   5  -1 1684.83   76.29
   3   5   1 1726.43   76.39
   4  -5   1  128.49    7.30
   4  -5   1  128.79    7.00
  -4  -5  -1  120.49    6.20
  -4  -5  -1  120.29    6.30
   4   5   1  129.69    7.20
   4   5   1  108.69    6.30
  -4   5  -1  133.79    7.70
  -4   5  -1  128.69    7.30
  -4   5  -1  135.59    7.20
  -5  -5  -1    2.30    0.70
  -5  -5  -1    2.40    1.00
   5  -5   1    0.10    1.70
   5  -5   1   -2.90    1.30
  -5   5  -1   -0.30    1.60
  -5   5  -1    2.30    1.80
  -5   5  -1    0.40    1.40
   5   5   1    2.50    1.70
  -6  -5  -1  570.64   25.10
  -6  -5  -1  525.05   25.10
   6  -5   1  539.05   26.20
  -6  -5  -1  526.15   25.80
   6  -5   1  538.15   26.50
  -6   5  -1  589.64   26.80
   6   5   1  546.55   26.60
  -6   5  -1  555.24   26.60
   6   5   1  563.44   25.90
   7  -5   1   95.09    6.10
  -7  -5  -1   92.69    4.50
  -7  -5  -1   98.39    5.90
   7  -5   1   84.39    6.50
  -7   5  -1   99.79    6.70
   7   5   1   99.69    5.80
  -7   5  -1   98.99    6.90
   7   5   1   98.29    6.80
  -8  -5  -1  626.44   29.10
   8  -5   1  631.44   29.10
   8  -5   1  592.04   29.60
   8   5   1  577.94   28.90
  -8   5  -1  627.04   29.80
  -8   5  -1  609.54   29.80
   8   5   1  602.84   29.90
   9  -5   1  490.25   22.90
   9  -5   1  468.15   23.60
  -9  -5  -1  442.16   22.90
  -9   5  -1  471.05   23.70
   9   5   1  463.45   22.90
  -9   5  -1  481.75   23.90
 -10  -5  -1  466.15   23.80
  10  -5   1  490.75   24.50
  10  -5   1  469.55   23.50
 -10   5  -1  478.25   24.50
  10   5   1  493.15   23.80
 -10   5  -1  493.15   24.80
 -11  -5  -1    1.50    2.20
  11  -5   1   -1.60    2.70
  11  -5   1    2.00    2.30
  11   5   1   -1.00    2.00
 -11   5  -1   -1.80    3.30
 -11   5  -1    2.10    3.00
  12  -5   1   13.30    3.90
  12  -5   1   15.80    2.90
 -12  -5  -1   13.10    3.40
 -12   5  -1   12.30    4.60
  12   5   1   13.60    3.10
 -12   5  -1   11.40    4.10
 -13  -5  -1   30.50    4.70
  13  -5   1   33.00    5.60
  13  -5   1   28.90    3.90
 -13   5  -1   30.40    5.50
  13   5   1   27.00    4.20
 -13   5  -1   30.60    5.60
  14  -5   1  141.99    9.10
  14  -5   1  139.09    9.00
  14  -5   1  148.29   11.60
 -14  -5  -1  145.19   10.80
 -14   5  -1  145.39   11.30
 -14   5  -1  157.68   12.00
 -15  -5  -1   11.20    3.80
  15  -5   1    4.80    3.50
  15  -5   1   11.10    4.40
 -15  -5  -1    7.50    5.90
  15  -5   1    5.30    3.00
 -15   5  -1   15.30    4.80
 -15   5  -1   10.30    5.50
  16  -5   1  123.99    9.10
  16  -5   1  126.29   12.70
  16  -5   1  128.29    9.00
 -16  -5  -1  121.79   13.50
 -16  -5  -1  137.29   11.10
 -16   5  -1  123.09   11.60
 -16   5  -1  134.29   12.60
 -17  -5  -1    3.20    6.60
  17  -5   1    1.40    4.10
  17  -5   1   -0.40    6.40
  17  -5   1   -5.00    3.30
 -17   5  -1    4.60    5.60
 -17   5  -1    6.20    6.00
  17  -6  -1    0.10    4.30
  17  -6  -1    0.40    3.70
  17  -6  -1    1.50    5.40
 -17  -6   1    1.50    6.20
 -17   6   1   -4.50    6.10
 -17   6   1    6.60    5.50
 -16  -6   1   15.30    4.60
  16  -6  -1   13.60    6.20
  16  -6  -1   11.00    3.80
  16  -6  -1   10.20    4.40
 -16   6   1   13.70    6.20
 -16   6   1   12.00    5.50
  16   6  -1    1.00    4.20
  15  -6  -1  165.18   13.00
 -15  -6   1  136.49   11.40
  15  -6  -1  146.79   10.00
  15  -6  -1  158.08   10.10
 -15   6   1  154.38   12.90
 -15   6   1  162.08   12.20
 -14  -6   1    5.70    3.70
  14  -6  -1    9.60    3.40
  14  -6  -1    3.90    2.90
  14  -6  -1    2.00    4.30
 -14   6   1   10.80    4.70
  14   6  -1    5.00    3.30
 -14   6   1    4.80    4.30
  13  -6  -1   69.89    6.30
  13  -6  -1   73.69    6.30
  13  -6  -1   68.19    7.80
 -13  -6   1   59.99    7.10
 -13   6   1   80.59    8.00
 -13   6   1   70.39    8.60
  13   6  -1   68.49    7.10
 -12  -6   1   10.40    3.30
  12  -6  -1   16.80    3.20
  12  -6  -1    9.30    2.90
  12  -6  -1    5.10    3.20
 -12   6   1   10.50    3.70
 -12   6   1   11.70    4.30
  12   6  -1    9.90    3.00
  11  -6  -1   23.50    3.80
 -11  -6   1   28.50    3.90
  11  -6  -1   32.10    4.00
  11   6  -1   33.80    4.80
 -11   6   1   26.30    4.70
 -11   6   1   29.80    4.90
  10  -6  -1  379.46   19.40
 -10  -6   1  354.76   18.90
  10  -6  -1  373.06   19.10
  10   6  -1  371.36   20.00
 -10   6   1  391.56   20.00
  10   6  -1  391.06   19.10
 -10   6   1  358.66   19.60
   9  -6  -1  213.38   12.50
  -9  -6   1  246.28   12.40
  -9  -6   1  235.98   10.80
   9  -6  -1  245.28   13.00
   9   6  -1  221.88   12.40
  -9   6   1  229.38   13.20
  -9   6   1  239.38   13.40
   9   6  -1  218.08   13.20
   8  -6  -1   98.99    6.70
  -8  -6   1   94.19    4.90
   8  -6  -1   92.89    6.50
  -8  -6   1   80.49    5.80
   8   6  -1   90.49    6.00
  -8   6   1   95.19    7.10
   8   6  -1   93.19    6.90
  -8   6   1   95.19    6.90
   7  -6  -1   50.89    4.60
  -7  -6   1   48.40    3.70
   7  -6  -1   47.40    4.40
  -7  -6   1   38.50    3.00
   7   6  -1   45.00    3.10
  -7   6   1   49.00    4.90
   7   6  -1   41.70    3.70
  -7   6   1   47.20    4.50
   7   6  -1   48.00    4.60
  -6  -6   1  172.78    8.60
   6  -6  -1  177.88    9.70
   6  -6  -1  172.58    9.60
  -6  -6   1  185.98    9.10
   6   6  -1  168.78    8.60
  -6   6   1  178.78   10.00
  -6   6   1  170.08    9.70
   6   6  -1  175.38    9.80
   6   6  -1  160.48    9.00
  -5  -6   1 1049.59   45.60
   5  -6  -1  942.41   45.90
   5  -6  -1  968.40   46.10
  -5  -6   1  992.70   45.40
   5   6  -1 1009.20   46.30
  -5   6   1  966.60   46.00
   5   6  -1 1016.80   45.60
   5   6  -1  981.20   45.40
   4  -6  -1  612.24   29.70
  -4  -6   1  634.24   29.40
   4  -6  -1  627.14   30.00
  -4  -6   1  634.04   29.30
   4   6  -1  678.23   30.30
  -4   6   1  630.34   30.20
  -4   6   1  626.54   29.70
   4   6  -1  633.74   29.30
   4   6  -1  623.24   29.40
   3  -6  -1  150.58    8.10
  -3  -6   1  150.48    7.90
   3  -6  -1  150.08    8.50
  -3  -6   1  157.08    7.90
  -3   6   1  160.48    8.80
   3   6  -1  164.28    8.90
  -3   6   1  150.28    8.10
   3   6  -1  161.68    8.10
   3   6  -1  152.18    7.70
   2  -6  -1    2.20    1.10
  -2  -6   1    2.40    1.00
  -2  -6   1    1.30    1.20
   2  -6  -1    0.10    1.30
  -2   6   1    3.70    1.00
   2   6  -1    1.00    1.30
   2   6  -1    2.30    1.70
  -2   6   1    0.50    1.60
   2   6  -1    3.60    0.90
  -1  -6   1  924.81   37.60
   1  -6  -1  787.92   38.00
  -1  -6   1  841.72   37.80
   1  -6  -1  811.52   37.50
   1  -6  -1  818.52   37.40
   1   6  -1  805.32   37.90
   1   6  -1  783.32   37.50
   1   6  -1  697.03   38.20
  -1   6   1  891.81   38.40
   0  -6  -1    3.10    0.80
   0  -6  -1    0.20    0.70
   0  -6   1    0.50    0.80
   0  -6   1   -0.40    0.90
   0  -6   1    0.90    1.20
   0  -6  -1    2.20    1.20
   0   6  -1   -0.60    1.60
   0   6   1    3.50    1.80
   0   6  -1   -1.70    1.30
   1  -6   1    6.30    1.20
  -1  -6  -1    3.50    0.80
  -1  -6  -1    3.00    1.20
   1  -6   1    3.60    1.40
  -1   6  -1    4.00    1.70
   1   6   1    2.90    1.70
  -1   6  -1    3.30    2.10
   2  -6   1 1402.66   63.79
  -2  -6  -1 1390.46   63.69
   2  -6   1 1428.76   64.09
  -2  -6  -1 1373.36   63.19
   2  -6   1 1330.17   63.79
  -2   6  -1 1379.06   64.19
   2   6   1 1544.35   64.39
  -2   6  -1 1365.66   63.69
   2   6   1 1351.96   62.99
   3  -6   1 1854.01   84.39
   3  -6   1 1786.02   84.29
  -3  -6  -1 1835.92   83.79
  -3  -6  -1 1837.92   83.49
  -3   6  -1 1845.22   84.19
   3   6   1 1768.52   83.39
   3   6   1 1821.42   84.49
  -3   6  -1 1806.72   84.49
  -3   6  -1 2059.99   84.99
   4  -6   1    3.50    1.70
   4  -6   1    4.50    1.70
  -4  -6  -1    3.80    1.00
  -4  -6  -1    4.10    1.00
  -4   6  -1    5.80    1.90
  -4   6  -1    5.00    1.60
   4   6   1    4.10    0.90
  -4   6  -1    3.40    2.40
   4   6   1    4.60    1.80
  -5  -6  -1    2.20    0.90
  -5  -6  -1    1.30    1.00
   5  -6   1    3.00    1.60
   5  -6   1    0.30    1.50
  -5   6  -1    0.40    2.20
   5   6   1    2.30    1.00
  -5   6  -1    4.50    1.60
  -5   6  -1    1.90    1.90
   5   6   1    1.40    1.60
  -6  -6  -1  350.96   16.60
   6  -6   1  371.06   18.00
  -6  -6  -1  330.27   17.00
   6  -6   1  362.16   17.60
  -6   6  -1  356.26   17.90
  -6   6  -1  361.56   18.30
   6   6   1  375.86   18.10
   6   6   1  337.27   17.00
  -7  -6  -1  370.96   15.90
   7  -6   1  343.37   17.20
  -7  -6  -1  317.97   15.90
   7  -6   1  333.67   17.60
  -7  -6  -1  321.47   16.70
   7   6   1  338.47   17.70
   7   6   1  377.76   16.80
  -7   6  -1  310.17   17.70
  -7   6  -1  365.26   17.80
   8  -6   1   71.79    6.00
  -8  -6  -1   65.99    3.40
   8  -6   1   70.79    5.40
  -8  -6  -1   68.19    5.00
   8   6   1   65.59    4.80
   8   6   1   66.79    6.10
  -8   6  -1   75.79    6.20
  -8   6  -1   73.39    6.30
   9  -6   1 1048.50   50.29
  -9  -6  -1 1067.39   50.29
   9  -6   1 1057.69   50.99
  -9   6  -1 1098.89   51.29
   9   6   1 1121.09   50.29
   9   6   1 1055.69   51.39
  -9   6  -1 1098.69   51.29
 -10  -6  -1   56.79    5.40
  10  -6   1   49.70    5.10
  10  -6   1   57.69    6.50
 -10   6  -1   49.40    6.40
 -10   6  -1   59.49    6.50
  10   6   1   62.09    5.20
  11  -6   1   96.99    6.90
 -11  -6  -1   91.59    7.30
  11  -6   1   97.09    8.30
  11   6   1   86.89    6.80
 -11   6  -1   94.29    8.20
 -11   6  -1  102.19    8.50
  12  -6   1   55.39    5.60
  12  -6   1   40.80    5.40
 -12  -6  -1   55.39    6.10
 -12   6  -1   65.59    7.40
 -12   6  -1   61.19    7.70
  12   6   1   54.29    5.80
 -13  -6  -1   30.80    4.70
  13  -6   1   40.20    4.50
  13  -6   1   45.70    6.00
 -13   6  -1   47.20    6.40
  13   6   1   37.00    4.80
 -13   6  -1   37.70    6.00
  14  -6   1    8.00    3.40
 -14  -6  -1    2.80    3.30
  14  -6   1    7.10    3.00
  14  -6   1    3.80    4.20
 -14   6  -1    2.20    4.50
  14   6   1    1.20    3.10
 -14   6  -1    2.00    4.00
  15  -6   1    0.60    5.10
 -15  -6  -1    6.50    4.30
  15  -6   1    9.20    3.90
  15  -6   1    7.40    3.40
 -15   6  -1    9.30    4.90
  15   6   1   12.60    4.10
 -15   6  -1    6.70    5.20
 -16  -6  -1    9.90    5.10
  16  -6   1   14.30    4.30
 -16  -6  -1    3.70    7.20
  16  -6   1    9.10    3.80
  16  -6   1    3.60    6.10
 -16   6  -1   12.70    5.70
  16   6   1    8.90    4.40
 -16   6  -1    4.60    5.20
  17  -6   1   15.70    7.30
  17  -6   1   12.60    4.10
  17  -6   1   14.70    4.80
 -17  -6  -1   14.80    7.40
 -17   6  -1   -0.30    6.00
 -17   6  -1   21.80    6.90
  16  -7  -1    5.30    4.30
  16  -7  -1    3.40    5.80
  16  -7  -1    2.80    3.80
 -16   7   1   13.20    5.60
 -16   7   1    1.30    4.90
  16   7  -1    1.50    3.60
  15  -7  -1   27.40    6.40
  15  -7  -1   32.30    4.80
 -15  -7   1   30.80    5.90
  15  -7  -1   26.60    4.90
 -15   7   1   28.70    6.10
 -15   7   1   25.80    5.60
  15   7  -1   29.40    4.80
 -14  -7   1    2.30    3.60
  14  -7  -1   -1.90    4.10
  14  -7  -1    1.50    3.60
  14  -7  -1    0.90    3.10
 -14   7   1   -1.10    3.50
  14   7  -1    0.60    3.10
 -14   7   1   -4.50    4.20
  13  -7  -1   35.40    5.40
  13  -7  -1   29.60    4.30
  13  -7  -1   31.20    4.40
 -13  -7   1   30.20    4.40
 -13   7   1   31.80    5.60
  13   7  -1   35.00    5.00
 -13   7   1   30.20    5.50
  12  -7  -1    7.80    4.00
  12  -7  -1    4.10    2.80
 -12  -7   1    3.20    2.80
  12  -7  -1    3.10    2.90
 -12   7   1    1.50    3.10
 -12   7   1   10.40    4.20
  12   7  -1    4.20    2.70
 -11  -7   1   72.29    6.30
  11  -7  -1   72.19    6.40
  11  -7  -1   67.69    7.10
 -11   7   1   73.69    7.50
  11   7  -1   67.19    7.70
  11   7  -1   68.29    6.00
 -11   7   1   68.39    7.30
  10  -7  -1   14.40    3.60
 -10  -7   1   15.80    3.00
  10  -7  -1    8.30    2.90
 -10   7   1   11.90    3.90
  10   7  -1   14.80    2.80
 -10   7   1    8.70    2.90
  10   7  -1    9.90    3.60
   9  -7  -1    2.80    2.40
  -9  -7   1    5.00    2.00
   9  -7  -1    1.70    2.50
  -9  -7   1    3.90    1.20
  -9   7   1    2.10    3.10
   9   7  -1    4.50    1.90
   9   7  -1    5.30    3.20
  -9   7   1    0.20    2.40
  -8  -7   1   74.99    5.40
   8  -7  -1   89.59    6.50
   8  -7  -1   81.79    6.30
  -8  -7   1   73.99    4.70
  -8   7   1   88.59    6.50
   8   7  -1   81.09    6.70
  -8   7   1   85.49    7.00
   8   7  -1   87.39    5.60
   7  -7  -1  276.47   14.10
   7  -7  -1  264.77   14.10
  -7  -7   1  258.27   13.40
  -7  -7   1  259.27   12.90
  -7   7   1  275.37   14.60
   7   7  -1  261.17   12.90
   7   7  -1  270.67   14.40
   7   7  -1  262.77   13.40
  -7   7   1  273.27   14.30
  -6  -7   1  527.35   25.70
  -6  -7   1  566.64   26.10
   6  -7  -1  569.34   26.80
   6  -7  -1  541.25   26.60
   6   7  -1  530.25   26.80
  -6   7   1  540.25   26.70
  -6   7   1  579.84   27.10
   6   7  -1  563.04   25.80
   6   7  -1  553.44   26.00
   5  -7  -1    8.20    2.10
   5  -7  -1   11.10    2.10
  -5  -7   1   11.10    1.70
  -5  -7   1   11.70    1.80
   5   7  -1    8.90    2.40
   5   7  -1   13.30    1.90
   5   7  -1   11.30    1.60
  -5   7   1   12.60    2.30
  -5   7   1    8.80    2.50
  -4  -7   1  478.15   22.20
  -4  -7   1  444.06   22.00
   4  -7  -1  473.55   22.90
   4  -7  -1  467.15   22.50
   4   7  -1  450.65   23.00
  -4   7   1  484.25   23.10
   4   7  -1  459.95   22.20
   4   7  -1  481.55   21.90
  -4   7   1  481.35   22.50
   3  -7  -1  381.06   18.50
   3  -7  -1  362.46   18.90
  -3  -7   1  384.36   18.40
  -3  -7   1  406.76   18.20
  -3   7   1  384.66   19.20
   3   7  -1  382.56   19.20
   3   7  -1  391.16   18.60
  -3   7   1  377.96   18.30
   3   7  -1  381.56   18.00
  -2  -7   1  159.58    8.90
   2  -7  -1  163.48    8.80
   2  -7  -1  176.88    9.40
  -2  -7   1  188.98    8.70
   2   7  -1  172.68    9.80
  -2   7   1  180.48    9.80
   2   7  -1  164.28    8.50
   2   7  -1  171.68    9.20
  -1  -7   1   32.80    2.50
   1  -7  -1   25.90    3.20
  -1  -7   1   29.20    2.90
   1  -7  -1   29.80    2.50
   1  -7  -1   29.40    2.40
  -1   7   1   31.70    3.60
   1   7  -1   22.50    2.80
   1   7  -1   26.50    3.80
   0  -7   1   16.50    2.00
   0  -7  -1   16.50    1.60
   0  -7   1   15.80    2.10
   0  -7  -1   16.60    2.30
   0  -7  -1   14.60    1.80
   0  -7   1   17.50    2.20
   0   7  -1   18.50    2.90
   0   7  -1   10.20    2.10
   0   7   1   13.40    2.70
  -1  -7  -1  177.18    9.50
   1  -7   1  187.18    9.70
   1  -7   1  161.18    9.10
  -1  -7  -1  185.68    8.70
   1  -7   1  187.18    9.40
  -1  -7  -1  188.08    8.80
  -1   7  -1  187.88   10.00
   1   7   1  174.98   10.00
  -1   7  -1  190.28   10.40
   2  -7   1  176.08    9.40
  -2  -7  -1  191.68    8.70
  -2  -7  -1  183.78    9.40
   2  -7   1  185.98    9.60
   2  -7   1  183.28    9.70
   2   7   1  172.78   10.00
  -2   7  -1  172.88    9.90
  -2   7  -1  184.08   10.30
  -3  -7  -1   81.09    4.20
   3  -7   1   77.49    5.10
   3  -7   1   71.09    5.10
   3  -7   1   78.79    5.20
  -3  -7  -1   75.29    4.70
  -3   7  -1   80.29    6.00
  -3   7  -1   76.29    5.60
  -3   7  -1   76.89    4.90
   3   7   1   79.39    3.90
   3   7   1   68.59    5.40
   4  -7   1  290.77   14.60
  -4  -7  -1  292.77   13.50
   4  -7   1  279.47   14.50
  -4  -7  -1  282.27   13.80
  -4   7  -1  288.67   14.40
  -4   7  -1  288.57   14.70
  -4   7  -1  298.27   15.20
   4   7   1  265.57   14.50
   4   7   1  280.17   13.40
   5  -7   1    6.00    2.10
  -5  -7  -1    4.00    1.20
  -5  -7  -1    7.20    1.30
   5  -7   1    7.90    2.20
  -5   7  -1    4.40    2.40
   5   7   1    5.00    2.00
  -5   7  -1    5.90    2.30
  -5   7  -1    5.10    1.90
   5   7   1    5.00    1.10
  -6  -7  -1  112.19    6.60
   6  -7   1  129.09    7.60
  -6  -7  -1  118.99    6.30
   6  -7   1  116.39    7.80
  -6   7  -1  119.89    8.20
   6   7   1  124.69    7.80
  -6   7  -1  130.09    7.70
   6   7   1  117.89    6.50
  -7  -7  -1   17.60    2.30
   7  -7   1   12.00    2.80
  -7  -7  -1   15.50    1.90
   7  -7   1   13.20    2.70
  -7  -7  -1   16.20    1.90
   7   7   1   12.20    3.00
   7   7   1   16.80    2.10
  -7   7  -1   10.90    3.40
  -7   7  -1   16.00    3.00
  -8  -7  -1    9.60    1.40
  -8  -7  -1    6.50    1.10
   8  -7   1   12.40    2.70
  -8  -7  -1   11.90    2.30
   8  -7   1   16.00    3.50
   8   7   1    6.10    3.00
   8   7   1    9.70    2.00
  -8   7  -1   15.20    3.30
  -8   7  -1    5.00    3.40
   9  -7   1  127.19    8.60
  -9  -7  -1  105.39    7.20
   9  -7   1  118.59    7.60
   9   7   1  104.09    7.00
  -9   7  -1  115.49    8.40
   9   7   1  101.59    8.40
  -9   7  -1  101.89    8.50
  10  -7   1  309.17   17.20
  10  -7   1  307.47   16.40
 -10  -7  -1  302.57   16.20
 -10   7  -1  327.87   17.50
  10   7   1  312.67   16.10
 -10   7  -1  305.47   17.50
  11  -7   1   40.50    5.10
  11  -7   1   51.79    7.20
 -11   7  -1   47.40    6.80
  11   7   1   48.00    5.20
 -11   7  -1   49.90    7.00
 -12  -7  -1   53.89    6.50
  12  -7   1   57.29    7.90
  12  -7   1   54.29    5.90
 -12   7  -1   53.39    7.40
 -12   7  -1   64.89    7.80
  12   7   1   67.09    6.20
 -13  -7  -1   -0.30    3.10
  13  -7   1   -3.60    2.80
  13  -7   1    3.10    4.30
  13   7   1   -0.60    2.70
 -13   7  -1   -0.50    3.90
 -13   7  -1   -1.80    3.50
  14  -7   1  163.48   10.50
 -14  -7  -1  157.28   11.60
  14  -7   1  173.18   13.00
 -14   7  -1  153.68   12.20
  14   7   1  157.28   11.00
 -14   7  -1  185.48   13.30
  15  -7   1   13.20    4.00
  15  -7   1    6.00    5.50
 -15  -7  -1   11.70    4.70
  15  -7   1   13.80    4.40
 -15   7  -1   12.50    5.40
  15   7   1    8.40    4.10
 -15   7  -1   18.60    5.80
  16  -7   1  148.59   13.80
  16  -7   1  150.38   11.10
  16  -7   1  130.19   10.30
 -16   7  -1  135.09   12.30
 -16   7  -1  176.58   14.00
  16  -8  -1   28.50    7.20
  16  -8  -1   26.70    5.10
  16  -8  -1   30.20    5.70
 -16   8   1   31.00    6.60
 -16   8   1   27.00    7.00
 -15  -8   1   74.39    9.50
  15  -8  -1   86.69    8.30
  15  -8  -1   90.19    8.80
  15  -8  -1   76.09   11.30
  15   8  -1   91.49    8.60
 -15   8   1   81.79   10.70
 -15   8   1   83.09   10.00
 -14  -8   1    0.90    3.50
  14  -8  -1    1.80    3.90
  14  -8  -1   -3.50    4.40
  14  -8  -1    1.60    3.60
  14   8  -1   -2.40    3.00
 -14   8   1    3.20    4.40
 -14   8   1   -2.20    4.50
  13  -8  -1   15.70    4.10
 -13  -8   1   15.80    4.20
  13  -8  -1   19.10    5.20
  13  -8  -1   13.80    3.80
  13   8  -1   20.00    3.90
 -13   8   1   15.80    5.00
 -13   8   1   15.40    5.00
  12  -8  -1   17.40    4.60
 -12  -8   1   16.50    3.50
  12  -8  -1   16.00    3.70
 -12   8   1   22.80    5.20
  12   8  -1   13.00    3.30
 -12   8   1   10.20    4.20
 -11  -8   1   11.40    3.30
  11  -8  -1    9.60    3.10
  11  -8  -1    9.20    3.40
 -11   8   1    8.50    3.30
  11   8  -1   10.20    4.30
 -11   8   1    7.00    4.20
  11   8  -1    7.60    2.70
  10  -8  -1   38.60    4.90
 -10  -8   1   37.90    2.60
 -10  -8   1   36.00    4.80
  10  -8  -1   45.10    5.40
 -10  -8   1   34.10    2.60
 -10   8   1   45.30    6.60
  10   8  -1   29.90    5.10
  10   8  -1   37.60    4.90
 -10   8   1   46.40    6.20
  -9  -8   1   22.80    3.00
  -9  -8   1   23.40    2.70
   9  -8  -1   21.30    3.70
   9  -8  -1   24.10    4.10
  -9   8   1   29.50    4.30
   9   8  -1   21.10    3.10
  -9   8   1   25.00    4.40
   9   8  -1   29.80    4.90
   8  -8  -1    3.20    2.50
  -8  -8   1    6.50    1.70
   8  -8  -1    5.70    2.60
  -8  -8   1    6.10    2.00
  -8   8   1    4.10    3.20
   8   8  -1    5.40    1.90
  -8   8   1    8.00    2.80
   8   8  -1    6.30    3.10
   7  -8  -1  546.05   26.30
  -7  -8   1  535.05   25.00
  -7  -8   1  551.54   25.40
   7  -8  -1  525.35   26.00
  -7   8   1  537.85   26.20
   7   8  -1  516.65   26.40
  -7   8   1  527.95   26.60
   7   8  -1  538.15   25.10
   7   8  -1  510.25   25.20
   6  -8  -1  408.36   19.70
  -6  -8   1  401.56   18.70
   6  -8  -1  333.17   19.00
  -6  -8   1  394.16   18.50
  -6   8   1  370.56   19.80
   6   8  -1  384.06   18.50
   6   8  -1  401.16   18.60
  -6   8   1  395.56   19.30
   6   8  -1  384.06   19.70
   5  -8  -1  547.15   26.80
  -5  -8   1  556.14   26.00
  -5  -8   1  566.14   26.00
   5  -8  -1  529.35   26.40
  -5   8   1  540.55   26.40
   5   8  -1  577.94   25.80
   5   8  -1  545.25   27.10
   5   8  -1  560.04   26.10
  -5   8   1  537.05   27.10
   4  -8  -1   48.80    4.70
   4  -8  -1   44.30    4.10
  -4  -8   1   53.39    3.70
  -4  -8   1   47.10    3.80
   4   8  -1   52.49    5.10
  -4   8   1   45.50    3.90
   4   8  -1   51.99    4.20
   4   8  -1   52.49    3.40
  -4   8   1   48.80    5.10
   3  -8  -1  286.47   14.50
   3  -8  -1  285.67   14.00
  -3  -8   1  272.37   13.60
  -3  -8   1  277.77   13.90
  -3   8   1  284.37   13.70
   3   8  -1  278.47   14.90
   3   8  -1  280.37   13.50
  -3   8   1  276.17   14.80
   3   8  -1  278.17   14.10
   2  -8  -1   15.00    2.60
  -2  -8   1   10.60    2.10
   2  -8  -1   13.40    1.90
   2  -8  -1   15.20    1.90
  -2  -8   1   11.80    1.60
   2   8  -1   10.70    2.40
  -2   8   1   16.30    3.20
   2   8  -1    8.60    2.60
   2   8  -1   12.70    1.60
  -1  -8   1  581.64   27.40
  -1  -8   1  592.34   27.80
   1  -8  -1  584.24   27.20
  -1  -8   1  620.04   27.30
   1  -8  -1  567.04   27.30
   1  -8  -1  591.54   28.10
  -1   8   1  607.54   28.50
   1   8  -1  581.54   28.00
   1   8  -1  560.14   28.60
   0  -8  -1  159.18    7.70
   0  -8  -1  148.09    7.40
   0  -8   1  144.19    8.40
   0  -8  -1  161.88    8.50
   0  -8   1  147.99    7.80
   0  -8   1  151.18    8.00
   0   8  -1  150.18    9.30
   0   8   1  149.19    9.00
   0   8  -1  137.89    8.60
   1  -8   1  602.94   28.80
  -1  -8  -1  620.74   29.00
  -1  -8  -1  619.64   28.20
   1  -8   1  599.44   29.20
   1  -8   1  592.54   28.60
  -1  -8  -1  645.94   28.20
  -1   8  -1  609.14   29.40
  -1   8  -1  613.34   29.90
   1   8   1  617.24   29.70
   2  -8   1   46.70    4.00
   2  -8   1   46.90    3.70
  -2  -8  -1   48.70    3.90
  -2  -8  -1   46.00    3.00
   2  -8   1   43.40    4.20
  -2   8  -1   52.19    5.20
  -2   8  -1   53.19    4.80
   2   8   1   52.99    4.70
  -3  -8  -1    5.90    1.20
   3  -8   1    8.20    1.80
   3  -8   1    6.50    2.00
   3  -8   1    9.30    2.20
  -3  -8  -1    5.60    1.60
  -3   8  -1    5.00    2.50
  -3   8  -1    7.90    2.30
   3   8   1    7.90    2.50
   4  -8   1   91.19    6.30
  -4  -8  -1   89.19    5.40
  -4  -8  -1   92.99    5.00
   4  -8   1  105.09    6.50
   4  -8   1   88.89    6.10
   4   8   1   91.39    4.70
  -4   8  -1   86.79    7.00
  -4   8  -1   85.99    6.60
   4   8   1   92.69    6.60
  -4   8  -1   88.79    5.90
  -5  -8  -1  321.87   14.90
   5  -8   1  309.97   16.00
   5  -8   1  306.87   16.10
  -5  -8  -1  319.27   15.10
   5   8   1  297.47   16.20
  -5   8  -1  316.07   16.00
  -5   8  -1  311.37   16.80
   5   8   1  311.57   14.70
   6  -8   1    0.00    1.80
  -6  -8  -1    2.60    1.40
   6  -8   1    3.40    2.10
  -6  -8  -1    1.10    1.30
   6   8   1    0.60    1.20
  -6   8  -1    2.60    2.00
   6   8   1    5.60    2.70
  -6   8  -1    0.60    2.80
  -7  -8  -1    9.30    1.60
   7  -8   1   11.70    3.10
  -7  -8  -1   15.00    2.20
   7  -8   1   13.70    3.10
  -7  -8  -1   12.80    1.80
   7   8   1   12.30    1.90
  -7   8  -1    7.20    2.40
  -7   8  -1   10.90    3.70
   7   8   1   12.20    3.20
  -8  -8  -1  223.48   11.10
  -8  -8  -1  218.98   12.00
   8  -8   1  218.58   13.20
  -8  -8  -1  241.68   11.10
   8  -8   1  241.98   12.90
  -8   8  -1  223.78   13.10
   8   8   1  229.08   13.50
   8   8   1  227.78   11.80
  -8   8  -1  231.58   13.60
  -9  -8  -1  125.39    7.90
  -9  -8  -1  118.99    6.20
   9  -8   1  130.79    8.40
   9  -8   1  122.69    9.10
  -9  -8  -1  109.59    6.30
  -9   8  -1  132.29    9.10
   9   8   1  123.89    9.30
  -9   8  -1  137.69    9.90
   9   8   1  138.19    7.70
  10  -8   1    4.20    2.90
 -10  -8  -1    2.30    2.30
  10  -8   1    4.00    3.40
 -10   8  -1    7.70    4.00
  10   8   1    2.40    2.30
  10   8   1    6.00    4.00
 -10   8  -1    4.00    2.90
 -11  -8  -1   19.50    3.50
  11  -8   1   18.50    3.50
  11  -8   1   29.90    5.40
 -11   8  -1   22.50    4.00
  11   8   1   19.00    3.40
 -11   8  -1   22.30    5.20
 -12  -8  -1   11.10    3.50
  12  -8   1    8.50    4.50
  12  -8   1   10.50    3.50
 -12   8  -1   14.10    5.00
 -12   8  -1   13.30    4.00
  12   8   1    5.90    3.00
  13  -8   1    4.30    3.80
 -13  -8  -1    6.50    3.60
  13  -8   1    7.20    3.40
  13   8   1    5.50    3.30
 -13   8  -1    7.20    4.20
 -13   8  -1    8.30    5.10
  14  -8   1   20.10    5.90
  14  -8   1   15.10    4.20
 -14  -8  -1   17.10    4.70
 -14   8  -1   11.60    4.70
  14   8   1   23.10    4.40
 -14   8  -1   18.60    6.20
  15  -8   1  119.69   12.60
  15  -8   1  127.19   10.10
  15  -8   1  116.19    9.80
 -15   8  -1  115.69   11.70
  15   8   1  145.09   10.60
 -15   8  -1  128.69   12.40
 -16   8  -1    2.80    5.30
 -16   8  -1    5.10    6.00
  15  -9  -1   49.80    6.50
  15  -9  -1   39.60    5.80
  15  -9  -1   42.50    7.10
 -15   9   1   42.90    7.20
 -15   9   1   44.60    7.40
  14  -9  -1   64.89    7.60
  14  -9  -1   61.19    7.40
 -14  -9   1   65.39    8.40
  14  -9  -1   59.69    6.80
 -14   9   1   65.79    9.60
  14   9  -1   70.99    8.00
 -14   9   1   65.59    8.40
  13  -9  -1    5.30    3.90
  13  -9  -1    6.50    4.00
  13  -9  -1   10.00    4.80
 -13  -9   1    3.30    3.40
 -13   9   1    7.40    5.10
  13   9  -1    6.10    3.50
 -13   9   1    9.10    4.60
  12  -9  -1    2.90    4.10
  12  -9  -1    1.90    3.20
 -12  -9   1    1.90    2.90
  12   9  -1    3.50    4.30
 -12   9   1    4.30    4.50
  12   9  -1    1.70    2.90
 -12   9   1   -4.40    3.10
  11  -9  -1   -1.30    3.40
 -11  -9   1   -1.80    2.70
  11  -9  -1    0.20    2.80
 -11  -9   1    0.30    0.90
  11   9  -1    0.30    2.60
 -11   9   1   -1.60    3.00
  11   9  -1   -3.60    3.70
 -11   9   1    3.00    3.90
  10  -9  -1   87.29    7.90
 -10  -9   1   95.29    5.40
  10  -9  -1   95.89    7.50
 -10  -9   1   94.19    5.00
 -10  -9   1   87.99    6.80
 -10   9   1   89.39    7.70
  10   9  -1   70.79    8.00
  10   9  -1   91.89    6.70
 -10   9   1   89.29    8.70
  -9  -9   1  114.69    7.20
   9  -9  -1   99.59    8.00
  -9  -9   1  103.89    6.30
   9  -9  -1  116.59    8.50
   9   9  -1  102.29    8.60
  -9   9   1  107.09    9.10
  -9   9   1  116.89    8.50
   9   9  -1  107.89    7.10
   8  -9  -1    5.40    2.90
  -8  -9   1    7.50    2.20
   8  -9  -1    6.20    2.80
  -8  -9   1    8.30    2.00
   8   9  -1    6.00    3.30
  -8   9   1    6.00    2.50
  -8   9   1    8.60    3.60
   8   9  -1    6.20    2.00
  -7  -9   1   73.59    4.90
   7  -9  -1   64.09    6.00
   7  -9  -1   62.79    6.20
  -7  -9   1   75.09    5.10
   7   9  -1   75.99    6.50
  -7   9   1   64.29    5.90
   7   9  -1   67.69    4.80
  -7   9   1   81.69    7.20
   6  -9  -1  310.07   16.00
  -6  -9   1  306.97   15.10
   6  -9  -1  304.17   16.20
  -6  -9   1  306.27   15.20
   6   9  -1  319.27   15.00
  -6   9   1  292.47   16.60
   6   9  -1  299.87   16.50
   6   9  -1  309.57   15.30
  -6   9   1  304.17   15.80
   5  -9  -1    5.00    2.50
   5  -9  -1    6.00    2.10
  -5  -9   1    8.40    1.80
  -5  -9   1    7.20    1.90
   5   9  -1    9.60    1.60
  -5   9   1    8.10    3.00
   5   9  -1    5.10    2.30
   5   9  -1   11.20    3.20
  -5   9   1    5.90    2.00
  -4  -9   1    8.70    1.80
   4  -9  -1    6.00    2.10
   4  -9  -1    5.80    2.50
  -4  -9   1    5.40    1.90
   4   9  -1    8.30    1.50
  -4   9   1    8.00    1.80
  -4   9   1    5.30    2.90
   4   9  -1    6.00    2.20
   4   9  -1    7.70    2.90
   3  -9  -1    0.70    1.50
  -3  -9   1    3.80    1.90
   3  -9  -1    3.40    1.60
  -3  -9   1    6.80    1.60
   3  -9  -1    4.50    2.30
   3   9  -1    2.00    2.10
  -3   9   1    2.90    2.60
   3   9  -1    3.30    2.70
   3   9  -1    5.20    1.30
   2  -9  -1    2.70    2.20
  -2  -9   1    3.50    1.40
   2  -9  -1    2.40    1.50
  -2  -9   1    1.00    1.70
   2  -9  -1    2.50    1.60
  -2   9   1    3.90    2.50
   2   9  -1    1.00    2.70
   2   9  -1   -2.40    1.90
  -1  -9   1    8.50    1.60
  -1  -9   1    9.20    1.70
  -1  -9   1    4.00    2.20
   1  -9  -1    7.50    1.70
   1  -9  -1    6.20    2.60
   1  -9  -1    8.50    1.60
  -1   9   1   13.30    3.20
   1   9  -1    4.50    2.90
   1   9  -1    6.50    2.70
   0  -9  -1   60.59    4.80
   0  -9   1   55.59    4.00
   0  -9   1   52.79    4.30
   0  -9   1   55.49    4.70
   0  -9  -1   55.99    3.50
   0  -9  -1   58.39    3.90
   0   9  -1   61.49    5.80
   0   9  -1   51.09    5.20
   0   9   1   58.19    5.60
  -1  -9  -1   52.99    3.60
   1  -9   1   54.99    4.10
  -1  -9  -1   55.89    3.40
  -1  -9  -1   57.49    4.60
   1  -9   1   50.29    4.40
   1  -9   1   53.39    4.80
  -1   9  -1   50.59    5.20
  -1   9  -1   56.79    5.80
   1   9   1   52.59    5.50
   2  -9   1  831.12   38.60
  -2  -9  -1  844.72   38.00
  -2  -9  -1  817.42   38.80
   2  -9   1  838.82   38.80
  -2  -9  -1  800.62   37.90
   2  -9   1  829.82   39.20
   2   9   1  808.42   39.50
  -2   9  -1  830.42   39.40
  -2   9  -1  860.51   40.00
   3  -9   1    6.40    2.00
  -3  -9  -1    8.70    2.00
   3  -9   1   10.10    2.10
  -3  -9  -1    8.10    1.30
   3  -9   1    5.10    2.20
  -3   9  -1    9.90    3.00
  -3   9  -1    5.00    2.70
   3   9   1    7.10    2.90
  -4  -9  -1   49.60    3.30
  -4  -9  -1   57.09    4.10
   4  -9   1   46.30    4.80
   4  -9   1   45.60    4.80
   4  -9   1   51.69    4.60
   4   9   1   46.10    5.10
  -4   9  -1   46.10    5.70
  -5  -9  -1   95.39    5.70
   5  -9   1   89.19    6.90
   5  -9   1   86.29    6.60
  -5  -9  -1   92.69    5.30
   5  -9   1   89.39    6.70
  -5   9  -1   93.19    6.30
   5   9   1   96.89    4.90
   5   9   1   83.49    7.00
  -5   9  -1   96.89    7.70
  -6  -9  -1   23.20    2.90
   6  -9   1   32.90    4.70
  -6  -9  -1   26.70    3.10
   6  -9   1   22.50    3.50
  -6   9  -1   23.80    4.40
  -6   9  -1   23.10    3.40
   6   9   1   24.50    2.40
   6   9   1   19.70    3.60
   7  -9   1   33.10    4.30
  -7  -9  -1   38.60    3.70
   7  -9   1   39.10    5.40
  -7  -9  -1   35.10    3.40
   7   9   1   44.00    5.50
   7   9   1   39.00    3.30
  -7   9  -1   40.00    4.90
  -7   9  -1   44.20    5.70
   8  -9   1   31.00    4.00
  -8  -9  -1   34.30    3.00
  -8  -9  -1   33.70    4.00
   8  -9   1   39.60    4.90
  -8  -9  -1   31.50    3.10
  -8   9  -1   37.40    5.50
   8   9   1   31.70    3.50
  -8   9  -1   26.00    3.80
   8   9   1   21.90    4.50
  -9  -9  -1   22.70    2.50
  -9  -9  -1   26.40    2.80
   9  -9   1   21.00    4.00
  -9  -9  -1   27.20    3.40
   9  -9   1   20.30    3.80
   9   9   1   34.20    3.80
  -9   9  -1   33.10    5.20
   9   9   1   22.80    4.80
  -9   9  -1   22.90    3.90
  10  -9   1   63.99    7.50
 -10  -9  -1   63.19    3.60
 -10  -9  -1   53.69    3.30
 -10  -9  -1   69.79    5.80
  10  -9   1   53.89    6.10
  10   9   1   56.89    7.10
 -10   9  -1   58.89    7.40
 -10   9  -1   58.69    6.90
  10   9   1   64.09    5.40
  11  -9   1   55.59    8.10
  11  -9   1   63.69    6.30
 -11  -9  -1   65.49    6.30
  11   9   1   46.10    7.10
 -11   9  -1   45.60    6.70
 -11   9  -1   52.29    6.90
  11   9   1   60.09    5.70
  12  -9   1   81.19    7.40
  12  -9   1   63.59    9.10
 -12  -9  -1   70.69    7.30
 -12   9  -1   68.69    8.60
 -12   9  -1   83.19    8.40
  12   9   1   60.39    6.40
 -13  -9  -1   -0.20    3.60
  13  -9   1    2.70    4.10
  13  -9   1    3.00    3.30
 -13   9  -1    0.30    3.70
  13   9   1    3.30    3.00
 -13   9  -1    1.20    4.80
  14  -9   1    9.20    4.20
 -14  -9  -1    4.20    4.20
  14  -9   1    4.80    5.40
  14   9   1    3.30    3.50
 -14   9  -1   11.00    5.40
 -14   9  -1    9.10    5.30
  15  -9   1   41.70    7.70
  15  -9   1   47.80    6.40
  15  -9   1   43.70    6.10
 -15   9  -1   59.09    8.30
 -15   9  -1   44.80    8.00
  14 -10  -1    1.50    4.00
  14 -10  -1    0.50    4.90
  14 -10  -1   -0.80    4.60
 -14  10   1   -5.90    4.80
  14  10  -1    2.40    3.70
 -14  10   1    4.20    4.50
 -13 -10   1   88.59    8.70
  13 -10  -1   98.99   10.00
  13 -10  -1   96.19    8.70
  13 -10  -1  102.69    9.10
  13  10  -1   85.09    8.10
 -13  10   1   91.09    9.70
 -13  10   1   76.79    9.70
  12 -10  -1   40.60    5.50
 -12 -10   1   41.20    5.20
  12 -10  -1   33.30    5.40
 -12  10   1   53.89    7.70
  12  10  -1   41.30    5.90
 -12  10   1   37.20    6.40
  12  10  -1   31.60    6.60
 -11 -10   1    2.20    1.60
  11 -10  -1    3.30    3.30
 -11 -10   1   -0.60    2.70
 -11 -10   1   -1.10    1.20
  11 -10  -1   -0.30    3.50
 -11  10   1    2.60    4.40
  11  10  -1    2.70    4.00
 -11  10   1   -3.50    2.80
  11  10  -1    0.80    2.60
 -10 -10   1    9.20    2.10
 -10 -10   1    7.00    1.80
  10 -10  -1    9.50    3.60
 -10 -10   1   10.60    3.00
  10 -10  -1    6.20    3.30
 -10  10   1    3.80    3.50
  10  10  -1   11.90    2.80
 -10  10   1   13.70    4.60
  10  10  -1    5.60    4.30
  -9 -10   1    0.50    2.10
   9 -10  -1   -0.90    3.00
  -9 -10   1   -1.30    1.80
   9 -10  -1    0.30    2.90
   9  10  -1    0.10    3.40
   9  10  -1    3.90    2.10
  -9  10   1   -2.30    3.90
  -9  10   1    1.60    2.70
  -8 -10   1   96.99    6.20
   8 -10  -1   95.79    7.90
   8 -10  -1   91.39    7.80
  -8 -10   1   96.49    6.40
   8  10  -1   92.09    6.10
  -8  10   1  103.19    7.50
  -8  10   1   95.79    8.60
   8  10  -1   97.99    8.00
  -7 -10   1    4.60    1.90
   7 -10  -1    1.70    2.70
   7 -10  -1    0.20    2.30
  -7 -10   1    2.20    2.00
  -7  10   1    1.40    2.10
   7  10  -1    1.40    1.50
  -7  10   1    1.40    3.40
   7  10  -1    1.00    3.00
   6 -10  -1  227.08   12.90
  -6 -10   1  226.88   12.20
  -6 -10   1  241.48   12.00
   6 -10  -1  230.08   13.30
   6  10  -1  235.18   11.70
   6  10  -1  234.18   13.60
  -6  10   1  238.08   12.60
  -6  10   1  231.88   13.90
   5 -10  -1  401.46   21.60
  -5 -10   1  440.46   20.50
  -5 -10   1  431.16   20.90
   5 -10  -1  427.76   21.10
  -5  10   1  435.76   20.90
   5  10  -1  438.86   20.20
   5  10  -1  403.76   22.00
  -5  10   1  425.96   22.30
   4 -10  -1  347.07   19.60
  -4 -10   1  397.86   18.60
  -4 -10   1  386.96   19.00
   4 -10  -1  379.26   19.00
   4 -10  -1  368.06   18.90
  -4  10   1  357.86   20.10
   4  10  -1  399.26   18.30
   4  10  -1  418.16   19.40
   4  10  -1  399.36   20.30
   3 -10  -1  146.79    8.40
  -3 -10   1  140.99    7.90
   3 -10  -1  151.08    8.30
   3 -10  -1  151.28    9.20
  -3 -10   1  146.99    8.60
   3  10  -1  155.08    9.10
   3  10  -1  144.49    9.80
  -3  10   1  135.59    9.70
  -2 -10   1   25.00    3.20
  -2 -10   1   31.30    3.10
   2 -10  -1   30.10    3.50
  -2 -10   1   24.00    3.20
   2 -10  -1   23.40    3.50
   2 -10  -1   28.40    3.20
   2  10  -1   25.70    4.50
  -2  10   1   29.00    4.50
   2  10  -1   28.00    3.80
  -1 -10   1  442.86   21.30
   1 -10  -1  463.25   21.20
  -1 -10   1  422.96   21.80
  -1 -10   1  446.56   21.20
   1 -10  -1  479.25   21.00
   1 -10  -1  438.96   22.10
  -1  10   1  441.06   22.70
   1  10  -1  428.46   22.90
   1  10  -1  436.86   22.30
   0 -10  -1  173.28    8.40
   0 -10   1  164.58    9.00
   0 -10   1  165.68    9.60
   0 -10   1  159.58    8.70
   0 -10  -1  165.78    9.70
   0 -10  -1  170.58    8.60
   0  10   1  165.88   10.30
   0  10  -1  153.68   10.00
   0  10  -1  163.48   10.60
   1 -10   1   91.69    6.00
   1 -10   1   92.59    5.60
  -1 -10  -1   98.29    6.40
  -1 -10  -1   90.89    5.20
  -1 -10  -1   86.49    5.00
   1 -10   1   85.69    6.30
   1  10   1   80.69    6.90
  -1  10  -1   86.79    7.50
  -1  10  -1   89.69    7.20
   2 -10   1  301.47   15.40
  -2 -10  -1  291.87   13.90
  -2 -10  -1  295.87   13.90
   2 -10   1  298.07   15.00
   2 -10   1  285.37   14.60
  -2 -10  -1  292.27   14.90
  -2  10  -1  282.67   16.30
   2  10   1  282.07   15.80
   3 -10   1   -1.20    1.80
   3 -10   1    2.90    2.30
  -3 -10  -1   -0.10    1.80
  -3 -10  -1    0.80    1.10
   3 -10   1    1.10    1.80
  -3 -10  -1    1.10    1.20
  -3  10  -1    1.10    2.90
   3  10   1    0.00    2.60
   4 -10   1  137.39    9.90
  -4 -10  -1  169.88    8.40
  -4 -10  -1  173.48    9.30
   4 -10   1  175.28   10.00
   4 -10   1  166.58    9.70
   4  10   1  163.58   10.40
  -4  10  -1  171.68   11.20
  -5 -10  -1  125.79    7.20
  -5 -10  -1  131.49    6.50
   5 -10   1  106.89    8.00
   5 -10   1  121.59    8.40
   5 -10   1  106.69    7.80
  -5  10  -1  112.89    9.30
   5  10   1  119.19    8.60
  -6 -10  -1  276.77   13.80
   6 -10   1  276.07   15.00
   6 -10   1  264.67   15.00
   6 -10   1  279.77   15.00
  -6 -10  -1  291.37   13.50
   6  10   1  272.77   15.40
  -6  10  -1  248.28   15.80
  -6  10  -1  268.77   14.50
   6  10   1  276.47   13.00
   7 -10   1   11.10    3.50
   7 -10   1    8.40    2.90
  -7 -10  -1   10.90    2.20
  -7 -10  -1   14.00    2.30
   7 -10   1    4.50    2.60
  -7  10  -1    8.30    2.60
  -7  10  -1   11.30    4.20
   7  10   1   10.70    1.70
   7  10   1    9.10    3.60
  -8 -10  -1  193.98   10.30
   8 -10   1  194.88   11.90
  -8 -10  -1  205.88   10.70
   8 -10   1  194.78   12.20
  -8 -10  -1  199.08   10.10
   8  10   1  193.98   12.50
   8  10   1  200.28   10.10
  -8  10  -1  195.28   11.90
  -8  10  -1  191.98   12.90
  -9 -10  -1  229.18   11.70
  -9 -10  -1  242.28   12.90
  -9 -10  -1  236.68   11.90
   9 -10   1  243.88   13.80
   9 -10   1  228.78   14.30
  -9  10  -1  237.58   13.90
   9  10   1  247.38   14.90
   9  10   1  240.08   12.30
  -9  10  -1  243.28   15.00
  10 -10   1  121.39    9.90
  10 -10   1  110.09    8.70
 -10 -10  -1  110.69    6.10
 -10 -10  -1  110.89    8.00
 -10  10  -1  119.99   10.20
  10  10   1  103.59    9.80
 -10  10  -1  123.59    9.40
  10  10   1  121.19    7.40
  11 -10   1    1.30    4.10
  11 -10   1   -5.00    3.10
 -11 -10  -1    0.30    2.70
 -11  10  -1   -0.10    4.30
 -11  10  -1    3.30    3.60
  11  10   1    1.70    4.20
  11  10   1    0.60    2.30
  12 -10   1    5.90    3.60
 -12 -10  -1   -1.20    3.30
  12 -10   1   -7.30    4.30
 -12  10  -1    3.10    4.70
  12  10   1    1.50    2.70
 -12  10  -1   -0.60    3.80
  13 -10   1  158.18   13.00
  13 -10   1  179.48   11.80
 -13 -10  -1  173.58   12.10
  13  10   1  170.28   11.10
 -13  10  -1  152.18   13.10
 -13  10  -1  191.18   13.40
  14 -10   1   65.09    8.10
  14 -10   1   56.89    6.70
 -14  10  -1   76.49    9.90
  14  10   1   71.99    7.80
 -14  10  -1   71.89   10.10
  13 -11  -1    1.20    4.10
  13  11  -1    4.00    3.30
 -13  11   1    0.30    5.10
 -13  11   1    7.40    4.40
  13  11  -1    1.80    4.80
  12 -11  -1   -0.70    4.20
  12 -11  -1   -8.10    3.80
 -12 -11   1   -4.40    3.30
  12 -11  -1   10.90    4.30
 -12  11   1   -1.00    3.60
  12  11  -1   -6.80    4.40
 -12  11   1    1.60    4.50
  12  11  -1    2.00    2.90
  11 -11  -1    5.30    3.80
 -11 -11   1    8.00    2.10
 -11 -11   1    6.40    1.90
  11 -11  -1    7.00    4.00
 -11 -11   1    5.00    3.30
  11  11  -1    7.20    4.70
 -11  11   1    4.20    4.90
 -11  11   1    0.20    3.30
  11  11  -1    5.70    2.70
  10 -11  -1   10.80    4.00
  10 -11  -1   13.70    3.80
 -10 -11   1   18.80    3.50
 -10 -11   1   12.50    2.20
 -10 -11   1   14.60    2.60
  10  11  -1   10.30    4.80
 -10  11   1   13.50    3.50
 -10  11   1   17.20    5.30
  10  11  -1   12.00    2.80
  -9 -11   1    0.90    2.40
   9 -11  -1    6.10    3.60
  -9 -11   1    2.80    2.30
   9 -11  -1    4.60    3.20
  -9  11   1    4.00    2.90
   9  11  -1    0.20    3.60
  -9  11   1    1.90    4.20
   9  11  -1   -3.30    1.90
   8 -11  -1    2.10    3.00
   8 -11  -1    6.80    3.20
  -8 -11   1    0.70    2.20
  -8 -11   1    4.50    2.10
   8  11  -1    2.20    1.90
  -8  11   1    3.10    4.20
  -8  11   1    3.80    2.60
   8  11  -1    5.70    3.60
  -7 -11   1   -0.20    2.10
   7 -11  -1   -1.40    2.60
  -7 -11   1   -0.50    1.80
   7 -11  -1   -2.10    2.70
  -7  11   1    2.10    3.60
   7  11  -1    1.80    3.30
  -7  11   1   -0.60    2.10
   7  11  -1   -1.00    1.50
   6 -11  -1    1.00    2.40
   6 -11  -1    2.70    2.70
  -6 -11   1    2.10    1.70
  -6 -11   1    1.80    2.20
   6 -11  -1    1.40    2.50
   6  11  -1    3.30    3.20
   6  11  -1    0.30    1.50
  -6  11   1    3.00    2.10
  -6  11   1    4.10    3.70
  -5 -11   1  264.37   13.30
   5 -11  -1  250.07   14.10
  -5 -11   1  238.78   12.70
   5 -11  -1  243.68   13.40
   5 -11  -1  255.57   13.50
   5  11  -1  254.07   12.30
  -5  11   1  246.68   14.80
   5  11  -1  250.67   14.70
  -4 -11   1    0.50    1.70
   4 -11  -1   -3.50    2.00
   4 -11  -1   -1.00    2.00
  -4 -11   1   -1.30    2.20
   4 -11  -1   -0.40    2.80
   4  11  -1   -0.20    3.00
  -4  11   1    2.10    3.50
  -3 -11   1  101.79    6.10
  -3 -11   1  106.69    6.20
   3 -11  -1  103.29    6.40
   3 -11  -1   99.89    6.60
   3 -11  -1   97.49    7.50
  -3 -11   1   99.99    6.90
   3  11  -1   91.09    8.00
  -3  11   1   96.39    8.30
  -2 -11   1   56.99    4.40
   2 -11  -1   65.89    4.90
  -2 -11   1   68.39    4.70
  -2 -11   1   50.59    5.30
   2 -11  -1   56.69    5.80
   2 -11  -1   61.49    4.50
   2  11  -1   54.89    6.40
  -2  11   1   57.79    6.60
   1 -11  -1  396.56   18.30
   1 -11  -1  370.76   18.00
   1 -11  -1  376.86   19.30
  -1 -11   1  379.36   19.10
  -1 -11   1  371.96   18.40
  -1 -11   1  382.16   18.20
  -1  11   1  371.26   20.00
   1  11  -1  367.66   20.20
   0 -11  -1  363.76   18.20
   0 -11  -1  369.96   17.10
   0 -11   1  352.36   18.20
   0 -11  -1  340.07   16.80
   0 -11   1  368.36   17.30
   0 -11   1  361.46   17.60
   0  11   1  354.86   19.00
   0  11  -1  321.47   19.10
   1 -11   1   17.60    2.80
  -1 -11  -1   17.40    2.10
   1 -11   1   18.50    2.50
   1 -11   1    6.20    2.60
  -1 -11  -1   12.80    2.90
  -1 -11  -1   15.90    2.40
  -1  11  -1   14.70    3.80
   1  11   1    9.10    3.40
  -2 -11  -1    2.40    1.50
   2 -11   1    4.60    2.70
   2 -11   1    2.90    1.90
  -2 -11  -1    3.30    1.40
   2 -11   1    1.90    2.10
  -2 -11  -1    3.30    2.30
   2  11   1    3.60    3.20
  -2  11  -1   -2.20    3.00
   3 -11   1  165.68   10.30
   3 -11   1  166.08    9.90
   3 -11   1  174.68    9.60
  -3 -11  -1  168.08    8.40
  -3 -11  -1  169.68    8.60
  -3 -11  -1  168.18    9.70
   3  11   1  172.08   10.90
  -3  11  -1  157.28   11.40
   4 -11   1  285.77   14.80
  -4 -11  -1  260.67   12.70
   4 -11   1  259.67   14.00
  -4 -11  -1  267.37   13.90
   4 -11   1  259.77   14.40
  -4  11  -1  257.77   15.60
   4  11   1  266.37   15.10
  -5 -11  -1  426.86   21.00
  -5 -11  -1  425.06   20.20
   5 -11   1  430.16   21.90
   5 -11   1  420.26   21.60
   5 -11   1  432.06   21.90
   5  11   1  428.76   22.40
  -5  11  -1  437.86   23.10
   6 -11   1  139.79    9.40
  -6 -11  -1  138.29    7.50
   6 -11   1  146.89    9.40
   6 -11   1  132.99    9.20
  -6 -11  -1  135.69    8.20
   6  11   1  131.39    9.60
  -6  11  -1  136.49   10.50
  -7 -11  -1   57.49    4.70
  -7 -11  -1   60.39    4.90
   7 -11   1   59.89    6.80
   7 -11   1   52.19    5.90
  -7 -11  -1   49.99    4.90
   7 -11   1   62.89    6.80
   7  11   1   52.89    6.70
  -7  11  -1   58.09    7.70
  -7  11  -1   67.99    6.00
   7  11   1   60.99    3.70
  -8 -11  -1   43.90    4.20
  -8 -11  -1   39.30    4.50
   8 -11   1   39.80    5.20
  -8 -11  -1   42.20    4.30
   8 -11   1   42.40    5.40
   8 -11   1   37.00    5.00
   8  11   1   44.20    3.40
  -8  11  -1   42.20    5.70
   8  11   1   45.20    6.50
  -8  11  -1   44.10    6.40
  -9 -11  -1    4.20    2.40
  -9 -11  -1    5.70    2.00
   9 -11   1    4.10    3.70
   9 -11   1    4.50    3.90
  -9 -11  -1    3.70    2.00
  -9  11  -1    1.20    4.30
   9  11   1    3.80    1.80
  -9  11  -1    0.90    2.80
   9  11   1    1.20    3.90
 -10 -11  -1  102.49    5.90
 -10 -11  -1  109.49    7.90
 -10 -11  -1   98.29    6.20
  10 -11   1  113.19    8.90
  10 -11   1   95.89    9.80
  10  11   1  102.89    6.60
  10  11   1   94.59    9.50
 -10  11  -1  104.49   10.20
 -10  11  -1  109.29    8.90
 -11 -11  -1   68.49    7.20
  11 -11   1   72.79    7.90
 -11 -11  -1   64.89    4.10
  11 -11   1   64.89    9.30
 -11 -11  -1   74.89    4.30
 -11  11  -1   71.09    7.90
  11  11   1   65.99    8.90
 -11  11  -1   68.49    9.20
  11  11   1   84.29    6.00
 -12 -11  -1   27.00    4.70
  12 -11   1   25.80    5.80
  12 -11   1   25.00    5.00
  12  11   1   28.50    3.90
 -12  11  -1   19.20    5.90
  12  11   1   21.70    6.50
 -12  11  -1   30.60    5.00
  13 -11   1   23.50    5.20
 -13  11  -1   11.70    5.90
  13  11   1   24.20    4.00
 -13  11  -1   20.10    5.30
  12 -12  -1    6.00    4.50
  12  12  -1   10.80    3.40
 -12  12   1   14.20    5.30
 -12  12   1   10.70    4.50
  12  12  -1   11.30    4.90
 -11 -12   1   34.60    3.90
 -11 -12   1   27.60    4.70
  11 -12  -1   26.90    5.00
 -11 -12   1   29.70    3.30
  11  12  -1   27.20    6.10
  11  12  -1   38.20    5.10
 -11  12   1   28.90    5.00
 -11  12   1   33.20    6.80
 -10 -12   1    1.20    2.50
 -10 -12   1   -1.30    2.80
  10 -12  -1    1.20    3.20
 -10 -12   1    3.20    2.30
  10 -12  -1   -4.40    3.80
  10  12  -1    0.60    4.70
 -10  12   1    0.70    3.20
  10  12  -1   -1.20    2.40
 -10  12   1    2.20    4.60
  -9 -12   1   -0.80    2.40
  -9 -12   1   -0.80    2.40
   9 -12  -1    2.60    3.70
   9 -12  -1   -0.40    3.30
   9  12  -1    0.90    3.70
  -9  12   1   -3.90    2.50
   9  12  -1    0.50    2.10
  -9  12   1    0.50    4.20
   8 -12  -1  157.18   10.60
  -8 -12   1  152.78    9.10
   8 -12  -1  147.29   10.60
  -8 -12   1  156.58    9.30
   8 -12  -1  144.39   10.70
   8  12  -1  135.99   10.80
   8  12  -1  158.88    8.50
  -8  12   1  157.68   10.00
  -8  12   1  162.58   11.70
   7 -12  -1   10.40    3.90
  -7 -12   1   10.40    2.40
   7 -12  -1    8.10    3.50
   7 -12  -1    4.20    3.40
  -7 -12   1   11.50    3.00
   7  12  -1   12.90    4.20
  -7  12   1   11.90    4.60
  -7  12   1   13.70    3.00
   7  12  -1   12.00    2.10
   6 -12  -1    7.40    3.50
   6 -12  -1    3.10    2.80
  -6 -12   1    3.80    2.70
   6 -12  -1    3.50    2.80
  -6 -12   1    6.40    2.10
  -6  12   1    6.20    4.20
   6  12  -1    7.70    1.70
   6  12  -1    6.00    3.70
  -5 -12   1   55.19    5.60
   5 -12  -1   60.89    6.10
  -5 -12   1   57.39    4.50
   5 -12  -1   51.59    5.70
   5 -12  -1   58.69    5.70
  -5  12   1   50.59    7.20
   5  12  -1   46.40    6.50
  -4 -12   1   48.40    4.50
   4 -12  -1   50.79    6.00
  -4 -12   1   51.89    4.40
   4 -12  -1   46.50    5.00
  -4 -12   1   45.60    5.30
   4 -12  -1   43.40    4.90
  -4  12   1   54.39    6.90
   4  12  -1   53.29    6.60
  -3 -12   1    3.10    2.60
   3 -12  -1    4.30    3.00
   3 -12  -1    5.10    2.10
  -3 -12   1    2.10    2.00
  -3 -12   1    5.50    2.00
   3 -12  -1    7.70    2.30
   3  12  -1    6.20    3.40
  -3  12   1    7.60    3.70
  -2 -12   1   35.90    4.30
  -2 -12   1   49.80    4.20
   2 -12  -1   36.40    4.60
  -2 -12   1   47.80    4.50
   2 -12  -1   53.49    4.60
   2 -12  -1   43.30    4.10
  -2  12   1   42.90    6.30
   2  12  -1   45.10    6.30
  -1 -12   1  673.73   31.00
   1 -12  -1  647.94   31.90
   1 -12  -1  668.73   30.80
  -1 -12   1  660.83   31.80
  -1 -12   1  682.53   30.80
   1 -12  -1  624.04   30.50
  -1  12   1  672.53   32.80
   1  12  -1  606.24   32.80
   0 -12  -1  114.69    6.50
   0 -12   1  100.69    6.60
   0 -12   1  109.39    7.10
   0 -12  -1  115.79    6.20
   0 -12  -1  114.99    7.70
   0 -12   1  100.79    7.80
   0  12   1   97.99    8.50
   0  12  -1  103.59    8.90
   1 -12   1  537.75   27.00
  -1 -12  -1  521.85   25.50
  -1 -12  -1  543.45   25.40
   1 -12   1  598.54   26.10
   1 -12   1  543.15   26.40
  -1 -12  -1  553.84   26.80
   1  12   1  505.75   27.60
  -1  12  -1  557.14   28.20
   2 -12   1  418.36   20.80
  -2 -12  -1  413.26   19.10
   2 -12   1  405.56   19.80
   2 -12   1  387.36   20.10
  -2 -12  -1  407.66   20.30
  -2 -12  -1  403.56   18.90
  -2  12  -1  385.96   21.80
   2  12   1  396.16   21.40
  -3 -12  -1   63.49    4.00
  -3 -12  -1   68.99    4.40
  -3 -12  -1   61.59    5.70
   3 -12   1   69.09    6.40
   3 -12   1   65.99    5.90
   3 -12   1   57.49    5.50
  -3  12  -1   60.49    7.60
   3  12   1   68.09    7.00
  -4 -12  -1    0.80    2.50
  -4 -12  -1    3.00    1.30
   4 -12   1    4.10    2.50
   4 -12   1   -0.40    2.70
  -4 -12  -1    4.50    1.70
   4 -12   1    5.00    2.90
  -4  12  -1    4.80    4.20
   4  12   1    4.80    3.50
   5 -12   1   15.90    3.60
  -5 -12  -1   15.80    2.00
  -5 -12  -1   18.40    3.10
   5 -12   1   25.60    3.90
   5 -12   1   22.20    4.00
   5  12   1   18.60    4.20
  -5  12  -1   20.10    4.80
   6 -12   1  174.28   11.10
  -6 -12  -1  185.18   10.10
  -6 -12  -1  152.88    8.90
   6 -12   1  180.58   11.00
   6 -12   1  178.68   11.20
  -6  12  -1  175.58   12.60
   6  12   1  169.28   11.50
   7 -12   1  111.79    9.20
   7 -12   1  113.09    9.10
  -7 -12  -1  110.99    7.00
  -7 -12  -1  122.29    7.70
  -7 -12  -1  125.39    7.50
   7 -12   1  115.39    8.90
  -7  12  -1  116.09   10.10
   7  12   1  119.99    9.60
   8 -12   1   -5.10    3.30
  -8 -12  -1   -1.10    2.20
   8 -12   1    1.40    3.50
  -8 -12  -1   -1.30    2.30
  -8 -12  -1   -3.00    2.10
   8 -12   1   -2.40    3.10
   8  12   1    0.40    3.60
  -8  12  -1   -0.20    4.50
  -8  12  -1    2.60    2.80
   9 -12   1   -3.00    3.50
   9 -12   1    3.90    4.00
  -9 -12  -1    1.70    2.60
  -9 -12  -1    3.10    2.30
  -9 -12  -1   -1.40    2.30
   9 -12   1    1.20    3.70
  -9  12  -1   -4.00    2.90
   9  12   1    0.50    4.10
  -9  12  -1   -0.80    4.10
   9  12   1    2.10    1.50
 -10 -12  -1   63.99    5.00
  10 -12   1   65.79    8.80
 -10 -12  -1   61.49    5.30
  10 -12   1   66.49    7.80
 -10 -12  -1   70.89    6.60
  10 -12   1   70.69    8.70
  10  12   1   63.39    8.80
 -10  12  -1   67.49    8.80
  10  12   1   74.89    4.90
 -10  12  -1   67.49    7.50
  11 -12   1   -4.90    6.60
  11 -12   1   -0.40    4.10
 -11 -12  -1    0.20    1.90
 -11 -12  -1    1.70    3.20
 -11 -12  -1   -1.30    1.90
 -11  12  -1    3.80    3.60
  11  12   1    0.50    2.20
  11  12   1   -5.50    4.00
 -11  12  -1    0.50    5.00
 -12 -12  -1   -2.00    3.90
  12 -12   1    7.70    4.50
 -12  12  -1   -2.30    3.70
 -12  12  -1   -4.60    5.20
  12  12   1    0.60    2.60
  12  12   1    0.80    4.80
  11 -13  -1   21.40    5.40
 -11 -13   1   25.10    6.10
 -11  13   1   26.20    5.10
  11  13  -1   31.30    3.60
  11  13  -1   24.10    6.00
 -11  13   1   31.20    6.40
 -10 -13   1    0.90    3.10
  10 -13  -1    3.10    4.30
 -10 -13   1   -0.80    2.70
 -10 -13   1   -0.40    2.90
  10  13  -1    1.20    2.30
 -10  13   1    5.70    3.50
 -10  13   1    7.80    5.00
  10  13  -1    0.40    4.20
   9 -13  -1   51.09    6.50
  -9 -13   1   47.30    5.70
   9 -13  -1   41.40    6.10
  -9 -13   1   43.50    4.80
  -9  13   1   50.09    6.20
   9  13  -1   55.29    4.50
  -9  13   1   45.80    7.20
   9  13  -1   49.70    7.30
  -8 -13   1   40.70    4.90
   8 -13  -1   30.80    4.60
   8 -13  -1   51.59    6.20
  -8 -13   1   48.10    5.70
   8 -13  -1   53.19    7.40
   8  13  -1   49.30    3.80
  -8  13   1   48.20    7.10
   8  13  -1   34.90    5.90
   7 -13  -1   17.00    4.20
   7 -13  -1   17.10    4.30
  -7 -13   1   19.60    3.70
  -7 -13   1   21.60    2.90
   7 -13  -1   22.60    4.00
  -7  13   1   15.50    5.00
   7  13  -1   22.80    5.10
   6 -13  -1   50.59    6.50
   6 -13  -1   60.89    6.60
  -6 -13   1   59.59    4.80
   6 -13  -1   50.09    6.40
  -6 -13   1   61.09    6.20
  -6  13   1   62.19    8.20
   6  13  -1   54.49    7.30
  -5 -13   1  150.98    8.60
  -5 -13   1  150.78    8.30
  -5 -13   1  148.69    9.60
   5 -13  -1  144.79    9.40
   5 -13  -1  154.68    9.60
   5 -13  -1  130.09   10.20
  -5  13   1  153.48   11.40
   5  13  -1  130.59   10.60
   4 -13  -1   -0.20    3.20
  -4 -13   1    0.30    2.00
  -4 -13   1   -7.00    2.60
   4 -13  -1   -1.40    2.50
   4 -13  -1   -0.80    2.40
  -4 -13   1   -0.50    2.00
   4  13  -1    2.80    3.50
  -4  13   1    2.30    3.90
  -3 -13   1  181.18   10.00
   3 -13  -1  180.68   10.10
   3 -13  -1  181.38   11.50
  -3 -13   1  184.38   11.10
  -3 -13   1  190.88    9.90
   3 -13  -1  174.38   10.20
   3  13  -1  184.18   12.20
  -3  13   1  180.98   12.30
   2 -13  -1   98.79    6.70
   2 -13  -1  106.49    8.00
  -2 -13   1   99.89    6.80
  -2 -13   1   96.09    7.50
  -2 -13   1  103.49    6.50
   2 -13  -1  104.49    6.50
  -2  13   1  102.39    8.90
   2  13  -1   98.29    8.80
   1 -13  -1   50.39    4.20
  -1 -13   1   54.39    4.60
   1 -13  -1   53.99    4.60
  -1 -13   1   51.99    5.00
  -1 -13   1   52.29    5.80
   1 -13  -1   49.30    5.80
   1  13  -1   32.70    5.60
  -1  13   1   46.00    6.70
   0 -13  -1   80.49    5.30
   0 -13   1   74.69    6.00
   0 -13   1   84.79    5.60
   0 -13  -1   68.29    4.80
   0 -13  -1   80.89    6.90
   0 -13   1   66.89    6.70
   0  13   1   60.69    7.40
   0  13  -1   79.49    8.10
  -1 -13  -1   26.50    3.10
   1 -13   1   30.10    4.40
   1 -13   1   37.30    4.20
  -1 -13  -1   29.90    4.10
   1 -13   1   28.50    3.70
  -1 -13  -1   31.50    3.50
   1  13   1   26.20    5.00
  -1  13  -1   25.30    5.20
  -2 -13  -1    3.00    1.50
   2 -13   1    1.90    2.30
   2 -13   1    5.40    3.20
   2 -13   1    3.80    2.70
  -2 -13  -1    3.20    1.70
  -2 -13  -1    7.90    2.90
   2  13   1    2.60    3.40
  -2  13  -1    5.30    4.30
   3 -13   1    5.90    3.30
   3 -13   1    2.30    2.40
   3 -13   1    1.50    2.80
  -3 -13  -1    0.50    1.30
  -3 -13  -1    2.60    1.70
  -3 -13  -1    2.40    2.80
  -3  13  -1    5.50    4.20
   3  13   1    4.70    3.40
  -4 -13  -1  274.37   14.00
  -4 -13  -1  247.18   12.10
  -4 -13  -1  259.07   12.40
   4 -13   1  252.27   14.40
   4 -13   1  259.07   13.90
   4 -13   1  271.17   15.00
  -4  13  -1  215.38   15.50
   4  13   1  245.08   15.30
  -5 -13  -1  202.68   10.40
  -5 -13  -1  224.48   12.00
   5 -13   1  195.78   12.10
   5 -13   1  201.08   12.90
   5 -13   1  197.18   12.40
  -5 -13  -1  211.88   10.20
   5  13   1  196.88   13.20
  -5  13  -1  212.48   14.10
   6 -13   1   27.60    4.50
  -6 -13  -1   27.30    3.80
   6 -13   1   20.40    4.60
   6 -13   1   19.80    4.30
  -6 -13  -1   29.00    3.50
   6  13   1   19.90    4.60
  -6  13  -1   25.10    5.60
  -7 -13  -1   11.40    3.10
  -7 -13  -1    9.70    2.50
   7 -13   1    8.30    4.00
  -7 -13  -1   14.70    3.30
   7 -13   1   17.20    3.90
   7 -13   1    8.40    4.00
   7  13   1   13.00    4.60
  -7  13  -1    7.60    4.60
  -8 -13  -1    2.30    2.80
   8 -13   1    3.50    3.90
  -8 -13  -1    2.20    2.80
   8 -13   1    0.40    3.90
   8 -13   1    3.90    3.80
  -8 -13  -1   -0.10    2.40
  -8  13  -1    1.10    4.60
   8  13   1    2.40    4.10
  -9 -13  -1    4.50    2.80
  -9 -13  -1    7.80    3.00
   9 -13   1    5.50    4.40
  -9 -13  -1    5.70    2.80
   9 -13   1    0.20    4.20
  -9  13  -1    5.00    4.80
   9  13   1   -3.60    4.30
  10 -13   1   69.69    8.90
 -10 -13  -1   76.99    6.20
 -10 -13  -1   73.29    7.20
 -10 -13  -1   76.79    6.10
 -10  13  -1   65.89    9.70
 -10  13  -1   81.69    8.30
  10  13   1   71.79    8.80
 -11 -13  -1    6.60    3.70
  11 -13   1   11.00    5.10
 -11  13  -1    2.70    3.60
  11  13   1   -3.60    4.30
  11  13   1    1.20    1.80
 -11  13  -1    0.90    5.50
  -9 -14   1   92.99    7.30
  -9 -14   1   86.29    7.40
  -9 -14   1   75.19    7.50
  -9  14   1   61.09    9.00
   9  14  -1   71.69    8.90
  -8 -14   1   27.80    3.80
  -8 -14   1   26.00    4.40
   8 -14  -1   32.40    5.40
   8 -14  -1   31.40    5.70
  -8  14   1   25.90    5.80
   8  14  -1   26.80    5.70
   7 -14  -1   -1.30    3.80
  -7 -14   1    1.70    3.40
  -7 -14   1    1.80    2.40
   7 -14  -1    1.20    3.70
   7  14  -1   -3.90    4.00
  -7  14   1    2.70    4.40
  -6 -14   1   10.10    2.60
  -6 -14   1    7.30    3.50
  -6 -14   1    8.30    2.40
   6 -14  -1   14.20    3.70
   6 -14  -1    6.40    3.80
   6 -14  -1    2.10    4.10
  -6  14   1    8.30    4.70
   6  14  -1    8.30    4.60
   5 -14  -1    9.60    4.30
  -5 -14   1   13.90    2.80
  -5 -14   1   14.20    3.80
   5 -14  -1   15.80    3.50
  -5 -14   1   13.70    2.50
   5 -14  -1   17.60    3.70
  -5  14   1   10.50    4.80
   5  14  -1   13.90    5.00
  -4 -14   1   12.80    3.60
   4 -14  -1    9.90    3.80
   4 -14  -1   18.70    3.20
  -4 -14   1   13.20    2.80
   4 -14  -1   15.30    3.20
  -4 -14   1   11.70    2.50
  -4  14   1    8.60    4.70
   4  14  -1   14.90    4.50
   3 -14  -1    5.00    3.50
   3 -14  -1    5.40    2.50
  -3 -14   1    4.90    2.50
  -3 -14   1    1.40    2.10
  -3 -14   1    3.50    3.10
   3 -14  -1    3.70    2.60
   3  14  -1    0.80    3.90
  -3  14   1    0.40    4.10
   2 -14  -1    5.30    3.70
  -2 -14   1    7.90    3.60
  -2 -14   1    7.60    2.40
  -2 -14   1    7.10    2.70
   2 -14  -1    7.30    2.50
   2 -14  -1    5.90    2.20
   2  14  -1    7.30    4.20
  -2  14   1    4.50    4.00
  -1 -14   1   36.80    4.90
   1 -14  -1   34.40    4.90
   1 -14  -1   37.20    3.90
  -1 -14   1   28.80    4.20
  -1 -14   1   34.50    4.90
   1 -14  -1   36.20    4.30
   1  14  -1   34.90    6.00
  -1  14   1   28.40    5.60
   0 -14   1   50.69    6.30
   0 -14  -1   40.90    4.10
   0 -14  -1   45.10    4.00
   0 -14   1   43.80    4.70
   0 -14   1   43.80    5.30
   0 -14  -1   37.80    5.00
   0  14  -1   34.30    6.00
   0  14   1   40.80    6.30
   1 -14   1   31.70    4.70
  -1 -14  -1   33.00    3.40
   1 -14   1   31.70    4.60
  -1 -14  -1   29.10    4.50
  -1 -14  -1   34.20    3.50
   1 -14   1   33.50    4.20
   1  14   1   35.00    5.70
  -1  14  -1   30.40    6.40
   2 -14   1   75.99    7.40
  -2 -14  -1   65.69    6.90
   2 -14   1   71.89    6.70
   2 -14   1   73.79    6.10
  -2 -14  -1   65.39    4.20
   2  14   1   62.29    8.00
  -2  14  -1   66.59    8.50
  -3 -14  -1   25.50    4.30
   3 -14   1   22.30    4.50
   3 -14   1   26.50    4.20
   3 -14   1   31.50    4.00
  -3  14  -1   21.70    5.80
   3  14   1   21.40    5.00
   4 -14   1   32.90    4.20
  -4 -14  -1   13.60    3.60
   4 -14   1   23.60    4.00
   4 -14   1   21.20    4.50
   4  14   1   21.40    4.90
  -4  14  -1   20.00    5.60
   5 -14   1   16.00    4.20
  -5 -14  -1   25.20    3.90
   5 -14   1   18.80    4.00
   5 -14   1   13.50    3.70
  -5  14  -1   12.70    5.60
   5  14   1   20.10    5.10
  -6 -14  -1   48.70    3.90
  -6 -14  -1   52.59    5.40
  -6 -14  -1   38.60    4.00
   6 -14   1   32.90    5.70
   6 -14   1   39.80    5.40
  -6 -14  -1   43.50    5.10
  -6  14  -1   36.60    6.70
   6  14   1   39.50    6.30
   7 -14   1   85.59    9.10
   7 -14   1  102.39    9.30
  -7 -14  -1   95.99    6.40
  -7 -14  -1   85.59    7.80
  -7 -14  -1  112.79    8.20
  -7  14  -1  105.99   10.50
   7  14   1  102.59    9.70
  -8 -14  -1    8.10    3.60
  -8 -14  -1    0.70    3.10
   8 -14   1    3.30    4.50
  -8 -14  -1    1.90    2.60
   8  14   1    0.60    3.90
  -8  14  -1    5.90    5.20
   9 -14   1   53.09    6.90
  -9 -14  -1   52.79    6.10
  -9 -14  -1   53.49    6.50
  -9 -14  -1   45.90    4.90
   9  14   1   43.00    7.10
  -9  14  -1   55.49    8.40
   7 -15  -1    3.40    4.20
  -7 -15   1    3.80    3.90
  -7 -15   1    3.70    2.70
  -7  15   1    0.80    4.80
   7  15  -1   -2.90    3.80
   6 -15  -1   19.60    4.10
   6 -15  -1   13.00    4.70
  -6 -15   1   17.10    4.30
  -6 -15   1   21.30    2.90
  -6  15   1   11.70    5.00
   6  15  -1   14.20    5.00
   5 -15  -1    2.00    3.10
  -5 -15   1    6.30    3.80
  -5 -15   1    7.20    2.50
   5 -15  -1    0.30    4.40
  -5  15   1    5.80    4.90
   5  15  -1    8.10    4.70
  -4 -15   1  109.19    9.40
  -4 -15   1  123.19    7.30
   4 -15  -1  109.89    9.80
   4 -15  -1  125.89    8.40
   4  15  -1  110.59   10.70
  -4  15   1  111.49   10.60
  -3 -15   1   92.59    6.40
  -3 -15   1   93.69    8.70
   3 -15  -1   94.69    6.90
   3 -15  -1   83.49    8.60
  -3 -15   1   88.39    6.50
  -3  15   1   96.09    9.40
   3  15  -1   92.09    9.50
  -2 -15   1   57.99    5.80
  -2 -15   1   70.99    5.70
   2 -15  -1   64.79    5.60
   2 -15  -1   69.99    5.80
   2 -15  -1   70.29    7.70
  -2 -15   1   75.69    7.50
  -2  15   1   73.89    8.60
   2  15  -1   73.59    8.70
   1 -15  -1   25.20    3.00
   1 -15  -1   22.00    2.90
  -1 -15   1   23.80    3.50
  -1 -15   1   16.20    4.20
   1 -15  -1   27.80    4.80
  -1 -15   1   24.30    3.30
   1  15  -1   29.40    5.90
  -1  15   1   20.60    5.20
   0 -15  -1   14.60    4.50
   0 -15  -1   20.40    2.60
   0 -15   1   13.50    3.10
   0 -15   1   14.40    4.20
   0 -15   1   18.10    3.40
   0 -15  -1   19.30    2.50
   0  15  -1   16.40    5.20
   0  15   1   14.50    4.70
   1 -15   1   -1.30    2.60
   1 -15   1   -0.30    2.70
   1 -15   1   -1.10    3.80
  -1 -15  -1    1.60    3.70
   1  15   1   -0.30    3.70
  -1  15  -1    3.80    4.30
   2 -15   1   12.40    3.10
   2 -15   1    6.00    4.00
  -2 -15  -1    9.80    3.70
  -2  15  -1    5.10    4.60
   2  15   1    9.10    4.40
   3 -15   1   48.00    6.30
  -3 -15  -1   48.30    5.70
   3 -15   1   42.70    5.90
  -3  15  -1   36.90    6.80
   3  15   1   40.20    6.50
   4 -15   1   89.79    8.00
   4 -15   1   98.19    9.00
  -4 -15  -1   79.49    8.00
  -4  15  -1   93.89    9.90
   4  15   1   82.19    9.10
  -5 -15  -1    5.90    3.70
   5 -15   1   -4.30    4.50
  -5 -15  -1    7.50    4.10
   5 -15   1    6.90    3.80
   5  15   1    2.80    4.40
  -5  15  -1    6.30    5.50
  -6 -15  -1    6.30    4.10
  -6 -15  -1    4.10    3.70
   6 -15   1   -3.40    4.30
  -6  15  -1    2.00    5.30
   6  15   1    0.70    3.90
  -7 -15  -1    3.50    4.20
  -7 -15  -1    9.10    3.90
   7 -15   1    2.00    5.70
   7  15   1   11.90    5.20
  -7  15  -1   10.80    6.00
  -3 -16   1   62.69    5.30
   3 -16  -1   67.39    6.40
   3 -16  -1   59.69    7.20
  -3 -16   1   64.89    8.20
  -3  16   1   59.49    8.40
   3  16  -1   48.20    7.40
   2 -16  -1   -0.50    2.70
   2 -16  -1    2.90    4.20
  -2 -16   1    9.70    4.30
  -2 -16   1    4.10    2.70
  -2  16   1    6.70    4.90
   2  16  -1   -3.60    4.10
  -1 -16   1    4.00    2.80
   1 -16  -1    2.60    2.40
   1 -16  -1   -5.00    4.00
  -1 -16   1    3.10    4.30
   1  16  -1   -5.10    4.20
  -1  16   1   -2.50    4.80
   0 -16   1   80.99    6.90
   0 -16  -1   86.89    8.80
   0 -16   1   78.09    8.70
   0  16  -1   89.39    9.70
   0  16   1   92.19    9.80
  -1 -16  -1   24.50    5.20
   1 -16   1   12.20    4.60
   1 -16   1   23.90    3.80
  -1  16  -1   24.20    6.30
   1  16   1   15.60    5.60
   2 -16   1   38.90    4.60
   2 -16   1   38.40    6.00
  -2 -16  -1   28.90    5.20
  -2  16  -1   40.50    7.10
   2  16   1   30.40    6.40
  -3 -16  -1  118.99   10.10
   3 -16   1  133.19   11.10
   3 -16   1  130.99    9.10
   3  16   1  122.09   10.60
  -3  16  -1  120.89   11.50
  18   0  -2   40.50    3.70
 -18   0   2   24.70    7.00
  18   0  -2   41.90    7.20
 -18   0   2   51.79    8.40
  17   0  -2    0.70    1.80
 -17   0   2   -0.30    4.10
  17   0  -2    5.90    5.40
  17   0  -2   -1.20    2.50
 -17   0   2    8.40    5.90
  16   0  -2   86.69    5.70
  16   0  -2   88.79   10.00
  16   0  -2   80.69    5.30
 -16   0   2   86.29    9.90
 -15   0   2  391.46   23.50
  15   0  -2  403.66   20.00
  15   0  -2  436.66   20.00
  15   0  -2  440.16   23.00
 -15   0   2  426.56   23.20
  14   0  -2  161.18   11.50
  14   0  -2  169.78    8.70
 -14   0   2  166.98   12.40
  14   0  -2  160.78    8.70
 -14   0   2  166.88   11.70
 -13   0   2 1389.36   67.69
  13   0  -2 1444.66   66.99
  13   0  -2 1425.26   64.99
  13   0  -2 1415.36   65.19
 -13   0   2 1454.55   67.39
 -12   0   2  415.76   22.80
 -12   0   2  450.75   23.50
  12   0  -2  478.75   22.90
  12   0  -2  453.55   20.90
  12   0  -2  420.66   21.00
 -11   0   2   65.29    6.70
 -11   0   2   65.89    6.00
  11   0  -2   61.59    4.00
  11   0  -2   54.69    3.80
  11   0  -2   53.59    5.60
 -10   0   2   54.99    6.30
  10   0  -2   59.99    3.70
  10   0  -2   65.19    5.30
 -10   0   2   69.99    5.70
  10   0  -2   56.19    3.90
   9   0  -2 1185.78   52.89
  -9   0   2 1208.28   54.29
  -9   0   2 1183.38   54.69
   9   0  -2 1066.19   53.89
  -8   0   2  202.58   11.40
  -8   0   2  223.78   12.20
   8   0  -2  213.98   10.40
   8   0  -2  224.18   11.50
  -7   0   2 1252.27   55.59
   7   0  -2 1251.37   55.09
   7   0  -2 1144.59   54.09
  -7   0   2 1121.39   54.99
   5   0  -2   90.29    4.90
   5   0  -2   89.39    4.30
  -5   0   2   77.79    4.80
  -5   0   2   81.59    4.20
   3   0  -2 1297.17   56.29
   3   0  -2 1284.37   55.99
  -3   0   2 1171.28   56.29
  -3   0   2 1198.28   55.99
  -2   0   2 1305.87   63.79
   2   0  -2 1461.95   63.69
  -2   0   2 1353.96   63.59
   2   0  -2 1382.36   63.79
   2   0  -2 1539.85   63.59
  -1   0  -2   11.40    1.20
   1   0   2   11.60    1.00
  -1   0  -2   11.50    1.00
  -1   0  -2   14.20    1.10
  -1   0  -2   11.30    0.90
  -3   0  -2   18.50    2.00
   3   0   2   17.70    1.30
  -3   0  -2   21.80    2.50
  -3   0  -2   19.30    1.30
   3   0   2   16.80    1.90
   4   0   2  509.45   23.20
  -4   0  -2  510.75   23.20
  -4   0  -2  466.75   23.80
  -4   0  -2  538.95   24.30
   4   0   2  520.25   23.90
   5   0   2   53.99    3.00
  -5   0  -2   55.69    3.00
  -5   0  -2   54.39    3.80
   5   0   2   55.19    3.80
  -5   0  -2   61.09    4.50
  -6   0  -2  191.48    8.70
  -6   0  -2  170.38   10.20
   6   0   2  180.68    9.60
  -6   0  -2  179.78    9.70
   6   0   2  180.68    8.60
  -7   0  -2  256.37   13.60
   7   0   2  225.68   12.60
  -7   0  -2  256.07   12.90
   7   0   2  244.48   11.50
  -8   0  -2 2333.07  105.89
  -8   0  -2 2362.36  105.29
   8   0   2 2326.47  104.99
   8   0   2 2170.48  103.79
   9   0   2  203.88    9.50
   9   0   2  196.28   10.90
  -9   0  -2  188.38   11.10
  -9   0  -2  197.08   12.00
  10   0   2   22.70    2.10
 -10   0  -2   23.20    3.60
  10   0   2   29.40    3.70
 -10   0  -2   21.10    4.50
  11   0   2  643.64   29.50
  11   0   2  629.14   29.70
 -11   0  -2  647.54   31.90
  11   0   2  664.83   31.50
 -11   0  -2  636.54   32.60
 -12   0  -2  994.00   46.70
  12   0   2  947.91   46.00
  12   0   2  898.41   44.10
  12   0   2  979.10   44.00
 -12   0  -2 1015.50   47.50
  13   0   2  116.29    6.20
  13   0   2  120.59    9.10
 -13   0  -2  100.59   10.10
 -13   0  -2  119.49    9.50
  13   0   2  120.79    6.10
  14   0   2 3014.60  137.79
  14   0   2 3059.79  140.39
  14   0   2 3035.10  137.99
 -14   0  -2 3103.29  141.09
  15   0   2   52.89    3.60
  15   0   2   54.09    6.80
 -15   0  -2   63.19    8.70
 -15   0  -2   43.60    7.50
  15   0   2   53.49    3.50
 -16   0  -2  275.97   18.60
  16   0   2  311.47   13.80
  16   0   2  277.97   17.80
  17   0   2  137.09   12.80
 -17   0  -2  142.39   13.20
 -18   0  -2  209.08   16.90
 -18  -1   2  199.28   15.30
  18  -1  -2  159.58   10.20
  18  -1  -2  175.48    9.90
  18  -1  -2  189.28   15.40
 -18   1   2  206.38   16.00
  18   1  -2  202.38   15.10
  17  -1  -2  116.59    7.20
 -17  -1   2  125.49   11.90
  17  -1  -2  116.69    7.40
  17  -1  -2  136.79   12.30
  17   1  -2  116.99    6.00
  17   1  -2  110.09    6.20
 -17   1   2  135.39   12.40
 -17   1   2   93.39   11.00
  17   1  -2  118.39   12.00
 -16  -1   2   19.80    5.80
  16  -1  -2   39.10    4.10
 -16  -1   2   22.40    4.70
  16  -1  -2   38.40    4.40
 -16   1   2   25.80    5.20
  16   1  -2   36.80    2.80
  16   1  -2   41.30    6.40
  16   1  -2   28.90    3.20
 -16   1   2   16.60    5.90
 -15  -1   2   36.80    6.40
  15  -1  -2   34.30    3.90
  15  -1  -2   30.70    5.30
  15  -1  -2   40.30    4.10
 -15  -1   2   28.30    4.90
  15   1  -2   30.90    2.90
  15   1  -2   41.40    6.00
 -15   1   2   27.10    6.10
 -15   1   2   34.90    6.00
  15   1  -2   38.00    3.30
  14  -1  -2    7.00    2.10
  14  -1  -2    8.90    2.20
 -14  -1   2    0.70    4.30
 -14  -1   2    4.00    3.10
  14  -1  -2    8.10    3.80
 -14   1   2    5.90    4.50
  14   1  -2    6.00    1.80
  14   1  -2    5.80    1.50
  14   1  -2    3.70    3.90
 -14   1   2    3.20    3.40
  13  -1  -2  524.85   27.40
 -13  -1   2  549.35   27.70
  13  -1  -2  567.84   25.50
  13  -1  -2  519.05   25.70
 -13  -1   2  535.15   28.50
 -13   1   2  534.05   27.90
  13   1  -2  574.44   27.60
  13   1  -2  556.44   25.20
  13   1  -2  519.75   25.20
  12  -1  -2  935.01   44.00
 -12  -1   2  922.01   45.50
  12  -1  -2  902.31   45.20
  12  -1  -2 1006.90   43.80
 -12  -1   2  966.80   46.50
  12   1  -2  962.60   43.60
  12   1  -2 1006.20   45.50
 -12   1   2  926.51   45.70
  12   1  -2  987.50   43.50
 -12   1   2  881.41   45.70
  11  -1  -2  298.67   15.10
 -11  -1   2  321.57   17.80
  11  -1  -2  303.47   16.50
  11  -1  -2  292.97   15.30
 -11  -1   2  314.37   16.80
 -11   1   2  332.47   17.40
  11   1  -2  292.97   16.50
  11   1  -2  321.67   14.80
  11   1  -2  312.87   14.90
 -11   1   2  355.26   17.30
  10  -1  -2  189.98    9.40
 -10  -1   2  184.68   10.70
  10  -1  -2  176.48    9.60
  10  -1  -2  166.98   10.50
 -10  -1   2  185.78   11.90
  10   1  -2  210.68   10.90
 -10   1   2  189.68   11.10
  10   1  -2  192.18    9.10
 -10   1   2  189.78   11.30
  -9  -1   2 5058.79  231.98
   9  -1  -2 4729.13  231.78
   9  -1  -2 4968.80  230.88
   9   1  -2 5316.17  231.98
  -9   1   2 5090.09  232.18
   9   1  -2 5130.09  230.68
  -9   1   2 5532.85  232.48
   8  -1  -2   44.60    4.20
  -8  -1   2   49.30    4.10
   8  -1  -2   49.90    3.20
  -8   1   2   46.30    4.30
   8   1  -2   48.90    2.90
   8   1  -2   39.80    4.10
  -8   1   2   50.69    4.80
   7  -1  -2  784.02   35.60
  -7  -1   2  723.83   36.20
   7  -1  -2  730.23   36.30
   7   1  -2  827.72   36.40
  -7   1   2  775.82   36.50
  -7   1   2  766.02   36.60
   7   1  -2  829.02   35.50
  -6  -1   2  452.75   22.40
   6  -1  -2  505.55   21.90
   6  -1  -2  482.25   22.50
  -6  -1   2  470.65   21.60
   6   1  -2  457.15   21.70
  -6   1   2  498.15   22.70
   6   1  -2  422.96   22.40
  -6   1   2  498.55   22.70
  -5  -1   2    8.80    0.90
   5  -1  -2    7.90    1.00
  -5  -1   2   11.00    1.60
   5  -1  -2    8.50    1.40
  -5   1   2    8.50    1.60
   5   1  -2    8.30    1.40
   5   1  -2    6.30    0.90
  -5   1   2   13.20    1.80
  -4  -1   2  440.66   21.30
   4  -1  -2  427.76   21.00
   4  -1  -2  481.25   21.40
  -4  -1   2  496.65   20.90
   4   1  -2  481.55   21.30
   4   1  -2  414.56   21.30
   4   1  -2  470.65   20.90
  -4   1   2  473.35   21.30
  -4   1   2  425.26   21.30
   2  -1  -2  509.25   23.70
  -2  -1   2  529.15   23.60
   2  -1  -2  548.75   23.70
  -2   1   2  516.15   23.50
   2   1  -2  523.55   23.70
  -2   1   2  502.15   23.70
   2   1  -2  527.75   23.80
  -2   1   2  483.45   23.60
   0  -1   2  127.69    5.90
   0  -1  -2  119.89    5.80
   0  -1  -2  126.29    5.70
   0  -1   2  121.29    5.90
   0   1  -2  103.49    5.90
   0   1   2  123.99    5.70
   0   1   2  139.59    5.80
   0   1   2  116.09    5.70
   0   1  -2  118.89    5.80
   1  -1   2  408.46   19.10
  -1  -1  -2  411.06   19.10
   1  -1   2  435.96   19.30
   1  -1   2  361.76   19.20
  -1  -1  -2  409.26   19.00
   1   1   2  412.96   19.00
  -1   1  -2  466.65   19.40
  -1   1  -2  424.76   19.30
  -1   1  -2  417.26   19.10
   1   1   2  418.26   19.10
  -1   1  -2  424.26   19.30
   2  -1   2 1292.17   58.99
  -2  -1  -2 1319.67   59.09
  -2  -1  -2 1210.28   58.79
   2  -1   2 1282.67   59.29
  -2   1  -2 1440.16   59.39
  -2   1  -2 1287.67   58.99
  -2   1  -2 1326.47   59.29
   2   1   2 1270.17   58.79
  -3  -1  -2   35.00    2.40
  -3  -1  -2   34.30    1.80
   3  -1   2   29.70    2.00
   3   1   2   34.70    1.70
  -3   1  -2   30.00    2.60
  -3   1  -2   36.50    2.90
  -3   1  -2   30.40    2.10
  -4  -1  -2   88.19    4.90
   4  -1   2   83.29    4.30
  -4  -1  -2   85.19    4.00
   4  -1   2   81.39    4.90
  -4   1  -2   95.09    5.30
   4   1   2   79.29    4.00
  -4   1  -2   83.89    5.00
   5  -1   2 2003.80   93.79
  -5  -1  -2 2136.09   93.79
  -5  -1  -2 2010.30   92.79
   5  -1   2 1935.01   93.09
  -5   1  -2 2011.10   93.19
  -5   1  -2 1909.91   93.79
  -5   1  -2 2145.39   94.09
   5   1   2 2352.56   92.79
   5   1   2 2024.20   93.59
  -6  -1  -2    1.40    1.20
  -6  -1  -2    2.30    2.40
   6  -1   2    0.50    1.20
   6  -1   2    1.40    0.70
  -6   1  -2    2.10    0.90
   6   1   2    1.90    1.20
   6   1   2    1.50    0.50
  -6   1  -2   -0.10    2.10
  -6   1  -2    0.50    1.30
  -7  -1  -2 2344.87  118.19
   7  -1   2 2513.95  117.29
   7  -1   2 2706.93  118.39
  -7  -1  -2 2743.33  119.29
  -7   1  -2 2537.35  118.69
  -7   1  -2 2597.54  118.49
   7   1   2 2649.93  116.99
   7   1   2 2661.63  118.09
  -8  -1  -2   98.09    7.70
   8  -1   2   94.29    5.10
  -8  -1  -2   83.59    6.20
   8  -1   2  103.69    6.50
  -8   1  -2   98.19    6.50
   8   1   2   93.49    4.60
  -8   1  -2   89.19    7.10
   8   1   2   85.29    6.00
  -9  -1  -2  106.49    8.50
   9  -1   2  112.09    7.30
   9  -1   2  109.59    5.80
  -9  -1  -2   97.39    7.00
   9   1   2  100.69    6.90
   9   1   2  112.99    5.20
  -9   1  -2  115.79    8.20
   9   1   2  108.99    5.30
  -9   1  -2  113.39    7.50
  10  -1   2    0.90    1.10
 -10  -1  -2    0.00    2.00
 -10  -1  -2    0.40    3.10
  10  -1   2   -2.60    2.00
 -10   1  -2    2.40    2.40
  10   1   2   -0.30    1.90
  10   1   2    0.60    0.70
 -10   1  -2   -3.40    3.00
  10   1   2    0.60    0.70
 -11  -1  -2 1787.32   87.79
 -11  -1  -2 1960.20   87.09
  11  -1   2 1779.22   85.09
  11  -1   2 1776.02   86.59
  11   1   2 1837.12   84.49
  11   1   2 1997.30   86.59
 -11   1  -2 1874.61   87.49
 -11   1  -2 1882.31   87.19
  11   1   2 1967.90   84.69
  12  -1   2   15.80    2.00
  12  -1   2   17.30    3.50
 -12  -1  -2   24.10    4.40
 -12  -1  -2   18.80    5.40
  12  -1   2   19.00    2.30
 -12   1  -2   12.00    4.70
 -12   1  -2   15.90    3.90
  12   1   2   21.80    1.70
  12   1   2   14.90    3.10
  13  -1   2  265.27   13.30
 -13  -1  -2  262.37   17.00
  13  -1   2  276.87   15.50
 -13  -1  -2  276.67   15.90
  13  -1   2  266.47   13.10
 -13   1  -2  273.57   16.20
  13   1   2  280.97   15.50
 -14  -1  -2  295.67   17.00
  14  -1   2  277.77   13.90
 -14  -1  -2  251.77   17.70
  14  -1   2  281.77   16.60
  14  -1   2  290.67   13.80
 -14   1  -2  292.97   17.40
  14   1   2  285.47   16.50
 -15  -1  -2  232.08   16.40
 -15  -1  -2  235.18   15.60
  15  -1   2  227.18   15.10
  15  -1   2  222.58   11.90
  15  -1   2  243.18   11.80
  15   1   2  277.87   15.30
 -15   1  -2  255.77   16.10
 -15   1  -2  200.28   15.40
 -16  -1  -2   -0.70    4.80
  16  -1   2   -0.40    4.60
  16  -1   2    0.10    1.90
 -16  -1  -2    4.90    4.20
  16  -1   2    1.10    1.80
  16   1   2   -0.60    4.30
 -16   1  -2   -2.70    4.70
 -16   1  -2    4.40    4.20
  17  -1   2   94.59    5.70
  17  -1   2   96.59    5.90
  17  -1   2  100.99   11.30
 -17  -1  -2   84.19   11.40
 -17  -1  -2   77.89   10.90
 -17   1  -2   81.59   10.70
 -17   1  -2   83.09   11.90
  17   1   2   94.89   11.00
 -18  -1  -2   -1.20    6.20
 -18   1  -2    7.10    6.50
 -18   1  -2    4.00    6.10
 -18  -2   2   33.20    6.30
  18  -2  -2   40.40    8.20
  18  -2  -2   45.60    4.60
  18  -2  -2   50.19    5.30
 -18  -2   2   28.00    7.70
 -18   2   2   58.09    8.90
 -18   2   2   38.30    7.80
  17  -2  -2   73.79   10.50
 -17  -2   2   47.30    8.30
 -17  -2   2   73.29    9.70
  17  -2  -2   76.29    6.30
  17  -2  -2   78.19    6.00
 -17   2   2   77.59   10.50
  17   2  -2   73.79   10.80
 -17   2   2   67.59    9.60
  16  -2  -2   10.80    4.90
  16  -2  -2   12.00    3.00
  16  -2  -2    4.10    2.50
 -16  -2   2    5.60    5.60
 -16  -2   2   10.90    4.20
 -16   2   2    5.90    4.60
  16   2  -2   10.40    4.60
 -16   2   2   11.60    5.60
 -15  -2   2  128.79   10.50
  15  -2  -2  128.39    7.70
  15  -2  -2  138.79   10.80
 -15  -2   2  123.89   11.50
  15  -2  -2  125.39    7.90
 -15   2   2  133.99   11.00
  15   2  -2  125.79   10.70
 -15   2   2  124.99   10.60
 -14  -2   2  183.68   13.40
  14  -2  -2  185.08    9.80
 -14  -2   2  188.58   12.20
  14  -2  -2  189.98   12.40
  14  -2  -2  182.88   10.10
  14   2  -2  177.18    8.60
 -14   2   2  180.38   12.50
 -14   2   2  169.78   12.20
  14   2  -2  165.18    8.80
  14   2  -2  194.48   12.30
  13  -2  -2  662.93   30.00
  13  -2  -2  625.34   31.60
 -13  -2   2  632.64   33.10
 -13  -2   2  684.93   32.10
  13  -2  -2  637.24   30.30
 -13   2   2  642.04   32.00
 -13   2   2  644.74   32.30
  13   2  -2  551.24   29.20
  13   2  -2  628.54   29.30
  13   2  -2  687.53   31.90
  12  -2  -2  277.27   14.30
 -12  -2   2  277.57   17.10
 -12  -2   2  298.67   15.90
  12  -2  -2  282.27   14.10
  12  -2  -2  303.77   15.80
 -12   2   2  296.37   16.20
  12   2  -2  277.67   13.40
 -12   2   2  295.67   16.30
  12   2  -2  296.27   15.80
  12   2  -2  248.68   13.40
  11  -2  -2  162.98    9.80
 -11  -2   2  137.89    9.40
  11  -2  -2  159.08    8.60
  11  -2  -2  166.08    8.30
  11   2  -2  141.89    7.60
 -11   2   2  163.98   10.20
 -11   2   2  153.68   10.00
  11   2  -2  146.59    9.60
  11   2  -2  153.58    7.60
  10  -2  -2    1.60    2.20
 -10  -2   2    1.90    1.80
  10  -2  -2    2.80    1.50
  10  -2  -2    2.20    1.50
  10   2  -2    1.90    1.10
  10   2  -2    3.80    2.20
 -10   2   2    3.30    2.80
   9  -2  -2  170.28    9.40
   9  -2  -2  177.48   10.20
   9  -2  -2  164.58    9.10
  -9  -2   2  187.08   10.10
   9   2  -2  171.28    8.70
   9   2  -2  194.08   10.30
  -9   2   2  182.98   10.50
  -9   2   2  206.88   10.70
  -8  -2   2   13.80    2.30
   8  -2  -2   13.70    1.90
   8  -2  -2    9.90    2.10
  -8   2   2   16.50    2.80
  -8   2   2   16.60    3.00
   8   2  -2   23.30    2.90
   8   2  -2   14.00    1.80
   7  -2  -2  441.36   22.70
   7  -2  -2  504.75   23.40
  -7  -2   2  497.85   23.30
  -7  -2   2  532.75   22.30
   7   2  -2  449.16   22.40
   7   2  -2  508.85   23.50
  -7   2   2  480.65   23.60
  -6  -2   2  405.66   19.60
   6  -2  -2  404.16   19.70
   6  -2  -2  429.46   19.20
  -6  -2   2  396.86   18.80
   6   2  -2  441.66   19.90
  -6   2   2  420.76   19.70
  -6   2   2  409.36   19.90
   6   2  -2  370.06   18.90
   6   2  -2  417.26   19.70
   5  -2  -2  683.73   34.70
  -5  -2   2  823.12   34.90
   5  -2  -2  706.93   34.40
  -5  -2   2  729.83   34.20
   5   2  -2  728.33   34.30
  -5   2   2  737.83   34.90
   5   2  -2  786.42   34.90
   5   2  -2  757.92   34.80
  -5   2   2  813.52   34.80
   4  -2  -2  224.78   10.20
  -4  -2   2  206.38   10.00
   4  -2  -2  201.08   10.40
   4   2  -2  212.88   10.40
   4   2  -2  230.08   10.50
  -4   2   2  226.58   10.30
  -4   2   2  206.18   10.50
   4   2  -2  198.08   10.00
  -3  -2   2  348.57   17.00
   3  -2  -2  374.16   16.90
   3  -2  -2  359.46   16.80
   3   2  -2  346.17   16.70
  -3   2   2  376.16   16.80
   3   2  -2  367.46   17.00
  -3   2   2  363.96   17.00
   1  -2  -2   17.40    1.30
   1  -2  -2   15.20    1.00
  -1  -2   2   13.40    1.30
  -1  -2   2   12.50    1.40
   1   2  -2   13.60    1.40
  -1   2   2   13.90    1.20
   1   2  -2   15.70    1.60
  -1   2   2   14.30    1.00
   0  -2  -2  391.16   17.80
   0  -2   2  382.36   18.10
   0  -2   2  388.96   18.10
   0  -2  -2  374.76   18.00
   0   2   2  423.36   18.00
   0   2  -2  412.76   18.40
   0   2   2  389.46   18.00
   0   2  -2  379.66   18.10
   0   2   2  389.96   17.80
   1  -2   2  338.67   15.40
  -1  -2  -2  301.97   15.00
   1  -2   2  318.47   15.20
  -1  -2  -2  327.37   14.90
   1   2   2  310.17   15.00
  -1   2  -2  357.76   15.50
   1   2   2  337.97   15.20
   1   2   2  328.77   14.90
   1   2   2  321.37   14.90
  -1   2  -2  327.67   15.30
   3  -2   2 1425.76   66.79
  -3  -2  -2 1440.36   66.89
   3  -2   2 1604.34   67.29
  -3   2  -2 1489.15   67.19
  -3   2  -2 1474.15   66.89
   3   2   2 1358.46   66.69
   3   2   2 1368.26   66.39
  -3   2  -2 1626.14   67.29
   4  -2   2   62.09    3.40
  -4  -2  -2   57.29    3.50
  -4   2  -2   62.29    4.10
  -4   2  -2   58.59    3.90
  -4   2  -2   53.59    3.40
   4   2   2   52.19    3.30
   5  -2   2    4.20    1.00
   5  -2   2    3.70    1.40
  -5  -2  -2    3.50    1.10
  -5   2  -2    4.50    1.20
  -5   2  -2    3.30    1.30
  -5   2  -2    4.80    2.20
   6  -2   2  551.54   26.00
   6  -2   2  531.25   26.70
  -6  -2  -2  559.94   26.50
  -6   2  -2  563.74   26.90
  -6   2  -2  593.04   27.00
  -6   2  -2  562.24   26.10
   7  -2   2  485.65   23.80
   7  -2   2  472.35   22.90
  -7   2  -2  513.15   24.10
  -7   2  -2  487.55   24.00
  -7   2  -2  492.65   23.10
   8  -2   2 1172.98   58.59
  -8  -2  -2 1242.28   58.49
   8  -2   2 1205.68   57.59
  -8   2  -2 1339.37   58.99
   8   2   2 1292.67   58.19
  -8   2  -2 1315.57   58.99
  -9  -2  -2  545.05   26.20
   9  -2   2  520.65   26.10
   9  -2   2  539.65   25.00
  -9  -2  -2  523.65   27.30
   9   2   2  493.65   25.60
  -9   2  -2  580.24   26.80
  -9   2  -2  529.25   26.40
  10  -2   2   70.39    6.10
 -10  -2  -2   60.49    7.40
 -10  -2  -2   65.49    5.70
  10  -2   2   62.59    4.30
 -10   2  -2   64.39    6.30
  10   2   2   65.59    5.40
 -10   2  -2   70.29    6.50
  11  -2   2  469.45   23.30
 -11  -2  -2  414.96   24.50
  11  -2   2  436.46   21.60
 -11  -2  -2  489.95   23.40
  11   2   2  450.95   22.80
 -11   2  -2  471.15   23.80
 -12  -2  -2  196.78   11.50
  12  -2   2  171.18    9.50
 -12  -2  -2  183.98   13.20
  12  -2   2  175.08   11.40
 -12   2  -2  176.68   12.20
  12   2   2  182.88   11.10
 -12   2  -2  185.88   12.10
 -13  -2  -2    1.80    2.90
  13  -2   2   -0.60    3.00
 -13  -2  -2    0.70    4.30
  13  -2   2   -0.30    1.70
  13  -2   2   -0.60    1.60
 -13   2  -2    1.40    3.70
 -13   2  -2   -1.80    4.30
  13   2   2   -0.10    2.50
  14  -2   2  296.07   15.40
  14  -2   2  346.37   18.00
 -14  -2  -2  308.27   17.90
  14  -2   2  310.47   15.30
 -14  -2  -2  275.37   19.00
 -14   2  -2  296.47   18.30
  14   2   2  329.17   17.60
 -14   2  -2  325.57   18.60
 -15  -2  -2   11.40    3.60
 -15  -2  -2   12.00    5.90
  15  -2   2   16.00    5.00
  15  -2   2   12.70    2.50
  15  -2   2   11.90    2.70
 -15   2  -2    5.60    5.70
  15   2   2    8.50    4.20
 -15   2  -2   10.00    4.80
  16  -2   2  350.46   20.70
 -16  -2  -2  357.66   20.70
 -16  -2  -2  338.47   21.70
  16  -2   2  329.27   17.20
  16  -2   2  348.37   17.10
 -16   2  -2  311.27   20.50
 -16   2  -2  372.96   21.60
  16   2   2  374.66   20.30
  17  -2   2   92.19    6.40
 -17  -2  -2   89.19   11.80
  17  -2   2   83.39    6.30
  17  -2   2   79.99   11.40
 -17  -2  -2   80.69   10.80
 -17   2  -2   80.79   10.50
 -17   2  -2   90.69   12.00
  17   2   2   96.69   10.70
 -18  -2  -2   -4.80    5.00
  18  -2   2   10.30    6.60
 -18   2  -2  -11.70    5.60
 -18   2  -2   -2.40    5.90
  18  -3  -2   55.59    6.40
  18  -3  -2   53.09    6.20
  18  -3  -2   84.69   12.30
 -18  -3   2   60.09    9.70
 -18   3   2   63.79    9.30
 -18   3   2   68.69    9.40
  17  -3  -2   81.19    6.70
 -17  -3   2   58.89    9.20
 -17  -3   2   67.79    8.50
  17  -3  -2   85.59   11.20
  17  -3  -2   64.59    6.40
 -17   3   2   72.89   10.50
  17   3  -2   81.09   10.40
 -17   3   2   61.59    9.20
  16  -3  -2   -0.80    4.50
  16  -3  -2    2.90    2.70
 -16  -3   2    6.30    5.70
  16  -3  -2    4.50    3.10
 -16  -3   2    8.90    4.60
  16   3  -2    5.10    4.70
 -16   3   2   10.20    5.10
 -16   3   2    3.00    4.20
 -15  -3   2  131.79   10.70
 -15  -3   2  134.89   12.30
  15  -3  -2  132.29    8.20
  15  -3  -2  126.79   10.60
  15  -3  -2  134.59    8.40
 -15   3   2  126.49   10.40
 -15   3   2  138.19   11.50
  15   3  -2  136.09   10.80
  14  -3  -2   96.49    9.00
 -14  -3   2   95.49   10.60
  14  -3  -2   93.79    6.80
  14  -3  -2   95.59    6.70
 -14  -3   2  101.49    8.70
 -14   3   2   93.79    9.20
  14   3  -2  113.19    8.90
 -14   3   2   95.09    9.00
  13  -3  -2   43.50    6.40
  13  -3  -2   37.90    4.40
  13  -3  -2   40.50    4.50
 -13  -3   2   39.90    5.70
 -13   3   2   54.19    6.50
  13   3  -2   28.30    4.50
 -13   3   2   38.90    5.60
  12  -3  -2    8.10    2.40
  12  -3  -2    3.20    2.90
  12  -3  -2   10.20    2.40
 -12  -3   2   10.10    3.20
 -12   3   2    4.70    2.80
  12   3  -2    8.70    3.20
  12   3  -2    7.50    1.00
 -12   3   2    7.90    3.90
 -11  -3   2 1024.60   50.69
  11  -3  -2 1061.69   49.99
  11  -3  -2 1103.59   50.89
  11  -3  -2 1212.48   49.80
  11   3  -2 1014.60   50.69
 -11   3   2 1082.49   51.39
  11   3  -2 1002.00   48.80
 -11   3   2 1119.09   50.89
 -10  -3   2 1130.19   50.29
  10  -3  -2 1055.59   49.20
  10  -3  -2 1053.79   50.19
  10  -3  -2 1044.90   49.60
 -10   3   2 1118.29   50.29
  10   3  -2 1114.29   50.39
  10   3  -2  998.60   48.50
 -10   3   2 1049.99   50.69
   9  -3  -2 3358.56  150.98
   9  -3  -2 3148.59  150.48
   9  -3  -2 3478.95  150.18
  -9  -3   2 3530.75  150.98
  -9   3   2 3407.26  150.98
   9   3  -2 3105.69  149.59
   9   3  -2 3133.49  150.88
  -9   3   2 3371.36  151.48
   8  -3  -2 1287.27   58.29
  -8  -3   2 1245.18   56.89
   8  -3  -2 1224.78   57.89
  -8  -3   2 1248.98   58.19
   8  -3  -2 1222.38   57.59
   8   3  -2 1194.98   57.09
   8   3  -2 1279.77   58.59
   8   3  -2 1316.57   58.39
  -8   3   2 1276.37   58.69
  -8   3   2 1299.77   58.29
  -7  -3   2   88.59    4.50
   7  -3  -2   88.39    5.70
   7  -3  -2   86.69    5.50
   7  -3  -2   95.79    5.20
  -7  -3   2   88.49    5.50
   7   3  -2   88.49    5.70
   7   3  -2   95.19    6.00
  -7   3   2   95.49    6.10
  -7   3   2  108.69    6.10
   7   3  -2   83.29    4.60
  -6  -3   2   27.90    2.80
   6  -3  -2   32.20    2.60
  -6  -3   2   30.80    1.90
   6  -3  -2   33.90    3.10
  -6   3   2   33.20    3.30
  -6   3   2   32.00    3.30
   6   3  -2   29.40    2.10
   6   3  -2   31.50    3.10
  -5  -3   2  204.98    9.00
   5  -3  -2  197.08    9.60
  -5  -3   2  173.48    9.40
   5   3  -2  180.98    9.00
   5   3  -2  181.08    9.60
  -5   3   2  193.98    9.50
  -5   3   2  184.08    9.70
   4  -3  -2  108.49    5.90
  -4  -3   2  100.29    5.50
  -4  -3   2   96.09    5.80
   4   3  -2  128.29    6.10
  -4   3   2  108.69    6.00
   4   3  -2  103.49    5.40
  -4   3   2  124.89    6.00
   3  -3  -2 3419.16  160.18
  -3  -3   2 3307.57  160.28
  -3   3   2 3753.92  160.28
   3   3  -2 3714.03  160.58
  -2  -3   2    5.60    1.00
  -2  -3   2    5.50    0.90
   2  -3  -2    5.80    0.80
   2   3  -2    5.10    0.90
  -2   3   2    7.10    1.10
  -2   3   2    4.30    0.80
   2   3  -2    6.30    1.30
  -1  -3   2  140.89    7.00
  -1  -3   2  129.59    6.90
   1  -3  -2  136.59    6.70
  -1   3   2  139.39    6.70
   1   3  -2  160.58    7.50
  -1   3   2  144.79    7.00
   1   3  -2  143.59    7.00
   0  -3   2   13.70    1.50
   0  -3   2   14.30    1.40
   0   3  -2   12.90    1.50
   0   3  -2   14.10    1.90
   0   3   2   10.60    1.40
  -2  -3  -2 1958.20   97.79
   2  -3   2 2120.49   98.29
   2  -3   2 2092.09   98.09
  -2   3  -2 2165.58   98.19
  -2   3  -2 2128.09   98.29
   2   3   2 2287.57   98.19
  -2   3  -2 2415.86   98.59
   4  -3   2 1047.60   49.50
  -4  -3  -2 1000.80   48.90
   4  -3   2 1070.89   49.10
  -4  -3  -2 1064.29   48.50
  -4  -3  -2 1025.70   48.40
  -4   3  -2 1074.29   49.20
  -4   3  -2 1073.29   49.50
   4   3   2 1167.18   49.60
  -4   3  -2 1138.79   49.60
   4   3   2 1062.19   48.90
   5  -3   2 1918.61   86.79
  -5  -3  -2 1875.31   86.79
   5  -3   2 1880.51   87.29
  -5   3  -2 2053.39   87.39
  -5   3  -2 1957.80   86.89
   5   3   2 1732.63   86.59
  -5   3  -2 1943.91   87.29
   6  -3   2  427.16   19.30
  -6  -3  -2  382.76   19.40
   6  -3   2  394.36   19.90
   6   3   2  372.06   19.20
  -6   3  -2  405.76   20.00
  -6   3  -2  433.36   20.00
  -6   3  -2  418.86   19.40
  -7  -3  -2 2202.48   97.59
   7  -3   2 2159.58   97.99
   7  -3   2 2102.79   97.09
   7   3   2 1840.32   97.19
  -7   3  -2 2243.18   97.99
  -7   3  -2 2188.48   98.09
  -7   3  -2 2221.98   97.29
   8  -3   2    2.10    1.40
  -8  -3  -2    3.40    1.90
   8  -3   2    1.60    1.90
   8   3   2   -1.00    1.10
  -8   3  -2    5.30    2.30
  -8   3  -2    5.70    2.90
  -9  -3  -2   67.09    5.60
   9  -3   2   69.79    6.10
   9  -3   2   67.89    4.60
  -9   3  -2   79.69    6.40
  -9   3  -2   69.99    6.30
 -10  -3  -2  424.86   22.30
  10  -3   2  431.96   22.60
  10  -3   2  447.06   21.30
 -10   3  -2  458.35   23.00
 -10   3  -2  459.65   22.90
 -11  -3  -2   36.40    5.10
  11  -3   2   30.70    3.60
  11  -3   2   34.40    4.60
 -11  -3  -2   33.80    6.20
 -11   3  -2   40.10    5.80
  11   3   2   35.20    4.70
 -11   3  -2   30.70    4.60
 -12  -3  -2   70.19    8.60
 -12  -3  -2   52.49    6.20
  12  -3   2   64.49    4.80
  12  -3   2   58.79    6.90
  12   3   2   67.29    6.20
 -12   3  -2   63.19    7.40
 -12   3  -2   61.69    7.50
 -13  -3  -2  461.85   24.90
  13  -3   2  510.45   25.20
  13  -3   2  471.85   23.20
 -13  -3  -2  465.55   26.80
  13   3   2  496.25   24.60
 -13   3  -2  472.85   25.40
 -13   3  -2  488.65   25.70
 -14  -3  -2   10.70    3.60
  14  -3   2    9.80    3.80
  14  -3   2   13.50    2.60
  14  -3   2    8.60    2.60
 -14  -3  -2   16.30    5.80
 -14   3  -2   13.80    4.70
 -14   3  -2   10.10    5.00
  14   3   2   18.30    3.90
 -15  -3  -2  167.28   12.10
  15  -3   2  164.38    9.80
  15  -3   2  179.78    9.70
 -15  -3  -2  173.78   14.10
  15  -3   2  200.78   13.00
 -15   3  -2  156.88   12.50
  15   3   2  156.48   12.00
 -15   3  -2  171.38   13.40
  16  -3   2   47.00    7.10
  16  -3   2   41.20    4.40
 -16  -3  -2   38.50    8.10
  16  -3   2   41.50    5.30
 -16  -3  -2   50.79    6.80
  16   3   2   51.19    7.00
 -16   3  -2   37.20    7.30
 -16   3  -2   47.80    7.60
  17  -3   2    7.20    6.00
 -17  -3  -2    0.10    4.60
  17  -3   2    0.00    2.70
 -17  -3  -2   -3.10    6.20
  17  -3   2    1.30    3.10
 -17   3  -2   -4.90    5.30
 -17   3  -2    0.50    5.70
  17   3   2    5.60    4.50
 -18  -3  -2   57.99    9.50
 -18   3  -2   56.69    9.10
  18  -4  -2   50.29    5.40
  18  -4  -2   40.50    5.00
  18  -4  -2   56.69    9.70
 -18  -4   2   45.30    9.00
 -18   4   2   33.90    7.00
 -18   4   2   67.39    9.60
 -17  -4   2  129.29   13.60
  17  -4  -2  140.79   10.00
 -17  -4   2  133.19   12.20
  17  -4  -2  144.99    9.60
  17  -4  -2  152.48   13.70
  17   4  -2  159.68   13.00
 -17   4   2  150.18   12.10
 -17   4   2  151.18   13.80
 -16  -4   2   70.59   10.10
 -16  -4   2  102.79    9.40
  16  -4  -2   97.29    7.50
  16  -4  -2   78.49    7.30
  16  -4  -2   85.19   10.70
 -16   4   2   89.59    9.60
 -16   4   2   82.99   10.50
  15  -4  -2   -0.40    2.70
  15  -4  -2    4.00    2.90
  15  -4  -2    2.10    3.90
 -15  -4   2    1.00    3.30
  15   4  -2    4.70    3.80
 -15   4   2    0.70    3.50
 -15   4   2    5.70    4.80
  14  -4  -2  317.17   15.60
  14  -4  -2  277.07   17.30
  14  -4  -2  282.67   15.70
 -14  -4   2  319.77   17.30
 -14   4   2  310.87   17.40
 -14   4   2  305.97   18.10
  14   4  -2  300.77   17.30
 -13  -4   2  167.28   11.30
  13  -4  -2  190.18   10.40
  13  -4  -2  172.98   11.60
  13  -4  -2  160.08    9.80
  13   4  -2  170.48   11.40
 -13   4   2  190.18   12.50
 -13   4   2  183.98   11.70
 -12  -4   2 1561.74   71.39
  12  -4  -2 1481.45   70.49
  12  -4  -2 1527.65   71.39
  12  -4  -2 1506.55   70.09
 -12   4   2 1549.64   72.09
 -12   4   2 1527.65   71.39
  12   4  -2 1542.65   71.39
  11  -4  -2  769.62   38.20
  11  -4  -2  824.92   38.70
 -11  -4   2  771.12   39.20
  11  -4  -2  797.22   39.40
 -11   4   2  833.42   39.40
 -11   4   2  866.91   40.10
  11   4  -2  887.11   39.50
  10  -4  -2 1071.49   48.70
  10  -4  -2 1032.20   49.50
 -10  -4   2 1099.19   49.50
  10  -4  -2 1017.70   49.00
 -10   4   2 1067.69   49.60
  10   4  -2  982.00   47.70
  10   4  -2 1025.00   49.50
 -10   4   2 1140.29   50.29
  -9  -4   2    6.20    1.80
  -9  -4   2    9.20    1.00
   9  -4  -2    7.90    1.90
   9  -4  -2   11.90    2.20
   9  -4  -2    8.00    2.20
  -9   4   2    6.90    2.20
  -9   4   2    7.60    2.80
   9   4  -2    9.30    2.80
   9   4  -2    8.50    1.00
  -8  -4   2 1685.73   71.09
   8  -4  -2 1654.73   72.49
   8  -4  -2 1588.64   71.79
  -8  -4   2 1528.35   72.19
   8  -4  -2 1571.24   72.19
  -8   4   2 1596.64   72.79
  -8   4   2 1380.76   72.19
   8   4  -2 1522.25   71.09
   8   4  -2 1622.34   72.79
  -7  -4   2  504.85   26.70
  -7  -4   2  561.24   25.90
   7  -4  -2  555.84   26.90
   7  -4  -2  535.65   26.90
   7   4  -2  591.14   26.00
  -7   4   2  593.74   27.00
   7   4  -2  588.84   27.30
  -7   4   2  600.84   27.40
   6  -4  -2  192.28   10.80
  -6  -4   2  217.18   10.10
   6  -4  -2  208.68   10.90
  -6  -4   2  217.98   10.70
   6   4  -2  226.08   11.10
  -6   4   2  216.68   11.00
   6   4  -2  197.58   10.00
  -6   4   2  208.18   11.10
   5  -4  -2  227.18   11.90
   5  -4  -2  236.98   11.80
  -5  -4   2  227.38   11.30
  -5  -4   2  241.58   11.70
  -5   4   2  247.88   12.00
   5   4  -2  245.28   11.20
  -5   4   2  239.78   12.00
   5   4  -2  262.27   12.10
   5   4  -2  198.28   11.60
  -4  -4   2   89.89    4.90
  -4  -4   2   90.49    5.20
   4  -4  -2  103.79    5.60
   4  -4  -2   93.49    5.30
   4   4  -2   88.19    4.80
  -4   4   2  100.99    5.50
   4   4  -2   82.09    5.10
   4   4  -2   88.29    5.50
  -4   4   2  100.79    5.40
   3  -4  -2   52.29    3.50
  -3  -4   2   46.60    3.10
  -3  -4   2   48.20    3.00
   3  -4  -2   50.09    3.10
   3   4  -2   49.50    3.00
   3   4  -2   45.50    3.10
  -3   4   2   55.19    3.50
   3   4  -2   54.79    3.70
  -3   4   2   50.29    3.20
   2  -4  -2  225.08   10.80
  -2  -4   2  220.98   11.00
  -2  -4   2  255.47   11.10
   2   4  -2  213.88   10.90
   2   4  -2  225.98   11.50
   2   4  -2  211.28   10.90
  -2   4   2  229.98   10.90
  -2   4   2  243.68   11.20
  -1  -4   2  384.86   18.70
  -1  -4   2  429.86   18.60
   1  -4  -2  381.46   18.30
   1   4  -2  450.15   19.30
   1   4  -2  374.76   18.50
   1   4  -2  385.36   18.70
  -1   4   2  384.16   18.30
  -1   4   2  404.46   18.80
   0  -4   2 1324.47   56.99
   0  -4   2 1233.48   57.09
   0  -4  -2 1206.78   57.09
   0  -4  -2 1207.78   56.49
   0   4   2 1264.67   57.19
   0   4  -2 1224.98   57.09
   0   4  -2 1289.37   57.49
   0   4  -2 1264.77   56.99
  -1  -4  -2    1.50    0.80
   1  -4   2    2.10    0.80
   1  -4   2    2.30    0.80
   1  -4   2    4.00    1.10
  -1   4  -2    2.80    1.50
   1   4   2    1.90    1.00
  -1   4  -2    1.10    0.90
  -3  -4  -2 1085.19   47.10
   3  -4   2 1015.90   47.80
  -3  -4  -2 1007.40   47.10
   3  -4   2 1023.90   47.60
  -3   4  -2 1011.90   47.60
  -3   4  -2 1059.99   48.10
   3   4   2 1051.19   47.70
   3   4   2 1041.50   47.00
  -3   4  -2 1028.80   47.70
   5  -4   2   77.79    4.90
  -5  -4  -2   90.69    4.80
  -5  -4  -2   81.59    4.00
   5  -4   2   80.39    5.60
  -5  -4  -2   82.69    3.90
  -5   4  -2   73.99    5.50
  -5   4  -2   77.59    5.10
   5   4   2   83.39    5.50
  -5   4  -2   69.39    5.40
   5   4   2   77.49    4.50
   6  -4   2 2346.57  104.59
  -6  -4  -2 2246.28  103.89
   6  -4   2 2235.68  103.89
  -6   4  -2 2336.27  104.09
   6   4   2 2255.47  104.59
  -6   4  -2 2284.37  104.59
  -6   4  -2 2404.16  104.59
   6   4   2 2174.28  103.79
   7  -4   2   43.70    4.60
   7  -4   2   39.00    3.60
  -7  -4  -2   46.10    3.80
  -7   4  -2   49.30    4.00
  -7   4  -2   49.20    4.80
   7   4   2   49.00    3.60
  -7   4  -2   37.80    4.40
  -8  -4  -2 1176.28   55.09
   8  -4   2 1177.28   55.59
   8  -4   2 1200.68   54.79
   8   4   2 1114.79   54.79
  -8   4  -2 1219.18   55.69
  -8   4  -2 1236.48   55.69
   9  -4   2  396.76   19.10
   9  -4   2  385.06   20.10
  -9  -4  -2  390.76   19.70
  -9   4  -2  386.26   20.30
  -9   4  -2  406.96   20.30
   9   4   2  384.56   19.30
  10  -4   2 1086.49   52.09
  10  -4   2 1090.79   50.99
 -10  -4  -2 1175.48   51.89
 -10   4  -2 1043.70   52.09
  10   4   2 1053.79   51.29
 -10   4  -2 1151.08   52.49
  11  -4   2   16.60    2.70
  11  -4   2   15.30    4.10
 -11  -4  -2   17.40    3.50
 -11   4  -2   18.70    4.30
 -11   4  -2   15.90    4.20
 -12  -4  -2   94.59    7.90
  12  -4   2  110.29    8.90
  12  -4   2  103.39    6.70
 -12   4  -2  100.99    9.10
 -12   4  -2   94.69    8.60
  13  -4   2   22.00    3.10
 -13  -4  -2   18.30    6.10
 -13  -4  -2   19.20    3.90
  13  -4   2   28.30    5.10
 -13   4  -2   22.10    5.00
 -13   4  -2   23.20    4.80
  14  -4   2  184.08   10.50
 -14  -4  -2  168.78   14.50
 -14  -4  -2  194.18   12.50
  14  -4   2  188.68   12.90
 -14   4  -2  198.78   13.00
 -14   4  -2  180.58   13.40
  14   4   2  167.48   12.90
 -15  -4  -2  195.28   13.10
  15  -4   2  167.68   10.50
  15  -4   2  181.08   10.50
  15  -4   2  178.08   13.30
 -15  -4  -2  189.58   15.20
 -15   4  -2  169.78   13.30
 -15   4  -2  206.58   14.00
  15   4   2  185.88   12.70
  16  -4   2  346.17   20.60
 -16  -4  -2  305.47   21.40
 -16  -4  -2  331.77   19.70
  16  -4   2  349.47   17.20
  16  -4   2  327.17   17.30
 -16   4  -2  311.97   20.00
  16   4   2  328.87   19.30
 -16   4  -2  369.76   21.30
  17  -4   2   85.39    7.40
  17  -4   2   89.09   12.30
 -17  -4  -2   62.79   10.20
  17  -4   2   72.59    7.00
 -17   4  -2   82.89   11.60
 -17   4  -2   73.09    9.90
  17  -5  -2   52.99    6.70
  17  -5  -2   57.19    8.30
  17  -5  -2   49.10    5.70
 -17  -5   2   55.89    9.80
 -17  -5   2   57.49    9.30
 -17   5   2   51.19    7.50
 -17   5   2   68.79    9.20
  16  -5  -2   23.40    4.40
 -16  -5   2   13.60    5.00
  16  -5  -2   25.60    4.20
  16  -5  -2   18.00    5.30
 -16   5   2   25.30    6.40
 -16   5   2   31.10    6.20
  16   5  -2   20.80    4.80
 -15  -5   2  122.19   10.60
  15  -5  -2  143.29    9.50
  15  -5  -2  156.88   11.90
  15  -5  -2  158.98    9.40
  15   5  -2  127.79   10.90
 -15   5   2  131.09   10.80
 -15   5   2  150.48   12.20
  14  -5  -2  394.66   20.90
  14  -5  -2  428.96   22.50
  14  -5  -2  393.46   20.50
 -14  -5   2  403.66   21.90
  14   5  -2  407.26   22.10
 -14   5   2  414.76   22.20
 -14   5   2  442.26   23.20
  13  -5  -2  142.19    8.50
  13  -5  -2  122.89    8.80
 -13  -5   2  141.19    9.80
  13  -5  -2  134.89   10.30
 -13   5   2  153.38   11.00
 -13   5   2  127.39   10.00
  13   5  -2  131.39    9.90
  12  -5  -2   14.90    2.90
  12  -5  -2   17.20    3.80
 -12  -5   2   15.00    3.40
  12  -5  -2   18.10    3.40
 -12   5   2    8.00    3.00
 -12   5   2   23.40    4.50
  11  -5  -2 1787.32   82.29
 -11  -5   2 1603.54   81.89
  11  -5  -2 1827.92   81.29
  11  -5  -2 1736.63   81.69
 -11   5   2 1894.21   82.99
 -11   5   2 1795.52   82.29
  10  -5  -2  358.26   18.00
 -10  -5   2  348.47   18.10
  10  -5  -2  361.96   18.40
  10  -5  -2  351.76   17.50
 -10   5   2  366.36   19.00
 -10   5   2  351.46   18.40
  10   5  -2  354.16   18.90
  10   5  -2  341.87   16.30
  -9  -5   2  976.10   46.80
  -9  -5   2 1042.80   45.40
   9  -5  -2  993.40   46.40
   9  -5  -2  980.00   46.90
   9  -5  -2 1019.80   47.10
  -9   5   2 1018.40   47.60
   9   5  -2  992.10   47.50
   9   5  -2  958.20   45.50
  -9   5   2 1039.50   47.20
   8  -5  -2 1852.31   89.59
  -8  -5   2 1837.32   88.39
  -8  -5   2 1982.30   89.49
   8  -5  -2 1966.40   89.69
   8   5  -2 2258.87   89.89
   8   5  -2 1864.31   89.89
  -8   5   2 1944.11   89.69
  -8   5   2 1884.61   89.99
   8   5  -2 2006.60   88.49
   7  -5  -2  326.57   16.60
  -7  -5   2  299.87   16.10
   7  -5  -2  354.56   16.60
  -7  -5   2  323.47   15.50
   7   5  -2  320.17   15.50
   7   5  -2  324.97   16.70
  -7   5   2  352.86   16.80
   7   5  -2  334.37   16.40
  -7   5   2  342.87   16.90
  -6  -5   2  160.28    8.60
   6  -5  -2  159.78    8.90
   6  -5  -2  159.58    8.90
  -6  -5   2  163.38    8.10
  -6   5   2  149.69    9.00
   6   5  -2  176.48    8.80
  -6   5   2  165.28    9.10
   6   5  -2  173.68    9.10
   6   5  -2  158.68    8.00
   5  -5  -2    1.80    1.50
   5  -5  -2    5.10    1.40
  -5  -5   2    6.00    1.40
  -5  -5   2    5.00    1.10
   5   5  -2    5.00    1.40
   5   5  -2    5.90    2.00
  -5   5   2    3.60    1.40
   5   5  -2    4.20    1.10
  -5   5   2    5.00    1.90
  -4  -5   2  180.08    8.60
  -4  -5   2  167.78    8.80
   4  -5  -2  164.88    8.80
   4  -5  -2  171.18    9.20
   4   5  -2  177.38    8.60
   4   5  -2  151.48    8.60
  -4   5   2  169.68    9.00
   4   5  -2  181.88    9.40
  -4   5   2  187.28    9.30
  -3  -5   2  610.84   29.40
   3  -5  -2  634.84   29.90
   3  -5  -2  622.44   29.40
  -3  -5   2  683.03   29.50
   3   5  -2  618.64   30.00
  -3   5   2  612.44   29.50
   3   5  -2  625.64   29.40
   3   5  -2  644.54   29.40
  -3   5   2  669.53   29.90
  -2  -5   2  669.23   32.30
   2  -5  -2  715.53   32.70
   2  -5  -2  678.63   32.10
  -2  -5   2  705.23   32.40
  -2   5   2  690.33   32.20
   2   5  -2  713.13   33.00
  -2   5   2  716.03   32.70
   2   5  -2  705.73   32.40
   2   5  -2  716.03   32.30
  -1  -5   2    5.10    1.20
   1  -5  -2    7.00    0.90
  -1  -5   2    3.90    0.90
  -1   5   2    4.00    0.70
   1   5  -2    3.30    1.70
  -1   5   2    1.40    1.30
   1   5  -2    4.20    1.00
   1   5  -2    4.10    1.20
   0  -5   2  377.56   18.80
   0  -5   2  397.86   19.00
   0  -5   2  395.16   18.90
   0  -5  -2  397.26   18.30
   0  -5  -2  407.16   19.10
   0  -5  -2  401.26   18.30
   0   5  -2  361.46   18.90
   0   5   2  423.36   19.30
   0   5  -2  447.26   19.80
   0   5  -2  418.16   19.20
   1  -5   2 2495.75  106.39
   1  -5   2 2224.68  106.39
   1  -5   2 2290.57  106.49
  -1  -5  -2 2326.07  106.39
  -1   5  -2 2300.17  106.49
   1   5   2 2344.57  106.59
  -1   5  -2 2434.86  106.99
  -2  -5  -2  263.77   12.50
  -2  -5  -2  263.37   12.00
   2  -5   2  254.07   12.80
   2  -5   2  261.97   12.90
   2  -5   2  259.17   12.80
  -2   5  -2  251.77   12.90
  -2   5  -2  262.67   12.80
   2   5   2  264.67   12.90
  -2   5  -2  259.37   13.40
  -3  -5  -2 2607.44  118.89
   3  -5   2 2647.54  119.29
   3  -5   2 2597.64  119.49
  -3  -5  -2 2531.95  118.59
  -3   5  -2 2638.54  119.39
  -3   5  -2 2683.63  119.49
   3   5   2 2489.45  118.49
  -3   5  -2 2879.11  119.99
   3   5   2 2581.84  119.39
  -4  -5  -2  233.08   10.90
   4  -5   2  222.38   11.90
  -4  -5  -2  231.28   10.80
   4  -5   2  224.88   11.60
  -4  -5  -2  222.78   11.00
  -4   5  -2  233.08   11.80
  -4   5  -2  220.48   11.80
  -4   5  -2  223.88   12.20
   4   5   2  242.38   11.80
   4   5   2  226.58   10.90
   5  -5   2 2068.09   93.89
  -5  -5  -2 2013.50   93.09
  -5  -5  -2 2027.10   93.49
   5  -5   2 1975.40   94.29
   5   5   2 2031.10   93.39
  -5   5  -2 2202.18   94.59
   5   5   2 2090.09   94.29
  -5   5  -2 2033.40   94.19
  -5   5  -2 2097.69   94.09
  -6  -5  -2   69.69    3.60
  -6  -5  -2   78.39    3.70
  -6  -5  -2   61.59    4.50
   6  -5   2   72.19    4.90
   6  -5   2   69.49    5.70
   6   5   2   71.99    5.50
  -6   5  -2   70.09    5.10
   6   5   2   78.89    4.50
  -6   5  -2   68.39    5.40
  -6   5  -2   74.69    5.80
   7  -5   2 1331.47   60.49
   7  -5   2 1300.07   61.19
  -7  -5  -2 1232.88   60.39
   7   5   2 1307.97   60.29
  -7   5  -2 1324.37   61.19
  -7   5  -2 1376.96   60.79
   7   5   2 1282.77   61.29
  -7   5  -2 1349.07   61.29
   8  -5   2  104.79    6.60
   8  -5   2   96.79    7.40
  -8  -5  -2  104.19    6.70
   8   5   2  109.59    6.40
  -8   5  -2  107.19    7.70
  -8   5  -2  105.69    7.50
  -9  -5  -2 1005.90   47.20
   9  -5   2  977.90   47.80
   9  -5   2 1011.80   46.90
  -9   5  -2 1008.00   48.00
   9   5   2 1036.00   47.10
  -9   5  -2 1004.40   48.00
  10  -5   2  167.98    9.60
 -10  -5  -2  177.38   10.20
  10  -5   2  166.78   10.90
 -10   5  -2  167.38   11.10
  10   5   2  160.18    9.70
 -10   5  -2  180.58   11.20
  11  -5   2   62.79    5.40
  11  -5   2   68.39    7.40
 -11  -5  -2   56.19    6.00
  11   5   2   78.89    6.00
 -11   5  -2   65.59    7.20
 -11   5  -2   66.79    7.30
  12  -5   2  105.99    9.20
 -12  -5  -2  114.79    8.60
  12  -5   2  109.99    7.30
 -12   5  -2  104.39    9.20
 -12   5  -2   98.49    9.30
  12   5   2  112.99    8.00
  13  -5   2  439.06   23.70
 -13  -5  -2  456.15   23.40
  13  -5   2  432.36   21.90
  13   5   2  443.16   22.80
 -13   5  -2  439.76   23.90
 -13   5  -2  442.06   24.20
  14  -5   2   -0.70    2.50
 -14  -5  -2    1.40    3.90
 -14  -5  -2    1.50    5.50
  14  -5   2   -3.70    3.30
  14   5   2   -2.50    2.90
 -14   5  -2   -2.20    4.20
 -14   5  -2    5.00    3.80
  15  -5   2   46.20    6.20
 -15  -5  -2   62.29    9.50
 -15  -5  -2   70.29    8.60
  15  -5   2   77.49    6.80
  15  -5   2   78.19   10.10
 -15   5  -2   65.29    8.90
 -15   5  -2   75.19   10.00
 -16  -5  -2  134.29   14.40
  16  -5   2  139.69   12.90
  16  -5   2  144.99    9.70
  16  -5   2  141.69    9.60
 -16  -5  -2  138.39   11.60
 -16   5  -2  139.49   13.40
 -16   5  -2  128.49   11.80
 -17  -5  -2   12.30    7.20
  17  -5   2   14.80    4.00
  17  -5   2   10.20    4.20
  17  -5   2    7.30    6.90
 -17   5  -2   24.10    7.10
 -17   5  -2   13.90    6.40
  17  -6  -2   25.10    4.60
  17  -6  -2   30.80    7.50
  17  -6  -2   15.00    5.00
 -17   6   2   15.40    5.90
 -17   6   2   19.70    6.20
  16  -6  -2   -4.80    4.90
 -16  -6   2    1.60    3.90
  16  -6  -2    0.10    3.40
  16  -6  -2    2.70    3.80
 -16   6   2   -1.60    4.90
 -16   6   2    1.70    5.10
 -15  -6   2  116.39   10.20
  15  -6  -2  112.79    8.60
  15  -6  -2  112.19    9.00
  15  -6  -2  132.59   11.60
 -15   6   2  114.49   10.40
 -15   6   2  127.89   11.30
  14  -6  -2   78.39    7.10
  14  -6  -2   81.99    9.10
 -14  -6   2   86.39    8.10
  14  -6  -2   69.59    6.90
 -14   6   2   84.99    8.70
 -14   6   2   87.99    9.50
  13  -6  -2  174.78   10.60
 -13  -6   2  179.18   11.40
  13  -6  -2  169.08   12.00
  13  -6  -2  170.58   10.30
 -13   6   2  176.88   12.50
 -13   6   2  164.28   11.70
  12  -6  -2   41.80    5.50
  12  -6  -2   46.00    6.70
  12  -6  -2   49.70    5.50
 -12  -6   2   55.39    6.20
 -12   6   2   53.09    7.10
 -12   6   2   43.40    6.60
  12   6  -2   54.19    5.90
 -11  -6   2  312.67   16.40
  11  -6  -2  302.77   16.70
  11  -6  -2  307.87   16.40
  11  -6  -2  323.67   16.00
 -11   6   2  299.97   17.00
 -11   6   2  308.47   17.50
  11   6  -2  313.37   17.50
  10  -6  -2   41.50    4.50
 -10  -6   2   53.29    2.60
  10  -6  -2   47.80    5.10
 -10  -6   2   50.19    4.90
  10  -6  -2   40.00    5.20
  10   6  -2   46.80    2.90
 -10   6   2   35.10    4.90
 -10   6   2   49.40    6.10
  10   6  -2   44.90    5.70
  10   6  -2   46.50    5.10
  -9  -6   2  109.99    7.30
  -9  -6   2  126.59    6.10
   9  -6  -2  121.59    7.80
   9  -6  -2  123.19    8.00
  -9   6   2  119.89    8.50
   9   6  -2  121.19    6.20
   9   6  -2  120.79    7.70
  -9   6   2  125.69    8.30
   9   6  -2  114.89    8.30
  -8  -6   2 1500.35   62.99
   8  -6  -2 1399.46   64.09
   8  -6  -2 1393.66   64.09
  -8  -6   2 1347.97   63.69
   8   6  -2 1366.26   62.89
  -8   6   2 1439.66   64.59
   8   6  -2 1271.47   63.79
  -8   6   2 1418.36   64.29
   8   6  -2 1308.27   64.29
   7  -6  -2  363.66   17.60
  -7  -6   2  378.26   17.30
  -7  -6   2  330.07   16.60
   7  -6  -2  341.07   17.60
   7   6  -2  352.36   17.80
  -7   6   2  359.06   17.80
   7   6  -2  343.27   16.60
   7   6  -2  342.07   17.30
  -7   6   2  350.86   17.90
  -6  -6   2    1.60    1.30
   6  -6  -2    2.00    1.60
   6  -6  -2    1.50    1.60
  -6  -6   2    1.70    1.20
  -6   6   2    0.50    1.70
   6   6  -2    4.60    2.10
   6   6  -2    5.10    1.30
   6   6  -2    2.80    1.30
  -6   6   2    0.50    1.40
   5  -6  -2  176.38    9.60
   5  -6  -2  178.58   10.00
  -5  -6   2  176.18    9.20
  -5  -6   2  188.08    9.50
   5   6  -2  182.48    9.40
   5   6  -2  180.58   10.10
  -5   6   2  202.18   10.10
  -5   6   2  185.58    9.80
   5   6  -2  178.58    9.20
  -4  -6   2 1747.83   80.99
  -4  -6   2 1776.72   81.09
   4  -6  -2 1763.52   81.59
   4  -6  -2 1713.03   81.09
   4   6  -2 1804.12   80.99
   4   6  -2 1839.32   81.79
  -4   6   2 1876.81   81.59
   4   6  -2 1729.03   80.89
  -4   6   2 1768.82   81.19
   3  -6  -2    3.30    1.60
   3  -6  -2    3.40    1.20
  -3  -6   2    2.00    1.10
  -3  -6   2    3.80    1.30
   3   6  -2    2.50    1.30
   3   6  -2    3.50    1.90
   3   6  -2    4.80    1.10
  -3   6   2    2.50    1.10
  -3   6   2    5.70    1.90
  -2  -6   2 1674.53   77.89
   2  -6  -2 1718.03   77.59
   2  -6  -2 1721.83   78.29
  -2  -6   2 1746.93   77.79
   2   6  -2 1667.43   78.59
  -2   6   2 1696.53   77.59
   2   6  -2 1674.13   77.99
  -2   6   2 1861.11   78.39
   2   6  -2 1633.34   77.69
   1  -6  -2  157.78    8.70
  -1  -6   2  167.98    8.60
  -1  -6   2  163.68    8.30
   1  -6  -2  161.58    8.00
   1   6  -2  164.88    8.70
   1   6  -2  175.08    9.40
  -1   6   2  170.28    8.90
   1   6  -2  155.08    8.30
   0  -6  -2  827.12   38.40
   0  -6  -2  834.72   39.20
   0  -6  -2  826.52   38.40
   0  -6   2  847.52   39.20
   0  -6   2  793.02   38.90
   0  -6   2  850.31   39.00
   0   6  -2  963.50   40.00
   0   6  -2  852.81   39.30
   0   6   2  826.72   39.40
   1  -6   2    2.10    1.20
  -1  -6  -2    1.60    1.20
  -1  -6  -2    2.00    0.60
  -1  -6  -2    1.70    0.50
   1  -6   2    0.90    1.00
   1  -6   2   -1.00    1.20
  -1   6  -2   -0.10    1.80
  -1   6  -2    2.70    1.60
   1   6   2    2.10    1.50
   2  -6   2  756.52   34.70
   2  -6   2  751.62   34.50
  -2  -6  -2  778.22   34.40
   2  -6   2  742.33   34.60
  -2  -6  -2  711.73   33.60
   2   6   2  645.74   34.60
  -2   6  -2  759.52   34.80
  -2   6  -2  787.72   35.30
   3  -6   2   46.70    3.90
   3  -6   2   51.59    3.90
  -3  -6  -2   45.00    2.70
   3  -6   2   49.30    4.10
  -3  -6  -2   48.70    3.30
  -3   6  -2   44.40    4.20
  -3   6  -2   47.30    3.80
  -3   6  -2   43.60    4.60
   3   6   2   47.60    2.50
   3   6   2   55.59    4.10
   4  -6   2    9.00    2.00
  -4  -6  -2    7.90    1.20
  -4  -6  -2    5.70    1.30
  -4   6  -2    8.80    2.60
   4   6   2    7.00    1.00
   4   6   2    5.80    2.00
  -4   6  -2    5.50    1.70
  -4   6  -2    9.30    2.10
  -5  -6  -2    8.10    1.50
  -5  -6  -2    8.10    1.20
  -5  -6  -2    8.70    1.20
   5  -6   2    7.60    2.30
   5  -6   2    5.50    1.80
  -5   6  -2   10.20    2.90
  -5   6  -2    5.20    2.10
   5   6   2   10.50    1.40
   5   6   2   15.00    2.60
  -5   6  -2    5.70    1.80
   6  -6   2  921.21   41.50
  -6  -6  -2  941.31   41.00
  -6  -6  -2  878.11   40.30
   6  -6   2  881.01   41.90
  -6  -6  -2  788.92   40.30
  -6   6  -2  928.51   42.20
  -6   6  -2  898.41   41.80
   6   6   2  856.41   41.90
   6   6   2  830.22   40.80
  -6   6  -2  943.41   41.70
   7  -6   2  316.97   16.50
  -7  -6  -2  308.97   14.40
   7  -6   2  318.57   15.80
  -7  -6  -2  299.87   14.40
  -7  -6  -2  316.17   15.50
  -7   6  -2  342.27   16.20
   7   6   2  328.17   16.60
  -7   6  -2  304.77   16.60
  -7   6  -2  307.47   16.30
   7   6   2  284.67   15.20
  -8  -6  -2   12.10    2.30
   8  -6   2   12.80    2.50
   8  -6   2    9.80    2.90
  -8   6  -2    9.30    3.40
   8   6   2    9.40    3.10
   8   6   2    8.90    1.90
  -8   6  -2    7.40    2.40
   9  -6   2   25.40    3.40
  -9  -6  -2   26.60    3.50
   9  -6   2   22.20    3.60
  -9   6  -2   20.80    3.50
  -9   6  -2   24.90    4.30
   9   6   2   22.50    2.90
  10  -6   2   49.60    5.00
 -10  -6  -2   51.09    5.20
  10  -6   2   48.20    6.40
 -10   6  -2   46.20    6.20
  10   6   2   56.19    4.80
 -10   6  -2   45.30    6.30
 -11  -6  -2   -2.20    2.30
  11  -6   2    3.30    2.30
  11  -6   2    7.70    3.70
  11   6   2    4.60    2.20
 -11   6  -2    1.40    2.80
 -11   6  -2    2.60    3.70
 -12  -6  -2 1312.07   62.99
  12  -6   2 1325.17   62.29
  12  -6   2 1307.57   63.59
 -12   6  -2 1267.37   63.69
  12   6   2 1423.76   62.89
 -12   6  -2 1405.46   64.19
 -13  -6  -2  175.08   11.60
  13  -6   2  174.88   12.70
  13  -6   2  170.38   10.50
 -13   6  -2  174.58   12.50
  13   6   2  176.78   11.10
 -13   6  -2  183.58   12.90
 -14  -6  -2  179.58   12.50
  14  -6   2  183.18   11.20
  14  -6   2  204.28   13.80
 -14   6  -2  203.18   14.00
  14   6   2  191.98   12.10
 -14   6  -2  170.58   13.10
 -15  -6  -2   16.80    4.90
  15  -6   2   19.30    4.00
  15  -6   2   17.50    5.50
  15  -6   2   25.50    4.10
  15   6   2   27.80    4.80
 -15   6  -2   19.90    5.90
 -15   6  -2   19.50    5.30
 -16  -6  -2   93.49   12.50
  16  -6   2   83.99    8.50
  16  -6   2   86.59   11.70
  16  -6   2   82.19    7.80
 -16   6  -2   80.39   11.30
  16   6   2   67.59    8.20
 -16   6  -2   86.29    9.90
 -17  -6  -2   16.50    7.90
 -17   6  -2   21.20    7.30
 -17   7   2   19.70    6.40
  16  -7  -2   10.50    4.60
  16  -7  -2   19.60    5.60
  16  -7  -2   24.20    4.70
 -16   7   2   17.40    6.20
  16   7  -2    4.90    4.30
 -16   7   2   17.40    5.70
  15  -7  -2   64.79    7.30
 -15  -7   2   55.89    7.20
  15  -7  -2   49.99    5.90
  15  -7  -2   57.69    7.40
  15   7  -2   59.39    7.00
 -15   7   2   48.30    7.30
 -15   7   2   61.79    8.00
  14  -7  -2   83.79    7.40
 -14  -7   2   71.99    8.30
  14  -7  -2   78.39    7.60
  14  -7  -2   73.09    9.40
  14   7  -2   77.19    8.10
 -14   7   2   73.19    9.40
 -14   7   2   99.59    8.90
 -13  -7   2  538.05   27.50
  13  -7  -2  548.95   26.80
  13  -7  -2  601.74   28.30
  13  -7  -2  554.04   27.20
 -13   7   2  517.55   27.90
  13   7  -2  476.95   27.20
 -13   7   2  568.74   28.80
  12  -7  -2   72.49    6.50
  12  -7  -2   67.59    7.40
 -12  -7   2   59.29    6.40
  12  -7  -2   73.69    6.60
 -12   7   2   67.89    7.80
  12   7  -2   61.29    6.40
 -12   7   2   63.59    7.80
 -11  -7   2   92.89    6.90
  11  -7  -2   93.89    7.60
  11  -7  -2   86.79    7.00
  11  -7  -2   91.89    6.80
 -11   7   2   76.39    7.80
  11   7  -2   79.29    8.10
  11   7  -2   81.79    6.70
 -11   7   2   77.09    7.80
 -10  -7   2   16.20    1.70
 -10  -7   2   17.60    3.00
  10  -7  -2   12.50    3.10
  10  -7  -2   12.50    3.20
  10   7  -2   15.20    1.70
  10   7  -2    9.80    3.50
 -10   7   2   16.10    3.80
  10   7  -2   18.60    3.00
 -10   7   2   15.10    3.80
  -9  -7   2    3.00    1.30
   9  -7  -2    2.10    2.50
  -9  -7   2    2.70    1.90
   9  -7  -2    3.70    2.40
   9   7  -2    4.00    1.40
   9   7  -2   -2.00    2.60
  -9   7   2    5.40    2.70
  -9   7   2    4.90    3.10
   9   7  -2    5.00    2.00
  -8  -7   2  196.28   10.30
   8  -7  -2  165.18   10.50
  -8  -7   2  182.28    9.50
   8  -7  -2  193.08   10.90
   8   7  -2  197.78   10.40
  -8   7   2  197.18   11.10
   8   7  -2  182.28   11.10
  -8   7   2  198.28   11.30
   8   7  -2  189.48    9.50
  -7  -7   2 1361.36   63.69
   7  -7  -2 1413.46   64.49
   7  -7  -2 1379.46   64.69
  -7  -7   2 1353.16   64.09
  -7   7   2 1419.06   64.89
  -7   7   2 1351.36   64.69
   7   7  -2 1490.85   64.19
   7   7  -2 1404.66   64.89
   7   7  -2 1372.76   63.59
   6  -7  -2   38.40    4.00
  -6  -7   2   38.80    3.50
  -6  -7   2   42.50    3.40
   6  -7  -2   42.10    4.30
   6   7  -2   46.70    4.50
  -6   7   2   38.80    4.10
   6   7  -2   44.70    3.40
  -6   7   2   39.70    4.60
   6   7  -2   40.50    3.50
  -5  -7   2  359.86   15.90
   5  -7  -2  304.57   16.30
   5  -7  -2  316.47   16.00
  -5  -7   2  311.77   15.60
  -5   7   2  312.27   16.00
   5   7  -2  317.17   15.60
   5   7  -2  316.47   15.70
   5   7  -2  337.37   16.70
  -5   7   2  326.57   16.50
  -4  -7   2    7.90    1.70
   4  -7  -2    6.70    1.70
   4  -7  -2    8.00    2.00
  -4  -7   2    5.10    1.50
  -4   7   2    6.70    1.60
   4   7  -2    5.50    1.70
   4   7  -2    7.20    1.40
  -4   7   2    8.80    2.40
   4   7  -2    6.50    2.40
  -3  -7   2 1499.85   65.89
  -3  -7   2 1448.96   65.99
   3  -7  -2 1418.66   65.79
   3  -7  -2 1430.46   66.49
   3   7  -2 1403.16   65.69
   3   7  -2 1472.95   66.09
  -3   7   2 1448.36   65.79
   3   7  -2 1506.95   66.89
  -3   7   2 1349.86   66.49
  -2  -7   2  591.84   27.80
  -2  -7   2  596.24   27.60
   2  -7  -2  580.04   27.40
   2  -7  -2  561.84   28.10
  -2   7   2  621.84   27.30
   2   7  -2  600.24   28.60
   2   7  -2  581.64   27.90
   2   7  -2  594.14   27.50
  -1  -7   2 2943.01  145.49
   1  -7  -2 3165.08  145.29
   1  -7  -2 3186.88  146.09
   1  -7  -2 3166.18  145.29
  -1  -7   2 3253.87  145.89
   1   7  -2 3051.79  145.59
   1   7  -2 3491.95  146.79
  -1   7   2 3495.65  146.39
   1   7  -2 3204.08  145.99
   0  -7  -2  972.30   45.10
   0  -7  -2  989.10   46.10
   0  -7   2  967.30   45.70
   0  -7   2 1009.20   46.10
   0  -7   2  984.10   45.80
   0  -7  -2  972.30   45.20
   0   7  -2 1016.00   46.90
   0   7   2 1059.39   46.50
   0   7  -2  988.70   46.20
  -1  -7  -2 2930.91  137.69
   1  -7   2 2920.71  138.49
   1  -7   2 2988.60  138.79
   1  -7   2 3059.89  138.69
  -1  -7  -2 3112.09  138.69
  -1  -7  -2 3061.49  137.79
  -1   7  -2 3231.28  139.59
   1   7   2 3170.88  139.09
  -1   7  -2 3035.50  138.99
   2  -7   2  165.68    8.70
  -2  -7  -2  152.78    7.40
   2  -7   2  162.88    8.70
  -2  -7  -2  149.79    8.30
   2  -7   2  155.68    8.40
   2   7   2  162.08    8.90
  -2   7  -2  147.09    8.80
  -2   7  -2  156.18    9.40
   3  -7   2  278.27   14.50
  -3  -7  -2  277.57   13.90
  -3  -7  -2  273.97   13.30
   3  -7   2  291.87   14.40
   3  -7   2  288.37   14.50
  -3   7  -2  281.67   14.20
  -3   7  -2  287.57   14.70
  -3   7  -2  315.27   15.40
   3   7   2  280.67   14.60
   4  -7   2  381.76   19.00
  -4  -7  -2  390.96   18.00
  -4  -7  -2  385.06   18.30
   4  -7   2  389.86   19.10
   4  -7   2  382.36   19.20
   4   7   2  391.26   19.20
  -4   7  -2  390.16   19.20
  -4   7  -2  382.06   19.00
  -4   7  -2  376.96   19.70
   4   7   2  388.06   17.70
  -5  -7  -2    8.50    1.40
  -5  -7  -2   11.70    1.60
   5  -7   2    7.40    1.90
   5  -7   2   13.20    2.60
  -5  -7  -2    7.80    1.40
  -5   7  -2   11.50    2.50
   5   7   2    8.10    1.20
  -5   7  -2   13.20    3.30
  -5   7  -2   13.80    2.50
   5   7   2    3.70    2.10
  -6  -7  -2  136.39    7.60
  -6  -7  -2  144.89    7.20
  -6  -7  -2  139.29    7.10
   6  -7   2  133.99    8.30
   6  -7   2  138.39    8.90
   6   7   2  144.19    7.40
   6   7   2  144.59    8.80
  -6   7  -2  147.39    8.90
  -6   7  -2  142.79    9.30
  -6   7  -2  136.99    8.60
   7  -7   2    2.90    2.50
  -7   7  -2    3.70    2.40
   8  -7   2  266.17   13.90
   8  -7   2  267.67   14.80
  -8  -7  -2  255.57   12.20
  -8  -7  -2  252.17   12.20
  -8  -7  -2  258.47   13.50
  -8   7  -2  258.47   14.50
   8   7   2  265.57   14.80
  -8   7  -2  269.17   15.00
   8   7   2  267.97   13.30
  -9  -7  -2  283.67   13.50
   9  -7   2  259.47   13.60
   9  -7   2  242.88   14.40
   9   7   2  252.77   14.90
  -9   7  -2  215.68   14.40
   9   7   2  248.48   13.10
  -9   7  -2  249.48   14.40
  10  -7   2  188.28   10.60
 -10  -7  -2  177.68   10.60
  10  -7   2  176.88   11.70
 -10   7  -2  187.58   11.70
  10   7   2  173.98   10.20
 -10   7  -2  176.98   12.10
  11  -7   2  662.23   30.90
  11  -7   2  659.23   32.20
 -11  -7  -2  621.34   31.10
 -11   7  -2  572.84   32.00
 -11   7  -2  653.73   32.20
  11   7   2  645.24   30.90
  12  -7   2   15.70    5.00
 -12  -7  -2   11.50    3.30
  12  -7   2   17.30    3.40
 -12   7  -2   15.40    4.80
 -12   7  -2   13.30    4.60
  12   7   2   12.20    3.20
 -13  -7  -2   98.59    8.60
  13  -7   2   94.69    7.70
  13  -7   2  102.99   10.30
 -13   7  -2   96.39    9.60
 -13   7  -2   91.29    9.40
  13   7   2   89.09    7.70
  14  -7   2    4.60    3.40
 -14  -7  -2   12.50    4.20
  14  -7   2    7.60    5.10
  14   7   2   10.50    3.70
 -14   7  -2    5.50    4.70
 -14   7  -2    6.40    4.00
  15  -7   2  190.38   15.20
 -15  -7  -2  207.78   14.30
  15  -7   2  211.98   12.60
 -15   7  -2  212.98   14.70
  15   7   2  203.58   13.40
 -15   7  -2  201.68   15.30
  16  -7   2   44.90    5.70
  16  -7   2   38.60    6.00
  16  -7   2   59.09    8.80
 -16   7  -2   57.59    8.00
 -16   7  -2   46.70    8.00
  16  -8  -2  239.88   14.70
  16  -8  -2  235.88   14.30
  16  -8  -2  216.88   16.50
 -16   8   2  219.48   15.70
 -16   8   2  219.68   16.80
  15  -8  -2   94.69    8.60
  15  -8  -2   95.19   11.10
 -15  -8   2   80.99    8.90
  15  -8  -2   95.09    8.30
  15   8  -2   59.09    8.50
 -15   8   2   83.59   10.40
 -15   8   2   81.09    9.60
  14  -8  -2   -1.30    3.40
  14  -8  -2   -3.90    3.60
  14  -8  -2    4.50    4.70
 -14  -8   2    0.50    3.50
  14   8  -2    3.50    3.40
 -14   8   2   -2.90    3.70
 -14   8   2    2.60    4.40
  13  -8  -2  239.98   13.70
 -13  -8   2  254.07   14.30
  13  -8  -2  228.08   13.80
  13  -8  -2  221.08   14.80
  13   8  -2  225.28   13.80
 -13   8   2  232.28   14.80
 -13   8   2  250.37   15.30
  12  -8  -2    0.60    3.00
  12  -8  -2    2.00    3.10
  12  -8  -2   -8.70    3.00
 -12  -8   2   -0.20    2.80
  12   8  -2    1.60    2.50
  12   8  -2    2.80    4.30
 -12   8   2    0.40    3.90
 -12   8   2   -3.90    3.10
  11  -8  -2   25.80    4.20
  11  -8  -2   36.00    5.10
 -11  -8   2   21.50    3.70
 -11  -8   2   35.50    2.10
  11  -8  -2   35.40    4.60
 -11  -8   2   31.80    2.20
  11   8  -2   29.00    5.30
 -11   8   2   32.40    5.00
  11   8  -2   29.40    4.00
 -11   8   2   28.60    5.30
  10  -8  -2 1374.26   61.99
 -10  -8   2 1121.49   61.09
  10  -8  -2 1318.47   61.89
  10   8  -2 1424.16   61.59
 -10   8   2 1356.16   62.39
 -10   8   2 1348.07   62.29
  10   8  -2 1299.17   62.59
  -9  -8   2  417.76   19.80
   9  -8  -2  389.46   20.40
  -9  -8   2  366.96   18.80
   9  -8  -2  398.36   20.30
   9   8  -2  425.86   19.90
   9   8  -2  388.36   18.80
   9   8  -2  372.06   20.70
  -9   8   2  406.36   20.70
  -9   8   2  404.86   20.80
  -8  -8   2  588.64   26.60
  -8  -8   2  550.54   27.00
   8  -8  -2  538.45   27.70
   8  -8  -2  556.34   27.50
   8   8  -2  562.04   28.00
  -8   8   2  572.54   28.10
  -8   8   2  584.64   27.90
   8   8  -2  566.44   27.10
   8   8  -2  558.64   26.50
  -7  -8   2   10.70    2.00
   7  -8  -2   11.40    2.90
   7  -8  -2    8.90    2.50
  -7  -8   2   12.20    2.20
   7   8  -2    9.60    3.00
   7   8  -2   12.00    2.10
  -7   8   2   13.50    3.30
  -7   8   2    6.70    2.30
   7   8  -2   10.40    2.10
   6  -8  -2  123.59    7.10
  -6  -8   2  101.29    6.20
   6  -8  -2  105.69    7.20
  -6  -8   2  106.39    6.50
   6   8  -2  101.79    6.40
  -6   8   2  116.19    7.70
   6   8  -2   98.59    7.40
   6   8  -2  108.19    6.30
  -6   8   2  105.89    6.90
   5  -8  -2   26.30    3.40
   5  -8  -2   23.20    3.40
  -5  -8   2   23.00    2.70
  -5  -8   2   26.70    3.00
   5   8  -2   22.10    3.40
   5   8  -2   27.10    2.70
   5   8  -2   21.90    2.70
  -5   8   2   24.00    3.20
  -5   8   2   25.30    3.60
   4  -8  -2  331.37   16.40
  -4  -8   2  333.67   16.30
  -4  -8   2  347.67   16.50
   4  -8  -2  331.37   17.00
   4   8  -2  326.27   16.10
  -4   8   2  344.67   16.40
   4   8  -2  331.37   16.50
  -4   8   2  336.97   17.30
   4   8  -2  332.77   17.40
  -3  -8   2   62.89    4.50
  -3  -8   2   64.79    4.20
   3  -8  -2   60.19    4.10
   3  -8  -2   62.29    5.00
   3   8  -2   61.89    4.00
  -3   8   2   59.59    5.30
   3   8  -2   56.09    4.60
  -3   8   2   58.39    3.90
   3   8  -2   55.59    5.30
  -2  -8   2 2596.64  117.59
   2  -8  -2 2549.84  117.09
   2  -8  -2 2621.04  117.99
  -2  -8   2 2733.23  117.29
   2  -8  -2 2536.25  117.09
   2   8  -2 2540.75  117.69
   2   8  -2 2552.94  118.49
  -2   8   2 2575.64  118.09
   2   8  -2 2549.65  117.19
   1  -8  -2  544.45   26.30
  -1  -8   2  548.85   25.70
  -1  -8   2  554.24   25.80
   1  -8  -2  582.14   25.40
   1  -8  -2  553.94   25.30
  -1  -8   2  546.05   26.10
  -1   8   2  542.85   26.60
   1   8  -2  534.65   26.30
   1   8  -2  519.95   26.90
   0  -8   2 1593.24   73.39
   0  -8   2 1641.44   72.99
   0  -8  -2 1562.44   72.39
   0  -8   2 1577.54   73.09
   0  -8  -2 1574.84   72.29
   0  -8  -2 1604.64   73.39
   0   8  -2 1591.64   74.19
   0   8   2 1652.63   73.79
   0   8  -2 1586.84   73.59
   1  -8   2  195.58   10.80
   1  -8   2  226.28   10.60
  -1  -8  -2  204.28    9.60
  -1  -8  -2  201.58    9.70
  -1  -8  -2  192.88   10.70
   1  -8   2  205.38   10.70
   1   8   2  204.98   11.30
  -1   8  -2  208.38   11.20
  -1   8  -2  197.68   11.70
   2  -8   2   61.19    4.80
   2  -8   2   66.99    4.60
  -2  -8  -2   63.79    3.40
   2  -8   2   63.99    4.90
  -2  -8  -2   65.79    4.60
  -2  -8  -2   68.19    3.50
   2   8   2   72.09    5.40
  -2   8  -2   55.39    5.70
  -2   8  -2   62.09    5.30
   3  -8   2  705.43   34.30
   3  -8   2  739.33   34.40
   3  -8   2  751.62   34.20
  -3  -8  -2  701.03   33.00
  -3  -8  -2  735.23   33.90
  -3   8  -2  715.43   35.10
   3   8   2  706.63   34.60
  -3   8  -2  749.62   34.70
   4  -8   2  678.93   32.10
  -4  -8  -2  676.83   31.50
   4  -8   2  672.43   32.30
   4  -8   2  700.83   32.30
  -4  -8  -2  655.83   31.00
  -4   8  -2  711.83   32.60
  -4   8  -2  696.43   32.10
  -4   8  -2  622.54   32.80
   4   8   2  666.83   32.40
  -5  -8  -2    2.40    1.30
   5  -8   2    2.90    1.90
   5  -8   2    3.50    2.20
   5  -8   2    2.50    2.00
  -5  -8  -2    2.80    1.20
  -5   8  -2    2.20    1.80
   5   8   2    2.80    2.20
   5   8   2    2.30    0.80
  -5   8  -2    4.40    2.50
  -5   8  -2    1.00    2.60
  -6  -8  -2  216.68   11.00
  -6  -8  -2  224.48   11.20
   6  -8   2  222.68   12.30
  -6  -8  -2  229.78   11.00
   6   8   2  233.68   12.80
  -6   8  -2  217.08   12.70
  -6   8  -2  241.88   13.40
  -6   8  -2  216.28   12.30
   6   8   2  216.88   10.90
  -7  -8  -2  881.41   39.50
   7  -8   2  840.52   40.80
  -7  -8  -2  853.61   40.10
   7  -8   2  861.01   41.40
  -7  -8  -2  834.62   39.60
   7   8   2  836.12   41.40
   7   8   2  908.91   39.80
  -7   8  -2  849.22   41.10
  -7   8  -2  891.41   41.90
   8  -8   2   76.09    6.50
  -8  -8  -2   77.99    4.70
   8  -8   2   88.29    7.70
  -8  -8  -2   83.39    5.90
  -8  -8  -2   85.79    4.70
   8   8   2   83.69    7.50
  -8   8  -2   81.39    7.60
  -8   8  -2   91.19    7.30
   8   8   2   95.49    5.60
   9  -8   2  143.99   10.10
  -9  -8  -2  138.69    8.40
  -9  -8  -2  121.69    6.70
   9  -8   2  137.89    8.80
  -9  -8  -2  137.79    6.60
  -9   8  -2  136.89    9.60
   9   8   2  128.79    9.90
   9   8   2  143.29    8.10
  -9   8  -2  135.59   10.30
 -10  -8  -2   38.40    5.00
  10  -8   2   39.90    5.70
  10  -8   2   47.60    5.00
 -10   8  -2   45.90    5.70
 -10   8  -2   28.60    5.50
  10   8   2   36.60    4.50
  11  -8   2   25.60    4.60
  11  -8   2   45.00    5.00
 -11  -8  -2   41.90    4.90
  11   8   2   40.70    5.20
 -11   8  -2   46.40    5.90
 -11   8  -2   39.00    6.00
 -12  -8  -2  801.82   39.70
  12  -8   2  814.72   40.80
  12  -8   2  782.72   39.40
 -12   8  -2  763.92   40.80
  12   8   2  910.51   39.50
 -12   8  -2  841.82   40.90
 -13  -8  -2   84.59    8.40
  13  -8   2   80.89    7.30
  13  -8   2   70.19   10.00
 -13   8  -2   90.09    9.50
  13   8   2   78.19    7.30
 -13   8  -2   76.29    9.60
 -14  -8  -2  605.74   33.30
  14  -8   2  688.93   34.50
  14  -8   2  659.73   32.80
 -14   8  -2  675.63   34.80
  14   8   2  744.03   33.30
 -14   8  -2  612.24   34.50
  15  -8   2   64.59    8.80
  15  -8   2   43.60    5.70
 -15   8  -2   41.20    7.20
  15   8   2   53.89    7.50
 -15   8  -2   47.00    7.70
  15  -9  -2   12.40    5.00
  15  -9  -2   11.10    4.40
  15  -9  -2    8.60    5.20
 -15   9   2    5.80    5.40
  15   9  -2   -2.60    4.50
 -15   9   2    1.00    5.50
 -14  -9   2   90.19    9.80
  14  -9  -2  111.69    9.20
  14  -9  -2  114.19    9.60
  14  -9  -2  107.99   11.10
 -14   9   2   89.19   10.20
 -14   9   2  128.69   11.30
  14   9  -2  108.99    9.30
  13  -9  -2  201.28   14.20
  13  -9  -2  208.68   13.00
  13  -9  -2  198.88   13.00
 -13  -9   2  214.88   13.30
 -13   9   2  208.58   14.10
 -13   9   2  233.58   14.70
  13   9  -2  218.18   13.20
  12  -9  -2   80.29    7.60
  12  -9  -2   75.79    7.40
 -12  -9   2   90.89    7.60
  12  -9  -2   74.09    8.20
  12   9  -2   75.29    7.20
 -12   9   2   77.79    8.40
 -12   9   2   82.59    8.60
  12   9  -2   65.59    8.10
  11  -9  -2  139.99    9.70
 -11  -9   2  118.99    8.70
  11  -9  -2  130.59    9.00
  11  -9  -2  124.49    9.10
 -11  -9   2  125.79    6.40
 -11   9   2  127.99    9.80
  11   9  -2  111.39    9.80
 -11   9   2  116.19    9.90
  11   9  -2  123.59    8.50
  10  -9  -2   14.10    3.50
  10  -9  -2   16.80    3.80
 -10  -9   2   26.10    2.60
 -10  -9   2   16.80    3.20
  10   9  -2   19.70    4.60
 -10   9   2   14.40    3.60
 -10   9   2   24.20    4.80
  10   9  -2   21.00    3.30
   9  -9  -2  112.19    8.40
  -9  -9   2  119.59    7.80
  -9  -9   2  116.79    7.00
   9  -9  -2  117.59    8.60
  -9   9   2  118.79    8.60
  -9   9   2  124.79    9.40
   9   9  -2  122.09    9.10
   9   9  -2  125.69    7.70
  -8  -9   2  482.55   23.20
   8  -9  -2  486.25   24.20
   8  -9  -2  509.85   24.60
  -8  -9   2  505.55   23.60
   8   9  -2  481.85   23.20
   8   9  -2  474.95   24.80
  -8   9   2  490.75   24.90
   8   9  -2  454.55   23.40
  -8   9   2  487.75   24.40
   7  -9  -2  748.63   36.90
  -7  -9   2  779.22   36.30
  -7  -9   2  815.22   36.50
   7  -9  -2  761.92   37.30
  -7   9   2  797.62   37.10
   7   9  -2  773.82   36.30
   7   9  -2  762.52   37.50
   7   9  -2  784.22   36.30
  -7   9   2  756.12   37.60
  -6  -9   2   39.00    4.00
  -6  -9   2   36.60    3.90
   6  -9  -2   42.90    4.60
   6  -9  -2   39.50    4.90
   6   9  -2   40.90    5.30
   6   9  -2   38.30    3.60
  -6   9   2   42.30    5.50
   6   9  -2   41.60    4.20
  -6   9   2   47.30    4.50
  -5  -9   2  985.30   45.20
   5  -9  -2  988.50   45.50
   5  -9  -2  971.00   46.10
  -5  -9   2  996.00   45.40
   5   9  -2  974.10   45.40
  -5   9   2  939.81   45.30
   5   9  -2 1001.60   46.50
   5   9  -2  969.60   45.00
  -5   9   2  950.60   46.30
  -4  -9   2    0.70    1.50
  -4  -9   2   -0.20    1.60
   4  -9  -2   -2.30    1.40
   4  -9  -2   -1.40    2.10
   4   9  -2   -1.50    2.20
   4   9  -2   -0.50    1.30
  -4   9   2   -0.60    2.50
   4   9  -2    2.10    2.00
  -4   9   2    1.10    1.40
   3  -9  -2  635.64   30.50
   3  -9  -2  652.93   31.30
  -3  -9   2  668.73   30.90
  -3  -9   2  677.73   30.50
  -3   9   2  658.53   31.60
   3   9  -2  634.44   31.80
   3   9  -2  626.34   30.30
   3   9  -2  654.63   31.00
  -2  -9   2  230.38   12.20
   2  -9  -2  233.48   11.50
   2  -9  -2  235.98   11.60
  -2  -9   2  254.27   11.80
   2  -9  -2  229.38   12.60
   2   9  -2  223.98   13.20
  -2   9   2  215.78   12.80
   2   9  -2  232.58   12.50
   2   9  -2  232.58   11.70
  -1  -9   2 3378.76  151.28
   1  -9  -2 3349.47  150.38
  -1  -9   2 3228.08  150.88
   1  -9  -2 3321.77  150.48
   1  -9  -2 3380.86  151.48
  -1  -9   2 3400.76  150.78
  -1   9   2 3221.88  151.78
   1   9  -2 3283.57  152.18
   1   9  -2 3387.16  151.48
   0  -9   2  838.82   40.00
   0  -9   2  854.11   40.30
   0  -9   2  901.41   39.80
   0  -9  -2  863.31   39.10
   0  -9  -2  863.21   39.30
   0  -9  -2  869.71   40.40
   0   9  -2  868.61   40.60
   0   9   2  864.21   40.90
   0   9  -2  802.42   41.10
   1  -9   2 1184.98   56.89
  -1  -9  -2 1211.08   56.19
  -1  -9  -2 1235.48   57.29
   1  -9   2 1281.87   57.29
   1  -9   2 1275.07   57.59
  -1  -9  -2 1255.77   56.19
  -1   9  -2 1291.57   57.89
  -1   9  -2 1176.68   58.29
   1   9   2 1243.48   57.89
  -2  -9  -2   69.29    3.80
   2  -9   2   71.39    5.10
   2  -9   2   66.19    5.30
  -2  -9  -2   77.09    5.20
   2  -9   2   74.19    5.40
  -2  -9  -2   75.19    3.90
   2   9   2   68.19    5.80
  -2   9  -2   63.59    6.50
  -2   9  -2   75.69    6.10
   3  -9   2  823.92   40.90
  -3  -9  -2  862.71   40.40
   3  -9   2  934.31   40.70
   3  -9   2  853.81   40.90
  -3  -9  -2  823.42   39.40
  -3   9  -2  819.12   41.70
   3   9   2  911.11   41.40
  -3   9  -2  917.81   41.40
  -4  -9  -2   45.50    3.80
  -4  -9  -2   49.10    3.00
   4  -9   2   36.40    4.50
   4  -9   2   45.50    4.70
   4  -9   2   45.50    4.90
   4   9   2   42.50    4.90
  -4   9  -2   47.40    5.80
  -4   9  -2   42.80    5.30
   5  -9   2   40.40    4.60
  -5  -9  -2   40.00    3.10
  -5  -9  -2   40.70    3.50
   5  -9   2   40.10    5.10
   5  -9   2   37.70    4.50
  -5   9  -2   35.70    4.30
  -5   9  -2   35.80    4.50
   5   9   2   36.30    4.90
  -5   9  -2   32.50    4.90
  -6  -9  -2    8.80    1.80
   6  -9   2    4.00    2.60
  -6  -9  -2    9.20    1.90
   6  -9   2    9.10    3.10
  -6  -9  -2   11.00    2.00
   6  -9   2    8.60    2.80
  -6   9  -2    9.90    2.60
  -6   9  -2   10.60    4.10
   6   9   2    9.30    3.40
   6   9   2   10.50    1.30
   7  -9   2    0.50    2.60
   7  -9   2    1.80    2.50
  -7  -9  -2    4.30    1.80
  -7  -9  -2    2.50    1.50
  -7  -9  -2    2.10    1.50
  -7   9  -2    2.00    2.20
   7   9   2    4.60    1.30
  -7   9  -2    8.30    3.60
   7   9   2   -0.10    2.80
  -8  -9  -2   85.39    5.10
   8  -9   2   88.09    8.00
  -8  -9  -2   93.49    5.30
  -8  -9  -2   83.29    6.10
   8  -9   2   86.49    7.10
  -8   9  -2   88.09    7.30
   8   9   2   99.29    8.10
  -8   9  -2   91.99    8.60
   8   9   2   92.69    5.50
   9  -9   2  115.59    9.50
  -9  -9  -2  129.29    7.90
  -9  -9  -2  105.99    6.20
   9  -9   2  130.39    8.60
  -9  -9  -2  116.89    6.20
  -9   9  -2  122.79    9.90
   9   9   2  135.49    7.30
  -9   9  -2  123.99    9.00
   9   9   2  119.09    9.30
  10  -9   2  264.87   15.20
  10  -9   2  280.97   16.30
 -10  -9  -2  270.67   14.70
 -10   9  -2  275.17   16.60
  10   9   2  277.57   14.20
  10   9   2  261.47   16.50
 -10   9  -2  283.37   16.00
  11  -9   2  304.97   18.00
 -11  -9  -2  319.37   16.80
  11  -9   2  306.47   16.80
  11   9   2  321.27   16.20
 -11   9  -2  278.27   18.40
 -11   9  -2  316.37   17.90
  12  -9   2    0.60    3.20
 -12  -9  -2   -3.00    3.10
  12  -9   2   -0.20    4.40
 -12   9  -2    4.40    3.70
 -12   9  -2    0.70    4.80
  12   9   2    2.40    2.80
  13  -9   2  181.08   14.20
  13  -9   2  184.78   11.90
 -13  -9  -2  184.08   12.50
  13   9   2  195.68   11.70
 -13   9  -2  165.98   13.70
 -13   9  -2  194.28   13.60
 -14  -9  -2    4.70    4.20
  14  -9   2    6.60    4.20
  14  -9   2    6.50    5.60
  14   9   2    9.60    3.80
 -14   9  -2   13.50    5.80
 -14   9  -2    8.20    4.50
  15  -9   2  396.36   22.70
  15  -9   2  347.97   20.20
 -15   9  -2  349.67   22.40
 -15   9  -2  380.06   22.40
  14 -10  -2   15.20    5.30
  14 -10  -2   18.00    4.90
  14 -10  -2   19.70    5.10
  14  10  -2   19.00    4.40
 -14  10   2   24.60    6.10
 -14  10   2   19.90    5.60
  13 -10  -2   60.19    6.70
 -13 -10   2   60.19    7.70
  13 -10  -2   55.69    7.30
  13 -10  -2   49.10    6.30
  13  10  -2   51.59    7.80
  13  10  -2   61.29    7.00
 -13  10   2   68.09    8.80
 -13  10   2   59.99    8.50
  12 -10  -2   97.79    8.40
  12 -10  -2  103.99    9.00
 -12 -10   2   82.09    8.10
  12 -10  -2   86.39    9.20
  12  10  -2   91.89    9.40
 -12  10   2   94.69    9.50
  12  10  -2   92.79    7.80
 -12  10   2   86.59    8.90
  11 -10  -2  160.08   10.80
  11 -10  -2  145.99   10.60
 -11 -10   2  161.28   10.20
  11 -10  -2  158.18   11.10
  11  10  -2  159.78    9.80
  11  10  -2  156.38   11.70
 -11  10   2  160.08   11.20
 -11  10   2  151.48   11.70
 -10 -10   2  725.33   36.20
 -10 -10   2  812.32   37.20
  10 -10  -2  755.52   37.80
  10 -10  -2  757.72   37.90
  10  10  -2  823.22   37.10
  10  10  -2  781.02   38.80
 -10  10   2  757.72   38.50
 -10  10   2  809.12   38.20
   9 -10  -2  132.29    9.50
   9 -10  -2  133.39    9.30
  -9 -10   2  144.49    8.60
  -9 -10   2  129.39    7.90
   9  10  -2  128.89    8.10
  -9  10   2  133.99    9.30
  -9  10   2  135.49   10.20
   9  10  -2  139.09   10.00
   8 -10  -2  450.85   22.80
  -8 -10   2  443.46   21.60
  -8 -10   2  433.56   21.40
   8 -10  -2  436.46   22.30
   8  10  -2  428.16   23.10
   8  10  -2  454.15   21.50
  -8  10   2  439.36   22.40
  -8  10   2  437.26   23.20
  -7 -10   2   -1.80    1.80
   7 -10  -2   -1.90    2.20
  -7 -10   2    0.10    1.80
   7 -10  -2    4.20    2.90
   7  10  -2    1.50    3.00
  -7  10   2    2.90    3.40
  -7  10   2    2.40    2.10
   7  10  -2    3.30    2.40
   7  10  -2    1.30    1.70
   6 -10  -2  164.48    9.60
  -6 -10   2  165.08    9.00
  -6 -10   2  158.68    9.20
   6 -10  -2  161.38   10.10
   6  10  -2  162.58    9.40
   6  10  -2  160.28    8.60
  -6  10   2  159.38    9.30
  -6  10   2  162.68   10.70
   6  10  -2  145.29   10.40
  -5 -10   2  607.64   28.30
  -5 -10   2  602.14   28.50
   5 -10  -2  590.14   28.50
   5 -10  -2  611.84   29.40
  -5  10   2  581.14   29.50
   5  10  -2  590.24   28.60
   5  10  -2  586.44   29.70
   5  10  -2  599.64   28.00
  -5  10   2  586.94   28.30
  -4 -10   2  433.26   21.20
  -4 -10   2  460.45   21.70
   4 -10  -2  383.96   22.00
   4 -10  -2  457.85   21.40
   4 -10  -2  438.46   21.40
  -4  10   2  436.06   22.60
   4  10  -2  455.35   21.90
   4  10  -2  464.35   21.10
   4  10  -2  429.06   22.80
  -3 -10   2   -0.10    1.90
   3 -10  -2    1.70    1.60
   3 -10  -2   -2.20    2.30
   3 -10  -2    0.70    1.70
  -3 -10   2   -0.40    1.60
  -3  10   2    1.50    2.80
   3  10  -2    0.20    2.30
   3  10  -2   -1.40    3.00
   3  10  -2    0.80    1.40
   2 -10  -2 1322.47   59.99
  -2 -10   2 1338.47   60.39
   2 -10  -2 1309.67   61.19
   2 -10  -2 1310.57   60.09
  -2 -10   2 1304.57   60.79
  -2 -10   2 1365.66   60.29
   2  10  -2 1355.26   61.09
  -2  10   2 1228.48   61.39
   2  10  -2 1274.67   61.89
  -1 -10   2   91.99    5.70
  -1 -10   2   86.59    6.30
   1 -10  -2   92.09    5.00
   1 -10  -2   89.39    5.20
   1 -10  -2   91.49    6.50
  -1 -10   2   80.39    5.80
   1  10  -2   91.49    7.60
   1  10  -2   84.49    6.80
  -1  10   2   77.99    7.00
   0 -10   2  317.27   15.90
   0 -10   2  326.87   16.60
   0 -10  -2  337.87   15.20
   0 -10   2  305.57   16.10
   0 -10  -2  333.37   16.70
   0 -10  -2  331.37   15.30
   0  10  -2  303.57   17.50
   0  10   2  329.57   17.20
   0  10  -2  321.17   16.90
   1 -10   2   11.20    2.50
  -1 -10  -2    9.50    1.40
  -1 -10  -2    9.80    1.30
   1 -10   2    9.00    2.10
   1 -10   2    8.40    2.70
  -1 -10  -2   12.00    2.70
  -1  10  -2   12.60    3.80
  -1  10  -2   10.70    3.20
   1  10   2    6.20    3.00
  -2 -10  -2  199.18   10.90
   2 -10   2  205.08   10.80
  -2 -10  -2  210.78    9.60
  -2 -10  -2  189.78    9.40
   2 -10   2  199.78   11.10
   2 -10   2  212.48   11.40
   2  10   2  191.38   11.70
  -2  10  -2  200.68   11.90
  -2  10  -2  189.98   12.30
   3 -10   2  120.79    7.90
   3 -10   2  112.49    7.40
  -3 -10  -2  113.19    7.20
  -3 -10  -2  119.39    5.90
   3 -10   2  121.19    8.00
  -3 -10  -2  120.29    6.00
   3  10   2  124.89    8.40
  -3  10  -2  119.39    8.70
  -3  10  -2  117.89    9.10
  -4 -10  -2  524.85   26.00
   4 -10   2  538.45   26.80
   4 -10   2  568.14   27.00
  -4 -10  -2  536.85   25.10
   4  10   2  534.35   27.20
  -4  10  -2  583.94   27.50
  -4  10  -2  542.25   27.90
  -5 -10  -2  227.88   11.70
   5 -10   2  228.08   13.00
   5 -10   2  234.78   12.70
   5 -10   2  207.38   12.60
  -5 -10  -2  226.08   11.10
  -5  10  -2  237.48   14.10
   5  10   2  219.88   13.00
   6 -10   2  298.17   16.00
   6 -10   2  297.87   16.30
   6 -10   2  287.47   15.80
  -6 -10  -2  295.37   14.70
  -6 -10  -2  296.07   14.40
  -6 -10  -2  307.47   14.70
  -6  10  -2  297.87   15.70
   6  10   2  288.17   16.30
  -6  10  -2  282.07   16.90
  -7 -10  -2   61.39    4.50
   7 -10   2   49.60    6.40
   7 -10   2   53.99    6.60
   7 -10   2   63.19    5.70
  -7 -10  -2   60.89    4.60
  -7 -10  -2   52.59    4.40
   7  10   2   58.69    3.60
   7  10   2   58.59    6.60
  -7  10  -2   51.39    7.30
  -7  10  -2   67.49    6.10
   8 -10   2  155.68   10.30
  -8 -10  -2  160.38    8.60
   8 -10   2  162.98   11.00
  -8 -10  -2  169.08    9.20
   8 -10   2  173.38   11.30
  -8 -10  -2  143.49    8.40
  -8  10  -2  154.58   11.60
   8  10   2  178.08   11.50
  -8  10  -2  163.28   10.40
   8  10   2  165.08    8.40
  -9 -10  -2    0.00    2.10
  -9 -10  -2    2.40    1.50
  -9 -10  -2    1.00    1.60
   9 -10   2   -0.90    2.90
   9 -10   2    2.00    3.30
  -9  10  -2    0.40    2.80
  -9  10  -2   -2.40    4.00
   9  10   2    1.70    1.70
   9  10   2   -1.90    3.60
 -10 -10  -2  222.98   10.90
 -10 -10  -2  189.08   10.90
  10 -10   2  225.58   13.40
 -10 -10  -2  243.88   12.80
  10 -10   2  236.58   14.70
 -10  10  -2  242.58   14.10
 -10  10  -2  215.58   15.00
  10  10   2  251.27   12.10
  10  10   2  226.58   14.80
 -11 -10  -2    7.00    3.10
  11 -10   2    9.50    3.80
  11 -10   2    4.90    4.40
  11  10   2    1.60    4.40
 -11  10  -2    6.60    3.40
 -11  10  -2    4.90    4.60
  11  10   2    7.40    2.60
 -12 -10  -2  328.17   17.80
  12 -10   2  333.87   18.00
  12 -10   2  337.17   19.60
 -12  10  -2  298.57   18.70
  12  10   2  325.77   16.80
 -12  10  -2  289.67   19.10
  13 -10   2   89.79   11.50
  13 -10   2   94.79    9.00
 -13 -10  -2   97.39    9.30
 -13  10  -2   87.09   10.00
 -13  10  -2   97.19   10.20
  13  10   2   89.49    8.00
  14 -10   2   39.50    6.10
  14 -10   2   40.10    6.00
 -14  10  -2   40.90    7.00
 -14  10  -2   34.90    7.70
  14  10   2   38.60    5.40
  13 -11  -2   45.00    6.20
  13  11  -2   37.00    5.20
 -13  11   2   43.90    7.00
  13  11  -2   39.10    7.10
 -13  11   2   38.60    5.90
  12 -11  -2    1.20    3.70
 -12 -11   2    2.00    1.40
 -12 -11   2    3.10    3.80
  12 -11  -2    5.20    4.20
 -12 -11   2   -0.40    1.30
  12 -11  -2   -2.20    4.00
  12  11  -2   -1.50    4.60
 -12  11   2   -4.80    4.50
  12  11  -2    2.20    3.10
 -12  11   2    1.30    3.90
  11 -11  -2  307.37   18.00
 -11 -11   2  338.07   17.40
 -11 -11   2  337.57   15.90
  11 -11  -2  316.87   18.10
  11 -11  -2  305.17   17.80
 -11  11   2  310.67   18.10
  11  11  -2  342.27   17.00
 -11  11   2  325.37   18.90
  11  11  -2  301.27   19.20
  10 -11  -2   23.40    4.50
 -10 -11   2   19.00    3.40
  10 -11  -2   15.00    4.10
 -10 -11   2   16.20    2.90
  10  11  -2   18.90    3.20
 -10  11   2   16.40    4.00
 -10  11   2   17.20    5.30
  10  11  -2   15.60    4.60
   9 -11  -2  504.05   25.80
   9 -11  -2  517.85   25.40
  -9 -11   2  500.15   24.30
  -9 -11   2  512.15   24.60
   9  11  -2  466.75   26.20
  -9  11   2  474.35   26.30
  -9  11   2  496.35   25.40
   9  11  -2  530.55   24.40
  -8 -11   2  388.86   19.70
  -8 -11   2  405.36   19.70
   8 -11  -2  395.56   20.40
   8 -11  -2  387.36   20.90
  -8  11   2  410.46   20.40
   8  11  -2  398.46   21.50
   8  11  -2  402.26   19.50
  -8  11   2  382.46   21.50
  -7 -11   2   12.10    2.50
   7 -11  -2   10.50    2.90
  -7 -11   2    7.40    2.60
   7 -11  -2    6.60    3.20
   7  11  -2   15.60    2.40
  -7  11   2   13.40    2.80
  -7  11   2   16.90    4.40
   7  11  -2   14.90    4.00
  -6 -11   2   20.50    2.80
   6 -11  -2   22.10    3.40
  -6 -11   2   19.80    3.10
   6 -11  -2   19.30    4.00
   6  11  -2   19.80    4.30
  -6  11   2   17.20    4.20
  -6  11   2   17.90    2.80
   6  11  -2   18.90    2.60
   6  11  -2   24.80    3.80
   5 -11  -2  186.28   10.30
   5 -11  -2  173.38   10.20
  -5 -11   2  193.08   10.00
  -5 -11   2  172.88   10.30
   5 -11  -2  175.28   11.10
   5  11  -2  175.88    9.50
   5  11  -2  180.48   11.70
  -5  11   2  179.88   11.80
   5  11  -2  178.18   10.70
   4 -11  -2   29.10    3.90
  -4 -11   2   29.70    3.70
  -4 -11   2   28.70    3.80
   4 -11  -2   26.60    4.10
   4 -11  -2   34.20    4.00
  -4  11   2   23.20    4.40
   4  11  -2   28.00    3.30
   4  11  -2   30.80    4.20
   4  11  -2   27.70    4.90
  -3 -11   2   19.20    3.30
   3 -11  -2   29.50    4.20
  -3 -11   2   23.50    3.50
   3 -11  -2   27.10    3.40
  -3 -11   2   28.60    3.70
   3 -11  -2   26.30    3.60
   3  11  -2   27.60    3.90
   3  11  -2   27.90    4.70
  -3  11   2   20.80    4.10
   2 -11  -2   99.19    7.40
  -2 -11   2  105.29    6.30
   2 -11  -2  101.89    6.10
  -2 -11   2   93.39    7.00
  -2 -11   2  104.89    6.50
   2 -11  -2   99.99    5.90
   2  11  -2   94.09    8.30
   2  11  -2  105.09    7.70
  -2  11   2   94.79    8.10
  -1 -11   2  233.28   12.20
  -1 -11   2  233.38   13.00
   1 -11  -2  246.18   11.80
   1 -11  -2  233.88   11.60
   1 -11  -2  252.47   13.30
  -1 -11   2  240.98   12.40
   1  11  -2  237.08   13.60
   1  11  -2  211.88   13.90
  -1  11   2  238.88   13.80
   0 -11  -2   43.20    3.10
   0 -11  -2   39.10    2.90
   0 -11   2   46.10    4.60
   0 -11   2   36.50    4.30
   0 -11  -2   32.40    4.00
   0 -11   2   35.40    3.80
   0  11   2   30.00    4.70
   0  11  -2   29.90    5.20
   0  11  -2   32.30    4.50
  -1 -11  -2  424.86   20.00
   1 -11   2  430.66   20.90
  -1 -11  -2  431.16   19.90
  -1 -11  -2  438.96   21.50
   1 -11   2  421.86   21.30
   1 -11   2  437.26   21.70
  -1  11  -2  422.66   22.80
   1  11   2  422.96   22.20
  -1  11  -2  441.96   22.30
  -2 -11  -2    7.40    2.60
   2 -11   2    8.20    2.70
   2 -11   2    8.50    3.00
   2 -11   2    6.20    2.20
  -2  11  -2   10.00    3.60
   2  11   2    3.80    3.10
  -2  11  -2    6.50    3.80
  -3 -11  -2 1640.94   71.99
   3 -11   2 1569.24   73.69
   3 -11   2 1543.65   73.29
  -3 -11  -2 1601.84   71.89
  -3 -11  -2 1630.24   73.29
   3 -11   2 1561.14   73.89
   3  11   2 1541.65   74.29
  -3  11  -2 1604.54   74.99
  -3  11  -2 1621.14   74.39
  -4 -11  -2  116.09    7.40
  -4 -11  -2  110.09    6.00
   4 -11   2  120.69    8.40
  -4 -11  -2  120.39    6.10
   4 -11   2  118.79    7.90
   4 -11   2  120.19    8.30
   4  11   2  110.29    8.60
  -4  11  -2  119.79    9.40
   5 -11   2  132.09    9.00
   5 -11   2  137.29    9.50
  -5 -11  -2  140.79    7.10
  -5 -11  -2  136.89    8.10
   5 -11   2  131.89    9.20
   5  11   2  135.69    9.50
  -5  11  -2  131.59   10.40
  -6 -11  -2   21.50    2.90
   6 -11   2   19.20    3.90
   6 -11   2   15.40    3.50
  -6 -11  -2   19.60    2.90
  -6 -11  -2   22.20    3.00
   6 -11   2   20.90    4.00
  -6  11  -2   19.00    4.80
   6  11   2   19.90    4.40
   7 -11   2  580.34   28.50
  -7 -11  -2  571.04   26.80
   7 -11   2  545.35   28.20
  -7 -11  -2  575.44   26.70
  -7 -11  -2  553.04   26.60
   7 -11   2  599.84   28.40
  -7  11  -2  568.84   28.00
  -7  11  -2  545.95   29.40
   7  11   2  525.85   28.60
  -8 -11  -2    3.30    2.00
  -8 -11  -2    2.80    2.10
   8 -11   2    2.30    3.50
   8 -11   2    5.40    3.10
   8 -11   2    0.50    3.30
  -8 -11  -2    3.00    2.20
  -8  11  -2    6.20    4.60
   8  11   2   -0.80    3.70
  -8  11  -2    0.30    2.70
  -9 -11  -2  270.27   13.20
   9 -11   2  256.97   15.70
   9 -11   2  269.87   16.00
  -9 -11  -2  261.87   13.00
   9 -11   2  258.27   15.10
  -9 -11  -2  274.87   13.90
   9  11   2  253.17   16.10
  -9  11  -2  250.77   16.50
  -9  11  -2  259.97   15.30
   9  11   2  261.87   12.80
 -10 -11  -2    2.00    1.70
  10 -11   2   -3.80    4.00
 -10 -11  -2   -2.80    2.60
  10 -11   2   -1.70    3.30
  10 -11   2   -0.60    4.00
  10  11   2    2.90    1.90
 -10  11  -2   -2.90    3.10
  10  11   2    2.60    4.30
 -10  11  -2    0.30    4.30
 -11 -11  -2   11.40    3.70
  11 -11   2   14.50    4.90
  11 -11   2   13.30    4.30
  11 -11   2   10.60    4.50
  11  11   2   14.20    2.70
  11  11   2   10.20    5.30
 -11  11  -2    8.20    4.20
 -11  11  -2    7.30    5.20
 -12 -11  -2  120.99    9.60
  12 -11   2  113.89   10.10
  12 -11   2  125.19   11.70
  12  11   2  130.99    8.20
 -12  11  -2  108.19   11.40
 -12  11  -2  119.89   10.60
  13 -11   2   22.60    5.40
 -13  11  -2   22.00    5.50
  13  11   2   20.30    3.80
 -13  11  -2   21.70    6.60
  12 -12  -2   52.89    6.90
 -12  12   2   38.80    6.10
  12  12  -2   49.99    6.30
  12  12  -2   32.90    6.70
 -12  12   2   45.80    7.40
 -11 -12   2  113.39    6.50
  11 -12  -2   89.39    9.50
 -11 -12   2  102.09    8.70
 -11 -12   2  107.79    7.00
 -11  12   2   94.59    8.80
  11  12  -2   94.59   10.30
  11  12  -2   95.69    7.50
 -11  12   2   97.09   10.20
 -10 -12   2   91.59    7.00
  10 -12  -2  106.39    9.10
  10 -12  -2   98.49    8.90
  10 -12  -2   90.19    8.40
 -10 -12   2   95.99    7.80
 -10  12   2   86.39    9.70
  10  12  -2  108.09    7.20
  10  12  -2   95.29    9.60
 -10  12   2  104.69    8.40
   9 -12  -2   56.19    6.60
  -9 -12   2   52.59    5.70
  -9 -12   2   49.99    5.70
   9 -12  -2   59.19    6.90
   9  12  -2   56.69    5.10
  -9  12   2   58.59    8.00
  -9  12   2   66.99    6.40
   9  12  -2   65.89    7.70
   8 -12  -2  507.25   25.50
  -8 -12   2  502.95   24.90
   8 -12  -2  511.75   26.20
  -8 -12   2  501.85   24.70
   8  12  -2  503.05   26.80
  -8  12   2  495.75   25.30
   8  12  -2  534.15   24.40
  -8  12   2  506.05   26.90
   7 -12  -2   23.80    4.30
   7 -12  -2   35.20    4.30
  -7 -12   2   32.60    4.00
   7 -12  -2   32.20    5.20
  -7 -12   2   33.90    4.50
   7  12  -2   38.90    4.10
   7  12  -2   27.00    5.20
  -7  12   2   33.10    5.50
  -7  12   2   29.80    3.90
   6 -12  -2  404.06   21.30
  -6 -12   2  438.66   21.20
   6 -12  -2  420.16   21.20
   6 -12  -2  415.66   22.10
  -6 -12   2  452.65   20.70
   6  12  -2  409.46   22.50
  -6  12   2  405.26   22.60
   6  12  -2  421.16   20.30
   5 -12  -2   42.90    5.10
   5 -12  -2   46.40    5.90
  -5 -12   2   50.69    5.40
  -5 -12   2   45.70    4.60
   5 -12  -2   41.40    5.00
   5  12  -2   47.90    6.40
  -5  12   2   36.10    5.70
   5  12  -2   42.70    4.00
  -4 -12   2   32.40    4.10
   4 -12  -2   33.00    4.60
  -4 -12   2   31.50    4.10
   4 -12  -2   28.70    4.20
   4 -12  -2   29.20    4.20
   4  12  -2   28.60    4.80
  -4  12   2   28.20    4.90
   3 -12  -2    4.40    2.00
  -3 -12   2    3.50    2.60
   3 -12  -2    3.20    2.90
  -3 -12   2    4.60    2.20
  -3 -12   2    5.50    2.20
   3 -12  -2    6.40    2.10
  -3  12   2    7.40    3.70
   3  12  -2    5.10    3.80
   3  12  -2    3.60    3.60
  -2 -12   2  186.28   11.40
   2 -12  -2  198.38   11.90
   2 -12  -2  198.38   10.30
   2 -12  -2  200.88   10.50
  -2 -12   2  195.88   10.90
  -2 -12   2  218.18   10.80
   2  12  -2  206.98   12.50
   2  12  -2  186.48   12.60
  -2  12   2  203.18   12.50
  -1 -12   2   -0.50    2.40
  -1 -12   2    5.30    2.10
   1 -12  -2    4.00    1.70
   1 -12  -2    5.00    2.80
   1 -12  -2    4.70    1.50
  -1 -12   2    5.80    2.30
   1  12  -2    2.60    3.70
  -1  12   2   -0.10    3.30
   1  12  -2    2.90    3.80
   0 -12   2  143.09    8.60
   0 -12  -2  140.59    7.20
   0 -12   2  149.29    8.20
   0 -12   2  142.39    9.10
   0 -12  -2  130.89    7.10
   0 -12  -2  122.59    8.90
   0  12  -2  143.99   10.20
   0  12   2  127.59    9.70
   1 -12   2   33.80    4.80
   1 -12   2   37.50    4.20
  -1 -12  -2   32.40    4.10
   1 -12   2   36.80    4.50
  -1 -12  -2   33.90    2.80
  -1 -12  -2   34.70    2.60
   1  12   2   24.10    4.50
  -1  12  -2   38.80    5.90
   2 -12   2    9.20    2.90
   2 -12   2    9.00    3.20
   2 -12   2   10.50    2.70
  -2 -12  -2    9.20    2.80
  -2  12  -2   10.60    4.40
   2  12   2   10.50    3.80
   3 -12   2   25.90    3.40
   3 -12   2   26.20    3.90
  -3 -12  -2   17.80    3.20
   3 -12   2   23.10    4.10
  -3  12  -2   29.40    5.70
   3  12   2   20.10    4.30
   4 -12   2 1157.18   52.19
   4 -12   2 1115.59   51.89
   4 -12   2 1085.09   51.39
  -4 -12  -2 1115.49   51.19
   4  12   2 1100.49   52.49
  -4  12  -2 1006.60   52.99
   5 -12   2   22.90    4.20
  -5 -12  -2   19.80    2.50
   5 -12   2   13.50    3.50
  -5 -12  -2   21.20    2.50
   5 -12   2   16.50    4.00
  -5 -12  -2   14.80    3.00
  -5 -12  -2   19.30    3.10
  -5  12  -2   18.00    5.30
   5  12   2   16.30    4.20
   6 -12   2  511.55   25.60
  -6 -12  -2  492.05   24.60
   6 -12   2  504.95   25.90
  -6 -12  -2  506.95   23.70
  -6 -12  -2  515.45   24.50
   6 -12   2  504.85   25.80
   6  12   2  495.45   26.30
  -6  12  -2  522.55   27.30
  -7 -12  -2    2.10    1.80
   7 -12   2   -1.60    3.10
   7 -12   2   -3.20    2.90
  -7 -12  -2   -0.50    2.20
  -7 -12  -2   -0.30    2.40
   7 -12   2    1.70    3.70
  -7  12  -2    2.50    4.40
   7  12   2    2.30    3.80
   8 -12   2   -3.60    3.60
  -8 -12  -2    3.00    2.20
   8 -12   2    0.40    3.60
  -8 -12  -2   -1.80    2.20
  -8 -12  -2    9.80    2.50
   8 -12   2    3.80    3.60
  -8  12  -2    0.40    4.60
  -8  12  -2   -2.10    2.60
   8  12   2   -2.10    3.70
   9 -12   2   -3.80    3.70
  -9 -12  -2    6.60    2.30
  -9 -12  -2    5.00    2.60
  -9 -12  -2    1.70    2.20
   9 -12   2    2.70    3.70
   9 -12   2   -1.30    3.60
  -9  12  -2   -1.60    4.40
  -9  12  -2   -0.10    3.10
   9  12   2    0.70    4.20
 -10 -12  -2   19.30    2.60
  10 -12   2    9.90    4.50
  10 -12   2   11.30    4.90
  10 -12   2   13.70    4.90
 -10 -12  -2   22.70    3.90
 -10 -12  -2   21.30    2.80
  10  12   2   21.60    2.70
  10  12   2   11.80    5.50
 -10  12  -2   13.50    5.80
 -10  12  -2   11.20    3.80
 -11 -12  -2    2.30    1.70
 -11 -12  -2   -2.90    3.20
  11 -12   2    2.60    4.30
 -11  12  -2    9.50    4.10
  11  12   2    2.30    1.90
 -11  12  -2   -2.90    4.50
  11  12   2    2.30    4.50
 -12 -12  -2  124.69   10.60
  12 -12   2  131.59   11.10
 -12  12  -2  127.99   10.90
  12  12   2  132.39    7.90
 -12  12  -2  123.69   12.80
  11 -13  -2  139.79   11.30
 -11 -13   2  128.19    9.80
 -11  13   2  150.68   11.80
  11  13  -2  142.89    8.80
 -11  13   2  109.29    9.80
  11  13  -2  145.09   11.90
  10 -13  -2   37.30    6.00
 -10 -13   2   35.80    4.50
 -10 -13   2   35.30    4.80
 -10  13   2   29.20    4.70
 -10  13   2   47.20    7.20
  10  13  -2   43.70    5.10
  10  13  -2   43.50    6.90
   9 -13  -2   55.39    6.80
  -9 -13   2   47.90    5.20
  -9 -13   2   50.69    6.00
   9 -13  -2   54.69    6.40
   9  13  -2   38.60    6.40
  -9  13   2   42.70    7.00
  -9  13   2   39.50    5.90
   9  13  -2   56.29    5.10
  -8 -13   2   15.20    3.60
   8 -13  -2    9.90    4.40
  -8 -13   2   12.60    3.20
   8 -13  -2   14.70    3.50
   8 -13  -2   12.80    4.50
   8  13  -2   17.00    2.70
   8  13  -2   16.00    5.10
  -8  13   2   15.00    3.40
  -8  13   2    5.60    4.40
   7 -13  -2  249.58   14.90
   7 -13  -2  255.57   14.20
   7 -13  -2  235.98   13.70
  -7 -13   2  244.88   13.00
  -7 -13   2  250.37   13.70
   7  13  -2  237.38   12.40
  -7  13   2  226.48   15.40
   7  13  -2  256.97   15.50
   6 -13  -2   98.99    7.70
  -6 -13   2   96.09    6.70
   6 -13  -2   98.19    7.30
  -6 -13   2   76.49    7.20
   6 -13  -2   98.79    8.70
   6  13  -2   87.49    8.60
  -6  13   2   96.69    9.30
   5 -13  -2  278.67   14.70
  -5 -13   2  276.87   14.30
  -5 -13   2  275.07   15.30
   5 -13  -2  281.37   14.80
   5 -13  -2  303.97   16.20
   5  13  -2  253.77   16.30
  -5  13   2  275.17   16.70
  -4 -13   2  112.89    7.40
   4 -13  -2  116.79    7.60
  -4 -13   2  109.69    8.40
   4 -13  -2  116.39    9.00
  -4 -13   2  111.89    7.40
   4 -13  -2  119.39    7.50
   4  13  -2  113.19    9.40
  -4  13   2  109.79    9.60
   3 -13  -2   24.20    3.00
  -3 -13   2   27.30    3.20
  -3 -13   2   23.80    3.30
   3 -13  -2   22.80    3.10
  -3 -13   2   18.30    4.00
   3 -13  -2   22.80    4.00
   3  13  -2   18.50    4.50
  -3  13   2   21.40    4.70
   2 -13  -2    9.00    2.20
  -2 -13   2    9.00    3.00
   2 -13  -2    6.30    2.00
  -2 -13   2    9.50    2.50
  -2 -13   2   12.00    2.70
   2 -13  -2    9.60    3.60
   2  13  -2    4.20    3.60
  -2  13   2    3.80    3.80
   1 -13  -2  238.78   11.40
  -1 -13   2  227.78   13.20
   1 -13  -2  228.78   11.50
  -1 -13   2  242.68   12.20
   1 -13  -2  214.18   13.20
  -1 -13   2  233.38   12.60
   1  13  -2  218.08   14.40
  -1  13   2  228.18   14.10
   0 -13   2   -0.90    2.30
   0 -13   2    0.30    2.70
   0 -13  -2   -1.10    1.30
   0 -13  -2   -1.10    1.40
   0 -13   2   -0.30    2.10
   0 -13  -2    1.30    2.70
   0  13   2   -2.50    3.20
   0  13  -2    0.30    3.50
  -1 -13  -2  250.67   14.10
   1 -13   2  256.97   13.30
   1 -13   2  266.57   14.50
   1 -13   2  247.48   13.80
  -1  13  -2  241.98   15.50
   1  13   2  252.37   15.00
   2 -13   2   -1.10    2.50
  -2 -13  -2    0.40    2.60
   2 -13   2    2.00    3.00
   2 -13   2    1.00    2.30
   2  13   2   -2.30    3.20
  -2  13  -2   -6.60    3.60
   3 -13   2  723.63   35.40
   3 -13   2  752.02   35.90
  -3 -13  -2  729.43   35.10
   3 -13   2  725.23   34.90
   3  13   2  731.13   36.30
  -3  13  -2  720.33   37.10
   4 -13   2   41.60    5.80
  -4 -13  -2   37.40    4.40
   4 -13   2   45.70    6.50
   4 -13   2   33.30    5.10
  -4  13  -2   41.00    6.80
   4  13   2   40.40    6.00
   5 -13   2  563.64   28.60
   5 -13   2  579.14   29.20
  -5 -13  -2  586.14   28.20
   5 -13   2  578.74   29.40
  -5 -13  -2  662.53   28.40
  -5  13  -2  568.34   30.60
   5  13   2  522.35   29.50
  -6 -13  -2    0.80    2.80
   6 -13   2    0.90    3.50
  -6 -13  -2    2.60    3.00
   6 -13   2    1.50    3.60
   6 -13   2    4.70    3.50
   6  13   2   -1.20    3.90
  -6  13  -2    4.90    4.60
  -7 -13  -2  123.09    7.20
  -7 -13  -2  140.69    8.40
  -7 -13  -2  122.39    8.30
   7 -13   2  118.39    9.60
   7 -13   2  129.89   10.00
   7 -13   2  118.89    9.90
   7  13   2  113.89   10.00
  -7  13  -2  126.79   11.20
  -8 -13  -2    2.50    2.40
  -8 -13  -2    1.80    2.80
   8 -13   2    1.00    3.40
   8 -13   2    2.10    4.00
  -8 -13  -2   -3.30    2.60
   8 -13   2   -1.80    3.80
   8  13   2   -1.20    3.90
  -8  13  -2    3.50    4.50
  -9 -13  -2  216.98   11.90
   9 -13   2  215.88   14.70
  -9 -13  -2  215.68   11.70
   9 -13   2  203.08   13.90
  -9 -13  -2  231.68   12.10
  -9  13  -2  232.58   15.80
   9  13   2  203.08   14.90
 -10 -13  -2   19.90    3.70
 -10 -13  -2   14.10    2.80
  10 -13   2   14.50    4.90
 -10  13  -2   12.30    4.00
 -10  13  -2   15.80    6.40
  10  13   2    9.00    5.10
 -11  13  -2   47.20    8.50
  -9 -14   2   30.30    4.20
  -9 -14   2   25.10    4.60
   9 -14  -2   25.40    5.60
   9  14  -2   29.10    6.00
  -9  14   2   26.90    6.10
   9  14  -2   30.00    4.10
  -8 -14   2  132.49    9.60
   8 -14  -2  119.79   10.70
   8 -14  -2  133.49   10.50
  -8 -14   2  141.69    8.80
  -8  14   2  128.79   11.40
   8  14  -2  122.19   10.70
  -7 -14   2   46.50    5.30
   7 -14  -2   53.09    7.20
   7 -14  -2   36.00    5.60
  -7 -14   2   41.80    5.10
   7  14  -2   37.80    6.50
  -7  14   2   40.80    6.50
  -6 -14   2   82.69    6.30
   6 -14  -2   85.99    7.50
   6 -14  -2   94.09    8.40
  -6 -14   2   72.59    7.50
   6  14  -2   83.29    9.00
  -6  14   2   76.59    9.00
   5 -14  -2    5.90    3.00
   5 -14  -2   -0.30    2.40
  -5 -14   2    4.00    2.50
  -5 -14   2    2.20    2.50
   5 -14  -2    7.20    3.70
  -5 -14   2    5.10    3.30
  -5  14   2   -0.70    4.20
   5  14  -2    1.30    4.20
  -4 -14   2  198.78   11.30
  -4 -14   2  198.78   12.30
   4 -14  -2  203.08   11.20
   4 -14  -2  202.48   11.20
   4 -14  -2  198.48   12.90
  -4 -14   2  206.28   11.10
  -4  14   2  205.18   13.60
   4  14  -2  195.68   13.50
   3 -14  -2  186.28   11.50
   3 -14  -2  173.38    9.50
   3 -14  -2  168.58    9.60
  -3 -14   2  156.28   10.00
  -3 -14   2  178.88    9.90
  -3 -14   2  169.78   11.00
  -3  14   2  168.58   12.00
   3  14  -2  159.18   12.10
   2 -14  -2   72.69    5.20
  -2 -14   2   76.89    7.30
  -2 -14   2   78.59    6.00
  -2 -14   2   69.09    6.40
   2 -14  -2   81.69    7.40
   2 -14  -2   79.09    5.40
   2  14  -2   67.29    7.90
  -2  14   2   56.39    7.80
   1 -14  -2   12.10    3.70
  -1 -14   2   13.90    3.90
  -1 -14   2   11.60    3.20
   1 -14  -2   16.70    2.30
  -1 -14   2   18.70    3.10
   1 -14  -2   17.30    2.20
  -1  14   2   10.90    4.30
   1  14  -2    9.10    4.60
   0 -14  -2  259.27   12.50
   0 -14   2  274.77   15.20
   0 -14   2  280.37   14.00
   0 -14   2  268.17   14.40
   0 -14  -2  259.37   14.90
   0  14  -2  255.77   16.30
   0  14   2  240.28   15.70
   1 -14   2    4.40    3.50
   1 -14   2   -0.50    2.40
   1 -14   2    3.00    3.10
  -1 -14  -2   -4.90    2.90
  -1  14  -2    0.30    4.00
   1  14   2    2.30    3.80
   2 -14   2  672.23   30.70
   2 -14   2  649.04   31.20
  -2 -14  -2  627.84   31.10
   2 -14   2  641.94   31.80
   2  14   2  612.74   32.30
  -2  14  -2  598.94   32.90
   3 -14   2   54.39    6.10
   3 -14   2   63.69    6.80
   3 -14   2   59.89    7.20
  -3 -14  -2   57.09    6.20
   3  14   2   49.40    6.60
  -3  14  -2   32.90    6.40
   4 -14   2  240.58   14.70
   4 -14   2  263.57   15.40
  -4 -14  -2  264.17   14.30
   4 -14   2  256.47   14.30
  -4 -14  -2  274.77   14.50
   4  14   2  242.08   15.50
  -4  14  -2  248.38   16.60
  -5 -14  -2   -0.30    3.40
   5 -14   2    0.40    3.50
   5 -14   2   -0.20    3.90
   5 -14   2    3.80    3.40
  -5 -14  -2    4.60    3.00
  -5  14  -2    4.60    4.70
   5  14   2    3.10    3.90
  -6 -14  -2  424.86   21.50
   6 -14   2  421.36   22.30
   6 -14   2  437.46   23.00
  -6 -14  -2  434.86   21.70
   6  14   2  415.56   23.40
  -6  14  -2  415.26   24.10
   7 -14   2   -1.00    3.80
   7 -14   2   -0.40    4.00
  -7 -14  -2   -4.10    2.90
  -7 -14  -2    3.40    3.40
  -7  14  -2    1.00    4.40
   7  14   2    1.60    4.20
  -8 -14  -2  211.88   10.70
  -8 -14  -2  207.68   11.90
  -8 -14  -2  207.18   11.90
   8 -14   2  189.58   13.60
   8  14   2  195.68   14.00
  -8  14  -2  196.28   15.00
   9 -14   2   -1.20    4.80
  -9 -14  -2    0.20    3.00
  -9 -14  -2    2.00    2.80
  -9  14  -2    2.50    5.80
   9  14   2    0.70    4.40
  -7 -15   2  121.09    7.90
  -7 -15   2  104.69    9.20
  -7  15   2  104.89   10.00
   7  15  -2  101.49   10.00
   6 -15  -2   47.60    6.50
  -6 -15   2   45.10    5.40
  -6 -15   2   45.70    5.70
   6 -15  -2   39.50    6.20
   6  15  -2   43.30    6.80
  -6  15   2   41.00    6.90
   5 -15  -2    6.80    4.50
  -5 -15   2   -2.40    3.80
  -5 -15   2    3.70    2.60
   5 -15  -2    0.40    3.20
  -5  15   2    7.60    4.90
   5  15  -2    2.80    4.60
  -4 -15   2   27.80    4.70
  -4 -15   2   31.10    3.90
   4 -15  -2   36.50    5.20
   4 -15  -2   29.20    5.30
   4  15  -2   34.30    6.50
  -4  15   2   30.70    5.90
  -3 -15   2   87.29    8.70
   3 -15  -2   99.29    8.90
  -3 -15   2  101.59    7.20
   3 -15  -2  104.59    6.80
   3  15  -2   88.29    9.60
  -3  15   2   89.99    9.50
   2 -15  -2    0.30    2.20
  -2 -15   2    0.80    2.60
   2 -15  -2    1.60    3.70
  -2 -15   2   -1.70    3.60
  -2 -15   2    0.70    2.80
   2 -15  -2    0.00    2.00
   2  15  -2    1.10    4.50
  -2  15   2   -2.10    3.70
  -1 -15   2  430.46   22.60
   1 -15  -2  434.16   20.00
  -1 -15   2  435.26   21.10
   1 -15  -2  424.46   22.50
   1 -15  -2  413.86   19.90
   1  15  -2  406.96   23.80
  -1  15   2  426.06   23.40
   0 -15   2    8.80    3.10
   0 -15   2    4.30    3.00
   0 -15  -2    7.90    3.80
   0 -15   2   10.80    4.10
   0  15   2   10.20    4.80
   0  15  -2    8.90    4.90
   1 -15   2  104.99    9.10
  -1 -15  -2  108.09    9.00
   1 -15   2  107.89    7.90
   1  15   2  102.69    9.50
  -1  15  -2  120.69   10.80
  -2 -15  -2   75.89    7.60
   2 -15   2   74.99    6.90
   2 -15   2   66.99    7.90
  -2  15  -2   70.39    9.30
   2  15   2   72.49    8.30
  -3 -15  -2   -0.30    3.30
   3 -15   2   -0.30    3.90
   3 -15   2   -1.20    3.10
  -3 -15  -2    9.40    4.30
  -3  15  -2    1.10    4.70
   3  15   2   -2.50    4.00
  -4 -15  -2   12.80    4.00
  -4 -15  -2   27.70    4.80
   4 -15   2   18.20    4.90
   4 -15   2   19.70    4.10
  -4  15  -2   15.00    5.60
   4  15   2   19.00    5.40
   5 -15   2  294.57   17.80
   5 -15   2  310.87   16.90
  -5 -15  -2  312.17   16.70
  -5 -15  -2  311.87   16.70
   5  15   2  285.77   18.10
  -5  15  -2  270.87   19.00
  -6 -15  -2   17.70    4.40
  -6 -15  -2    9.90    3.80
   6 -15   2   10.20    4.60
  -6  15  -2    4.30    5.70
   6  15   2    9.80    4.50
   3 -16  -2   65.29    5.80
   3 -16  -2   46.70    6.40
  -3 -16   2   58.79    6.10
  -3 -16   2   49.30    6.30
   3  16  -2   60.59    8.60
  -3  16   2   69.59    9.20
  -2 -16   2   10.30    4.40
   2 -16  -2    8.10    2.40
  -2 -16   2    6.40    3.30
   2 -16  -2   10.30    4.70
  -2  16   2    9.00    5.10
   2  16  -2   18.40    5.80
  -1 -16   2   30.50    4.10
  -1 -16   2   20.60    5.10
   1 -16  -2   16.90    4.90
   1  16  -2   22.50    5.80
  -1  16   2   23.40    5.90
   0 -16   2  116.99   10.50
   0 -16  -2  128.89   10.50
   0 -16   2  142.69    9.10
   0  16  -2  123.69   11.40
   0  16   2  125.59   11.40
   1 -16   2    1.50    3.30
  -1 -16  -2   -1.00    4.00
  -1 -16  -2    0.70    4.30
   1 -16   2    6.50    4.40
  -1  16  -2    0.40    4.40
   1  16   2   -0.50    4.60
   2 -16   2  250.97   13.90
   2 -16   2  254.37   15.50
  -2 -16  -2  259.37   15.00
  -2 -16  -2  243.18   14.70
   2  16   2  241.48   15.90
  -2  16  -2  201.38   15.90
  -3 -16  -2   14.20    5.10
  -3 -16  -2    9.20    4.30
   3 -16   2    3.00    4.40
  -3  16  -2    6.70    5.10
   3  16   2   14.10    5.10
  18   0  -3   -2.00    2.80
  18   0  -3    9.60    6.10
 -18   0   3    0.00    4.90
 -18   0   3   -0.30    5.60
  18   0  -3    1.50    1.90
  17   0  -3    1.00    2.80
  17   0  -3    2.40    5.10
  17   0  -3   -2.50    1.90
 -17   0   3   -2.70    5.30
 -17   0   3   -0.70    4.20
  16   0  -3    1.20    4.20
 -16   0   3   -1.30    4.90
 -16   0   3   -1.60    3.60
  16   0  -3   -1.30    1.80
  16   0  -3   -2.90    2.30
 -15   0   3    3.60    4.70
  15   0  -3    1.10    2.10
 -15   0   3    1.60    3.30
  15   0  -3    3.80    1.90
  15   0  -3   -1.00    3.70
  14   0  -3   -4.10    3.00
  14   0  -3   -3.00    1.60
  14   0  -3   -2.70    1.60
 -14   0   3   -1.00    3.00
 -14   0   3   -1.40    3.70
  13   0  -3   -0.60    1.70
 -13   0   3    2.30    3.30
 -13   0   3   -0.80    3.80
  13   0  -3    0.50    1.60
  13   0  -3   -1.10    3.10
  12   0  -3   -1.90    1.50
  12   0  -3    0.00    1.50
 -12   0   3   -1.20    2.50
  12   0  -3   -4.70    2.40
 -12   0   3    1.40    3.50
 -11   0   3   -2.00    2.80
 -11   0   3    1.30    2.40
  11   0  -3   -0.70    2.20
  11   0  -3   -0.20    1.30
 -10   0   3   -2.40    2.60
  10   0  -3   -0.50    2.10
 -10   0   3   -0.30    1.80
  10   0  -3   -1.00    1.10
  -9   0   3    0.10    1.50
   9   0  -3    2.20    2.00
   9   0  -3    1.80    1.10
  -9   0   3   -1.60    2.50
   8   0  -3    0.50    1.60
  -8   0   3    0.90    1.30
  -8   0   3   -1.10    2.30
   8   0  -3    0.30    1.10
   7   0  -3    0.90    1.00
  -7   0   3    0.10    1.20
   7   0  -3   -1.30    1.40
  -6   0   3   -0.70    0.90
   6   0  -3    0.00    0.80
  -6   0   3    0.10    0.70
   6   0  -3    0.50    1.30
   5   0  -3    3.50    1.10
  -5   0   3    4.50    0.80
  -5   0   3    5.40    1.00
   4   0  -3    0.00    0.70
   4   0  -3    0.20    0.60
  -4   0   3    0.40    0.50
  -4   0   3    1.40    0.60
  -3   0   3   -0.10    0.60
   3   0  -3    0.80    0.70
   3   0  -3    0.30    0.80
  -3   0   3    0.50    0.70
   3   0  -3    0.00    0.60
  -2   0   3    0.20    0.60
  -2   0   3    1.70    0.70
   2   0  -3   -0.40    0.60
   2   0  -3    0.50    0.60
  -1   0   3    0.40    0.50
  -1   0   3    0.20    0.40
   1   0  -3    0.30    0.40
   1   0  -3   -0.10    0.50
   0   0  -3    0.90    0.60
   0   0  -3   -0.10    0.50
   0   0  -3    0.80    0.50
   0   0   3   -0.10    0.50
   0   0   3    1.00    0.40
  -2   0  -3   -0.40    1.30
  -2   0  -3   -0.30    0.60
  -2   0  -3   -0.20    0.60
   2   0   3    0.60    0.60
   2   0   3    0.60    0.70
   2   0   3    0.30    0.70
  -3   0  -3    0.90    0.70
  -3   0  -3    1.10    0.60
   3   0   3    1.80    0.70
  -3   0  -3   -0.30    1.30
   3   0   3    3.70    1.10
   4   0   3    1.10    0.50
  -4   0  -3   -0.40    0.80
   4   0   3    0.40    0.90
  -4   0  -3    0.50    0.50
  -4   0  -3   -0.40    1.30
  -5   0  -3    0.10    0.90
   5   0   3    0.80    1.20
   5   0   3   -0.20    0.50
  -5   0  -3    0.30    0.60
  -5   0  -3    0.80    1.70
  -6   0  -3   -0.90    0.70
  -6   0  -3    1.30    2.00
   6   0   3    0.60    0.70
   6   0   3   -0.50    1.20
  -6   0  -3   -0.60    1.30
  -7   0  -3   -0.20    0.80
  -7   0  -3    2.90    1.70
   7   0   3   -0.10    0.70
  -7   0  -3   -2.30    2.30
   7   0   3    7.20    1.90
   8   0   3    1.00    1.90
  -8   0  -3   -1.80    2.60
   8   0   3   -0.80    0.80
  -8   0  -3   -1.00    1.40
  -9   0  -3    2.10    2.90
   9   0   3    2.30    2.00
  -9   0  -3    1.80    1.80
   9   0   3    0.50    0.90
 -10   0  -3   -3.20    1.70
  10   0   3    2.00    1.00
 -10   0  -3   -0.60    3.00
  10   0   3   -2.20    2.10
  11   0   3    0.10    1.10
 -11   0  -3   -0.30    2.50
  11   0   3   -0.10    2.30
 -11   0  -3   -2.20    3.80
 -12   0  -3   -4.90    4.00
  12   0   3   -1.60    1.10
 -12   0  -3   -1.60    2.60
  12   0   3   -0.60    1.20
  12   0   3   -2.30    2.80
  13   0   3    0.90    1.30
  13   0   3    0.20    1.30
 -13   0  -3    3.00    4.10
  13   0   3    1.70    2.80
 -13   0  -3   -0.90    3.10
 -14   0  -3   -5.50    3.20
  14   0   3   -3.50    3.20
 -14   0  -3    2.50    5.00
  15   0   3    1.50    1.20
 -15   0  -3    3.20    3.80
  15   0   3   11.00    4.40
 -15   0  -3   -0.50    4.50
  15   0   3    0.90    1.20
 -16   0  -3   -3.40    4.80
  16   0   3   -6.30    4.50
 -16   0  -3    1.50    5.20
 -17   0  -3   -3.10    4.80
 -17   0  -3    4.00    6.50
  17   0   3    1.90    4.90
 -18   0  -3   -5.40    5.80
 -18   0  -3   -0.50    7.90
  18  -1  -3    0.50    2.90
 -18  -1   3   -2.80    5.30
  18  -1  -3    4.30    2.50
  18  -1  -3    6.30    6.40
 -18  -1   3   -0.50    5.30
  18   1  -3    5.40    5.90
 -18   1   3    5.70    5.10
  18   1  -3    2.30    1.60
 -18   1   3    0.30    5.80
 -17  -1   3   22.80    6.40
 -17  -1   3   21.30    6.20
  17  -1  -3   28.30    3.40
  17  -1  -3   23.90    3.30
  17  -1  -3   27.00    6.30
 -17   1   3   19.10    6.00
  17   1  -3   23.50    3.00
  17   1  -3   41.40    7.20
 -17   1   3   28.00    6.60
  17   1  -3   20.80    2.90
  16  -1  -3    1.50    2.40
 -16  -1   3    4.50    5.20
 -16  -1   3    4.70    4.70
  16  -1  -3   -0.40    4.70
  16  -1  -3    3.60    2.40
  16   1  -3    2.20    2.10
  16   1  -3    6.20    4.80
 -16   1   3    0.90    4.10
 -16   1   3    4.00    4.80
  16   1  -3    4.30    1.70
 -15  -1   3    0.90    3.90
  15  -1  -3    1.50    2.10
  15  -1  -3    4.10    2.20
  15  -1  -3   -0.20    3.80
 -15  -1   3   -3.90    4.10
  15   1  -3    3.70    2.00
 -15   1   3    0.00    4.60
  15   1  -3    3.70    1.60
 -15   1   3    0.10    3.50
  15   1  -3    1.20    3.80
  14  -1  -3    9.30    2.30
 -14  -1   3    6.20    4.40
 -14  -1   3    5.20    3.40
  14  -1  -3    3.90    3.90
  14  -1  -3    3.90    2.10
 -14   1   3    6.80    3.70
  14   1  -3    4.80    2.10
  14   1  -3    5.40    1.70
 -14   1   3    2.00    4.30
  14   1  -3    5.50    4.00
  13  -1  -3  119.19    9.00
  13  -1  -3  112.49    6.70
  13  -1  -3  110.79    6.90
 -13  -1   3  109.39    8.70
 -13  -1   3  108.89   10.00
  13   1  -3  118.09    6.40
 -13   1   3  106.59    9.30
  13   1  -3  112.19    6.40
  13   1  -3  125.29    9.20
 -13   1   3  104.79    9.50
  12  -1  -3    6.20    1.80
 -12  -1   3    4.50    2.90
 -12  -1   3    4.30    4.00
  12  -1  -3    2.80    1.80
  12  -1  -3    3.90    3.10
  12   1  -3    6.70    3.10
 -12   1   3    2.90    3.10
 -12   1   3    0.00    3.40
  12   1  -3    3.90    1.60
  11  -1  -3   97.59    6.00
 -11  -1   3   97.99    8.50
  11  -1  -3   93.89    5.80
 -11  -1   3  105.99    7.40
  11  -1  -3  103.69    7.50
  11   1  -3  100.29    7.50
  11   1  -3  104.19    5.60
 -11   1   3   88.09    7.70
 -11   1   3  102.99    7.60
  10  -1  -3  192.48   10.80
  10  -1  -3  183.38    9.40
 -10  -1   3  199.18   10.80
  10   1  -3  187.08    9.30
  10   1  -3  173.18   10.70
 -10   1   3  175.18   10.80
 -10   1   3  195.68   11.20
  -9  -1   3    9.40    2.30
   9  -1  -3    8.60    2.40
   9  -1  -3   11.50    1.70
  -9   1   3    9.40    2.60
  -9   1   3   10.00    2.40
   9   1  -3   10.80    1.50
   9   1  -3    9.50    2.40
   8  -1  -3 1222.68   53.59
  -8  -1   3 1096.89   53.29
  -8  -1   3 1159.68   54.39
   8  -1  -3 1268.67   54.59
   8   1  -3 1163.48   53.39
  -8   1   3 1110.49   54.49
   8   1  -3 1133.89   54.39
  -8   1   3 1238.58   54.69
   7  -1  -3  291.17   15.90
   7  -1  -3  335.47   15.30
  -7  -1   3  349.17   16.10
  -7  -1   3  319.67   15.10
  -7   1   3  341.57   16.20
   7   1  -3  270.67   15.90
   7   1  -3  336.37   15.20
  -7   1   3  342.27   16.20
  -6  -1   3 2895.71  136.29
  -6  -1   3 2902.31  136.99
   6  -1  -3 3203.48  137.09
   6  -1  -3 3092.19  136.49
  -6   1   3 3168.48  136.99
   6   1  -3 3039.10  136.39
   6   1  -3 3039.90  137.09
  -6   1   3 2817.32  136.99
   5  -1  -3  298.67   14.10
  -5  -1   3  312.37   13.90
   5  -1  -3  283.27   14.50
  -5  -1   3  263.97   14.40
  -5   1   3  320.47   14.50
  -5   1   3  293.27   14.00
   5   1  -3  321.57   14.40
  -5   1   3  286.17   14.40
   5   1  -3  309.87   14.60
  -4  -1   3  207.18    9.20
  -4  -1   3  183.08    9.50
   4  -1  -3  198.78    9.60
   4  -1  -3  200.78    9.30
  -4   1   3  169.88    9.20
  -4   1   3  197.48    9.40
   4   1  -3  199.78    9.70
   4   1  -3  204.08    9.40
  -4   1   3  177.98    9.50
   3  -1  -3 1130.79   50.59
   3  -1  -3 1018.40   50.39
  -3  -1   3 1107.99   50.29
  -3  -1   3 1086.39   50.59
  -3   1   3 1099.59   50.39
   3   1  -3 1151.38   50.39
  -3   1   3 1055.79   50.19
   3   1  -3 1144.09   50.39
   3   1  -3 1189.98   50.69
   1  -1  -3  156.78    7.20
   1  -1  -3  155.08    7.00
   1  -1  -3  150.68    7.20
   1   1  -3  136.79    7.30
  -1   1   3  150.18    7.20
  -1   1   3  141.79    7.20
   1   1  -3  165.08    7.40
   1   1  -3  153.48    7.30
   0   1  -3 3081.09  139.09
  -1  -1  -3   41.60    2.40
   1  -1   3   38.80    2.60
  -1  -1  -3   42.50    2.40
  -1  -1  -3   39.70    2.30
   1  -1   3   41.40    2.50
   1   1   3   37.80    2.30
   1   1   3   41.30    2.30
  -1   1  -3   41.60    2.70
  -1   1  -3   41.70    2.70
  -1   1  -3   38.00    2.60
  -1   1  -3   42.00    2.50
  -3  -1  -3  781.42   35.30
  -3  -1  -3  824.22   36.50
  -3  -1  -3  760.22   35.80
   3  -1   3  751.02   35.50
   3  -1   3  770.82   36.00
   3   1   3  753.42   35.30
  -3   1  -3  854.31   35.60
  -3   1  -3  733.63   35.90
  -4  -1  -3   12.50    1.70
  -4  -1  -3   10.80    2.40
   4  -1   3    9.40    1.10
   4  -1   3    7.70    1.40
  -4  -1  -3   10.20    1.00
   4   1   3    9.50    1.00
  -4   1  -3   18.40    2.40
  -4   1  -3   10.60    1.60
  -4   1  -3   12.30    1.40
   5  -1   3  186.98   10.20
  -5  -1  -3  200.68    9.10
  -5  -1  -3  209.28   11.00
   5  -1   3  190.88    9.40
  -5   1  -3  203.78    9.50
  -5   1  -3  195.98   10.30
  -5   1  -3  212.88   10.60
   5   1   3  171.58   10.40
   5   1   3  189.68    9.10
  -6  -1  -3    2.00    1.20
  -6  -1  -3    1.00    2.10
   6  -1   3    1.70    0.90
  -6  -1  -3    2.60    0.70
   6  -1   3    1.50    1.30
  -6   1  -3    3.20    1.60
  -6   1  -3    2.80    1.00
  -6   1  -3    2.80    2.20
   6   1   3    1.50    1.20
   6   1   3    1.40    0.60
  -7  -1  -3  339.17   18.10
  -7  -1  -3  325.47   15.70
   7  -1   3  316.57   16.10
   7  -1   3  350.06   17.30
  -7  -1  -3  317.07   17.00
   7   1   3  385.56   15.70
  -7   1  -3  367.56   17.80
   7   1   3  316.47   16.80
  -7   1  -3  339.67   17.30
  -7   1  -3  350.46   16.20
   8  -1   3  590.94   27.70
  -8  -1  -3  553.44   28.60
   8  -1   3  534.55   26.40
  -8  -1  -3  533.35   27.50
  -8   1  -3  577.74   26.50
  -8   1  -3  569.14   28.10
   8   1   3  618.34   26.00
  -8   1  -3  551.94   27.70
   8   1   3  616.74   26.00
   8   1   3  544.35   27.30
   9  -1   3   31.20    2.60
  -9  -1  -3   28.80    3.90
   9  -1   3   22.30    3.20
  -9  -1  -3   32.90    4.90
   9   1   3   31.50    1.90
  -9   1  -3   20.00    3.10
   9   1   3   31.60    1.90
  -9   1  -3   30.00    4.70
   9   1   3   24.40    3.30
 -10  -1  -3    5.20    2.30
 -10  -1  -3    7.60    3.90
  10  -1   3    6.70    1.50
  10  -1   3    7.40    2.60
  10   1   3    4.60    2.40
  10   1   3    6.50    0.90
 -10   1  -3    4.30    2.60
 -10   1  -3    5.40    3.40
 -11  -1  -3   62.69    8.10
  11  -1   3   72.29    4.70
  11  -1   3   77.29    6.90
 -11  -1  -3   74.39    6.90
  11   1   3   77.09    3.90
 -11   1  -3   84.99    7.30
  11   1   3   80.49    6.70
 -11   1  -3   71.89    7.90
 -12  -1  -3  844.32   42.10
  12  -1   3  827.82   38.80
  12  -1   3  783.72   40.50
 -12  -1  -3  841.12   41.00
 -12   1  -3  832.62   41.60
  12   1   3  898.91   40.60
 -12   1  -3  859.21   41.20
  13  -1   3   75.39    5.00
  13  -1   3   74.69    4.80
  13  -1   3   80.69    7.80
 -13  -1  -3   70.79    8.90
 -13  -1  -3   73.69    7.70
 -13   1  -3   66.09    8.60
  13   1   3   81.89    7.50
 -13   1  -3   82.89    8.20
  14  -1   3    9.20    2.00
  14  -1   3    6.20    1.90
 -14  -1  -3    6.40    3.80
  14  -1   3    3.00    3.90
 -14  -1  -3    8.70    5.30
 -14   1  -3    5.70    4.30
 -14   1  -3    2.50    5.10
  14   1   3   10.30    4.00
 -15  -1  -3   18.10    4.90
 -15  -1  -3   23.20    5.90
  15  -1   3   26.70    3.40
  15  -1   3   25.70    2.70
  15  -1   3   29.40    5.10
  15   1   3   23.40    4.90
 -15   1  -3   19.60    4.90
 -15   1  -3   20.30    6.30
  16  -1   3    6.40    4.90
 -16  -1  -3    0.10    5.00
 -16  -1  -3    8.30    4.30
  16  -1   3    5.40    2.10
  16  -1   3    3.30    2.00
  16   1   3    3.50    4.20
 -16   1  -3    3.20    5.10
 -16   1  -3    6.70    5.90
 -17  -1  -3    1.60    5.60
  17  -1   3   -2.70    1.80
  17  -1   3    0.00    2.00
 -17  -1  -3    2.50    6.30
  17  -1   3   -7.00    5.30
 -17   1  -3   -1.90    5.70
 -17   1  -3   -5.40    5.40
  17   1   3   -4.70    4.80
 -18  -1  -3   43.70    8.70
 -18   1  -3   80.89   10.90
  18  -2  -3   10.10    6.20
  18  -2  -3    8.70    3.40
 -18  -2   3    7.10    6.20
 -18  -2   3   10.00    5.10
  18  -2  -3    8.00    3.00
 -18   2   3    3.90    5.70
 -18   2   3    1.60    5.60
  18   2  -3    5.70    5.20
  17  -2  -3   12.20    3.00
  17  -2  -3    9.20    3.20
 -17  -2   3    6.20    4.60
 -17  -2   3    3.80    5.70
  17  -2  -3   12.20    6.00
 -17   2   3    6.70    5.60
  17   2  -3   12.30    6.00
 -17   2   3   -0.30    5.10
 -16  -2   3  123.79   10.80
  16  -2  -3  118.39    7.60
 -16  -2   3   93.89   10.70
  16  -2  -3  125.29   11.20
  16  -2  -3  107.09    7.50
  16   2  -3  102.79    5.80
 -16   2   3  108.79   10.10
 -16   2   3  110.19   10.50
  16   2  -3  106.19    5.60
  16   2  -3  126.19   11.00
 -15  -2   3   84.39    8.70
 -15  -2   3   75.99    9.70
  15  -2  -3   76.89    6.10
  15  -2  -3   82.49    6.10
  15  -2  -3   72.79    8.90
 -15   2   3   88.49    9.10
 -15   2   3   83.49    9.40
  15   2  -3   75.99    4.90
  15   2  -3   80.19    4.50
  15   2  -3   87.89    8.80
 -14  -2   3  188.48   12.00
 -14  -2   3  166.08   13.10
  14  -2  -3  179.28   10.00
  14  -2  -3  195.58    9.90
  14  -2  -3  193.38   12.40
  14   2  -3  160.08    9.00
  14   2  -3  179.58    8.90
 -14   2   3  175.48   12.20
 -14   2   3  172.48   12.40
  14   2  -3  178.88   12.10
  13  -2  -3   53.49    6.70
  13  -2  -3   56.59    4.60
 -13  -2   3   61.19    8.30
 -13  -2   3   48.40    6.40
  13  -2  -3   50.59    4.70
  13   2  -3   52.09    6.90
 -13   2   3   52.99    7.00
  13   2  -3   49.00    3.50
 -13   2   3   40.70    5.70
  13   2  -3   45.80    3.70
  12  -2  -3  103.39    6.20
 -12  -2   3   90.59    7.50
  12  -2  -3   99.69    6.40
  12  -2  -3   98.59    7.90
 -12   2   3  115.69    8.50
  12   2  -3   89.69    5.50
 -12   2   3   96.89    8.30
  12   2  -3   98.09    8.00
  11  -2  -3  131.49    7.10
  11  -2  -3  119.79    8.50
 -11  -2   3  116.69    8.30
  11  -2  -3  124.39    7.30
 -11   2   3  124.99    8.80
  11   2  -3  120.99    8.40
 -11   2   3  129.49    8.90
  11   2  -3  120.89    6.50
  10  -2  -3  159.78    9.90
  10  -2  -3  150.28    8.80
 -10  -2   3  165.78    9.80
  10   2  -3  189.98   10.30
 -10   2   3  176.28   10.50
 -10   2   3  164.78   10.10
  10   2  -3  177.28    8.50
  -9  -2   3   -0.30    1.60
   9  -2  -3    0.10    1.80
  -9  -2   3    2.10    0.70
   9  -2  -3    0.80    1.40
  -9   2   3    2.20    2.30
  -9   2   3    1.90    1.70
   9   2  -3   -0.10    1.60
   9   2  -3    4.50    1.30
   8  -2  -3 1094.89   54.79
  -8  -2   3 1224.38   54.49
   8  -2  -3 1230.78   55.69
  -8  -2   3 1309.87   55.69
  -8   2   3 1148.49   55.79
   8   2  -3 1126.99   55.59
   8   2  -3 1203.58   54.69
  -8   2   3 1264.47   55.59
   7  -2  -3  600.14   26.50
   7  -2  -3  542.15   27.00
  -7  -2   3  567.34   27.00
  -7  -2   3  508.35   26.00
  -7   2   3  577.34   27.20
   7   2  -3  526.45   27.00
   7   2  -3  580.14   26.30
   7   2  -3  591.84   27.20
  -7   2   3  628.64   27.10
   6  -2  -3   69.19    4.30
  -6  -2   3   70.09    4.70
   6  -2  -3   78.69    4.90
  -6  -2   3   81.79    4.00
  -6   2   3   82.39    5.00
   6   2  -3   73.59    4.90
   6   2  -3   82.99    4.30
  -6   2   3   78.39    4.90
   6   2  -3   70.89    4.90
   5  -2  -3   44.30    3.00
  -5  -2   3   37.00    2.30
   5  -2  -3   40.20    2.70
   5   2  -3   35.30    3.00
   5   2  -3   33.40    2.50
  -5   2   3   40.70    2.90
   5   2  -3   36.70    2.80
   4  -2  -3  769.52   34.50
  -4  -2   3  741.23   34.30
  -4  -2   3  759.42   34.80
   4  -2  -3  724.53   34.60
  -4   2   3  699.23   34.60
   4   2  -3  834.72   34.90
   4   2  -3  673.93   34.30
   4   2  -3  753.82   34.60
  -4   2   3  811.22   34.40
   3  -2  -3  719.63   34.60
  -3  -2   3  796.92   34.90
   3  -2  -3  715.93   34.70
  -3   2   3  782.42   34.40
  -3   2   3  711.73   34.70
   3   2  -3  815.22   34.80
  -3   2   3  712.13   34.60
   3   2  -3  802.52   34.90
  -2  -2   3  277.37   12.60
   2  -2  -3  263.57   12.50
  -2  -2   3  266.07   12.70
   2  -2  -3  265.37   12.50
  -2   2   3  261.57   12.50
   2   2  -3  273.87   12.70
  -2   2   3  284.07   12.30
  -2   2   3  265.17   12.50
   2   2  -3  247.08   12.60
   2   2  -3  256.27   12.50
   0  -2  -3   58.99    3.50
   0  -2   3   64.19    3.70
   0  -2   3   58.39    3.70
   0  -2  -3   73.49    3.40
   0   2   3   73.19    3.50
   0   2   3   69.29    3.30
   0   2   3   66.49    3.50
   0   2  -3   68.39    3.80
   0   2  -3   71.89    4.10
   0   2  -3   70.39    3.80
  -2  -2  -3 1265.77   53.49
   2  -2   3 1052.39   53.89
   2  -2   3 1196.88   53.79
  -2  -2  -3 1191.48   53.59
   2   2   3 1055.69   53.59
  -2   2  -3 1239.78   54.09
  -2   2  -3 1298.07   54.19
  -2   2  -3 1202.38   53.79
   2   2   3 1164.48   53.49
   2   2   3 1150.28   53.59
  -3  -2  -3   12.80    1.60
   3  -2   3   17.00    1.60
  -3  -2  -3   14.60    1.20
   3  -2   3   15.80    2.20
  -3   2  -3   20.30    1.70
   3   2   3   13.10    1.60
  -3   2  -3   23.00    2.50
   3   2   3   15.10    1.20
   4  -2   3   54.39    4.10
   4  -2   3   54.09    3.30
  -4  -2  -3   48.20    3.50
  -4   2  -3   52.39    3.80
  -4   2  -3   61.09    4.20
   4   2   3   56.89    2.80
  -4   2  -3   53.39    3.40
   4   2   3   60.19    3.50
  -5  -2  -3   33.30    2.90
   5  -2   3   35.30    3.40
  -5  -2  -3   33.80    1.80
   5  -2   3   32.40    2.50
  -5   2  -3   36.60    3.70
  -5   2  -3   32.90    2.60
  -5   2  -3   31.40    3.20
   5   2   3   32.00    1.80
   6  -2   3  131.89    6.70
   6  -2   3  128.99    7.70
  -6   2  -3  131.99    7.90
  -6   2  -3  131.09    7.60
   6   2   3  119.29    6.00
  -6   2  -3  132.29    6.90
   7  -2   3  172.68    8.60
  -7  -2  -3  142.29    9.20
   7  -2   3  173.98    9.80
  -7   2  -3  182.38   10.10
  -7   2  -3  173.18    9.70
  -7   2  -3  174.08    8.80
   8  -2   3   10.60    1.70
   8  -2   3    9.90    2.50
  -8  -2  -3    8.90    2.00
  -8  -2  -3   14.10    3.80
  -8   2  -3   14.10    2.50
  -8   2  -3   11.60    1.90
  -8   2  -3    9.10    3.10
   8   2   3    9.20    1.90
  -9  -2  -3  803.02   37.30
  -9  -2  -3  749.92   38.50
   9  -2   3  775.52   36.10
   9  -2   3  729.43   37.30
  -9   2  -3  860.81   37.80
  -9   2  -3  817.32   37.90
   9   2   3  729.83   36.80
  10  -2   3  468.85   22.30
  10  -2   3  472.65   23.80
 -10  -2  -3  465.05   25.10
 -10  -2  -3  443.76   23.50
 -10   2  -3  480.05   24.10
  10   2   3  485.85   23.20
 -10   2  -3  475.45   24.30
 -11  -2  -3  282.87   17.10
  11  -2   3  273.97   15.60
 -11  -2  -3  278.97   15.40
  11  -2   3  268.27   13.70
 -11   2  -3  290.17   15.90
 -11   2  -3  277.37   16.20
  11   2   3  274.07   14.90
 -12  -2  -3  123.79   11.00
  12  -2   3  127.39    7.40
 -12  -2  -3  131.09    9.20
  12  -2   3  123.19    9.50
 -12   2  -3  134.19   10.00
 -12   2  -3  129.69   10.10
  12   2   3  137.19    9.10
 -13  -2  -3    2.60    2.80
  13  -2   3    5.50    3.00
  13  -2   3    2.70    1.80
 -13  -2  -3    5.40    4.50
  13   2   3    3.50    3.00
 -13   2  -3    3.40    3.30
 -13   2  -3    1.00    4.40
  14  -2   3   68.89    5.20
 -14  -2  -3   83.09    8.00
  14  -2   3   81.19    8.60
  14  -2   3   71.19    5.20
 -14  -2  -3   70.79    9.50
  14   2   3   74.39    7.60
 -14   2  -3   59.49    8.60
 -14   2  -3   62.99    8.60
  15  -2   3  138.39   11.30
 -15  -2  -3  129.69   11.30
  15  -2   3  135.59    8.10
 -15  -2  -3  144.49   12.90
  15  -2   3  142.69    8.00
 -15   2  -3  141.89   12.20
  15   2   3  143.59   10.90
 -15   2  -3  119.49   11.50
 -16  -2  -3    1.70    4.40
  16  -2   3   -0.90    2.40
 -16  -2  -3    1.30    4.90
  16  -2   3    2.50    2.50
  16  -2   3    2.50    5.30
 -16   2  -3    0.10    4.40
 -16   2  -3    2.50    5.00
  16   2   3   -7.00    4.40
  17  -2   3    9.50    5.80
  17  -2   3   10.30    2.80
 -17  -2  -3    1.00    6.30
  17  -2   3    5.40    2.60
 -17  -2  -3    7.30    5.20
 -17   2  -3    7.20    5.40
 -17   2  -3   11.80    6.00
  17   2   3   10.20    4.50
 -18   2  -3   54.59    8.80
  18  -3  -3   29.90    7.40
  18  -3  -3   26.30    4.20
 -18  -3   3   32.00    7.70
 -18  -3   3   19.30    7.50
  18  -3  -3   31.80    4.60
 -18   3   3   17.10    6.00
 -18   3   3   28.90    6.40
  17  -3  -3    9.80    3.50
 -17  -3   3    7.30    5.10
  17  -3  -3    1.70    6.20
  17  -3  -3    9.80    3.20
 -17  -3   3    4.30    6.00
 -17   3   3    9.10    5.70
  17   3  -3   10.70    5.30
 -17   3   3   10.60    5.40
  16  -3  -3   31.80    6.10
  16  -3  -3   35.60    4.10
 -16  -3   3   27.00    7.00
  16  -3  -3   31.40    4.20
 -16  -3   3   23.40    5.20
 -16   3   3   28.50    6.10
 -16   3   3   39.10    6.70
  16   3  -3   36.30    6.50
  15  -3  -3   40.40    5.20
 -15  -3   3   40.10    7.00
 -15  -3   3   37.60    5.30
  15  -3  -3   58.19    8.10
  15  -3  -3   42.90    5.30
 -15   3   3   44.20    6.40
 -15   3   3   52.39    7.10
  15   3  -3   43.90    6.40
  14  -3  -3  108.79    7.50
 -14  -3   3  127.39    9.40
  14  -3  -3  109.89    9.50
  14  -3  -3  107.89    7.20
 -14   3   3  118.69   10.00
  14   3  -3  121.49    9.40
  14   3  -3  103.49    5.60
  14   3  -3  105.19    5.50
 -14   3   3  111.89    9.40
 -13  -3   3  328.47   18.60
  13  -3  -3  352.46   17.30
  13  -3  -3  356.66   19.10
  13  -3  -3  343.87   17.60
 -13   3   3  355.66   18.90
  13   3  -3  336.67   16.20
 -13   3   3  362.06   19.60
  13   3  -3  355.46   19.00
 -12  -3   3  126.99    8.90
  12  -3  -3  130.19    7.70
  12  -3  -3  149.49    9.40
  12  -3  -3  141.39    8.10
 -12   3   3  132.99    9.20
  12   3  -3  122.79    6.70
  12   3  -3  104.19    8.80
 -12   3   3  143.69   10.00
  11  -3  -3  168.98   10.80
  11  -3  -3  176.48    9.70
 -11  -3   3  200.98   10.90
  11  -3  -3  170.28   10.00
  11   3  -3  176.98    8.90
  11   3  -3  181.78   11.00
 -11   3   3  200.98   11.10
 -11   3   3  182.88   11.50
  10  -3  -3    1.40    2.10
 -10  -3   3    7.40    2.30
  10  -3  -3    4.50    1.80
  10  -3  -3    1.40    1.70
  10   3  -3    3.00    2.10
 -10   3   3    2.80    2.70
 -10   3   3    2.70    2.40
  10   3  -3    4.60    1.20
   9  -3  -3    0.70    1.60
   9  -3  -3    0.90    1.60
  -9  -3   3    1.80    1.60
   9  -3  -3    1.90    1.80
  -9  -3   3    3.20    0.80
   9   3  -3    2.40    1.10
  -9   3   3    2.60    2.00
  -9   3   3    3.30    2.10
   9   3  -3   -1.10    1.80
   8  -3  -3 1047.00   48.10
  -8  -3   3 1010.70   47.90
   8  -3  -3  931.31   47.30
  -8  -3   3 1047.20   46.90
   8   3  -3 1114.29   48.30
   8   3  -3 1002.60   48.20
  -8   3   3 1073.69   47.90
   8   3  -3  949.21   47.00
  -8   3   3 1115.59   48.50
  -7  -3   3   30.60    2.10
   7  -3  -3   26.90    3.30
   7  -3  -3   31.10    2.90
  -7  -3   3   24.20    2.90
  -7   3   3   27.90    3.50
   7   3  -3   30.80    2.40
  -7   3   3   34.10    3.50
   7   3  -3   24.60    3.40
   7   3  -3   34.00    3.40
   6  -3  -3  572.74   27.70
   6  -3  -3  522.25   27.20
  -6  -3   3  578.14   27.00
  -6  -3   3  595.94   27.70
   6   3  -3  683.03   28.00
  -6   3   3  619.24   27.50
   6   3  -3  586.84   27.70
  -6   3   3  576.04   27.90
   6   3  -3  555.04   27.00
   5  -3  -3  847.02   39.30
  -5  -3   3  925.21   39.10
  -5  -3   3  774.62   39.40
   5  -3  -3  900.51   39.50
   5   3  -3  740.73   39.50
   5   3  -3  862.41   39.10
   5   3  -3  884.01   39.50
  -5   3   3  841.82   39.60
  -5   3   3  912.01   39.30
   4  -3  -3  397.56   18.90
  -4  -3   3  426.06   19.10
   4  -3  -3  424.36   18.90
  -4   3   3  385.76   19.00
   4   3  -3  383.86   18.70
   4   3  -3  381.76   19.00
  -4   3   3  408.36   18.80
  -3  -3   3   80.99    4.30
   3  -3  -3   73.19    4.20
   3  -3  -3   74.69    4.20
  -3  -3   3   84.99    4.50
  -3   3   3   73.19    4.30
  -3   3   3   80.29    4.20
   3   3  -3   78.79    4.60
   3   3  -3   78.09    4.20
   2  -3  -3  567.04   25.80
  -2  -3   3  553.54   25.80
   2  -3  -3  547.65   25.60
  -2   3   3  526.05   25.60
  -2   3   3  600.94   25.70
   2   3  -3  582.84   26.20
   2   3  -3  535.15   25.80
   1  -3  -3 1600.94   77.59
  -1  -3   3 1636.84   77.69
  -1  -3   3 1800.52   77.69
  -1   3   3 1747.53   77.49
   1   3  -3 1696.53   77.69
  -1   3   3 1616.64   77.29
   1   3  -3 1890.21   78.09
   0  -3   3  257.77   11.60
   0  -3  -3  237.18   11.00
   0  -3   3  242.28   11.50
   0  -3  -3  220.88   11.30
   0   3  -3  230.68   11.80
   0   3  -3  228.58   11.50
   0   3   3  261.17   11.40
   1  -3   3   16.90    1.90
  -1  -3  -3   17.00    1.50
   1  -3   3   11.50    1.70
  -1  -3  -3   18.10    1.10
   1  -3   3   15.50    1.60
  -1   3  -3   14.90    1.80
  -1   3  -3   14.30    2.00
   1   3   3   17.30    1.60
   1   3   3   16.10    1.00
  -1   3  -3   17.00    1.80
   1   3   3   16.60    0.90
  -3  -3  -3   26.60    1.70
  -3  -3  -3   23.10    2.00
   3  -3   3   24.20    2.80
   3  -3   3   23.90    2.30
   3   3   3   27.40    2.80
  -3   3  -3   29.50    3.00
   3   3   3   22.80    1.80
  -3   3  -3   23.60    2.60
  -3   3  -3   25.20    2.40
   4  -3   3 4741.13  222.88
   4  -3   3 4980.90  222.38
  -4   3  -3 4922.51  222.38
  -4   3  -3 5031.40  222.88
  -4   3  -3 4947.50  222.88
  -5  -3  -3   65.39    3.50
   5  -3   3   72.79    5.30
  -5  -3  -3   64.59    4.50
   5  -3   3   83.09    4.50
   5   3   3   70.59    4.30
  -5   3  -3   82.59    4.70
  -5   3  -3   84.49    5.30
   6  -3   3 1335.27   59.69
  -6  -3  -3 1141.29   59.79
   6  -3   3 1243.68   60.39
  -6   3  -3 1331.47   59.79
  -6   3  -3 1380.46   60.59
  -6   3  -3 1340.57   60.49
   6   3   3 1362.66   59.79
   7  -3   3    1.70    1.30
   7  -3   3    2.60    1.80
  -7  -3  -3   -0.20    1.30
  -7   3  -3    0.10    1.60
   7   3   3   -0.40    1.00
  -7   3  -3    0.70    2.30
  -7   3  -3    0.70    1.40
  -8  -3  -3  728.03   34.50
   8  -3   3  715.13   33.80
   8  -3   3  691.63   34.80
  -8   3  -3  750.12   34.00
  -8   3  -3  719.33   34.90
  -8   3  -3  746.13   35.00
   9  -3   3   56.49    4.20
  -9  -3  -3   57.29    5.30
   9  -3   3   63.79    5.80
  -9   3  -3   60.79    5.80
  -9   3  -3   59.89    6.10
  10  -3   3  130.69    9.00
  10  -3   3  129.39    7.30
 -10   3  -3  127.89    9.00
 -10   3  -3  120.39    9.10
  11  -3   3  228.48   11.80
  11  -3   3  217.18   13.40
 -11  -3  -3  229.18   13.20
 -11  -3  -3  222.28   15.10
 -11   3  -3  217.78   13.70
  11   3   3  237.28   14.40
 -11   3  -3  237.78   13.80
 -12  -3  -3  752.72   39.40
  12  -3   3  749.23   36.00
  12  -3   3  803.22   37.90
 -12  -3  -3  763.22   37.60
 -12   3  -3  774.02   38.20
  12   3   3  784.42   37.10
 -12   3  -3  754.02   38.00
  13  -3   3   40.90    5.90
 -13  -3  -3   27.80    6.20
  13  -3   3   33.10    3.50
 -13  -3  -3   31.40    4.80
  13   3   3   27.50    4.00
 -13   3  -3   35.50    6.30
 -13   3  -3   39.20    5.90
  14  -3   3    5.90    2.40
  14  -3   3    6.20    4.20
 -14  -3  -3    1.60    4.90
 -14  -3  -3    4.10    3.10
 -14   3  -3    8.10    4.20
 -14   3  -3    2.90    4.60
  14   3   3    4.80    3.30
  15  -3   3   33.80    3.80
  15  -3   3   35.40    3.90
 -15  -3  -3   28.10    6.70
  15  -3   3   19.10    4.90
 -15  -3  -3   41.90    6.00
  15   3   3   33.90    5.30
 -15   3  -3   40.10    6.90
 -15   3  -3   39.50    7.10
  16  -3   3    8.40    5.40
 -16  -3  -3    3.40    5.70
  16  -3   3    6.20    2.80
 -16  -3  -3    1.10    4.10
  16  -3   3    4.00    2.70
  16   3   3    6.90    4.80
 -16   3  -3    5.20    5.30
 -16   3  -3    1.90    4.70
 -17  -3  -3   -4.00    6.50
  17  -3   3    3.70    3.00
 -17  -3  -3    0.30    5.70
  17  -3   3    2.70    5.60
  17  -3   3    1.50    3.10
 -17   3  -3    3.30    6.30
 -17   3  -3    3.30    6.30
  18  -4  -3   26.10    7.80
 -18  -4   3   23.30    8.10
  18  -4  -3   23.00    4.40
  18  -4  -3   26.40    4.90
 -18   4   3   22.60    6.50
 -18   4   3   29.50    7.10
  17  -4  -3   51.99    6.40
  17  -4  -3   46.40    7.40
 -17  -4   3   55.89    9.50
  17  -4  -3   49.10    5.60
 -17  -4   3   63.69    7.90
 -17   4   3   57.69    8.30
 -17   4   3   48.10    7.40
  17   4  -3   45.50    6.90
  16  -4  -3    3.80    3.40
 -16  -4   3    2.10    5.50
  16  -4  -3    5.50    4.50
  16  -4  -3   -4.40    2.90
 -16  -4   3    2.90    4.20
  16   4  -3    8.60    4.60
 -16   4   3    3.20    4.60
 -16   4   3    1.60    4.30
 -15  -4   3    8.20    3.70
  15  -4  -3    4.00    4.30
  15  -4  -3    1.20    2.70
  15  -4  -3    5.60    3.00
  15   4  -3    0.50    3.40
 -15   4   3    0.30    3.90
 -15   4   3    4.60    4.40
 -14  -4   3  235.88   14.30
  14  -4  -3  247.48   13.20
  14  -4  -3  191.88   12.50
  14  -4  -3  223.58   14.60
 -14   4   3  238.18   14.40
  14   4  -3  262.47   14.80
 -14   4   3  266.17   15.50
 -13  -4   3   48.40    6.00
  13  -4  -3   53.09    5.20
  13  -4  -3   54.99    5.60
 -13   4   3   57.49    6.90
 -13   4   3   65.79    7.60
  13   4  -3   60.99    6.80
  12  -4  -3    0.10    2.40
  12  -4  -3    2.60    2.40
 -12  -4   3    1.40    2.20
  12  -4  -3   -0.40    3.00
  12   4  -3    6.00    1.10
 -12   4   3   -0.80    2.40
  12   4  -3    2.90    2.90
 -12   4   3    3.50    3.50
  11  -4  -3  101.89    6.80
 -11  -4   3   96.49    7.10
  11  -4  -3  102.89    6.40
  11  -4  -3  100.29    7.70
 -11   4   3   97.89    8.20
  11   4  -3   95.29    7.50
 -11   4   3   99.99    7.40
  11   4  -3   82.19    4.90
  10  -4  -3   52.59    4.70
 -10  -4   3   45.30    4.80
 -10  -4   3   50.49    2.70
  10  -4  -3   45.60    5.20
  10  -4  -3   50.49    4.30
 -10   4   3   43.00    5.40
  10   4  -3   47.30    3.10
 -10   4   3   55.29    5.50
  10   4  -3   45.50    5.10
  -9  -4   3   78.79    5.50
   9  -4  -3   76.99    5.90
  -9  -4   3   81.09    4.00
   9  -4  -3   76.59    5.50
   9  -4  -3   74.39    5.20
   9   4  -3   72.89    5.80
  -9   4   3   75.29    6.20
   9   4  -3   72.79    4.20
   9   4  -3   73.39    6.10
  -9   4   3   74.69    5.90
   8  -4  -3   83.79    6.00
   8  -4  -3   95.09    5.50
  -8  -4   3   93.19    5.80
  -8  -4   3   87.89    4.60
   8  -4  -3   84.49    5.80
  -8   4   3   89.49    6.40
  -8   4   3   91.39    6.10
   8   4  -3   82.49    4.80
   8   4  -3   82.19    6.10
   8   4  -3   92.99    6.20
   7  -4  -3   75.09    4.60
   7  -4  -3   68.89    4.90
  -7  -4   3   70.09    4.90
  -7  -4   3   69.79    3.90
  -7   4   3   73.99    5.10
  -7   4   3   68.79    5.30
   7   4  -3   71.29    4.00
   7   4  -3   66.29    5.10
   6  -4  -3    0.40    1.30
   6  -4  -3    2.30    1.20
  -6  -4   3    0.20    1.10
  -6  -4   3    0.20    0.90
   6   4  -3    3.20    1.00
  -6   4   3    2.10    1.30
  -6   4   3    2.70    1.60
   6   4  -3   -1.00    1.30
  -5  -4   3  601.44   31.70
   5  -4  -3  675.03   32.00
   5  -4  -3  708.03   32.10
  -5  -4   3  650.43   32.20
  -5   4   3  715.63   32.40
   5   4  -3  746.33   32.40
  -5   4   3  737.83   32.10
   5   4  -3  687.63   31.70
  -4  -4   3   69.89    4.10
  -4  -4   3   62.59    4.30
   4  -4  -3   72.29    4.20
   4  -4  -3   69.69    4.20
  -4   4   3   76.89    4.40
   4   4  -3   69.79    4.60
   4   4  -3   65.89    4.00
   3  -4  -3 2767.52  132.49
  -3  -4   3 2849.01  132.69
  -3  -4   3 2736.93  132.79
   3  -4  -3 2797.12  132.69
   3   4  -3 2960.50  132.59
  -3   4   3 3169.18  132.79
   3   4  -3 3302.57  133.29
  -3   4   3 2879.51  132.69
  -2  -4   3   10.90    1.60
   2  -4  -3    9.40    1.30
   2  -4  -3   13.80    1.30
  -2  -4   3    7.40    1.20
   2   4  -3   10.20    1.30
   2   4  -3   13.20    2.00
  -2   4   3    9.40    1.50
  -2   4   3   10.00    1.30
  -1  -4   3  914.71   43.00
   1  -4  -3  924.81   42.50
  -1  -4   3 1039.70   43.10
   1  -4  -3  874.51   42.90
   1   4  -3  904.51   43.00
  -1   4   3  898.51   42.50
   1   4  -3  966.30   43.50
  -1   4   3  984.30   43.00
   0  -4   3 1510.45   65.89
   0  -4   3 1410.66   65.89
   0  -4  -3 1434.46   65.69
   0   4   3 1525.85   65.79
   0   4  -3 1380.76   65.79
   0   4  -3 1413.26   66.29
   1  -4   3 1304.17   59.09
  -1  -4  -3 1174.58   58.69
   1  -4   3 1264.37   58.99
   1  -4   3 1257.47   58.99
  -1   4  -3 1484.15   59.69
  -1   4  -3 1278.07   58.99
   1   4   3 1286.07   58.89
  -2  -4  -3   12.90    1.60
  -2  -4  -3   12.50    1.20
   2  -4   3    8.50    1.50
   2  -4   3    7.80    1.50
  -2   4  -3   12.90    2.10
  -2   4  -3    8.20    1.50
  -2   4  -3   10.90    1.70
   2   4   3   12.00    0.90
   3  -4   3 3392.46  159.18
   3  -4   3 3413.16  158.98
   3  -4   3 3397.36  159.28
  -3   4  -3 3458.75  159.08
  -3   4  -3 3737.13  159.58
  -3   4  -3 3530.15  159.28
   3   4   3 3665.43  159.18
  -4  -4  -3  946.41   41.80
  -4  -4  -3  992.30   41.80
   4  -4   3  897.41   42.40
   4  -4   3  893.41   42.90
  -4  -4  -3  780.32   42.00
  -4   4  -3  898.31   42.80
  -4   4  -3 1045.10   43.20
  -4   4  -3  931.21   42.50
   4   4   3  883.61   42.70
   4   4   3  924.11   42.00
  -5  -4  -3  102.89    5.20
   5  -4   3   96.49    6.00
   5  -4   3  104.89    6.90
  -5  -4  -3  101.29    5.20
  -5  -4  -3  104.79    6.00
  -5   4  -3  110.29    6.30
   5   4   3  120.79    5.80
   5   4   3  112.69    6.90
  -5   4  -3  113.29    6.90
  -5   4  -3   97.29    6.60
   6  -4   3   -1.30    1.10
   6  -4   3   -1.10    1.70
  -6  -4  -3   -0.60    1.20
  -6   4  -3   -0.60    1.40
  -6   4  -3    0.80    1.60
   6   4   3   -0.40    1.00
  -6   4  -3   -0.30    2.00
   7  -4   3  168.68    8.80
  -7  -4  -3  158.88    9.00
   7  -4   3  164.18    9.90
  -7   4  -3  176.78    9.10
   7   4   3  163.68    8.70
  -7   4  -3  148.69    9.80
  -7   4  -3  174.98    9.80
   8  -4   3   86.19    6.60
  -8  -4  -3   78.39    5.70
   8  -4   3   78.69    5.20
  -8   4  -3   72.09    6.40
  -8   4  -3   78.29    5.60
   8   4   3   78.49    5.30
  -8   4  -3   88.69    6.50
  -9  -4  -3   16.50    2.70
   9  -4   3   19.00    3.70
   9  -4   3   20.10    2.60
  -9   4  -3   22.80    4.10
  -9   4  -3   23.90    3.90
   9   4   3   17.30    2.50
 -10  -4  -3    1.30    2.00
  10  -4   3   -3.20    2.00
  10  -4   3   -1.30    1.70
 -10   4  -3   -1.90    2.50
  10   4   3   -0.40    1.60
 -10   4  -3   -1.80    2.90
  11  -4   3  152.68    8.60
 -11  -4  -3  151.48    9.90
  11  -4   3  146.39   10.30
 -11   4  -3  160.78   10.80
 -11   4  -3  147.99   10.40
  11   4   3  132.09    9.00
 -12  -4  -3  159.98   10.70
 -12  -4  -3  133.99   12.40
  12  -4   3  160.48   11.20
  12  -4   3  153.18    8.90
 -12   4  -3  157.78   11.20
 -12   4  -3  145.39   11.10
 -13  -4  -3   36.00    7.50
  13  -4   3   45.40    4.70
  13  -4   3   47.20    6.10
 -13  -4  -3   35.60    4.80
 -13   4  -3   45.10    6.00
 -13   4  -3   41.10    6.30
  14  -4   3   56.69    5.80
 -14  -4  -3   68.69    7.70
 -14  -4  -3   47.20    8.00
  14  -4   3   76.49    8.70
 -14   4  -3   77.59    9.20
 -14   4  -3   60.29    8.00
  15  -4   3   16.60    3.10
  15  -4   3   23.10    3.70
  15  -4   3   27.30    6.10
 -15  -4  -3   27.00    7.50
 -15  -4  -3   22.80    4.80
 -15   4  -3   33.40    6.80
 -15   4  -3   16.90    5.80
  15   4   3   24.00    7.60
  16  -4   3    4.20    5.00
  16  -4   3   -2.00    2.90
 -16  -4  -3   -1.10    4.10
 -16  -4  -3   -1.90    5.60
  16  -4   3    0.20    3.30
  16   4   3    2.70    4.00
 -16   4  -3    2.30    5.20
 -16   4  -3   -4.60    4.60
  17  -4   3    8.90    6.80
  17  -4   3   12.40    3.80
 -17  -4  -3    7.00    5.80
  17  -4   3   10.70    3.60
 -17   4  -3   11.00    5.90
 -17   4  -3   16.50    6.50
  17  -5  -3   48.10    5.80
 -17  -5   3   46.60    9.10
 -17  -5   3   53.29    7.20
  17  -5  -3   85.79   12.00
  17  -5  -3   56.69    6.90
 -17   5   3   70.49    9.10
 -17   5   3   60.19    8.80
  16  -5  -3  111.69    8.80
  16  -5  -3  112.89    8.50
  16  -5  -3   94.29   11.30
 -16  -5   3   99.39   10.10
  16   5  -3  123.39   11.10
 -16   5   3  100.39   11.00
 -16   5   3  110.79   10.10
  15  -5  -3    3.80    4.50
 -15  -5   3    1.70    3.30
  15  -5  -3   -0.70    3.10
  15  -5  -3    2.60    3.10
 -15   5   3   -3.60    3.90
  15   5  -3   -5.30    3.80
 -15   5   3    3.20    4.30
  14  -5  -3   87.89    6.60
  14  -5  -3   62.69    6.60
 -14  -5   3   73.49    7.30
  14  -5  -3   71.39    8.50
 -14   5   3   80.69    8.70
 -14   5   3   85.49    8.20
  14   5  -3   76.09    8.20
  13  -5  -3   11.00    4.00
  13  -5  -3    7.80    2.90
  13  -5  -3    7.80    2.80
 -13  -5   3    3.60    3.10
 -13   5   3    7.80    4.10
  13   5  -3    8.80    3.20
 -13   5   3    6.80    3.10
  12  -5  -3    8.70    2.80
  12  -5  -3   10.60    3.20
 -12  -5   3   13.00    3.00
  12  -5  -3    8.90    2.80
 -12   5   3    8.50    3.00
 -12   5   3    9.10    3.80
  12   5  -3    5.00    2.70
 -11  -5   3   -1.30    2.20
  11  -5  -3    4.40    2.40
  11  -5  -3    3.60    2.80
  11  -5  -3    4.30    2.30
  11   5  -3    0.70    2.80
  11   5  -3    2.00    1.00
 -11   5   3    3.90    3.20
 -11   5   3    1.60    2.70
 -10  -5   3  391.66   18.80
 -10  -5   3  375.06   17.00
  10  -5  -3  363.16   18.70
  10  -5  -3  389.56   19.10
  10  -5  -3  362.76   18.20
 -10   5   3  359.46   19.40
  10   5  -3  354.46   17.10
 -10   5   3  375.66   18.90
  10   5  -3  347.67   19.30
   9  -5  -3    2.60    1.90
   9  -5  -3    1.60    2.00
  -9  -5   3    2.40    1.90
   9  -5  -3    3.60    2.30
  -9  -5   3    4.30    1.00
  -9   5   3    3.90    2.50
   9   5  -3    4.70    2.80
  -9   5   3    3.70    2.50
   9   5  -3    4.00    1.10
   8  -5  -3   34.90    3.50
  -8  -5   3   35.50    3.70
   8  -5  -3   30.80    3.90
   8  -5  -3   33.40    4.00
  -8  -5   3   36.90    2.60
  -8   5   3   45.70    4.50
   8   5  -3   33.10    2.60
   8   5  -3   36.00    4.10
   7  -5  -3  139.89    7.90
   7  -5  -3  136.49    8.00
  -7  -5   3  149.99    7.10
  -7  -5   3  126.69    7.70
   7  -5  -3  139.49    7.60
  -7   5   3  144.09    8.20
  -7   5   3  139.99    8.30
   7   5  -3  131.89    7.00
   7   5  -3  128.19    8.00
   6  -5  -3  501.05   24.70
  -6  -5   3  553.84   24.60
   6  -5  -3  488.95   24.30
   6  -5  -3  509.55   24.40
  -6  -5   3  498.05   23.90
  -6   5   3  526.25   24.80
  -6   5   3  538.25   24.60
   6   5  -3  482.55   24.40
   6   5  -3  512.05   23.80
   6   5  -3  523.35   24.70
  -5  -5   3  161.88    8.30
   5  -5  -3  157.38    8.90
   5  -5  -3  158.58    8.50
  -5  -5   3  157.78    8.60
  -5   5   3  170.88    8.90
  -5   5   3  168.08    8.80
   5   5  -3  160.28    9.00
   5   5  -3  181.88    8.70
   5   5  -3  153.38    8.20
  -4  -5   3    0.20    1.00
   4  -5  -3    0.30    1.00
  -4  -5   3   -0.30    1.10
   4   5  -3    0.00    1.50
  -4   5   3    1.00    1.10
   4   5  -3    0.70    1.10
   4   5  -3    0.70    1.00
  -3  -5   3   -0.30    0.90
   3  -5  -3    0.90    0.90
  -3  -5   3    0.60    1.10
   3   5  -3    0.70    1.00
  -3   5   3    1.90    1.00
  -3   5   3    1.00    1.30
   3   5  -3    0.20    1.50
   3   5  -3    0.90    0.90
  -2  -5   3  392.66   19.60
   2  -5  -3  409.26   19.20
  -2  -5   3  385.46   19.60
   2   5  -3  440.66   19.60
  -2   5   3  401.16   19.30
   2   5  -3  456.25   20.40
  -2   5   3  439.06   19.80
   2   5  -3  402.56   19.60
  -1  -5   3   29.50    2.50
   1  -5  -3   30.80    1.90
  -1  -5   3   34.90    2.80
   1   5  -3   27.30    3.40
  -1   5   3   31.90    2.80
  -1   5   3   33.10    1.80
   1   5  -3   34.20    2.70
   1   5  -3   25.80    2.40
   0  -5   3 2535.95  116.89
   0  -5   3 2180.28  116.69
   0  -5  -3 2748.43  116.79
   0   5   3 2691.33  116.99
   0   5  -3 2578.44  116.89
   0   5  -3 2602.74  117.49
   0   5  -3 2706.03  116.89
  -1  -5  -3 1733.83   78.49
   1  -5   3 1686.43   78.69
   1  -5   3 1709.23   78.89
   1  -5   3 1702.63   78.79
  -1   5  -3 1698.23   78.79
   1   5   3 1894.91   78.89
  -1   5  -3 1672.93   79.29
  -2  -5  -3   70.59    4.20
   2  -5   3   64.39    4.60
   2  -5   3   73.09    4.60
  -2  -5  -3   83.29    4.10
   2  -5   3   58.99    4.60
  -2  -5  -3   70.29    3.50
  -2   5  -3   67.89    5.20
   2   5   3   73.19    4.50
  -2   5  -3   67.49    4.50
   3  -5   3  751.92   40.80
  -3  -5  -3  873.41   40.10
   3  -5   3  875.81   40.80
  -3  -5  -3  920.81   40.30
   3  -5   3  896.51   41.10
  -3  -5  -3  876.91   40.30
  -3   5  -3  962.30   41.50
   3   5   3  853.81   39.90
  -3   5  -3  880.11   40.90
  -3   5  -3  887.31   40.90
   3   5   3  908.01   40.90
  -4  -5  -3 3199.78  156.78
  -4  -5  -3 3537.25  156.98
   4  -5   3 3483.85  157.88
   4  -5   3 3450.65  157.48
  -4  -5  -3 3440.46  156.88
  -4   5  -3 3513.45  158.18
  -4   5  -3 3422.96  157.78
  -4   5  -3 3475.45  157.58
   4   5   3 3518.15  156.78
   4   5   3 3703.73  157.88
   5  -5   3 1215.98   54.69
  -5  -5  -3 1127.59   54.29
  -5  -5  -3 1140.99   53.79
   5  -5   3 1202.08   55.29
  -5  -5  -3 1162.08   53.89
  -5   5  -3 1195.48   54.89
   5   5   3 1208.88   54.19
  -5   5  -3 1161.98   55.09
   5   5   3 1212.48   55.19
  -5   5  -3 1246.08   55.49
   6  -5   3   74.19    6.00
  -6  -5  -3   71.19    4.90
  -6  -5  -3   78.89    4.00
  -6  -5  -3   77.79    3.90
   6  -5   3   82.19    5.20
   6   5   3   81.79    4.70
  -6   5  -3   81.19    6.30
   6   5   3   74.89    5.90
  -6   5  -3   68.49    5.60
  -6   5  -3   81.59    5.50
   7  -5   3   92.49    6.10
  -7  -5  -3  103.19    6.10
   7  -5   3   89.99    7.10
  -7   5  -3   96.29    7.20
  -7   5  -3  100.59    6.50
   7   5   3   96.89    5.70
  -7   5  -3   98.09    6.90
   8  -5   3  380.26   20.10
  -8  -5  -3  374.26   19.30
   8  -5   3  391.86   19.20
  -8   5  -3  405.26   20.20
  -8   5  -3  413.76   19.50
  -8   5  -3  388.76   20.20
   8   5   3  377.66   19.00
  -9  -5  -3  246.08   13.20
   9  -5   3  258.87   14.30
   9  -5   3  241.88   12.90
  -9   5  -3  247.98   14.10
   9   5   3  231.78   12.70
  -9   5  -3  250.87   14.10
  10  -5   3   37.90    4.40
 -10  -5  -3   39.40    5.00
  10  -5   3   39.20    5.80
 -10   5  -3   41.40    6.00
 -10   5  -3   43.80    5.90
  10   5   3   43.30    4.40
  11  -5   3   33.20    4.20
  11  -5   3   26.50    4.60
 -11  -5  -3   32.40    4.20
  11   5   3   29.80    4.40
 -11   5  -3   24.40    4.20
 -11   5  -3   36.60    5.50
  12  -5   3  245.68   13.00
  12  -5   3  234.78   14.90
 -12  -5  -3  243.98   14.10
 -12   5  -3  243.48   15.20
  12   5   3  231.28   13.40
 -12   5  -3  248.48   15.10
  13  -5   3   17.10    3.30
 -13  -5  -3   19.10    4.40
  13  -5   3   18.80    5.10
 -13   5  -3   17.00    4.50
 -13   5  -3   19.20    5.40
  13   5   3   14.80    3.40
  14  -5   3   25.20    5.90
 -14  -5  -3   22.80    6.90
  14  -5   3   27.20    3.80
 -14  -5  -3   19.90    4.60
  14   5   3   25.00    4.30
 -14   5  -3   29.20    6.00
 -14   5  -3   16.50    5.50
  15  -5   3   11.20    5.70
  15  -5   3    4.50    3.00
 -15  -5  -3   14.40    6.70
 -15  -5  -3    4.50    4.40
 -15   5  -3    6.20    5.20
 -15   5  -3    6.80    4.60
  15   5   3    4.30    4.00
  16  -5   3  242.38   16.70
  16  -5   3  206.68   12.80
 -16  -5  -3  214.68   17.70
  16  -5   3  236.48   13.00
 -16  -5  -3  236.38   15.00
 -16   5  -3  197.58   15.20
 -16   5  -3  221.88   16.50
  16   5   3  202.58   14.20
  17  -5   3   11.30    4.30
  17  -5   3    0.30    3.60
 -17  -5  -3    8.40    6.70
  17  -5   3    9.90    6.70
 -17   5  -3    8.30    5.90
 -17   5  -3    8.20    6.00
  17  -6  -3    9.90    6.40
  17  -6  -3    8.40    4.70
  17  -6  -3    5.20    4.00
 -17   6   3    2.90    5.80
 -17   6   3    6.80    5.50
  16  -6  -3   -5.10    3.90
 -16  -6   3    9.50    4.40
  16  -6  -3    0.10    5.50
  16  -6  -3    9.90    3.70
  16   6  -3    5.00    4.30
 -16   6   3    2.90    5.90
 -16   6   3   12.20    5.20
  15  -6  -3    6.30    3.70
 -15  -6   3    2.20    3.80
  15  -6  -3    7.30    4.90
  15  -6  -3    2.20    3.30
 -15   6   3   10.20    5.30
 -15   6   3    7.80    4.50
  14  -6  -3   91.79    8.90
  14  -6  -3   84.59    7.00
  14  -6  -3   66.39    7.10
 -14  -6   3   85.79    7.90
 -14   6   3   65.39    8.70
 -14   6   3   79.29    8.30
  13  -6  -3  253.77   14.50
  13  -6  -3  256.37   15.50
  13  -6  -3  269.47   14.10
 -13  -6   3  242.08   14.80
 -13   6   3  271.47   16.00
 -13   6   3  266.17   15.30
  12  -6  -3   34.50    4.90
  12  -6  -3   44.00    5.40
 -12  -6   3   43.90    5.70
  12  -6  -3   41.80    5.40
 -12   6   3   44.50    6.20
 -12   6   3   60.79    7.00
  11  -6  -3  243.88   13.00
  11  -6  -3  248.78   13.50
 -11  -6   3  249.48   13.50
  11  -6  -3  265.67   14.10
 -11  -6   3  256.17   11.20
 -11   6   3  236.88   13.80
  11   6  -3  203.68   11.40
  11   6  -3  228.38   14.20
 -11   6   3  245.18   14.30
  10  -6  -3   60.39    5.20
 -10  -6   3   57.79    5.30
  10  -6  -3   50.09    5.60
  10  -6  -3   50.79    5.50
 -10  -6   3   56.69    3.30
  10   6  -3   56.69    5.40
  10   6  -3   58.59    6.10
 -10   6   3   60.59    5.90
  10   6  -3   56.79    3.60
 -10   6   3   57.59    6.10
  -9  -6   3   56.19    5.00
   9  -6  -3   54.89    5.30
   9  -6  -3   61.79    5.10
   9  -6  -3   60.79    5.50
  -9  -6   3   62.99    3.70
   9   6  -3   62.59    5.30
  -9   6   3   57.29    5.80
   9   6  -3   58.79    5.80
  -9   6   3   60.39    5.70
   9   6  -3   64.49    3.80
   8  -6  -3  118.79    7.90
  -8  -6   3  125.39    6.50
   8  -6  -3  141.49    7.80
  -8  -6   3  109.99    7.20
   8  -6  -3  126.59    7.40
   8   6  -3  113.09    6.40
  -8   6   3  128.79    8.10
   8   6  -3  109.59    7.80
  -8   6   3  128.49    7.90
   8   6  -3  118.59    7.50
   7  -6  -3   -0.60    1.80
   7  -6  -3    0.60    1.60
  -7  -6   3    2.40    1.30
  -7  -6   3    1.80    1.50
   7  -6  -3    0.70    1.70
  -7   6   3    0.70    1.40
   7   6  -3    2.30    1.20
   7   6  -3    1.10    1.90
  -7   6   3   -2.10    1.70
  -6  -6   3  473.25   22.70
  -6  -6   3  547.85   23.30
   6  -6  -3  461.35   23.40
   6  -6  -3  463.05   23.00
  -6   6   3  506.85   23.40
   6   6  -3  453.15   23.50
   6   6  -3  468.35   22.50
  -6   6   3  474.15   23.40
   6   6  -3  487.05   23.10
  -5  -6   3   32.90    2.90
  -5  -6   3   35.00    3.20
   5  -6  -3   30.50    3.00
   5  -6  -3   36.30    3.60
   5   6  -3   34.00    3.00
   5   6  -3   29.20    2.80
   5   6  -3   31.00    3.70
  -5   6   3   35.40    3.80
  -5   6   3   23.70    3.10
   4  -6  -3  117.29    7.30
  -4  -6   3  121.99    6.90
  -4  -6   3  120.89    6.80
   4  -6  -3  119.19    6.70
   4   6  -3  127.29    7.60
  -4   6   3  118.29    6.80
   4   6  -3  128.09    6.70
  -4   6   3  135.89    7.30
   4   6  -3  123.69    6.70
   3  -6  -3 1483.95   66.89
  -3  -6   3 1486.55   66.49
   3  -6  -3 1390.76   66.19
  -3  -6   3 1448.96   66.49
   3   6  -3 1459.45   66.39
   3   6  -3 1509.55   67.29
  -3   6   3 1453.15   66.29
  -3   6   3 1526.15   66.79
   3   6  -3 1332.37   66.29
   2  -6  -3  104.39    5.40
   2  -6  -3  102.39    6.30
  -2  -6   3  104.39    6.00
  -2  -6   3   96.99    5.80
  -2   6   3  115.19    6.40
   2   6  -3  106.99    5.80
  -2   6   3  105.89    5.40
   2   6  -3   98.49    6.70
   2   6  -3  111.09    6.10
  -1  -6   3  938.51   44.90
   1  -6  -3  972.90   45.20
   1  -6  -3  991.50   44.30
  -1  -6   3 1005.40   45.10
  -1   6   3  995.40   45.20
   1   6  -3 1001.50   45.80
   1   6  -3  923.11   44.90
   1   6  -3  984.10   45.10
   0  -6  -3  285.27   14.10
   0  -6   3  287.27   14.00
   0  -6   3  296.97   14.20
   0  -6   3  286.57   13.90
   0   6  -3  260.27   13.90
   0   6  -3  278.27   14.80
   0   6  -3  283.47   14.20
   0   6   3  311.57   14.30
  -1  -6  -3  305.07   14.80
   1  -6   3  306.67   15.00
   1  -6   3  284.37   14.80
   1  -6   3  298.47   15.00
  -1   6  -3  303.47   15.10
  -1   6  -3  316.77   15.70
   1   6   3  318.17   15.10
  -2  -6  -3   45.20    3.20
  -2  -6  -3   41.10    3.00
   2  -6   3   39.80    3.40
   2  -6   3   35.70    3.30
   2  -6   3   37.50    3.60
   2   6   3   35.30    3.30
  -2   6  -3   38.60    3.70
  -2   6  -3   34.30    4.20
  -3  -6  -3  605.04   27.10
   3  -6   3  573.54   28.20
  -3  -6  -3  550.44   27.30
   3  -6   3  592.44   28.00
  -3  -6  -3  605.34   27.60
   3  -6   3  609.24   28.10
  -3   6  -3  579.64   28.70
  -3   6  -3  599.14   28.10
   3   6   3  606.44   28.10
  -3   6  -3  597.24   28.20
   4  -6   3  949.21   43.40
   4  -6   3  908.31   43.10
  -4  -6  -3  932.71   42.50
  -4  -6  -3  909.11   42.40
   4  -6   3  932.21   43.50
  -4  -6  -3  931.01   42.40
   4   6   3  938.51   43.30
  -4   6  -3  950.90   43.90
  -4   6  -3  942.71   43.40
  -4   6  -3  905.51   43.30
   4   6   3  901.81   42.10
  -5  -6  -3  462.15   22.10
  -5  -6  -3  475.75   22.20
  -5  -6  -3  504.35   22.50
   5  -6   3  471.35   23.60
   5  -6   3  476.15   23.10
   5   6   3  430.36   23.30
  -5   6  -3  483.95   23.40
  -5   6  -3  488.95   23.30
   5   6   3  513.15   22.30
  -5   6  -3  481.85   23.90
   6  -6   3    9.60    2.10
  -6  -6  -3   13.20    1.90
  -6  -6  -3   12.10    1.50
   6  -6   3   16.30    3.10
  -6  -6  -3   13.40    1.60
  -6   6  -3   10.90    2.90
  -6   6  -3   12.10    2.70
   6   6   3   17.10    2.20
  -6   6  -3    8.90    2.10
   7  -6   3   88.09    7.10
  -7  -6  -3   92.19    4.60
  -7  -6  -3   89.99    5.80
   7  -6   3   94.69    6.10
  -7  -6  -3   90.59    4.50
  -7   6  -3   81.09    7.10
   7   6   3   87.49    5.40
   7   6   3   79.69    6.80
  -7   6  -3   89.69    6.70
  -7   6  -3   95.49    6.50
  -8  -6  -3   36.00    4.10
   8  -6   3   44.30    5.60
   8  -6   3   35.50    4.20
  -8   6  -3   43.40    5.20
  -8   6  -3   43.00    5.50
  -8   6  -3   34.90    4.20
   8   6   3   44.80    3.80
   9  -6   3   67.19    5.70
  -9  -6  -3   76.39    6.00
   9  -6   3   70.69    7.10
   9   6   3   71.09    5.40
  -9   6  -3   82.49    7.40
  -9   6  -3   77.89    6.90
  10  -6   3  232.98   12.50
  10  -6   3  235.38   13.80
 -10  -6  -3  228.78   12.70
 -10   6  -3  215.48   13.80
  10   6   3  217.78   12.20
 -10   6  -3  237.48   13.90
 -11  -6  -3    1.10    2.40
  11  -6   3    2.60    3.20
  11  -6   3    0.70    2.30
 -11   6  -3   -3.20    2.70
 -11   6  -3   -0.80    3.50
  11   6   3   -1.00    1.90
  12  -6   3   -1.00    3.70
 -12  -6  -3    2.40    2.90
  12  -6   3    3.10    2.70
  12   6   3    2.20    2.50
 -12   6  -3   -3.70    2.80
 -12   6  -3    6.90    4.30
 -13  -6  -3  174.18   12.10
  13  -6   3  186.58   13.40
  13  -6   3  179.58   11.00
  13   6   3  197.18   11.60
 -13   6  -3  184.48   13.00
 -13   6  -3  193.78   13.40
 -14  -6  -3   11.30    4.20
  14  -6   3   12.30    3.30
  14  -6   3   17.30    4.90
  14   6   3   20.20    4.00
 -14   6  -3   16.50    5.30
 -14   6  -3   13.20    5.20
  15  -6   3   21.50    5.50
 -15  -6  -3   22.20    5.40
 -15  -6  -3   15.90    7.40
  15  -6   3   18.30    4.00
 -15   6  -3   20.90    5.40
  15   6   3   21.50    4.40
 -15   6  -3   20.90    5.90
 -16  -6  -3    1.40    6.20
  16  -6   3    9.20    4.40
  16  -6   3    8.80    3.90
  16  -6   3    4.20    6.70
 -16   6  -3   -1.20    5.80
 -16   6  -3    7.50    5.60
 -17   7   3  104.49   11.20
  16  -7  -3   84.69   11.80
  16  -7  -3   83.99    8.50
  16  -7  -3   99.69    8.80
 -16   7   3   97.19   11.90
 -16   7   3   75.89    9.70
 -15  -7   3    1.20    4.10
  15  -7  -3    6.70    3.70
  15  -7  -3    0.80    4.30
  15  -7  -3   -4.00    3.80
 -15   7   3    0.50    4.60
  15   7  -3   -3.80    3.70
 -15   7   3    2.10    4.90
  14  -7  -3    0.40    3.60
  14  -7  -3    0.40    3.10
 -14  -7   3    4.50    3.80
  14  -7  -3   -0.80    3.50
 -14   7   3   -5.00    3.50
 -14   7   3    4.60    4.00
  14   7  -3    0.80    3.40
  13  -7  -3   20.10    4.80
  13  -7  -3   15.20    3.60
  13  -7  -3   12.70    3.60
 -13  -7   3   18.50    4.00
  13   7  -3   19.80    4.00
 -13   7   3   15.40    4.50
 -13   7   3    9.60    4.00
  12  -7  -3  543.55   26.70
  12  -7  -3  537.45   25.70
  12  -7  -3  523.45   26.10
 -12  -7   3  516.25   26.10
 -12   7   3  549.54   27.40
  12   7  -3  496.95   27.20
 -12   7   3  501.25   26.50
  12   7  -3  494.45   26.20
  11  -7  -3   14.10    3.30
 -11  -7   3   12.90    3.00
  11  -7  -3    8.60    3.20
 -11  -7   3   12.80    1.30
  11  -7  -3   20.10    4.10
  11   7  -3   12.20    2.90
  11   7  -3    9.80    4.00
 -11   7   3   15.60    4.00
  11   7  -3   12.10    1.70
 -11   7   3   15.30    4.00
 -10  -7   3    0.00    1.90
  10  -7  -3   -4.60    2.50
  10  -7  -3    2.20    2.50
  10  -7  -3    0.00    2.60
 -10  -7   3    1.60    1.10
  10   7  -3   -1.10    2.70
 -10   7   3   -0.30    3.00
  10   7  -3    3.80    2.10
 -10   7   3    1.70    2.70
  10   7  -3    1.40    1.40
   9  -7  -3   18.60    2.90
  -9  -7   3   26.00    2.80
  -9  -7   3   26.10    3.80
   9  -7  -3   20.50    3.10
   9  -7  -3   24.60    3.60
  -9   7   3   27.30    4.10
  -9   7   3   21.00    3.60
   9   7  -3   21.40    3.10
   9   7  -3   25.30    2.80
   9   7  -3   24.20    4.20
   8  -7  -3   53.89    4.70
   8  -7  -3   49.70    4.80
   8  -7  -3   46.10    5.10
  -8  -7   3   52.09    4.60
  -8  -7   3   46.00    3.70
   8   7  -3   38.50    4.20
   8   7  -3   50.39    3.70
  -8   7   3   49.30    5.20
   8   7  -3   47.20    5.10
  -8   7   3   52.69    5.40
   7  -7  -3  342.27   17.60
   7  -7  -3  342.97   17.20
  -7  -7   3  353.56   17.10
  -7  -7   3  337.47   16.60
   7   7  -3  344.37   17.70
  -7   7   3  342.27   17.60
   7   7  -3  341.77   16.50
   7   7  -3  352.66   17.10
  -7   7   3  333.87   17.50
   6  -7  -3  108.79    7.30
   6  -7  -3  119.49    6.90
  -6  -7   3  102.99    6.40
  -6  -7   3  120.39    6.90
   6   7  -3  112.29    7.40
   6   7  -3  116.69    6.70
  -6   7   3  119.49    7.50
   6   7  -3  110.49    6.40
  -6   7   3  113.79    7.10
  -5  -7   3  136.19    7.60
  -5  -7   3  142.79    7.80
   5  -7  -3  140.39    8.40
   5  -7  -3  144.79    7.70
   5   7  -3  142.09    8.60
  -5   7   3  143.99    7.90
   5   7  -3  149.69    7.70
  -5   7   3  122.79    8.10
   5   7  -3  132.99    7.60
   4  -7  -3   35.30    3.00
  -4  -7   3   29.10    3.20
   4  -7  -3   32.00    3.80
  -4  -7   3   39.50    3.30
   4   7  -3   34.60    3.30
   4   7  -3   38.50    3.00
   4   7  -3   35.60    4.20
  -4   7   3   35.60    3.20
  -4   7   3   40.70    3.90
   3  -7  -3  295.57   13.70
  -3  -7   3  291.17   14.20
   3  -7  -3  276.47   14.50
  -3  -7   3  301.07   14.10
   3   7  -3  288.07   13.90
  -3   7   3  276.17   13.70
   3   7  -3  273.07   14.90
   3   7  -3  273.57   14.10
   2  -7  -3  265.47   12.40
  -2  -7   3  257.57   13.00
   2  -7  -3  253.77   13.30
  -2  -7   3  239.58   12.70
   2   7  -3  253.67   13.00
   2   7  -3  263.37   13.90
   2   7  -3  253.57   12.70
  -2   7   3  268.77   13.30
  -2   7   3  269.67   12.20
   1  -7  -3  350.06   18.60
  -1  -7   3  379.26   18.50
   1  -7  -3  368.96   17.60
  -1  -7   3  402.86   18.30
   1   7  -3  368.06   18.60
   1   7  -3  432.26   19.60
  -1   7   3  371.56   18.70
   1   7  -3  379.26   18.30
   0  -7   3    7.60    1.80
   0  -7   3   12.70    1.90
   0  -7  -3   10.20    1.80
   0  -7   3    9.30    1.70
   0  -7  -3   11.20    1.00
   0   7  -3   13.10    2.40
   0   7  -3   11.80    2.70
   0   7   3   10.20    2.30
  -1  -7  -3  339.17   16.80
   1  -7   3  326.67   16.90
   1  -7   3  339.37   17.00
   1  -7   3  366.06   16.80
  -1   7  -3  355.86   17.90
  -1   7  -3  332.37   17.10
   1   7   3  352.36   17.10
   2  -7   3  218.98   11.40
   2  -7   3  210.58   11.50
   2  -7   3  211.28   11.30
  -2  -7  -3  221.18   11.10
  -2   7  -3  217.68   11.60
  -2   7  -3  230.98   12.30
   2   7   3  223.98   11.60
   3  -7   3   16.40    2.50
  -3  -7  -3   17.20    1.60
  -3  -7  -3   20.60    2.30
  -3  -7  -3   19.10    2.40
   3  -7   3   14.30    2.20
   3  -7   3   22.50    2.80
  -3   7  -3   26.30    3.80
   3   7   3   20.40    2.90
  -3   7  -3   17.70    2.70
  -4  -7  -3   76.99    4.80
  -4  -7  -3   83.19    4.90
   4  -7   3   82.99    5.90
   4  -7   3   83.89    6.10
  -4  -7  -3   82.69    4.50
   4  -7   3   82.49    5.60
   4   7   3   77.59    5.70
  -4   7  -3   83.79    6.20
  -4   7  -3   80.79    5.60
  -4   7  -3   89.19    6.70
  -5  -7  -3   21.40    2.40
   5  -7   3   21.00    2.90
   5  -7   3   24.10    3.20
  -5  -7  -3   17.80    2.30
  -5  -7  -3   21.90    2.30
   5  -7   3   18.00    2.90
   5   7   3   18.90    1.80
  -5   7  -3   16.30    2.60
  -5   7  -3   20.30    3.10
   5   7   3   21.60    3.20
  -5   7  -3   21.00    3.90
  -6  -7  -3   20.70    2.70
   6  -7   3   19.10    2.90
  -6  -7  -3   21.00    2.10
  -6  -7  -3   17.70    2.00
   6  -7   3   18.10    3.30
  -6   7  -3   18.60    3.10
   6   7   3   21.00    2.30
  -6   7  -3   25.80    4.00
   6   7   3   19.60    3.50
  -6   7  -3   12.70    2.60
   7  -7   3  470.05   22.40
  -7  -7  -3  434.26   20.90
  -7  -7  -3  456.25   21.80
   7  -7   3  470.85   23.20
  -7  -7  -3  445.26   20.90
  -7   7  -3  454.65   22.80
   7   7   3  432.76   21.40
  -7   7  -3  448.86   23.40
   7   7   3  440.26   23.00
  -7   7  -3  478.25   22.70
  -8  -7  -3  158.88    7.80
   8  -7   3  168.18   10.70
   8  -7   3  182.78    9.80
  -8  -7  -3  160.28    9.30
  -8  -7  -3  159.38    7.80
  -8   7  -3  169.08   10.90
  -8   7  -3  171.28   10.50
   8   7   3  149.19   10.60
  -8   7  -3  166.58   10.20
   8   7   3  162.58    8.90
   9  -7   3    3.80    3.00
  -9  -7  -3    5.10    2.30
   9  -7   3    7.00    2.50
   9   7   3    6.00    2.10
  -9   7  -3   10.00    4.10
  -9   7  -3    3.90    2.90
 -10  -7  -3   -2.70    2.10
  10  -7   3   -0.60    3.10
  10  -7   3    1.40    2.50
 -10   7  -3   -2.70    2.50
 -10   7  -3    1.00    3.50
  10   7   3   -1.90    2.00
 -11  -7  -3   84.39    7.10
  11  -7   3   77.79    8.60
  11  -7   3   68.59    6.60
 -11   7  -3   80.59    8.10
 -11   7  -3   75.69    8.30
  11   7   3   76.59    6.50
  12  -7   3   27.20    4.00
 -12  -7  -3   28.70    4.50
  12  -7   3   32.40    5.40
 -12   7  -3   28.40    5.90
  12   7   3   30.60    4.20
 -12   7  -3   31.40    4.90
 -13  -7  -3    9.40    4.00
  13  -7   3    2.90    3.10
  13  -7   3    5.90    4.90
 -13   7  -3    8.50    4.70
 -13   7  -3    7.40    4.20
  13   7   3    8.70    3.30
  14  -7   3   11.50    3.60
 -14  -7  -3    8.70    4.40
  14  -7   3    9.50    5.30
  14   7   3    6.70    3.70
 -14   7  -3    9.40    5.30
 -14   7  -3   14.80    4.90
  15  -7   3   40.60    6.60
  15  -7   3   56.29    6.90
 -15  -7  -3   50.59    6.90
 -15   7  -3   45.10    6.70
 -15   7  -3   50.49    7.70
  15   7   3   47.30    6.20
  16  -7   3   50.19    8.40
  16  -7   3   46.00    5.90
 -16  -7  -3   43.80    9.00
 -16   7  -3   43.50    7.90
 -16   7  -3   62.89    8.70
  16  -8  -3   36.30    7.50
  16  -8  -3   31.10    5.90
  16  -8  -3   16.40    5.10
 -16   8   3   44.70    7.50
 -16   8   3   26.90    6.60
 -15  -8   3   -3.70    3.70
  15  -8  -3    4.70    5.40
  15  -8  -3    4.40    4.00
  15  -8  -3   -1.90    4.40
 -15   8   3   -0.40    4.50
 -15   8   3    2.20    4.90
  15   8  -3   -0.30    3.80
  14  -8  -3   25.00    4.70
  14  -8  -3   31.90    4.90
 -14  -8   3   29.80    4.90
  14  -8  -3   39.00    6.50
 -14   8   3   40.50    6.20
  14   8  -3   32.00    5.00
 -14   8   3   39.20    6.40
  13  -8  -3   15.70    4.20
  13  -8  -3   22.10    5.10
 -13  -8   3   15.00    3.90
  13  -8  -3   25.10    4.60
 -13   8   3   17.20    4.80
  13   8  -3   20.20    4.10
 -13   8   3   25.10    5.10
  12  -8  -3    0.70    3.00
  12  -8  -3   -1.00    3.20
 -12  -8   3    2.60    2.70
  12  -8  -3    3.40    3.80
 -12   8   3   -1.30    3.00
  12   8  -3   -5.30    3.40
  12   8  -3    2.40    2.90
 -12   8   3   -1.50    3.70
  11  -8  -3  458.15   23.00
  11  -8  -3  443.26   23.50
 -11  -8   3  474.85   21.30
 -11  -8   3  426.06   23.00
  11  -8  -3  447.86   23.60
  11   8  -3  497.55   23.40
  11   8  -3  449.76   24.30
 -11   8   3  467.45   23.90
 -11   8   3  473.65   24.20
  11   8  -3  448.06   21.40
  10  -8  -3   -0.90    2.80
  10  -8  -3   -3.00    2.60
 -10  -8   3    0.70    1.60
 -10  -8   3   -2.40    2.10
  10  -8  -3   -3.20    2.80
  10   8  -3   -4.20    2.70
 -10   8   3   -1.70    2.60
 -10   8   3    0.10    3.20
  10   8  -3   -1.70    2.20
  10   8  -3    0.50    1.60
  -9  -8   3   64.39    5.40
   9  -8  -3   63.39    6.20
   9  -8  -3   59.39    5.90
  -9  -8   3   63.89    4.50
   9  -8  -3   61.99    5.80
   9   8  -3   69.49    5.40
   9   8  -3   60.99    6.20
   9   8  -3   61.39    4.50
  -9   8   3   60.69    6.50
  -9   8   3   56.39    6.10
  -8  -8   3   34.40    3.60
   8  -8  -3   24.70    3.50
  -8  -8   3   40.70    4.10
   8  -8  -3   27.30    4.20
   8   8  -3   37.40    3.90
   8   8  -3   31.30    4.50
  -8   8   3   27.60    3.90
   8   8  -3   37.70    3.60
  -8   8   3   43.30    5.40
  -7  -8   3  261.27   13.50
   7  -8  -3  277.47   14.10
  -7  -8   3  260.47   13.90
   7  -8  -3  259.57   14.50
  -7   8   3  270.87   14.40
  -7   8   3  279.47   14.70
   7   8  -3  272.07   14.80
   7   8  -3  277.47   13.60
   7   8  -3  275.17   13.80
   6  -8  -3   10.10    2.70
   6  -8  -3    9.80    2.10
  -6  -8   3    9.20    2.00
  -6  -8   3   11.30    2.10
   6   8  -3   12.10    2.30
   6   8  -3   14.10    2.00
  -6   8   3   11.10    3.10
   6   8  -3   10.20    2.90
  -6   8   3    9.70    2.20
   5  -8  -3  437.16   20.70
  -5  -8   3  425.66   20.80
  -5  -8   3  453.95   21.00
   5  -8  -3  416.96   21.50
  -5   8   3  413.46   20.80
   5   8  -3  423.46   21.80
   5   8  -3  427.66   20.80
  -5   8   3  430.16   21.50
   5   8  -3  441.96   20.70
  -4  -8   3   -1.40    1.30
   4  -8  -3   -1.80    1.10
  -4  -8   3   -1.30    1.50
   4  -8  -3    1.10    2.00
   4   8  -3    1.30    1.70
  -4   8   3    0.30    1.30
   4   8  -3   -0.80    2.30
   4   8  -3    0.20    1.10
  -4   8   3    2.10    2.20
   3  -8  -3  396.16   18.90
  -3  -8   3  386.46   19.40
  -3  -8   3  434.76   19.30
   3  -8  -3  390.86   19.80
  -3   8   3  406.56   18.80
   3   8  -3  383.36   19.40
   3   8  -3  401.56   20.40
  -3   8   3  391.56   19.80
   3   8  -3  388.16   19.10
  -2  -8   3  391.86   18.80
   2  -8  -3  393.96   18.40
   2  -8  -3  380.46   19.50
  -2  -8   3  399.36   19.20
   2   8  -3  375.96   20.00
   2   8  -3  395.96   19.30
   2   8  -3  402.56   18.90
  -2   8   3  388.96   19.50
  -1  -8   3    6.40    1.60
   1  -8  -3    4.70    2.00
  -1  -8   3    8.40    1.80
  -1  -8   3    8.90    2.20
   1  -8  -3    9.50    1.20
   1  -8  -3    7.40    1.20
   1   8  -3    9.40    3.00
   1   8  -3    4.20    2.10
   1   8  -3    7.50    1.70
  -1   8   3    4.90    2.30
   0  -8   3   14.80    2.60
   0  -8  -3   19.00    1.40
   0  -8  -3   14.10    2.30
   0  -8   3   15.80    2.20
   0  -8   3   17.80    2.60
   0   8  -3   15.00    2.80
   0   8   3   14.40    2.80
   0   8  -3   19.10    3.60
   1  -8   3  395.06   18.50
   1  -8   3  393.56   18.80
  -1  -8  -3  386.06   18.60
   1  -8   3  368.26   18.60
  -1   8  -3  382.96   19.00
   1   8   3  363.56   18.90
  -1   8  -3  370.46   19.70
  -2  -8  -3   50.29    4.00
   2  -8   3   47.50    4.30
   2  -8   3   46.20    4.30
   2  -8   3   49.50    4.00
  -2   8  -3   41.50    5.20
   2   8   3   48.30    4.60
  -2   8  -3   53.89    4.80
  -3  -8  -3  236.38   11.60
   3  -8   3  258.37   13.30
  -3  -8  -3  251.07   12.60
   3  -8   3  265.67   13.00
   3  -8   3  252.47   13.10
  -3  -8  -3  240.68   12.40
  -3   8  -3  243.68   14.00
  -3   8  -3  266.57   13.60
   3   8   3  236.18   13.20
   4  -8   3   -0.10    1.90
  -4  -8  -3    0.60    1.40
   4  -8   3    1.00    2.20
  -4  -8  -3    1.50    1.00
  -4  -8  -3    1.90    1.40
   4  -8   3    0.00    1.80
   4   8   3   -0.30    2.10
  -4   8  -3    2.10    2.20
  -4   8  -3    0.90    2.90
  -5  -8  -3   23.20    2.70
   5  -8   3   27.80    3.50
   5  -8   3   19.60    3.00
   5  -8   3   21.00    3.40
  -5  -8  -3   24.00    2.50
  -5  -8  -3   24.80    2.80
  -5   8  -3   26.90    3.40
  -5   8  -3   26.50    3.60
  -5   8  -3   26.40    4.30
   5   8   3   18.10    3.20
   6  -8   3  379.76   19.10
  -6  -8  -3  332.47   17.80
   6  -8   3  417.36   19.70
  -6  -8  -3  372.36   17.90
  -6  -8  -3  367.76   18.10
  -6   8  -3  388.76   19.60
  -6   8  -3  383.76   19.40
  -6   8  -3  403.56   20.40
   6   8   3  362.46   19.60
   6   8   3  386.76   17.70
  -7  -8  -3  244.38   12.10
  -7  -8  -3  259.37   12.80
  -7  -8  -3  252.07   12.10
   7  -8   3  251.17   13.60
   7  -8   3  249.88   14.40
  -7   8  -3  252.67   14.00
   7   8   3  240.08   14.30
  -7   8  -3  249.28   14.10
  -7   8  -3  238.38   14.60
   7   8   3  258.57   12.30
  -8  -8  -3   13.80    2.60
  -8  -8  -3   15.50    1.70
   8  -8   3   16.50    3.70
   8  -8   3   15.70    3.20
  -8  -8  -3   16.40    1.70
  -8   8  -3    9.60    2.80
   8   8   3   13.20    2.30
   8   8   3   15.00    3.80
  -8   8  -3   16.50    4.40
  -9  -8  -3  101.19    5.20
   9  -8   3  105.19    7.60
  -9  -8  -3   93.99    7.10
   9  -8   3  108.99    9.10
   9   8   3  108.09    9.10
  -9   8  -3  101.09    8.90
   9   8   3  110.49    6.70
  -9   8  -3  119.89    8.70
  10  -8   3    4.10    2.90
  10  -8   3    5.50    3.40
 -10  -8  -3    5.10    2.60
  10   8   3    6.80    2.30
 -10   8  -3    4.50    2.90
 -10   8  -3    5.00    4.00
  11  -8   3    2.80    3.80
 -11  -8  -3    6.70    3.00
  11  -8   3    0.30    2.80
  11   8   3    1.40    2.30
 -11   8  -3    3.80    4.20
 -11   8  -3    5.60    3.60
 -12  -8  -3   -1.50    3.00
  12  -8   3   -3.30    3.00
  12  -8   3    1.70    4.40
  12   8   3    2.00    2.70
 -12   8  -3    1.20    3.30
 -12   8  -3   -0.60    4.30
 -13  -8  -3  169.38   11.50
  13  -8   3  153.88   10.50
  13  -8   3  157.28   13.10
  13   8   3  140.69   10.20
 -13   8  -3  146.49   12.70
 -13   8  -3  166.88   12.40
  14  -8   3   -2.30    5.60
  14  -8   3   -1.70    3.60
 -14  -8  -3    1.90    4.10
 -14   8  -3    3.90    4.90
  14   8   3   -5.30    3.30
 -14   8  -3    0.90    5.20
  15  -8   3    9.20    6.40
  15  -8   3   -1.50    3.90
 -15   8  -3    6.70    5.20
  15   8   3    0.40    3.60
 -15   8  -3    0.10    5.70
  15  -9  -3   21.70    5.20
  15  -9  -3   17.70    4.70
  15  -9  -3   14.80    5.00
 -15   9   3   16.80    6.00
 -15   9   3   22.90    6.40
  14  -9  -3   16.00    4.50
 -14  -9   3   19.60    4.40
  14  -9  -3   14.00    5.30
  14  -9  -3   16.30    4.80
 -14   9   3   26.00    5.60
 -14   9   3   10.00    5.30
  14   9  -3   21.50    4.90
 -13  -9   3  107.99    9.30
  13  -9  -3  109.79    9.30
  13  -9  -3  106.69   10.30
  13  -9  -3   96.39    9.30
 -13   9   3  120.99   10.30
  13   9  -3  134.19    9.30
 -13   9   3  112.09   10.10
  13   9  -3  101.29   10.20
  12  -9  -3   12.40    4.20
  12  -9  -3    4.90    3.50
 -12  -9   3    9.30    1.30
 -12  -9   3    5.00    3.00
  12  -9  -3    9.70    4.00
 -12   9   3    9.50    4.10
 -12   9   3    3.70    4.20
  12   9  -3    7.60    3.20
  12   9  -3    4.40    4.30
  11  -9  -3   40.00    5.10
 -11  -9   3   43.90    3.50
 -11  -9   3   43.50    5.70
  11  -9  -3   41.00    5.10
  11  -9  -3   49.80    5.70
 -11   9   3   42.30    6.00
  11   9  -3   43.20    6.50
  11   9  -3   45.50    5.60
 -11   9   3   38.90    5.40
  10  -9  -3   49.90    6.30
 -10  -9   3   55.99    5.60
 -10  -9   3   60.89    4.50
  10  -9  -3   54.99    6.40
  10  -9  -3   50.89    6.10
 -10   9   3   51.59    6.20
 -10   9   3   48.00    6.20
  10   9  -3   52.59    5.50
  10   9  -3   53.09    6.50
  10   9  -3   57.59    4.50
   9  -9  -3   -3.50    2.70
   9  -9  -3    1.10    2.70
   9  -9  -3    2.50    2.70
  -9  -9   3    0.10    1.80
  -9  -9   3    1.10    2.20
  -9   9   3    4.80    2.80
  -9   9   3    0.00    3.40
   9   9  -3    4.70    3.50
   9   9  -3    2.10    2.10
   9   9  -3   -0.10    2.10
  -8  -9   3    4.20    2.00
   8  -9  -3    1.60    2.30
  -8  -9   3    3.60    1.90
   8  -9  -3   -3.00    2.60
   8   9  -3    1.30    2.80
  -8   9   3    1.20    2.30
   8   9  -3    5.00    2.30
  -8   9   3    5.50    3.20
   8   9  -3    3.10    1.90
   7  -9  -3  119.29    7.70
   7  -9  -3  117.79    8.20
  -7  -9   3  118.99    7.50
  -7  -9   3  117.49    7.20
   7   9  -3  113.69    8.50
  -7   9   3  119.49    8.60
   7   9  -3  104.99    7.10
   7   9  -3  128.89    7.20
  -7   9   3  121.19    7.80
  -6  -9   3  210.18   11.40
   6  -9  -3  216.18   11.50
  -6  -9   3  219.78   11.60
   6  -9  -3  222.28   12.40
   6   9  -3  217.98   11.30
  -6   9   3  206.68   12.30
  -6   9   3  217.08   11.70
   6   9  -3  217.48   11.50
   6   9  -3  214.88   12.70
  -5  -9   3  111.39    6.70
   5  -9  -3  104.29    6.50
  -5  -9   3  106.89    6.70
   5  -9  -3   99.79    7.40
  -5   9   3   98.49    6.40
   5   9  -3  105.59    6.80
   5   9  -3  102.99    6.20
   5   9  -3  106.69    7.90
  -5   9   3  100.79    7.50
   4  -9  -3  120.69    8.40
   4  -9  -3  136.19    7.50
  -4  -9   3  143.69    7.90
  -4  -9   3  138.59    8.00
   4   9  -3  134.59    7.50
   4   9  -3  133.59    8.90
   4   9  -3  133.59    8.10
  -4   9   3  134.49    8.80
  -4   9   3  135.59    7.40
   3  -9  -3   18.60    3.10
   3  -9  -3   19.90    2.70
  -3  -9   3   19.90    2.90
  -3  -9   3   22.90    3.10
   3   9  -3   21.20    3.90
   3   9  -3   21.50    2.90
  -3   9   3   29.90    4.00
   3   9  -3   21.50    3.10
  -2  -9   3  220.58   12.00
   2  -9  -3  238.18   11.10
   2  -9  -3  229.08   11.10
   2  -9  -3  218.88   12.20
  -2  -9   3  221.38   11.60
   2   9  -3  218.68   13.00
   2   9  -3  223.78   12.20
   2   9  -3  226.98   11.60
  -2   9   3  226.78   12.50
  -1  -9   3    7.50    1.70
   1  -9  -3    3.70    1.20
  -1  -9   3    5.40    2.30
   1  -9  -3    5.90    2.40
   1  -9  -3    5.60    1.20
  -1  -9   3    4.40    1.80
   1   9  -3    3.70    2.50
   1   9  -3    5.50    3.10
  -1   9   3    8.20    2.70
   0  -9   3  433.16   20.60
   0  -9  -3  421.46   20.80
   0  -9   3  407.06   20.30
   0  -9   3  430.06   20.90
   0   9   3  416.36   21.10
   0   9  -3  431.06   21.10
   0   9  -3  411.16   21.80
  -1  -9  -3    4.80    2.00
   1  -9   3   11.10    2.20
   1  -9   3    5.00    2.20
   1  -9   3    6.00    1.80
  -1   9  -3   11.00    3.10
  -1   9  -3   13.50    3.40
   1   9   3    8.00    2.70
   2  -9   3   52.09    4.40
   2  -9   3   42.00    4.70
   2  -9   3   58.29    5.10
  -2  -9  -3   58.39    4.60
  -2   9  -3   44.80    5.10
  -2   9  -3   60.69    6.20
   2   9   3   59.49    5.30
   3  -9   3    0.20    2.20
   3  -9   3    2.80    2.00
  -3  -9  -3    2.40    1.70
  -3  -9  -3    1.80    1.70
   3  -9   3    1.00    2.10
  -3   9  -3    0.60    3.10
  -3   9  -3    1.80    2.50
   3   9   3    0.60    2.30
  -4  -9  -3    0.10    0.90
   4  -9   3   -1.70    1.70
  -4  -9  -3    1.00    1.60
   4  -9   3    1.00    2.20
  -4  -9  -3   -0.50    1.60
   4  -9   3    7.00    2.60
   4   9   3    0.90    2.40
  -4   9  -3   -0.10    3.10
  -4   9  -3   -0.90    2.50
   5  -9   3   86.19    6.40
  -5  -9  -3   78.29    4.70
  -5  -9  -3   81.19    5.20
  -5  -9  -3   76.49    5.20
   5  -9   3   84.99    7.00
   5  -9   3   75.99    6.30
  -5   9  -3   81.19    6.20
  -5   9  -3   77.29    7.50
  -5   9  -3   90.99    6.90
   5   9   3   79.39    6.60
  -6  -9  -3   13.10    2.10
  -6  -9  -3   15.80    2.10
   6  -9   3   18.80    3.40
   6  -9   3   14.90    3.30
  -6  -9  -3   16.00    2.20
   6  -9   3   14.90    3.10
   6   9   3   16.80    3.90
  -6   9  -3   13.80    3.60
  -6   9  -3   14.70    3.20
  -6   9  -3   19.10    4.30
   7  -9   3    4.50    3.30
   7  -9   3    1.10    2.50
  -7  -9  -3    1.30    1.70
   7  -9   3   -2.40    2.70
  -7  -9  -3    0.10    1.30
  -7  -9  -3   -0.30    1.50
  -7   9  -3    0.00    3.50
  -7   9  -3    0.60    3.30
  -7   9  -3    0.60    2.20
   7   9   3   -2.00    3.20
   7   9   3    0.90    1.20
  -8  -9  -3   35.50    4.30
   8  -9   3   36.40    5.10
   8  -9   3   35.00    4.40
  -8  -9  -3   40.40    3.20
  -8  -9  -3   33.20    3.10
   8  -9   3   43.10    6.00
   8   9   3   44.20    6.20
  -8   9  -3   40.20    6.10
   8   9   3   41.30    3.50
  -8   9  -3   39.30    5.60
  -9  -9  -3    3.50    2.40
   9  -9   3    7.90    3.70
  -9  -9  -3    5.60    1.30
   9  -9   3    4.10    2.90
  -9  -9  -3    5.30    1.40
  -9   9  -3    8.80    3.30
  -9   9  -3    9.60    4.50
   9   9   3    8.20    2.10
   9   9   3    5.30    3.70
 -10  -9  -3   34.80    5.00
  10  -9   3   34.60    5.50
  10  -9   3   30.00    4.50
  10   9   3   40.70    4.30
 -10   9  -3   31.90    5.80
 -10   9  -3   26.80    4.30
  11  -9   3    6.60    3.90
  11  -9   3    6.00    3.20
 -11  -9  -3    8.70    3.20
 -11   9  -3    8.50    4.10
 -11   9  -3   10.00    5.00
  11   9   3    7.50    2.80
 -12  -9  -3   19.80    4.20
  12  -9   3   18.60    4.00
  12  -9   3   24.30    5.90
 -12   9  -3   14.70    5.60
 -12   9  -3   18.20    5.10
  12   9   3   16.60    3.30
 -13  -9  -3  105.29    9.90
  13  -9   3  122.19   12.20
  13  -9   3  119.39    9.20
 -13   9  -3  111.79   11.20
 -13   9  -3  125.49   11.10
  13   9   3  105.39    8.70
  14  -9   3   11.00    4.20
 -14  -9  -3   12.10    6.10
  14  -9   3   10.00    6.40
 -14   9  -3    5.10    5.50
 -14   9  -3   22.00    5.80
  14   9   3    3.00    3.60
 -15   9  -3   13.10    6.40
  14 -10  -3    5.00    4.50
  14 -10  -3   20.40    4.90
  14  10  -3   16.60    4.10
 -14  10   3   12.20    5.00
 -14  10   3   12.50    5.70
  13 -10  -3   32.00    5.40
 -13 -10   3   33.70    4.90
  13 -10  -3   22.60    5.30
  13 -10  -3   31.70    5.70
  13  10  -3   24.80    4.60
  13  10  -3   20.50    5.90
 -13  10   3   36.50    6.10
 -13  10   3   29.30    5.90
  12 -10  -3   31.90    5.50
  12 -10  -3   26.30    5.30
 -12 -10   3   27.70    4.60
  12 -10  -3   22.40    4.80
 -12 -10   3   25.70    2.70
 -12  10   3   26.20    5.60
 -12  10   3   28.60    5.10
  12  10  -3   29.60    4.60
  12  10  -3   21.40    5.30
 -11 -10   3  110.39    8.30
  11 -10  -3  105.19    8.90
  11 -10  -3  112.89    9.10
  11 -10  -3  109.49    9.10
  11  10  -3  113.59    8.20
 -11  10   3  100.39    9.50
  11  10  -3  108.69    9.60
 -11  10   3  104.59    9.10
  10 -10  -3   -3.10    3.50
  10 -10  -3   -2.00    2.80
 -10 -10   3   -2.70    2.00
  10 -10  -3   -0.30    3.30
 -10 -10   3    1.80    2.70
 -10  10   3    1.10    3.60
  10  10  -3    3.60    2.40
  10  10  -3   -3.30    3.20
 -10  10   3    1.40    2.90
  -9 -10   3  154.68    9.50
   9 -10  -3  142.59   10.30
  -9 -10   3  147.49    8.90
   9 -10  -3  164.78   10.10
   9 -10  -3  159.18   10.20
   9  10  -3  163.48    9.10
   9  10  -3  161.68    9.40
   9  10  -3  169.78   11.00
  -9  10   3  145.39   10.10
  -9  10   3  146.89   10.80
  -8 -10   3   21.50    3.10
  -8 -10   3   25.30    3.40
   8 -10  -3   23.80    4.20
   8 -10  -3   24.10    3.70
   8  10  -3   20.40    3.20
   8  10  -3   29.30    3.90
  -8  10   3   20.60    3.40
   8  10  -3   21.10    4.30
  -8  10   3   15.60    4.20
   7 -10  -3  246.98   14.50
  -7 -10   3  261.87   13.60
   7 -10  -3  265.87   13.80
  -7 -10   3  267.27   13.60
  -7  10   3  274.17   14.00
   7  10  -3  250.77   13.30
   7  10  -3  257.87   15.00
  -7  10   3  242.78   14.70
   7  10  -3  255.57   13.60
   6 -10  -3    3.90    2.90
  -6 -10   3    3.80    2.10
   6 -10  -3    0.80    1.90
  -6 -10   3   -0.90    1.90
   6  10  -3    6.60    3.40
   6  10  -3    3.60    1.80
   6  10  -3    2.40    2.50
  -6  10   3    4.00    2.00
  -6  10   3    3.90    3.30
  -5 -10   3    1.90    1.80
   5 -10  -3    0.50    1.70
   5 -10  -3    3.70    2.80
  -5 -10   3    0.00    2.00
  -5  10   3   -1.30    1.60
  -5  10   3    1.20    2.90
   5  10  -3    0.70    1.60
   5  10  -3    3.70    3.10
   5  10  -3   -1.10    2.50
  -4 -10   3  207.48   11.30
   4 -10  -3  216.78   11.00
  -4 -10   3  213.88   11.60
   4  10  -3  184.88   12.30
   4  10  -3  210.28   11.90
   4  10  -3  218.18   11.00
  -4  10   3  207.58   12.30
  -4  10   3  220.68   10.70
   3 -10  -3   67.49    4.50
   3 -10  -3   63.19    4.60
  -3 -10   3   64.69    4.90
   3 -10  -3   56.29    5.80
  -3 -10   3   60.39    5.30
   3  10  -3   61.49    6.00
   3  10  -3   65.19    4.70
  -3  10   3   60.69    5.90
   3  10  -3   56.89    6.20
  -2 -10   3  203.38   10.80
  -2 -10   3  209.18   11.40
   2 -10  -3  209.08   11.70
  -2 -10   3  197.28   10.80
   2 -10  -3  203.58   10.20
   2 -10  -3  202.08   10.20
  -2  10   3  205.78   11.90
   2  10  -3  212.18   11.80
   2  10  -3  199.48   12.40
   1 -10  -3   63.39    3.80
  -1 -10   3   66.29    5.60
   1 -10  -3   67.79    3.80
  -1 -10   3   69.39    4.90
   1 -10  -3   65.39    5.60
  -1 -10   3   68.89    5.10
   1  10  -3   51.79    5.70
   1  10  -3   63.29    6.30
  -1  10   3   55.89    6.00
   0 -10  -3    4.20    2.30
   0 -10   3    6.40    1.90
   0 -10   3    0.30    2.00
   0 -10   3    5.40    2.10
   0  10  -3    3.50    2.80
   0  10   3    6.90    2.90
   0  10  -3    2.60    3.10
   1 -10   3  379.36   18.90
  -1 -10  -3  383.96   18.90
   1 -10   3  382.06   18.50
   1 -10   3  371.16   19.10
   1  10   3  353.66   19.20
  -1  10  -3  377.26   19.50
  -1  10  -3  380.16   20.30
   2 -10   3  155.98    9.70
  -2 -10  -3  160.38    9.30
   2 -10   3  164.38    9.80
   2 -10   3  168.98    9.30
  -2  10  -3  164.28   10.40
   2  10   3  167.38   10.10
  -2  10  -3  154.48   10.70
   3 -10   3   10.80    3.00
   3 -10   3    8.20    2.80
  -3 -10  -3   10.60    2.30
  -3 -10  -3   12.50    2.50
   3 -10   3   12.10    2.70
  -3  10  -3    7.00    3.60
  -3  10  -3   10.70    3.30
   3  10   3    6.60    2.90
  -4 -10  -3  329.37   15.60
  -4 -10  -3  308.17   15.70
   4 -10   3  320.87   16.80
  -4 -10  -3  303.87   14.50
   4 -10   3  320.37   16.70
   4 -10   3  318.77   16.30
  -4  10  -3  324.87   17.10
  -4  10  -3  299.17   17.70
   4  10   3  294.17   16.70
  -5 -10  -3   -1.00    1.80
   5 -10   3    2.30    2.30
  -5 -10  -3   -1.00    1.70
   5 -10   3    0.80    2.60
  -5 -10  -3   -1.10    1.20
   5 -10   3   -1.20    2.40
   5  10   3   -1.90    2.70
  -5  10  -3   -1.40    3.50
  -5  10  -3   -1.80    3.00
  -6 -10  -3  333.07   16.30
  -6 -10  -3  330.27   16.00
  -6 -10  -3  332.87   16.30
   6 -10   3  333.07   18.00
   6 -10   3  337.77   17.70
   6 -10   3  328.37   17.50
  -6  10  -3  303.47   18.60
  -6  10  -3  357.56   18.50
   6  10   3  320.57   17.90
  -6  10  -3  337.17   17.40
  -7 -10  -3  112.19    6.80
   7 -10   3  135.99    9.70
  -7 -10  -3  114.69    7.00
  -7 -10  -3  115.49    6.80
   7 -10   3  125.29    8.90
   7 -10   3  125.29    8.50
  -7  10  -3  117.09    9.60
  -7  10  -3  110.39    8.30
   7  10   3  117.89    9.00
  -8 -10  -3  154.68    8.20
   8 -10   3  158.48   10.30
  -8 -10  -3  156.48    8.30
  -8 -10  -3  154.08    8.90
   8 -10   3  159.58   11.20
   8 -10   3  159.78   11.10
   8  10   3  143.59   11.00
   8  10   3  153.08    7.80
  -8  10  -3  154.18   11.50
  -8  10  -3  157.08   10.30
  -9 -10  -3   63.79    4.10
  -9 -10  -3   63.99    4.20
   9 -10   3   64.69    7.40
  -9 -10  -3   66.89    5.70
   9 -10   3   57.39    8.00
   9 -10   3   60.39    6.60
  -9  10  -3   72.59    8.30
   9  10   3   59.89    4.40
   9  10   3   59.09    7.30
  -9  10  -3   55.49    6.70
 -10 -10  -3   43.80    3.20
  10 -10   3   54.99    7.50
 -10 -10  -3   53.19    3.20
  10 -10   3   58.39    6.60
  10 -10   3   61.49    8.10
 -10 -10  -3   51.39    5.80
 -10  10  -3   48.00    7.20
  10  10   3   55.89    4.60
 -10  10  -3   55.69    7.00
  10  10   3   38.30    6.40
  11 -10   3    4.30    4.50
  11 -10   3    2.30    3.60
 -11 -10  -3    9.80    3.50
 -11  10  -3   12.40    4.40
  11  10   3   12.60    2.80
 -11  10  -3   14.10    5.40
  12 -10   3   -1.60    4.40
 -12 -10  -3    0.20    3.50
  12 -10   3    0.80    3.50
  12  10   3    2.40    2.80
 -12  10  -3   -0.10    3.90
 -12  10  -3   -1.80    4.60
  13 -10   3  131.19   13.10
  13 -10   3  110.79    9.80
 -13 -10  -3  122.29   10.10
 -13  10  -3  107.89   11.60
 -13  10  -3  121.69   11.10
  13  10   3  124.89    8.90
  14 -10   3   -3.50    4.30
  14 -10   3   -7.80    5.20
  14  10   3    6.10    3.60
 -14  10  -3    4.30    5.30
 -14  10  -3  -11.20    5.70
  13 -11  -3   40.10    5.60
  13  11  -3   42.40    5.30
  13  11  -3   28.10    6.30
 -13  11   3   35.70    5.70
 -13  11   3   38.50    7.00
  12 -11  -3    1.40    3.90
  12 -11  -3   -4.80    4.30
 -12 -11   3   -2.50    3.50
 -12 -11   3   -1.60    1.70
  12 -11  -3   -1.10    4.20
  12  11  -3    0.70    3.10
 -12  11   3    1.20    4.40
 -12  11   3    5.90    4.00
  12  11  -3    1.70    4.90
 -11 -11   3   15.20    3.70
  11 -11  -3   12.80    4.50
 -11 -11   3   10.00    2.70
  11 -11  -3   22.60    4.70
  11 -11  -3   27.70    5.30
 -11  11   3   15.20    4.10
  11  11  -3   12.50    3.50
  11  11  -3   12.90    5.10
 -11  11   3    7.60    4.90
 -10 -11   3    8.30    2.70
  10 -11  -3   10.80    3.90
 -10 -11   3    8.70    3.10
  10 -11  -3   11.90    4.00
  10 -11  -3    5.10    3.40
  10  11  -3   -0.80    3.90
 -10  11   3   11.50    4.60
  10  11  -3    6.00    2.90
 -10  11   3    3.00    3.00
   9 -11  -3   15.10    3.60
   9 -11  -3   11.60    4.00
  -9 -11   3   11.40    3.00
   9 -11  -3    8.80    4.10
  -9 -11   3    9.20    2.90
   9  11  -3   12.90    2.70
   9  11  -3   18.20    4.60
  -9  11   3   14.60    3.40
  -9  11   3   11.00    4.50
   8 -11  -3   -2.00    3.20
   8 -11  -3   10.30    3.50
   8 -11  -3    3.20    2.70
  -8 -11   3    1.50    2.40
  -8 -11   3    3.10    2.40
  -8  11   3    2.00    3.60
   8  11  -3    2.50    2.20
   8  11  -3    2.60    3.40
   8  11  -3    4.70    2.80
  -8  11   3    4.30    2.60
   7 -11  -3  188.98   11.90
   7 -11  -3  189.98   11.00
  -7 -11   3  193.78   10.80
  -7 -11   3  188.48   10.90
   7  11  -3  204.78   10.50
   7  11  -3  182.68   12.30
  -7  11   3  190.78   10.90
  -7  11   3  181.48   12.20
   7  11  -3  192.28   11.10
   6 -11  -3    4.50    2.30
  -6 -11   3    4.80    2.40
   6 -11  -3    6.30    3.40
  -6 -11   3    6.10    2.40
   6  11  -3    6.70    3.00
  -6  11   3    4.60    3.60
   6  11  -3    7.40    3.70
  -6  11   3    3.90    2.00
   6  11  -3    5.30    2.10
   5 -11  -3    6.20    3.20
  -5 -11   3    6.80    2.30
   5 -11  -3    3.70    2.20
  -5 -11   3    4.80    2.40
   5  11  -3    3.80    2.90
  -5  11   3    7.60    3.70
   5  11  -3    6.30    3.60
   5  11  -3    6.10    1.90
  -5  11   3    6.50    1.80
   4 -11  -3   35.60    3.70
   4 -11  -3   29.10    3.90
  -4 -11   3   36.50    4.10
  -4 -11   3   35.60    4.20
   4 -11  -3   29.20    4.30
   4  11  -3   33.60    5.30
  -4  11   3   25.60    4.50
   4  11  -3   28.60    3.60
   4  11  -3   32.30    4.10
  -3 -11   3  263.27   13.70
   3 -11  -3  266.97   14.70
   3 -11  -3  267.97   13.30
   3 -11  -3  277.87   13.30
  -3 -11   3  262.77   14.30
   3  11  -3  257.47   15.50
  -3  11   3  259.87   15.00
   3  11  -3  273.87   14.60
   2 -11  -3  952.10   45.40
  -2 -11   3  975.60   45.20
   2 -11  -3  963.80   43.90
   2 -11  -3  981.40   43.90
  -2 -11   3  939.51   44.60
   2  11  -3  966.40   45.40
  -2  11   3  993.40   45.80
   2  11  -3  873.61   46.00
   1 -11  -3   36.30    2.70
   1 -11  -3   35.90    2.80
  -1 -11   3   32.60    4.00
  -1 -11   3   33.20    4.40
   1 -11  -3   30.90    4.10
  -1 -11   3   34.00    3.90
  -1  11   3   33.00    4.60
   1  11  -3   40.10    4.90
   1  11  -3   29.30    5.00
   0 -11  -3   16.70    3.20
   0 -11   3   13.90    3.10
   0 -11   3   25.70    3.20
   0 -11   3   24.00    3.50
   0  11  -3   19.60    3.90
   0  11  -3   21.10    4.50
   0  11   3   16.40    3.80
   1 -11   3  310.97   16.20
   1 -11   3  319.67   16.70
  -1 -11  -3  324.87   16.70
   1 -11   3  336.27   17.00
   1  11   3  310.57   17.20
  -1  11  -3  317.37   18.20
  -1  11  -3  328.67   17.50
   2 -11   3  256.97   14.30
   2 -11   3  302.27   14.10
  -2 -11  -3  252.27   14.00
   2 -11   3  267.27   14.50
   2  11   3  253.47   14.80
  -2  11  -3  235.28   15.40
  -2  11  -3  278.67   15.20
   3 -11   3   36.80    4.60
  -3 -11  -3   20.80    3.10
   3 -11   3   37.50    5.40
   3 -11   3   31.40    4.30
  -3 -11  -3   24.20    3.50
  -3  11  -3   27.90    5.30
   3  11   3   24.60    4.10
  -3  11  -3   27.20    5.00
  -4 -11  -3   29.40    3.40
   4 -11   3   28.50    4.20
  -4 -11  -3   29.50    3.50
   4 -11   3   32.80    4.00
   4 -11   3   38.60    4.60
  -4  11  -3   30.10    4.70
  -4  11  -3   36.00    5.90
   4  11   3   29.30    4.70
  -5 -11  -3   64.49    5.40
   5 -11   3   66.49    6.60
  -5 -11  -3   70.49    5.30
   5 -11   3   63.49    6.30
  -5 -11  -3   65.39    4.00
   5 -11   3   78.49    7.30
  -5  11  -3   66.09    7.80
  -5  11  -3   68.09    8.10
   5  11   3   67.49    6.90
  -6 -11  -3   62.89    5.10
   6 -11   3   64.39    6.00
  -6 -11  -3   53.09    4.00
   6 -11   3   60.49    6.80
  -6 -11  -3   59.09    4.90
   6 -11   3   56.79    7.10
  -6  11  -3   54.79    7.80
   6  11   3   67.39    7.00
   7 -11   3   10.10    4.00
  -7 -11  -3   15.20    2.30
  -7 -11  -3    6.00    2.30
  -7 -11  -3   12.20    2.40
   7 -11   3   17.00    3.90
   7 -11   3   11.30    3.30
  -7  11  -3    9.10    4.70
   7  11   3    6.00    3.90
  -8 -11  -3    1.80    2.10
  -8 -11  -3    1.20    2.00
  -8 -11  -3    1.30    1.80
   8 -11   3   -1.30    3.20
   8 -11   3    1.90    3.40
   8 -11   3   -0.20    3.30
  -8  11  -3    1.40    2.70
  -8  11  -3   -3.30    3.90
   8  11   3   -3.90    3.90
  -9 -11  -3    0.20    2.40
   9 -11   3   -1.10    3.20
  -9 -11  -3   -1.80    1.70
   9 -11   3   -3.10    3.80
  -9 -11  -3   -0.70    1.80
   9 -11   3    0.80    3.50
   9  11   3    3.30    4.10
  -9  11  -3   -4.50    2.80
  -9  11  -3   -6.90    4.20
   9  11   3   -0.60    1.20
 -10 -11  -3    6.00    1.70
 -10 -11  -3    8.40    3.10
  10 -11   3    7.20    4.20
 -10 -11  -3    6.80    1.80
  10 -11   3    7.70    4.70
  10 -11   3    3.90    3.70
 -10  11  -3   12.30    3.70
 -10  11  -3    8.00    5.30
  10  11   3    6.80    1.90
  10  11   3    4.30    4.50
  11 -11   3    8.60    4.60
 -11 -11  -3    4.80    3.40
  11 -11   3    1.80    4.40
  11 -11   3    0.40    4.00
 -11  11  -3    1.50    3.60
  11  11   3    0.60    2.10
 -11  11  -3    8.00    5.10
  12 -11   3  114.59   14.20
  12 -11   3  128.89   12.20
 -12 -11  -3  125.89   10.00
  12 -11   3  127.59   10.30
  12  11   3  138.19    8.30
 -12  11  -3  127.89   11.90
 -12  11  -3  115.69   10.80
  13 -11   3   34.00    5.90
  13  11   3   31.90    4.20
 -13  11  -3   28.90    7.60
 -13  11  -3   41.10    6.60
  12 -12  -3    0.40    4.60
  12  12  -3    0.50    3.50
 -12  12   3   -4.10    3.80
 -12  12   3    3.90    5.10
  12  12  -3    1.90    4.40
 -11 -12   3   22.50    4.30
  11 -12  -3   14.10    4.80
 -11 -12   3   22.00    3.50
  11  12  -3   13.40    5.60
 -11  12   3   21.20    4.30
 -11  12   3   19.80    5.60
  11  12  -3   16.20    3.70
 -10 -12   3  105.39    7.90
  10 -12  -3   97.59    8.30
  10 -12  -3   96.09    9.10
  10 -12  -3   83.79    8.80
 -10 -12   3   97.99    7.30
 -10  12   3   97.09    9.30
  10  12  -3  101.99    7.40
 -10  12   3   86.09    8.00
  10  12  -3   82.59    9.30
  -9 -12   3   23.10    3.70
   9 -12  -3   21.90    4.00
   9 -12  -3   29.80    5.10
   9 -12  -3   18.40    4.60
  -9  12   3   28.60    4.20
   9  12  -3   26.90    3.40
   9  12  -3   20.00    5.00
  -9  12   3   25.30    5.60
   8 -12  -3   30.20    5.10
   8 -12  -3   34.40    5.20
  -8 -12   3   37.00    4.40
  -8 -12   3   40.10    5.10
   8 -12  -3   51.09    5.80
   8  12  -3   40.10    4.70
  -8  12   3   38.80    6.00
  -8  12   3   36.10    4.40
   8  12  -3   34.50    5.80
  -7 -12   3   91.99    6.90
   7 -12  -3   95.49    7.10
  -7 -12   3   92.39    7.20
   7 -12  -3   88.59    7.90
  -7  12   3   80.79    6.50
   7  12  -3  100.39    7.70
   7  12  -3   84.09    8.40
   7  12  -3   95.39    6.40
  -7  12   3   90.29    8.60
   6 -12  -3   50.89    5.20
  -6 -12   3   47.50    5.60
   6 -12  -3   55.79    6.20
  -6 -12   3   53.59    5.40
   6 -12  -3   43.70    5.60
   6  12  -3   58.59    7.00
   6  12  -3   50.89    6.50
   6  12  -3   40.70    4.60
  -6  12   3   46.20    6.20
  -5 -12   3   53.99    5.10
   5 -12  -3   52.49    5.10
   5 -12  -3   52.09    4.80
   5 -12  -3   56.09    6.40
  -5 -12   3   52.59    5.70
  -5  12   3   42.50    6.50
   5  12  -3   52.29    6.50
   5  12  -3   47.60    6.60
   5  12  -3   51.29    4.60
   4 -12  -3   -0.30    2.80
   4 -12  -3    0.80    1.80
  -4 -12   3    3.40    2.50
  -4 -12   3   -0.80    2.10
   4 -12  -3   -0.40    1.90
   4  12  -3   -0.70    3.30
   4  12  -3    0.00    3.00
  -4  12   3    0.90    3.50
  -3 -12   3   65.99    5.30
   3 -12  -3   53.29    6.10
  -3 -12   3   52.19    5.10
   3 -12  -3   62.39    4.60
  -3 -12   3   62.09    6.00
   3 -12  -3   55.99    4.40
   3  12  -3   56.69    7.00
   3  12  -3   55.89    6.70
  -3  12   3   53.69    6.60
   2 -12  -3    3.80    1.60
  -2 -12   3    4.50    2.40
  -2 -12   3    3.80    2.70
   2 -12  -3    9.00    3.20
   2 -12  -3    7.00    1.70
  -2 -12   3    4.80    2.20
   2  12  -3   11.40    3.60
   2  12  -3    3.10    3.50
  -2  12   3    1.80    3.40
   1 -12  -3  274.47   12.50
   1 -12  -3  258.47   12.40
  -1 -12   3  263.47   13.60
   1 -12  -3  266.47   14.50
  -1 -12   3  260.57   13.90
  -1 -12   3  257.97   14.40
  -1  12   3  250.67   14.90
   1  12  -3  253.87   14.90
   1  12  -3  251.37   15.60
   0 -12   3  197.68   11.70
   0 -12   3  204.78   11.40
   0 -12  -3  204.38   11.60
   0 -12   3  204.18   10.90
   0  12  -3  198.68   12.40
   0  12   3  194.58   12.20
   0  12  -3  176.98   12.70
   1 -12   3   45.90    5.50
  -1 -12  -3   41.30    5.20
   1 -12   3   43.30    5.40
   1 -12   3   51.29    4.90
   1  12   3   44.20    5.90
  -1  12  -3   55.79    6.90
  -1  12  -3   49.30    7.00
   2 -12   3   -2.60    2.30
  -2 -12  -3   -1.30    2.40
   2 -12   3    0.30    2.80
  -2 -12  -3    2.60    2.70
   2 -12   3    1.60    2.20
   2  12   3    1.30    2.90
  -2  12  -3    1.00    4.00
  -2  12  -3   -5.10    3.30
  -3 -12  -3  191.48   10.90
   3 -12   3  188.78   11.00
  -3 -12  -3  206.28   11.00
   3 -12   3  178.48   11.50
   3 -12   3  195.18   11.70
   3  12   3  181.18   11.90
  -3  12  -3  189.48   13.00
  -3  12  -3  195.38   12.60
   4 -12   3  114.29    8.80
   4 -12   3  113.49    8.20
  -4 -12  -3  110.19    7.80
   4 -12   3  126.29    9.00
  -4 -12  -3  111.29    7.70
  -4  12  -3  117.59   10.10
   4  12   3  117.49    9.00
   5 -12   3    0.00    3.00
  -5 -12  -3   -1.20    2.50
  -5 -12  -3   -1.80    2.20
   5 -12   3    2.00    3.30
   5 -12   3    3.80    2.80
   5  12   3    3.10    3.30
  -5  12  -3    3.00    4.30
   6 -12   3   32.20    4.60
   6 -12   3   27.30    4.80
   6 -12   3   35.20    5.30
  -6 -12  -3   40.00    4.10
  -6 -12  -3   31.50    3.70
  -6  12  -3   26.60    5.60
   6  12   3   31.60    5.50
  -7 -12  -3   40.70    4.70
   7 -12   3   55.79    6.50
  -7 -12  -3   45.20    3.90
   7 -12   3   35.30    5.40
   7 -12   3   37.30    5.40
  -7 -12  -3   30.60    3.70
  -7  12  -3   44.40    6.80
   7  12   3   33.20    5.50
   8 -12   3   19.30    4.80
  -8 -12  -3   17.60    2.90
   8 -12   3   22.00    4.70
  -8 -12  -3   21.40    2.80
   8 -12   3   19.20    5.20
  -8 -12  -3   18.20    2.90
   8  12   3   14.10    4.80
  -8  12  -3   16.20    4.90
  -9 -12  -3  149.69    8.30
  -9 -12  -3  150.18    8.90
   9 -12   3  150.28   12.10
   9 -12   3  132.39   10.40
  -9 -12  -3  136.09    8.20
   9 -12   3  140.19   11.40
   9  12   3  150.18   11.70
  -9  12  -3  141.19   11.70
  -9  12  -3  146.79   10.60
 -10 -12  -3   14.80    2.30
  10 -12   3   11.40    5.00
  10 -12   3   15.10    4.90
 -10 -12  -3   16.60    3.50
  10 -12   3   23.90    4.70
 -10 -12  -3   15.20    2.40
 -10  12  -3   24.10    4.90
  10  12   3    5.50    5.00
 -10  12  -3   17.50    5.80
  11 -12   3   24.40    5.50
 -11 -12  -3   32.90    4.80
 -11  12  -3   23.50    6.60
  11  12   3   15.30    5.90
 -11  12  -3   20.10    4.70
 -12  12  -3    0.00    5.40
 -11 -13   3   12.20    3.40
  11 -13  -3    3.40    5.10
  11  13  -3    7.40    3.10
 -11  13   3    3.20    3.50
  11  13  -3   13.50    5.20
 -11  13   3   14.40    5.60
 -10 -13   3   11.60    3.60
 -10 -13   3    8.40    3.60
  10 -13  -3   12.70    4.80
 -10  13   3   10.60    3.50
 -10  13   3   13.00    5.30
  10  13  -3    7.40    3.00
  10  13  -3    6.80    4.50
  -9 -13   3  147.99    9.80
  -9 -13   3  133.19    9.80
   9 -13  -3  151.98   11.10
  -9  13   3  151.28    9.80
   9  13  -3  141.39   11.70
   9  13  -3  153.98    9.10
  -9  13   3  149.99   11.60
  -8 -13   3    3.50    2.70
   8 -13  -3    1.10    2.80
  -8 -13   3    1.50    3.30
   8 -13  -3    4.00    4.00
   8 -13  -3    3.20    3.90
   8 -13  -3   -2.00    4.00
  -8  13   3   -0.10    4.10
   8  13  -3    4.70    2.60
   8  13  -3   -0.40    3.90
  -8  13   3    4.10    2.60
   7 -13  -3   16.00    4.90
   7 -13  -3   21.40    4.90
   7 -13  -3   24.70    3.70
  -7 -13   3   32.70    4.00
  -7 -13   3   18.00    3.80
   7 -13  -3   27.40    4.50
   7  13  -3   28.80    3.50
   7  13  -3   22.70    5.30
  -7  13   3   33.90    5.80
  -6 -13   3    9.40    3.30
  -6 -13   3    6.90    2.70
   6 -13  -3    4.50    2.60
   6 -13  -3    1.30    2.90
   6 -13  -3    3.50    3.70
  -6  13   3    7.00    4.30
   6  13  -3    4.40    2.30
   6  13  -3    2.50    3.90
   5 -13  -3  203.88   11.10
   5 -13  -3  191.98   12.80
  -5 -13   3  192.98   11.30
   5 -13  -3  197.98   11.40
  -5 -13   3  214.98   12.20
  -5  13   3  209.58   13.30
   5  13  -3  202.68   13.40
  -4 -13   3   64.49    6.70
  -4 -13   3   58.99    5.80
  -4 -13   3   61.39    5.70
   4 -13  -3   56.59    6.80
   4 -13  -3   65.09    5.10
   4 -13  -3   69.89    5.40
   4  13  -3   53.09    7.50
  -4  13   3   55.99    7.50
   4  13  -3   63.39    7.70
   3 -13  -3  142.89    7.90
  -3 -13   3  142.29    9.00
   3 -13  -3  143.19    9.90
   3 -13  -3  145.99    8.00
  -3 -13   3  153.28    8.90
  -3 -13   3  137.49    9.60
  -3  13   3  135.09   10.30
   3  13  -3  143.69   10.90
   3  13  -3  131.39   10.40
   2 -13  -3    6.90    1.70
  -2 -13   3   13.60    3.40
  -2 -13   3   10.50    2.80
  -2 -13   3    7.40    2.60
   2 -13  -3    5.90    3.30
   2 -13  -3    6.20    1.70
  -2  13   3    8.70    3.90
   2  13  -3    6.30    4.20
   2  13  -3    0.70    3.70
  -1 -13   3   39.30    4.90
   1 -13  -3   36.90    2.90
  -1 -13   3   35.30    5.20
  -1 -13   3   37.20    4.70
   1 -13  -3   39.50    3.00
   1 -13  -3   36.50    4.80
   1  13  -3   30.30    5.80
  -1  13   3   44.20    6.40
   1  13  -3   30.40    5.50
   0 -13   3   17.70    3.40
   0 -13   3   10.20    2.80
   0 -13   3   13.30    3.50
   0 -13  -3   12.70    3.40
   0  13  -3   16.90    4.90
   0  13   3    9.90    3.90
   0  13  -3   18.30    4.90
  -1 -13  -3   -0.50    2.60
   1 -13   3    0.70    2.60
   1 -13   3    0.30    3.10
   1 -13   3   -3.10    2.20
  -1  13  -3    2.10    4.20
  -1  13  -3   -0.20    4.30
   1  13   3    0.50    3.20
   2 -13   3   55.89    6.30
   2 -13   3   43.50    6.10
   2 -13   3   50.99    5.60
  -2 -13  -3   48.70    5.70
  -2 -13  -3   58.39    6.10
  -2  13  -3   43.40    6.60
   2  13   3   49.10    6.60
   3 -13   3   20.50    4.30
   3 -13   3   10.80    3.20
   3 -13   3   12.60    3.60
  -3 -13  -3   10.90    3.20
  -3 -13  -3    8.20    3.30
   3  13   3   10.60    3.90
  -3  13  -3    9.00    4.40
  -4 -13  -3   86.29    6.90
  -4 -13  -3   89.49    7.20
   4 -13   3   89.39    8.00
   4 -13   3   85.89    8.30
   4 -13   3   94.99    7.70
   4  13   3   87.49    8.30
  -4  13  -3   87.59    9.20
   5 -13   3    9.50    3.80
   5 -13   3    8.30    4.00
  -5 -13  -3    9.70    3.10
  -5 -13  -3    7.80    3.10
   5 -13   3    4.60    3.30
[truncated: 1,443,826 more chars]
